# Supplementary material for: Expansion of Armatimonadota through marine sediment sequencing describes two classes with unique ecological roles
Source: ISME Commun. 2023 Jun 24;3:64. doi: 10.1038/s43705-023-00269-x (PMC10290634; doi:10.1038/s43705-023-00269-x)
Supplement: Supplementary file 4 — Supplementary Table 1 [file 43705_2023_269_MOESM4_ESM.xlsx]

## Sheet: General MAG Info
	Bin Name	NCBI Acession Number	Genome Size Mb	CheckM completeness	CheckM contamination	Estimated Genome Size Mb	Predicted number of genes	GC- content	Sampling location (GB/BS)	PFAM Cluster	GTDB-Tk Taxonomy	Proposed Class
29	Meg22_1012_Bin_213	SAMN26807186	5.71711	96.3	4.48	5.92864	4788	65.0455	Guaymas Basin	Cluster 3	d__Bacteria;p__Armatimonadota;c__UBA5377;o__;f__;g__;s__	Zipacnadia
70	Meg22_1618_Bin_20	SAMN26807227	5.63084	96.3	2.78	5.83918	4450	69.9879	Guaymas Basin	Cluster 3	d__Bacteria;p__Armatimonadota;c__UBA5377;o__UBA5377;f__UBA5352;g__;s__	Zipacnadia
5	AB_3033_Bin_57	SAMN26807170	4.38919	94.44	0.93	4.63323	3509	66.3834	Guaymas Basin	Cluster 4	d__Bacteria;p__Armatimonadota;c__UBA5377;o__UBA5377;f__JAAYIR01;g__JAAYIR01;s__	Zipacnadia
50	Meg22_1214_Bin_133	SAMN26807207	5.54618	93.98	1.85	5.88006	4580	65.1442	Guaymas Basin	Cluster 3	d__Bacteria;p__Armatimonadota;c__UBA5377;o__;f__;g__;s__	Zipacnadia
38	Meg22_1012_Bin_286	SAMN26807195	3.0099	93.52	3.7	3.20495	2703	61.1563	Guaymas Basin	Cluster 4	d__Bacteria;p__Armatimonadota;c__UBA5377;o__UBA5377;f__JAAYIR01;g__;s__	Zipacnadia
43	Meg22_1012_Bin_304	SAMN26807200	2.60297	93.52	5.56	2.77165	4578	69.0813	Guaymas Basin	Cluster 3	d__Bacteria;p__Armatimonadota;c__UBA5377;o__UBA5377;f__UBA5352;g__;s__	Zipacnadia
72	Meg22_46_Bin_204	SAMN26807229	5.53628	93.06	3.33	5.9205	4831	64.6483	Guaymas Basin	Cluster 3	d__Bacteria;p__Armatimonadota;c__UBA5377;o__UBA5377;f__UBA5352;g__;s__	Zipacnadia
35	Meg22_1012_Bin_267	SAMN26807192	4.24003	92.9	0	4.54107	3697	66.0718	Guaymas Basin	Cluster 3	d__Bacteria;p__Armatimonadota;c__UBA5377;o__UBA5377;f__UBA5352;g__;s__	Zipacnadia
67	Meg22_1416_Bin_89	SAMN26807224	5.19066	92.41	2.78	5.58463	4390	70.1283	Guaymas Basin	Cluster 3	d__Bacteria;p__Armatimonadota;c__UBA5377;o__UBA5377;f__UBA5352;g__;s__	Zipacnadia
53	Meg22_1214_Bin_167	SAMN26807210	5.34895	92.28	7.41	5.76189	4036	69.2235	Guaymas Basin	Cluster 3	d__Bacteria;p__Armatimonadota;c__UBA5377;o__UBA5377;f__UBA5352;g__;s__	Zipacnadia
44	Meg22_1012_Bin_313	SAMN26807201	5.14013	91.67	2.16	5.56831	2536	61.3978	Guaymas Basin	Cluster 4	d__Bacteria;p__Armatimonadota;c__UBA5377;o__UBA5377;f__;g__;s__	Zipacnadia
64	Meg22_1416_Bin_127	SAMN26807221	4.06561	91.67	2.78	4.40428	3344	65.145	Guaymas Basin	Cluster 3	d__Bacteria;p__Armatimonadota;c__UBA5377;o__UBA5377;f__UBA5352;g__;s__	Zipacnadia
51	Meg22_1214_Bin_154	SAMN26807208	3.94462	91.41	1.85	4.28346	3652	66.0462	Guaymas Basin	Cluster 3	d__Bacteria;p__Armatimonadota;c__UBA5377;o__UBA5377;f__UBA5352;g__;s__	Zipacnadia
11	M3-30_Bin_267	SAMN20205121	4.24935	91.2	5.04	4.62329	3824	65.3446	Bohai Sea	Cluster 1	d__Bacteria;p__Armatimonadota;c__CAIYQO01;o__WVXJ01;f__DTIZ01;g__;s__	Hebobacteria
26	Meg22_1012_Bin_108	SAMN26807183	3.68306	90.74	2.78	4.02411	3648	59.9149	Guaymas Basin	Cluster 4	d__Bacteria;p__Armatimonadota;c__UBA5377;o__UBA5377;f__;g__;s__	Zipacnadia
14	M3-44_Bin_391	SAMN20205124	4.31282	90.59	4.01	4.71865	3764	65.4024	Bohai Sea	Cluster 1	d__Bacteria;p__Armatimonadota;c__CAIYQO01;o__WVXJ01;f__DTIZ01;g__;s__	Hebobacteria
9	BHB10-38_Bin_334	SAMN20205119	4.08542	90.28	6.86	4.48252	3835	65.5468	Bohai Sea	Cluster 1	d__Bacteria;p__Armatimonadota;c__CAIYQO01;o__WVXJ01;f__DTIZ01;g__;s__	Hebobacteria
48	Meg22_1012_Bin_93	SAMN26807205	1.93332	90.28	2.31	2.12123	3065	56.8917	Guaymas Basin	Cluster 4	d__Bacteria;p__Armatimonadota;c__UBA5377;o__UBA5377;f__JAAYIR01;g__;s__	Zipacnadia
61	Meg22_1214_Bin_372	SAMN26807218	3.41231	89.81	0.93	3.76002	3102	56.6965	Guaymas Basin	Cluster 4	d__Bacteria;p__Armatimonadota;c__UBA5377;o__UBA5377;f__JAAYIR01;g__;s__	Zipacnadia
13	M3-38_Bin_440	SAMN20205123	3.79474	89.27	3.34	4.20191	3635	65.5437	Bohai Sea	Cluster 1	d__Bacteria;p__Armatimonadota;c__CAIYQO01;o__WVXJ01;f__DTIZ01;g__;s__	Hebobacteria
4	AB_3033_Bin_184	SAMN26807169	5.72876	88.89	3.7	6.36523	4403	64.5642	Guaymas Basin	Cluster 3	d__Bacteria;p__Armatimonadota;c__UBA5377;o__UBA5377;f__UBA5352;g__;s__	Zipacnadia
42	Meg22_1012_Bin_300	SAMN26807199	5.58664	88.89	2.62	6.20732	3950	60.0459	Guaymas Basin	Cluster 4	d__Bacteria;p__Armatimonadota;c__UBA5377;o__UBA5377;f__UBA11051;g__JAAYSP01;s__	Zipacnadia
12	M3-38_Bin_186	SAMN20205122	4.25633	88.34	4.01	4.75262	3997	65.3819	Bohai Sea	Cluster 1	d__Bacteria;p__Armatimonadota;c__CAIYQO01;o__WVXJ01;f__DTIZ01;g__;s__	Hebobacteria
23	Meg19_1012_Bin_91	SAMN26807180	6.14256	87.96	4.63	6.88212	5152	64.399	Guaymas Basin	Cluster 3	d__Bacteria;p__Armatimonadota;c__UBA5377;o__UBA5377;f__JABUFB01;g__;s__	Zipacnadia
2	AB_3033_Bin_153	SAMN26807167	7.01633	87.22	2.78	7.91302	6259	64.2963	Guaymas Basin	Cluster 3	d__Bacteria;p__Armatimonadota;c__UBA5377;o__UBA5377;f__JABUFB01;g__;s__	Zipacnadia
49	Meg22_1214_Bin_124	SAMN26807206	2.0382	87.19	2.7	2.2993	2039	56.233	Guaymas Basin	Cluster 4	d__Bacteria;p__Armatimonadota;c__UBA5377;o__UBA5377;f__JAAYIR01;g__;s__	Zipacnadia
45	Meg22_1012_Bin_315	SAMN26807202	2.9595	86.83	8.11	3.34926	4184	70.1092	Guaymas Basin	Cluster 3	d__Bacteria;p__Armatimonadota;c__UBA5377;o__UBA5377;f__UBA5352;g__;s__	Zipacnadia
6	AB_3033_Bin_59	SAMN26807171	5.01351	86.11	0.93	5.70988	3869	68.4342	Guaymas Basin	Cluster 3	d__Bacteria;p__Armatimonadota;c__UBA5377;o__UBA5377;f__UBA5352;g__UBA5352;s__	Zipacnadia
24	Meg19_1012_Bin_93	SAMN26807181	3.01823	85.65	3.24	3.45135	2881	65.7047	Guaymas Basin	Cluster 1	d__Bacteria;p__Armatimonadota;c__CAIYQO01;o__WVXJ01;f__DTIZ01;g__;s__	Hebobacteria
56	Meg22_1214_Bin_303	SAMN26807213	4.86333	85.56	8.33	5.5656	4151	70.2174	Guaymas Basin	Cluster 3	d__Bacteria;p__Armatimonadota;c__UBA5377;o__UBA5377;f__UBA5352;g__;s__	Zipacnadia
39	Meg22_1012_Bin_287	SAMN26807196	2.0429	85.19	0.93	2.34545	2145	56.1401	Guaymas Basin	Cluster 4	d__Bacteria;p__Armatimonadota;c__UBA5377;o__UBA5377;f__JAAYIR01;g__;s__	Zipacnadia
58	Meg22_1214_Bin_314	SAMN26807215	4.05307	84.72	8.36	4.67239	3786	60.0518	Guaymas Basin	Cluster 4	d__Bacteria;p__Armatimonadota;c__UBA5377;o__UBA5377;f__UBA11051;g__JAAYSP01;s__	Zipacnadia
76	Meg22_810_Bin_187	SAMN26807233	2.56209	84.72	0	2.95358	2309	61.6058	Guaymas Basin	Cluster 4	d__Bacteria;p__Armatimonadota;c__UBA5377;o__UBA5377;f__;g__;s__	Zipacnadia
69	Meg22_1618_Bin_156	SAMN26807226	3.74659	84.69	1.85	4.3202	3398	64.8487	Guaymas Basin	Cluster 3	d__Bacteria;p__Armatimonadota;c__UBA5377;o__UBA5377;f__UBA5352;g__;s__	Zipacnadia
52	Meg22_1214_Bin_164	SAMN26807209	4.50502	84.26	2.78	5.21411	4169	69.4782	Guaymas Basin	Cluster 3	d__Bacteria;p__Armatimonadota;c__UBA5377;o__UBA5377;f__UBA5352;g__;s__	Zipacnadia
22	Meg19_1012_Bin_67	SAMN26807179	4.76793	83.8	1.85	5.54034	4208	64.5577	Guaymas Basin	Cluster 3	d__Bacteria;p__Armatimonadota;c__UBA5377;o__UBA5377;f__UBA5352;g__;s__	Zipacnadia
73	Meg22_810_Bin_154_2_1	SAMN26807230	2.54365	81.58	1.85	3.01219	2630	65.8474	Guaymas Basin	Cluster 1	d__Bacteria;p__Armatimonadota;c__CAIYQO01;o__WVXJ01;f__DTIZ01;g__;s__	Hebobacteria
37	Meg22_1012_Bin_273	SAMN26807194	2.28785	80.71	0.93	2.72918	2454	66.6547	Guaymas Basin	Cluster 1	d__Bacteria;p__Armatimonadota;c__CAIYQO01;o__WVXJ01;f__DTIZ01;g__S016-27;s__	Hebobacteria
31	Meg22_1012_Bin_226	SAMN26807188	3.62039	80.14	0.93	4.3394	3479	64.8533	Guaymas Basin	Cluster 3	d__Bacteria;p__Armatimonadota;c__UBA5377;o__UBA5377;f__UBA5352;g__;s__	Zipacnadia
41	Meg22_1012_Bin_3	SAMN26807198	4.29192	80.03	9.36	5.14902	2872	58.7701	Guaymas Basin	Cluster 5	d__Bacteria;p__Armatimonadota;c__UBA5377;o__UBA5377;f__JAAYIR01;g__;s__	Zipacnadia
66	Meg22_1416_Bin_144	SAMN26807223	3.28712	79.94	8.33	3.94652	2927	56.9572	Guaymas Basin	Cluster 4	d__Bacteria;p__Armatimonadota;c__UBA5377;o__UBA5377;f__JAAYIR01;g__;s__	Zipacnadia
21	Meg19_1012_Bin_454	SAMN26807178	1.96996	79.63	4.17	2.37124	2027	57.4343	Guaymas Basin	Cluster 5	d__Bacteria;p__Armatimonadota;c__UBA5377;o__UBA5377;f__JAAYIR01;g__;s__	Zipacnadia
54	Meg22_1214_Bin_278	SAMN26807211	3.23663	79.48	2.5	3.90078	3567	59.5126	Guaymas Basin	Cluster 2	d__Bacteria;p__Armatimonadota;c__UBA5377;o__;f__;g__;s__	Zipacnadia
60	Meg22_1214_Bin_347	SAMN26807217	3.49531	78.91	5.94	4.23247	3550	65.1354	Guaymas Basin	Cluster 3	d__Bacteria;p__Armatimonadota;c__UBA5377;o__UBA5377;f__UBA5352;g__;s__	Zipacnadia
55	Meg22_1214_Bin_283	SAMN26807212	4.1573	77.78	0.15	5.08105	3739	64.8931	Guaymas Basin	Cluster 3	d__Bacteria;p__Armatimonadota;c__UBA5377;o__UBA5377;f__UBA5352;g__;s__	Zipacnadia
19	Meg19_1012_Bin_263	SAMN26807176	2.66174	76.85	8.41	3.27793	2545	57.8607	Guaymas Basin	Cluster 5	d__Bacteria;p__Armatimonadota;c__UBA5377;o__UBA5377;f__JAAYIR01;g__;s__	Zipacnadia
63	Meg22_1214_Bin_7	SAMN26807220	2.54913	74.94	1.85	3.18795	2921	65.3385	Guaymas Basin	Cluster 1	d__Bacteria;p__Armatimonadota;c__CAIYQO01;o__WVXJ01;f__DTIZ01;g__S016-27;s__	Hebobacteria
28	Meg22_1012_Bin_155	SAMN26807185	1.83459	74.75	4.92	2.29782	1918	57.4804	Guaymas Basin	Cluster 5	d__Bacteria;p__Armatimonadota;c__UBA5377;o__UBA5377;f__JAAYIR01;g__;s__	Zipacnadia
71	Meg22_1618_Bin_25	SAMN26807228	2.39196	73.86	1.08	3.01722	2455	59.7351	Guaymas Basin	Cluster 2	d__Bacteria;p__Armatimonadota;c__UBA5377;o__;f__;g__;s__	Zipacnadia
8	BHB10-26_Bin_273	SAMN20205118	3.34395	73.83	5.56	4.21906	2465	65.5654	Bohai Sea	Cluster 1	d__Bacteria;p__Armatimonadota;c__CAIYQO01;o__WVXJ01;f__DTIZ01;g__;s__	Hebobacteria
46	Meg22_1012_Bin_69	SAMN26807203	4.36455	73.79	6.48	5.5085	4021	69.6588	Guaymas Basin	Cluster 3	d__Bacteria;p__Armatimonadota;c__UBA5377;o__UBA5377;f__UBA5352;g__;s__	Zipacnadia
36	Meg22_1012_Bin_272	SAMN26807193	1.73393	72.84	2.88	2.20487	1860	55.5591	Guaymas Basin	Cluster 5	d__Bacteria;p__Armatimonadota;c__UBA5377;o__UBA5377;f__JAAYIR01;g__;s__	Zipacnadia
68	Meg22_1618_Bin_132	SAMN26807225	1.80008	70.28	1.54	2.33506	2003	61.2808	Guaymas Basin	Cluster 4	d__Bacteria;p__Armatimonadota;c__UBA5377;o__UBA5377;f__JAAYIR01;g__;s__	Zipacnadia
7	AB_3033_Bin_7	SAMN26807172	3.34121	67.86	0.93	4.41507	3573	64.5278	Guaymas Basin	Cluster 3	d__Bacteria;p__Armatimonadota;c__UBA5377;o__UBA5377;f__UBA5352;g__;s__	Zipacnadia
18	Meg19_1012_Bin_248	SAMN26807175	2.37196	67.6	2.78	3.14047	2458	56.6316	Guaymas Basin	Cluster 4	d__Bacteria;p__Armatimonadota;c__UBA5377;o__UBA5377;f__JAAYIR01;g__;s__	Zipacnadia
30	Meg22_1012_Bin_219	SAMN26807187	1.51712	67.28	5.56	2.01353	1607	57.7532	Guaymas Basin	Cluster 5	d__Bacteria;p__Armatimonadota;c__UBA5377;o__UBA5377;f__JAAYIR01;g__;s__	Zipacnadia
57	Meg22_1214_Bin_304	SAMN26807214	1.64629	67.28	4.17	2.18496	1824	57.324	Guaymas Basin	Cluster 5	d__Bacteria;p__Armatimonadota;c__UBA5377;o__UBA5377;f__JAAYIR01;g__;s__	Zipacnadia
65	Meg22_1416_Bin_143	SAMN26807222	1.62135	65.43	4.63	2.18186	1537	55.6534	Guaymas Basin	Cluster 5	d__Bacteria;p__Armatimonadota;c__UBA5377;o__UBA5377;f__JAAYIR01;g__;s__	Zipacnadia
27	Meg22_1012_Bin_125	SAMN26807184	1.90718	63.43	2.04	2.60464	2026	56.6606	Guaymas Basin	Cluster 5	d__Bacteria;p__Armatimonadota;c__UBA5377;o__UBA5377;f__JAAYIR01;g__;s__	Zipacnadia
62	Meg22_1214_Bin_388	SAMN26807219	2.07845	63.43	4.01	2.83855	2108	55.5394	Guaymas Basin	Cluster 5	d__Bacteria;p__Armatimonadota;c__UBA5377;o__UBA5377;f__JAAYIR01;g__;s__	Zipacnadia
25	Meg19_46_Bin_250	SAMN26807182	5.01246	63.4	7.56	6.84701	5029	65.8864	Guaymas Basin	Cluster 3	d__Bacteria;p__Armatimonadota;c__UBA5377;o__;f__;g__;s__	Zipacnadia
17	Meg19_1012_Bin_211	SAMN26807174	2.87283	61.7	2.16	3.97313	2775	60.0614	Guaymas Basin	Cluster 4	d__Bacteria;p__Armatimonadota;c__UBA5377;o__UBA5377;f__UBA11051;g__JAAYSP01;s__	Zipacnadia
10	M3-30_Bin_234	SAMN20205120	2.2724	61.49	0.93	3.14751	2481	65.3798	Bohai Sea	Cluster 1	d__Bacteria;p__Armatimonadota;c__CAIYQO01;o__WVXJ01;f__DTIZ01;g__;s__	Hebobacteria
77	Meg22_810_Bin_247	SAMN26807234	1.44915	60.75	5.87	2.01794	1847	56.9132	Guaymas Basin	Cluster 5	d__Bacteria;p__Armatimonadota;c__UBA5377;o__UBA5377;f__JAAYIR01;g__;s__	Zipacnadia
15	M8-58_Bin_71	SAMN20205125	1.9112	59.25	8.62	2.69002	2100	64.72	Bohai Sea	Cluster 1	d__Bacteria;p__Armatimonadota;c__CAIYQO01;o__WVXJ01;f__DTIZ01;g__;s__	Hebobacteria
75	Meg22_810_Bin_174	SAMN26807232	1.45529	58.18	5.36	2.0639	1374	60.3181	Guaymas Basin	Cluster 4	d__Bacteria;p__Armatimonadota;c__UBA5377;o__UBA5377;f__UBA11051;g__JAAYSP01;s__	Zipacnadia
33	Meg22_1012_Bin_23	SAMN26807190	1.86346	57.96	3.24	2.64685	2019	57.0563	Guaymas Basin	Cluster 5	d__Bacteria;p__Armatimonadota;c__UBA5377;o__UBA5377;f__JAAYIR01;g__;s__	Zipacnadia
74	Meg22_810_Bin_154_2_2	SAMN26807231	2.60366	57.21	0	3.71777	1966	65.3523	Guaymas Basin	Cluster 3	d__Bacteria;p__Armatimonadota;c__UBA5377;o__UBA5377;f__UBA5352;g__;s__	Zipacnadia
1	AB_03_Bin_3	SAMN26807166	2.69735	56.1	1.85	3.88149	2739	65.9879	Guaymas Basin	Cluster 3	d__Bacteria;p__Armatimonadota;c__UBA5377;o__UBA5377;f__UBA5352;g__;s__	Zipacnadia
40	Meg22_1012_Bin_29	SAMN26807197	2.04571	55.4	4.63	2.9581	2329	57.0735	Guaymas Basin	Cluster 2	d__Bacteria;p__Armatimonadota;c__UBA5377;o__;f__;g__;s__	Zipacnadia
32	Meg22_1012_Bin_227	SAMN26807189	1.95527	54.63	2.16	2.84238	2333	59.667	Guaymas Basin	Cluster 2	d__Bacteria;p__Armatimonadota;c__UBA5377;o__;f__;g__;s__	Zipacnadia
20	Meg19_1012_Bin_303	SAMN26807177	1.28467	53.01	3.09	1.88834	1517	57.2513	Guaymas Basin	Cluster 5	d__Bacteria;p__Armatimonadota;c__UBA5377;o__UBA5377;f__JAAYIR01;g__;s__	Zipacnadia
16	Meg19_1012_Bin_171	SAMN26807173	1.36057	52.65	0.46	2.0048	1398	61.2262	Guaymas Basin	Cluster 4	d__Bacteria;p__Armatimonadota;c__UBA5377;o__UBA5377;f__JAAYIR01;g__;s__	Zipacnadia
59	Meg22_1214_Bin_330	SAMN26807216	1.78507	52.48	4.63	2.63334	2033	58.853	Guaymas Basin	Cluster 5	d__Bacteria;p__Armatimonadota;c__UBA5377;o__UBA5377;f__JAAYIR01;g__;s__	Zipacnadia
47	Meg22_1012_Bin_9	SAMN26807204	3.23943	52.35	0.31	4.78302	2052	65.3678	Guaymas Basin	Cluster 1	d__Bacteria;p__Armatimonadota;c__CAIYQO01;o__WVXJ01;f__DTIZ01;g__;s__	Hebobacteria
34	Meg22_1012_Bin_243	SAMN26807191	2.52557	51.08	8.64	3.76109	2584	56.5878	Guaymas Basin	Cluster 5	d__Bacteria;p__Armatimonadota;c__UBA5377;o__UBA5377;f__JAAYIR01;g__;s__	Zipacnadia
3	AB_3033_Bin_163	SAMN26807168	3.10266	50.99	3.94	4.62328	3040	68.2432	Guaymas Basin	Cluster 3	d__Bacteria;p__Armatimonadota;c__UBA5377;o__UBA5377;f__UBA5352;g__UBA5352;s__	Zipacnadia
