# Supplementary material for: Expansion of Armatimonadota through marine sediment sequencing describes two classes with unique ecological roles
Source: ISME Commun. 2023 Jun 24;3:64. doi: 10.1038/s43705-023-00269-x (PMC10290634; doi:10.1038/s43705-023-00269-x)
Supplement: Supplementary file 5 — Supplementary Table 2 [file 43705_2023_269_MOESM5_ESM.xlsx]

## Sheet: Sheet1
				MEBS scores
	Accession Number	Phylum	Organism Name	sulfur	carbon	oxygen	iron	nitrogen
44	GCA_004010955	Actinobacteria	Actinomyces sp. 299 (high GC Gram+)	1.052	1.624	0.255	3.464	6.814
49	GCA_001278845	Actinobacteria	Actinomyces sp. oral taxon 414 (high GC	1.305	2.251	0.958	0.006	6.311
48	GCA_009930875	Actinobacteria	Actinomyces sp. 432 (high GC Gram+)	1.281	5.395	1.403	4.724	8.127
63	GCA_004798665	Actinobacteria	Actinomyces sp. dk561 (high GC Gram+)	1.684	5.28	1.736	5.046	8.001
7	GCA_003111765	Actinobacteria	Actinomyces sp. Z16 (high GC Gram+)	-0.622	2.008	1.84	5.046	8.549
64	GCA_002356195	Actinobacteria	Actinomyces sp. Chiba101 (high GC Gram+)	1.698	3.32	2.149	4.497	8.616
51	GCA_900637295	Actinobacteria	Actinomyces slackii (high GC Gram+)	1.344	3.991	2.595	4.357	9.291
45	GCA_005696555	Actinobacteria	Actinomyces sp. oral taxon 171 str. F0337	1.125	2.621	2.977	1.586	10.111
4	GCA_001652465	Actinobacteria	Microbacterium chocolatum (high GC Gram+)	-2.406	-0.42	3.201	2.511	9.49
87	GCA_001553565	Actinobacteria	Actinomyces radicidentis (high GC Gram+)	2.284	5.955	3.681	5.01	11.675
3	GCA_009930795	Actinobacteria	Marisediminicola antarctica (high GC Gram+)	-2.912	-1.235	3.707	2.391	11.94
59	GCA_005890135	Actinobacteria	Acidipropionibacterium jensenii (high GC Gram+)	1.567	5.719	4.006	3.471	12.229
60	GCA_900637925	Actinobacteria	Acidipropionibacterium jensenii (high GC Gram+)	1.567	2.479	4.006	3.471	12.306
5	GCA_000215105	Actinobacteria	Isoptericola variabilis 225 (high GC Gram+)	-1.044	2.211	4.099	2.391	13.731
65	GCA_004011055	Actinobacteria	Acidipropionibacterium jensenii (high GC Gram+)	1.725	2.847	4.168	3.54	12.178
1	GCA_001974985	Actinobacteria	Microbacterium aurum (high GC Gram+)	-3.712	-0.817	4.282	2.608	10.035
52	GCA_004011075	Actinobacteria	Acidipropionibacterium jensenii (high GC Gram+)	1.443	3.221	4.393	3.471	12.383
42	GCA_004295485	Actinobacteria	Janibacter limosus (high GC Gram+)	0.926	2.791	4.623	2.262	14.984
2	GCA_003367705	Actinobacteria	Microbacterium foliorum (high GC Gram+)	-3.09	2.267	4.664	2.391	10.424
57	GCA_001889125	Actinobacteria	Janibacter indicus (high GC Gram+)	1.523	2.544	4.741	2.23	15.263
15	GCA_001636295	Actinobacteria	Isoptericola dokdonensis DS-3 (high GC Gram+)	0.025	2.287	4.774	2.284	14.258
119	GCA_000310065	Actinobacteria	Acidipropionibacterium acidipropionici ATCC 4875 (high GC Gram+)	2.61	3.834	5.106	3.333	14.296
99	GCA_003956085	Actinobacteria	Acidipropionibacterium acidipropionici (high GC Gram+)	2.432	3.834	5.106	3.333	14.219
101	GCA_001855335	Actinobacteria	Acidipropionibacterium acidipropionici (high GC Gram+)	2.432	3.834	5.106	3.333	14.219
102	GCA_001602115	Actinobacteria	Acidipropionibacterium acidipropionici (high GC Gram+)	2.432	3.834	5.106	3.333	14.219
71	GCA_005890155	Actinobacteria	Acidipropionibacterium acidipropionici (high GC Gram+)	1.996	3.519	5.226	3.333	14.343
100	GCA_001975205	Actinobacteria	Acidipropionibacterium acidipropionici (high GC Gram+)	2.432	3.745	5.311	3.333	14.721
103	GCA_001441165	Actinobacteria	Acidipropionibacterium acidipropionici (high GC Gram+)	2.432	3.745	5.311	3.333	14.721
3	GCA_001547735	Aquificae	Thermosulfidibacter takaii ABI70S6 (aquificales)	6.091	8.765	2.398	5.629	10.744
49	GCA_000191045	Aquificae	Desulfurobacterium thermolithotrophum DSM 11699 (bacteria)	8.783*	11.82	2.947	4.469	9.595
38	GCA_000185805	Aquificae	Thermovibrio ammonificans HB-1 (bacteria)	7.886	9.163	3.023	4.469	9.74
4	GCA_000348765	Aquificae	Hydrogenobaculum sp. SN (aquificales)	6.141	6.998	3.162	4.449	10.747
5	GCA_000341855	Aquificae	Hydrogenobaculum sp. HO (aquificales)	6.141	6.998	3.162	4.449	10.747
6	GCA_000215065	Aquificae	Hydrogenobaculum sp. SHO (aquificales)	6.141	6.998	3.162	4.449	10.747
7	GCA_000213785	Aquificae	Hydrogenobaculum sp. 3684 (aquificales)	6.141	6.998	3.162	4.449	10.747
40	GCA_000021545	Aquificae	Sulfurihydrogenibium azorense Az-Fu1 (aquificales)	7.907	7.147	3.23	7.756	10.935
52	GCA_000020785	Aquificae	Hydrogenobaculum sp. Y04AAS1 (aquificales)	9.319*	7.366	3.324	4.449	11.183
30	GCA_000020325	Aquificae	Sulfurihydrogenibium sp. YO3AOP1 (aquificales)	7.035	4.598	4.462	6.396	13.049
54	GCA_000021565	Aquificae	Persephonella marina EX-H1 (aquificales)	9.754*	8.627	4.476	7.604	13.474
27	GCA_000512735	Aquificae	Thermocrinis ruber (aquificales)	7.002	6.232	5.125	6.724	13.234
45	GCA_000025605	Aquificae	Thermocrinis albus DSM 14484 (aquificales)	8.087*	7.439	8.624*	4.798	16.18
42	GCA_000164905	Aquificae	Hydrogenobacter thermophilus TK-6 (aquificales)	10.157*	8.596	8.767*	4.798	16.193
43	GCA_000010785	Aquificae	Hydrogenobacter thermophilus TK-6 (aquificales)	10.157*	8.596	8.767*	4.798	16.193
76	GCA_002411015	Armatimonadota	Armatimonadetes bacterium UBA5352	4.271	8.733	0.118	0.835	5.627
74	GCA_002407825	Armatimonadota	Armatimonadetes bacterium UBA5377	4.106	8.733	0.118	0.835	5.627
58	GCA_002305165	Armatimonadota	Armatimonadetes bacterium UBA1398	6.106	6.267	0.493	5.55	9.244
75	GCA_002409445	Armatimonadota	Armatimonadetes bacterium UBA5419	3.472	2.89	0.748	5.968	8.649
14	GCA_003542955	Armatimonadota	Armatimonadetes bacterium	6.365	7.619	1.093	1.642	7.358
120	GCA_001567425	Armatimonadota	Armatimonadetes bacterium OLB18	2.648	1.781	1.187	7.488	9.568
79	GCA_002431715	Armatimonadota	Armatimonadetes bacterium UBA5829	3.024	8.446	1.276	3.074	7.857
40	GCA_003577165	Armatimonadota	Armatimonadetes bacterium	0.849	1.112	1.284	7.197	10.666
124	GCA_003577425	Armatimonadota	Armatimonadetes bacterium	2.716	1.56	1.346	7.737	9.186
64	GCA_002343445	Armatimonadota	Chthonomonas sp. UBA2387	1.912	1.928	1.508	9.055	10.308
62	GCA_002343025	Armatimonadota	Chthonomonas sp. UBA2424	1.754	1.928	1.508	9.055	10.163
78	GCA_002425195	Armatimonadota	Chthonomonas sp. UBA5584	2.298	1.693	1.742	6.398	10.827
63	GCA_002343285	Armatimonadota	Chthonomonas sp. UBA2399	2.248	1.693	1.742	6.398	10.827
66	GCA_002344135	Armatimonadota	Chthonomonas sp. UBA2362	2.248	1.693	1.742	6.398	10.827
68	GCA_002344635	Armatimonadota	Chthonomonas sp. UBA2344	2.248	1.693	1.742	6.398	10.827
71	GCA_002345135	Armatimonadota	Chthonomonas sp. UBA2321	2.248	1.693	1.742	6.398	10.827
72	GCA_002345945	Armatimonadota	Chthonomonas sp. UBA2407	2.248	1.693	1.742	6.398	10.827
65	GCA_002343825	Armatimonadota	Chthonomonas sp. UBA2391	1.667	1.904	1.751	4.202	10.294
10	GCA_002162095	Armatimonadota	Armatimonadetes bacterium Uphvl-Ar2	-0.245	0.33	1.756	5.207	8.783
8	GCA_003535995	Armatimonadota	Armatimonadetes bacterium	-0.541	0.888	1.756	3.851	8.495
67	GCA_002344475	Armatimonadota	Chthonomonas sp. UBA2354	2.092	1.663	1.823	6.398	9.951
69	GCA_002344985	Armatimonadota	Chthonomonas sp. UBA2328	1.357	1.076	1.875	6.645	9.606
62	GCA_003695835	Armatimonadota	Armatimonadetes bacterium	1.599	1.807	1.891	5.427	8.917
69	GCA_002162075	Armatimonadota	Armatimonadetes bacterium Uphvl-Ar1	1.887	2.019	1.974	3.953	9.616
182	GCA_003516955	Armatimonadota	Armatimonadetes bacterium	5.182	5.893	1.979	5.597	8.603
81	GCA_002455425	Armatimonadota	Chthonomonas sp. UBA6659	2.457	1.713	2.007	7.488	10.607
60	GCA_002335425	Armatimonadota	Chthonomonas sp. UBA2017	1.357	1.884	2.083	6.67	10.031
70	GCA_002345045	Armatimonadota	Chthonomonas sp. UBA2325	1.357	1.884	2.083	6.67	10.031
95	GCA_002254605	Armatimonadota	Armatimonadetes bacterium JP3_11	2.359	1.12	2.173	3.75	9.213
96	GCA_002254585	Armatimonadota	Armatimonadetes bacterium CP1_7O	2.359	0.643	2.173	4.242	7.891
83	GCA_003695875	Armatimonadota	Armatimonadetes bacterium	2.216	1.12	2.173	4.735	9.706
59	GCA_002332845	Armatimonadota	Chthonomonas sp. UBA2025	1.966	1.498	2.201	6.398	11.325
9	GCA_003487645	Armatimonadota	Armatimonadetes bacterium	-0.445	0.577	2.215	3.851	9.391
73	GCA_002352215	Armatimonadota	Chthonomonas sp. UBA2785	-0.527	0.577	2.215	5.207	9.372
80	GCA_002455365	Armatimonadota	Chthonomonas sp. UBA6660	-0.527	0.577	2.215	5.207	9.517
77	GCA_002425055	Armatimonadota	Chthonomonas sp. UBA5591	1.132	2.23	2.368	3.998	8.914
129	GCA_002898555	Armatimonadota	bacterium HR15	2.898	1.821	2.504	6.28	10.894
29	GCA_001872605	Armatimonadota	Armatimonadetes bacterium CG2_30_59_28	7.017	9.03	2.615	7.257	11.235
67	GCA_002898835	Armatimonadota	bacterium HR14	1.732	3.221	2.898	4.553	10.473
38	GCA_001898035	Armatimonadota	Armatimonadetes bacterium 55-13	0.825	3.229	3.164	4.689	10.975
55	GCA_001442875	Armatimonadota	Armatimonadetes bacterium GBS	2.473	2.097	3.199	4.486	11.327
56	GCA_001442965	Armatimonadota	Armatimonadetes bacterium GXS	2.473	2.097	3.199	4.486	11.327
105	GCA_001536225	Armatimonadota	Armatimonadetes bacterium GBS	2.473	2.097	3.199	4.486	11.327
106	GCA_001536265	Armatimonadota	Armatimonadetes bacterium GXS	2.473	2.097	3.199	4.486	11.327
84	GCA_003566775	Armatimonadota	candidate division WS1 bacterium	2.354	11.342	3.205	1.185	8.112
57	GCA_001442985	Armatimonadota	Armatimonadetes bacterium DC	2.473	2.349	3.242	4.486	10.915
107	GCA_001536245	Armatimonadota	Armatimonadetes bacterium DC	2.473	2.349	3.242	4.486	10.915
53	GCA_001871675	Armatimonadota	Armatimonadetes bacterium CG2_30_66_41	9.445*	6.566	4.122	6.798	12.741
61	GCA_002336105	Armatimonadota	Chthonomonas sp. UBA1950	1.62	2.116	4.13	7.41	11.052
30	GCA_000724625	Armatimonadota	Fimbriimonas ginsengisoli Gsoil 348	0.681	6.891	4.137	4.767	14.905
31	GCA_000724625	Armatimonadota	Fimbriimonas ginsengisoli Gsoil 348	0.681	6.891	4.137	4.767	14.905
74	GCA_003574315	Armatimonadota	Capsulimonas corticalis	2.137	3.517	4.287	5.044	15.248
75	GCA_003574315	Armatimonadota	Capsulimonas corticalis	2.137	3.517	4.287	5.044	15.248
149	GCA_001457855	Armatimonadota	Chthonomonas calidirosea	4.165	4.137	4.307	3.911	12.297
150	GCA_001457855	Armatimonadota	Chthonomonas calidirosea	4.165	4.137	4.307	3.911	12.297
155	GCA_001457975	Armatimonadota	Chthonomonas calidirosea	4.165	4.137	4.307	3.911	12.297
156	GCA_001457975	Armatimonadota	Chthonomonas calidirosea	4.165	4.137	4.307	3.911	12.297
151	GCA_001458035	Armatimonadota	Chthonomonas calidirosea	4.165	4.177	4.369	3.911	12.308
152	GCA_001458035	Armatimonadota	Chthonomonas calidirosea	4.165	4.177	4.369	3.911	12.308
153	GCA_000427095	Armatimonadota	Chthonomonas calidirosea T49	4.165	4.177	4.369	3.911	12.308
154	GCA_000427095	Armatimonadota	Chthonomonas calidirosea T49	4.165	4.177	4.369	3.911	12.308
33	GCA_002784925	Armatimonadota	Armatimonadetes bacterium CG_4_10_14_3_um_filter_59_10	7.556	9.096	4.39	7.073	13.027
35	GCA_002780095	Armatimonadota	Armatimonadetes bacterium CG07_land_8_20_14_0_80_59_28	7.786	9.154	4.397	7.073	13.119
51	GCA_002779825	Armatimonadota	Armatimonadetes bacterium CG06_land_8_20_14_3_00_66_21	8.922*	7.753	4.503	6.798	13.052
31	GCA_002782765	Armatimonadota	Armatimonadetes bacterium CG_4_8_14_3_um_filter_58_9	7.209	9.607	4.63	5.949	12.76
168	GCA_002898575	Armatimonadota	bacterium HR17	4.774	6.818	4.761	5.842	12.047
50	GCA_002898895	Armatimonadota	bacterium HR16	8.889*	8.684	5.111	6.031	13.275
147	GCA_002973605	Armatimonadota	Abditibacterium utsteinense	4.133	3.909	5.69	3.511	10.523
148	GCA_002973605	Armatimonadota	Abditibacterium utsteinense	4.133	3.909	5.69	3.511	10.523
82	GCA_003134215	Armatimonadota	Armatimonadetes bacterium
83	GCA_003170595	Armatimonadota	Armatimonadetes bacterium
128	GCA_004525275	Chloroflexi	Thermomicrobiales_bacterium	2.852	2.946	-0.275	0.581	8.711
159	GCA_900184705	Chloroflexi	Brevefilum fermentans (GNS bacteria)	4.303	3.771	-0.249	2.161	4.373
48	GCA_003648075	Chloroflexi	Chloroflexi_bacterium	8.561*	11.601	0.194	2.218	8.732
47	GCA_011771845	Chloroflexi	Anaerolineae_bacterium	8.184*	17.426	0.659	5.876	11.664
39	GCA_011771555	Chloroflexi	Anaerolineae_bacterium	7.906	16.036	0.849	4.71	10.361
26	GCA_003697425	Chloroflexi	Caldilineae_bacterium	6.98	3.793	1.205	5.679	6.971
44	GCA_011773025	Chloroflexi	Anaerolineae_bacterium	8.062*	19.874*	1.282	5.311	10.957
190	GCA_011176555	Chloroflexi	Caldilineae_bacterium	5.447	9.329	1.519	5.787	11.829
46	GCA_004377365	Chloroflexi	Anaerolineales_bacterium	8.090*	22.228*	1.602	6.958	11.997
90	GCA_007122555	Chloroflexi	Thermomicrobiaceae_bacterium	2.297	2.39	1.781	3.395	10.724
68	GCA_001717545	Chloroflexi	Anaerolineaceae bacterium oral taxon 439 (GNS bacteria)	1.878	3.034	1.845	1.174	4.415
37	GCA_011773525	Chloroflexi	Anaerolineae_bacterium	7.861	15.809	1.931	3.322	12.807
173	GCA_003966975	Chloroflexi	Pelolinea submarina (GNS bacteria)	4.89	10.388	2.023	3.082	6.163
20	GCA_004684285	Chloroflexi	Dehalococcoides mccartyi (GNS bacteria)	5.877	11.052	2.075	1.667	8.632
23	GCA_000830885	Chloroflexi	Dehalococcoides_mccartyi_CG5	5.877	11.052	2.075	1.667	8.632
25	GCA_002028285	Chloroflexi	Dehalococcoides_mccartyi	5.877	11.052	2.075	1.667	8.632
27	GCA_002024205	Chloroflexi	Dehalococcoides_mccartyi	5.877	11.052	2.075	1.667	8.632
19	GCA_001547795	Chloroflexi	Dehalococcoides mccartyi IBARAKI (GNS bacteria)	5.872	14.292	2.075	1.667	8.632
16	GCA_001761445	Chloroflexi	Dehalococcoides_mccartyi	5.847	11.052	2.075	1.667	8.632
17	GCA_001610775	Chloroflexi	Dehalococcoides mccartyi (GNS bacteria)	5.847	11.052	2.075	1.667	8.632
126	GCA_002919155	Chloroflexi	Thermomicrobia_bacterium	2.796	2.437	2.17	2.762	12.462
127	GCA_007123655	Chloroflexi	Thermomicrobiaceae_bacterium	2.819	1.928	2.171	2.642	12.048
21	GCA_000016705	Chloroflexi	Dehalococcoides_mccartyi_BAV1	5.877	14.348	2.179	1.667	8.45
22	GCA_000009025	Chloroflexi	Dehalococcoides mccartyi	5.877	11.108	2.179	1.667	8.45
26	GCA_002024225	Chloroflexi	Dehalococcoides_mccartyi	5.877	11.108	2.179	1.667	8.45
18	GCA_002021775	Chloroflexi	Dehalococcoides_mccartyi	5.872	11.108	2.179	1.667	8.45
15	GCA_000025585	Chloroflexi	Dehalococcoides_mccartyi_GT	5.847	11.108	2.179	1.667	8.45
12	GCA_000341695	Chloroflexi	Dehalococcoides mccartyi BTF08 (GNS bacteria)	5.842	11.108	2.179	1.667	8.45
13	GCA_002007865	Chloroflexi	Dehalococcoides_mccartyi	5.842	11.108	2.179	1.667	8.45
14	GCA_002007845	Chloroflexi	Dehalococcoides mccartyi (GNS bacteria)	5.842	11.108	2.179	1.667	8.45
84	GCA_000024985	Chloroflexi	Sphaerobacter thermophilus DSM 20745 (GNS bacteria)	2.244	2.477	2.232	2.96	12.473
30	GCA_000499365	Chloroflexi	Dehalococcoides_mccartyi_GY50	5.964	11.078	2.26	1.667	7.801
28	GCA_001010485	Chloroflexi	Dehalococcoides sp. UCH007 (GNS bacteria)	5.934	14.318	2.26	1.667	7.801
9	GCA_000830925	Chloroflexi	Dehalococcoides mccartyi CG1 (GNS bacteria)	5.774	11.078	2.26	1.667	7.801
10	GCA_001889305	Chloroflexi	Dehalococcoides mccartyi (GNS bacteria)	5.774	11.078	2.26	1.667	7.801
24	GCA_000341655	Chloroflexi	Dehalococcoides mccartyi DCMB5 (GNS bacteria)	5.877	14.442	2.273	1.667	8.544
117	GCA_007119695	Chloroflexi	Thermomicrobiaceae_bacterium	2.584	1.188	2.314	3.325	11.48
164	GCA_011772595	Chloroflexi	Anaerolineales_bacterium	4.611	15.666	2.333	7.048	13.961
191	GCA_002842015	Chloroflexi	Chloroflexi_bacterium_HGW-Chloroflexi-5	5.471	4.507	2.425	6.762	11.574
7	GCA_000025025	Chloroflexi	Dehalococcoides mccartyi VS (GNS bacteria)	5.744	10.759	2.429	1.667	8.086
8	GCA_011373545	Chloroflexi	Thermomicrobium_roseum	5.761	6.473	2.52	3.399	10.501
34	GCA_007121395	Chloroflexi	Thermomicrobiaceae_bacterium	0.733	1.425	2.559	3.339	12.185
24	GCA_011192085	Chloroflexi	Caldilineae_bacterium	6.885	3.194	2.565	4.724	10.454
56	GCA_007124395	Chloroflexi	Thermomicrobiaceae_bacterium	1.509	1.796	2.638	3.339	13.12
184	GCA_011367365	Chloroflexi	Anaerolinea_sp.	5.299	10.469	2.701	6.269	13.739
192	GCA_001953175	Chloroflexi	Dehalogenimonas formicexedens (GNS bacteria)	5.509	10.086	2.736	3.954	10.063
98	GCA_007124015	Chloroflexi	Thermomicrobiaceae_bacterium	2.426	2.993	2.939	3.942	11.548
70	GCA_007133615	Chloroflexi	Thermomicrobiaceae_bacterium	1.993	2.298	3.001	3.716	13.018
36	GCA_008501685	Chloroflexi	Chloroflexi_bacterium	7.822	14.098	3.05	7.637	14.275
17	GCA_003695385	Chloroflexi	Caldilineae_bacterium	6.561	10.797	3.086	7.137	12.623
161	GCA_012514775	Chloroflexi	Anaerolineaceae_bacterium	4.47	21.548*	3.111	5.692	14.497
18	GCA_003819735	Chloroflexi	Chloroflexi_bacterium	6.625	13.143	3.15	7.213	13.636
34	GCA_013112575	Chloroflexi	Chloroflexi_bacterium	7.734	14.154	3.154	7.637	14.093
169	GCA_900066015	Chloroflexi	Candidatus Promineofilum breve (GNS bacteria)	4.777	4.267	3.207	7.119	13.987
181	GCA_000143165	Chloroflexi	Dehalogenimonas lykanthroporepellens BL-DC-9 (GNS bacteria)	5.176	11.053	3.215	4.076	11.378
134	GCA_002702705	Chloroflexi	Anaerolineaceae_bacterium	3.465	12.222	3.241	7.346	13.994
138	GCA_012033395	Chloroflexi	Chloroflexia_bacterium	3.781	5.33	3.268	1.176	8.445
172	GCA_002840755	Chloroflexi	Chloroflexi_bacterium_HGW-Chloroflexi-10	4.874	5.531	3.359	6.418	14.046
39	GCA_007133545	Chloroflexi	Thermomicrobiaceae_bacterium	0.832	1.974	3.388	3.716	13.626
21	GCA_009937635	Chloroflexi	Chloroflexi_bacterium	6.74	12.798	3.436	7.635	14.785
171	GCA_013112675	Chloroflexi	Chloroflexi_bacterium	4.873	3.065	3.53	6.177	12.272
144	GCA_011058335	Chloroflexi	Thermomicrobium_roseum	4.069	5.997	3.582	2.891	12.701
145	GCA_011054015	Chloroflexi	Thermomicrobium_roseum	4.069	5.997	3.582	2.891	12.701
146	GCA_011047935	Chloroflexi	Thermomicrobium_roseum	4.069	5.997	3.582	2.891	12.701
158	GCA_003569045	Chloroflexi	anaerobic_bacterium_MO-CFX2	4.231	6.392	3.593	5.302	14.224
174	GCA_003526995	Chloroflexi	Ktedonobacter_sp.	4.896	5.715	3.619	2.464	12.783
180	GCA_012515245	Chloroflexi	Chloroflexi_bacterium	5.13	6.988	3.683	5.489	13.321
81	GCA_000021685	Chloroflexi	Thermomicrobium roseum DSM 5159 (GNS bacteria)	2.181	5.117	3.751	2.76	12.986
92	GCA_003530725	Chloroflexi	Chloroflexi_bacterium	2.319	3.132	4.013	3.326	13.194
197	GCA_001898225	Chloroflexi	Chloroflexi_bacterium_54-19	5.609	6.771	4.04	3.764	14.3
188	GCA_003820065	Chloroflexi	Chloroflexi_bacterium	5.395	21.719*	4.09	7.345	15.089
135	GCA_003967535	Chloroflexi	Tengunoibacter_tsumagoiensis	3.539	3.937	4.097	3.113	14.559
178	GCA_000199675	Chloroflexi	Anaerolinea thermophila UNI-1 (GNS bacteria)	5.095	5.807	4.099	5.853	12.164
20	GCA_013112725	Chloroflexi	Chloroflexi_bacterium	6.708	11.645	4.131	7.518	14.241
85	GCA_005402645	Chloroflexi	Thermosporothrix_hazakensis	2.245	4.275	4.14	2.975	15.559
86	GCA_003253565	Chloroflexi	Thermosporothrix_hazakensis	2.245	4.275	4.14	2.975	15.559
187	GCA_008974265	Chloroflexi	Dictyobacter_vulcani	5.371	5.014	4.151	2.072	14.259
162	GCA_008326305	Chloroflexi	Dictyobacter_sp._Uno17	4.482	4.68	4.176	2.863	14.824
22	GCA_002699125	Chloroflexi	Anaerolineaceae_bacterium	6.816	10.479	4.201	6.947	15.618
41	GCA_011176545	Chloroflexi	Caldilineae_bacterium	8.01	12.71	4.221	6.851	13.286
166	GCA_005880415	Chloroflexi	Chloroflexi_bacterium	4.63	3.823	4.261	3.705	16.017
23	GCA_008501785	Chloroflexi	Chloroflexi_bacterium	6.818	9.31	4.287	7.826	15.016
4	GCA_003967515	Chloroflexi	Dictyobacter_aurantiacus	5.695	5.336	4.302	3.081	15.372
143	GCA_000178855	Chloroflexi	Ktedonobacter_racemifer_DSM_44963	3.949	5.336	4.302	3.182	15.565
133	GCA_004208415	Chloroflexi	Ktedonosporobacter_rubrisoli	3.402	4.109	4.302	3.035	15.918
131	GCA_003577365	Chloroflexi	Chloroflexi_bacterium	3.056	10.217	4.408	7.315	14.899
34	GCA_002007905	Chloroflexi	Dehalococcoides_mccartyi	6.03	17.547	4.413	1.667	9.174
35	GCA_002007825	Chloroflexi	Dehalococcoides_mccartyi	6.03	17.547	4.413	1.667	9.174
177	GCA_003694905	Chloroflexi	Caldilineae_bacterium	4.981	10.793	4.422	7.266	14.113
3	GCA_005880175	Chloroflexi	Chloroflexi_bacterium	5.668	3.698	4.498	2.191	13.73
193	GCA_003967575	Chloroflexi	Dictyobacter_alpinus	5.536	4.606	4.525	3.081	14.969
170	GCA_011389075	Chloroflexi	Ktedonobacter_sp.	4.821	9.028	4.525	3.371	15.012
163	GCA_003967555	Chloroflexi	Dictyobacter_kobayashii	4.482	4.606	4.525	3.113	15.047
142	GCA_005881495	Chloroflexi	Chloroflexi_bacterium	3.936	3.096	4.573	3.182	15.149
179	GCA_001005265	Chloroflexi	Dehalogenimonas sp. WBC-2 (GNS bacteria)	5.124	13	4.591	1.998	11.145
19	GCA_012842785	Chloroflexi	Chloroflexi_bacterium	6.63	6.043	4.634	6.881	15.251
16	GCA_003451595	Chloroflexi	Chloroflexi_bacterium	6.44	9.396	4.634	6.91	14.835
32	GCA_000830905	Chloroflexi	Dehalococcoides_mccartyi_CG4	6	17.853	4.636	1.667	8.849
33	GCA_002356375	Chloroflexi	Dehalococcoides_mccartyi	6	17.853	4.636	1.667	8.849
29	GCA_000011905	Chloroflexi	Dehalococcoides mccartyi 195 (GNS bacteria)	5.948	17.853	4.636	1.667	8.975
32	GCA_013112715	Chloroflexi	Chloroflexi_bacterium	7.417	11.568	4.656	7.14	15.565
118	GCA_001306135	Chloroflexi	Herpetosiphon_geysericola	2.596	3.038	4.685	3.122	14.659
136	GCA_003577005	Chloroflexi	Chloroflexi_bacterium	3.6	11.166	4.71	6.557	16.097
72	GCA_000018565	Chloroflexi	Herpetosiphon_aurantiacus_DSM_785	1.998	3.077	4.765	3.461	14.936
12	GCA_012840685	Chloroflexi	Chloroflexi_bacterium	6.282	9.764	4.796	7.13	15.339
185	GCA_011370265	Chloroflexi	Anaerolineae_bacterium	5.326	19.539*	4.796	7.304	15.84
139	GCA_002861625	Chloroflexi	Chloroflexi_bacterium	3.858	5.815	4.823	3.5	14.067
183	GCA_003520455	Chloroflexi	Chloroflexi_bacterium	5.187	18.820*	4.833	6.246	15.611
130	GCA_006569185	Chloroflexi	Litorilinea_aerophila	3.018	9.128	4.842	5.767	15.112
121	GCA_002148365	Chloroflexi	Litorilinea_aerophila	2.665	9.128	4.842	5.767	15.058
125	GCA_003205875	Chloroflexi	Herpetosiphon_llansteffanensis	2.767	3.667	4.847	3.122	14.971
77	GCA_005880275	Chloroflexi	Chloroflexi_bacterium	2.144	2.522	4.861	3.272	15.041
66	GCA_008838325	Chloroflexi	Tepidiforma bonchosmolovskayae (GNS bacteria)	1.731	3.129	4.909	3.691	13.731
137	GCA_003694735	Chloroflexi	Caldilineae_bacterium	3.653	10.533	4.938	6.406	14.589
167	GCA_002699585	Chloroflexi	Anaerolineaceae_bacterium	4.708	6.385	4.978	7.01	15.744
5	GCA_003820175	Chloroflexi	Chloroflexi_bacterium	5.697	5.646	4.989	7.476	15.073
8	GCA_000281175	Chloroflexi	Caldilinea aerophila DSM 14535 = NBRC 104270	6.159	10.801	4.992	7.575	14.792
165	GCA_002702065	Chloroflexi	Anaerolineaceae_bacterium	4.619	6.345	5.001	6.995	15.535
198	GCA_004138175	Chloroflexi	Chloroflexales_bacterium_ZM16-3	5.627	11.914	5.095	5.911	14.459
6	GCA_003530715	Chloroflexi	Ktedonobacter_sp.	5.733	5.347	5.148	3.185	15.076
15	GCA_004138165	Chloroflexi	Candidatus_Chloroploca_sp._Khr17	6.386	8.797	5.265	5.079	13.27
189	GCA_005883405	Chloroflexi	Chloroflexi_bacterium	5.436	4.474	5.333	4.236	16.619
25	GCA_010092855	Chloroflexi	Chloroflexi_bacterium	6.931	11.664	5.339	7.262	15.162
194	GCA_009929835	Chloroflexi	Chloroflexia_bacterium	5.575	6.958	5.434	3.496	13.536
11	GCA_012032775	Chloroflexi	Oscillochloris_sp.	6.225	12.913	5.514	4.997	15.067
109	GCA_012032575	Chloroflexi	Anaerolineales_bacterium	2.489	19.930*	5.594	6.103	13.839
31	GCA_011776005	Chloroflexi	Anaerolineae_bacterium	5.967	11.8	5.665	6.764	15.104
132	GCA_008011965	Chloroflexi	Thermomicrobiales_bacterium	3.303	14.988	5.714	4.187	14.465
140	GCA_003820075	Chloroflexi	Chloroflexi_bacterium	3.884	4.901	5.908	6.772	12.876
28	GCA_004762035	Chloroflexi	Candidatus_Chloroploca_sp._M-50	7.016	8.687	5.994	5.897	13.655
195	GCA_000017805	Chloroflexi	Roseiflexus_castenholzii_DSM_13941	5.58	7.302	6.101	4.864	14.285
196	GCA_000016665	Chloroflexi	Roseiflexus_sp._RS-1	5.58	7.302	6.101	3.602	14.285
13	GCA_000021945	Chloroflexi	Chloroflexus aggregans DSM 9485 (GNS bacteria)	6.291	10.607	6.162	3.98	14.468
186	GCA_004297765	Chloroflexi	Chloroflexi_bacterium	5.34	18.484	6.354	7.655	15.261
175	GCA_001399705	Chloroflexi	Kouleothrix_aurantiaca	4.962	6.021	6.466	4.187	15.283
11	GCA_009389605	Chloroflexi	Kallotenue_sp._CFH_73958	5.803	19.394*	6.471	6.752	16.237
141	GCA_009268125	Chloroflexi	Chloroflexia_bacterium_SDU3-3	3.905	7.991	6.915	3.602	15.387
1	GCA_013122405	Chloroflexi	Chloroflexi_bacterium_AL-N10	6.089	12.278	7.179	5.781	15.723
2	GCA_013122385	Chloroflexi	Chloroflexi_bacterium_AL-W	6.089	12.278	7.179	6.03	15.723
36	GCA_013122435	Chloroflexi	Chloroflexi_bacterium_AL-N1	6.089	12.278	7.179	5.781	15.723
37	GCA_013122425	Chloroflexi	Chloroflexi_bacterium_AL-N5	6.089	12.278	7.179	5.781	15.723
38	GCA_013122415	Chloroflexi	Chloroflexi_bacterium_AL-N15	6.089	12.278	7.179	5.781	15.723
9	GCA_000022185	Chloroflexi	Chloroflexus_aurantiacus_Y-400-fl	6.179	11.258	7.234	3.149	15.549
10	GCA_000018865	Chloroflexi	Chloroflexus_aurantiacus_J-10-fl	6.179	11.258	7.234	3.149	15.549
12	GCA_009913695	Firmicutes	Lactobacillus plantarum (firmicutes)	-0.092	-0.129	0.303	0.526	2.281
116	GCA_002868755	Firmicutes	Lactobacillus plantarum (firmicutes)	2.58	1.494	0.377	0.526	2.8
112	GCA_009619495	Firmicutes	Lactobacillus plantarum (firmicutes)	2.578	1.104	0.377	0.526	2.8
113	GCA_000203855	Firmicutes	Lactobacillus plantarum WCFS1 (firmicutes)	2.578	1.104	0.377	0.397	2.8
114	GCA_002005385	Firmicutes	Lactobacillus plantarum (firmicutes)	2.578	1.104	0.377	0.526	2.8
115	GCA_002286275	Firmicutes	Lactobacillus plantarum (firmicutes)	2.578	1.104	0.377	0.526	2.8
36	GCA_003641165	Firmicutes	Lactobacillus plantarum subsp. argentoratensis (firmicutes)	0.795	0.227	0.605	0.526	1.663
37	GCA_002173655	Firmicutes	Lactobacillus plantarum (firmicutes)	0.795	0.227	0.605	0.526	2.073
24	GCA_004103515	Firmicutes	Lactobacillus plantarum (firmicutes)	0.637	0.227	0.605	0.526	2.073
25	GCA_004101625	Firmicutes	Lactobacillus plantarum (firmicutes)	0.637	0.227	0.605	0.397	2.073
26	GCA_002220175	Firmicutes	Lactobacillus plantarum (firmicutes)	0.637	0.227	0.605	0.526	2.073
27	GCA_002117305	Firmicutes	Lactobacillus plantarum (firmicutes)	0.637	0.227	0.605	0.526	2.073
28	GCA_002117245	Firmicutes	Lactobacillus plantarum (firmicutes)	0.637	0.227	0.605	0.526	2.073
29	GCA_001484005	Firmicutes	Lactobacillus plantarum (firmicutes)	0.637	0.227	0.605	0.526	2.073
32	GCA_004141755	Firmicutes	Lactobacillus plantarum (firmicutes)	0.703	0.351	0.895	0.966	2.286
82	GCA_003350945	Firmicutes	Clostridium perfringens (firmicutes)	2.2	4.392	0.933	1.21	5.928
78	GCA_902386435	Firmicutes	Clostridium perfringens (firmicutes)	2.17	3.165	0.933	1.358	5.928
79	GCA_001854085	Firmicutes	Clostridium perfringens (firmicutes)	2.17	3.165	0.933	1.358	5.928
61	GCA_000789395	Firmicutes	Clostridium baratii str. Sullivan (firmicutes)	1.57	1.789	1.074	1.25	5.759
13	GCA_000504125	Firmicutes	Enterococcus mundtii QU 25 (firmicutes)	-0.045	0.243	1.525	0.004	2.025
50	GCA_900094185	Firmicutes	Enterococcus faecium (firmicutes)	1.333	0.263	1.932	0.337	2.112
20	GCA_900639545	Firmicutes	Enterococcus faecium (firmicutes)	0.259	0.263	1.932	0.337	2.112
21	GCA_009697285	Firmicutes	Enterococcus faecium (firmicutes)	0.259	0.263	1.932	0.337	2.112
22	GCA_003574015	Firmicutes	Oscillibacter sp. PEA192 (firmicutes)	0.457	7.568	1.993	1.717	6.084
6	GCA_001702155	Firmicutes	Lactobacillus paracollinoides (firmicutes)	-0.682	1.028	2.062	1.464	3.18
108	GCA_007361935	Firmicutes	Lachnospiraceae bacterium KGMB03038 (firmicutes)	2.476	1.203	2.132	0.618	5.247
18	GCA_001186155	Firmicutes	Planococcus versutus (firmicutes)	0.207	-1.11	3.076	3.77	8.732
80	GCA_002109365	Firmicutes	Sporosarcina sp. P37 (firmicutes)	2.174	0.462	3.925	3.692	10.703
2	GCA_002951815	Firmicutes	Sulfobacillus thermotolerans (firmicutes)	5.639	4.408	4.147	3.222	12.826
46	GCA_001687665	Firmicutes	Planococcus donghaensis (firmicutes)	1.152	1.796	4.707	3.581	10.473
176	GCA_002804065	Firmicutes	Kyrpidia spormannii (firmicutes)	4.973	6.894	9.382*	4.391	16.615
54	GCA_003134605	WPS-2	Candidatus Eremiobacteraeota bacterium (candidate division WPS-2 bacterium)	1.466	2.056	1.684	5.623	11.254
104	GCA_003136355	WPS-2	Candidatus Eremiobacteraeota bacterium (candidate division WPS-2 bacterium)	2.448	2.633	1.698	4.61	11.693
19	GCA_003140855	WPS-2	Candidatus Eremiobacteraeota bacterium (candidate division WPS-2 bacterium)	0.213	0.639	1.727	4.618	11.341
55	GCA_003243975	WPS-2	Candidatus Eremiobacteraeota bacterium (candidate division WPS-2 bacterium)	1.5	2.379	1.872	3.776	10.994
17	GCA_003133745	WPS-2	Candidatus Eremiobacteraeota bacterium (candidate division WPS-2 bacterium)	0.135	-0.171	1.896	3.527	10.945
14	GCA_003135395	WPS-2	Candidatus Eremiobacteraeota bacterium (candidate division WPS-2 bacterium)	-0.019	0.676	2	3.622	9.916
23	GCA_003136895	WPS-2	Candidatus Eremiobacteraeota bacterium (candidate division WPS-2 bacterium)	0.459	0.791	2.345	3.751	13.632
91	GCA_003166915	WPS-2	Candidatus Eremiobacteraeota bacterium (candidate division WPS-2 bacterium)	2.308	0.84	2.682	3.527	12.503
111	GCA_003167455	WPS-2	Candidatus Eremiobacteraeota bacterium (candidate division WPS-2 bacterium)	2.577	2.403	2.901	4.576	12.627
123	GCA_003140455	WPS-2	Candidatus Eremiobacteraeota bacterium (candidate division WPS-2 bacterium)	2.713	1.803	3.063	4.576	12.233
110	GCA_003139515	WPS-2	Candidatus Eremiobacteraeota bacterium (candidate division WPS-2 bacterium)	2.535	1.633	3.063	4.576	12.986
73	GCA_003167155	WPS-2	Candidatus Eremiobacteraeota bacterium (candidate division WPS-2 bacterium)	2.08	1.736	3.092	3.527	12.959
94	GCA_003131565	WPS-2	Candidatus Eremiobacteraeota bacterium (candidate division WPS-2 bacterium)	2.351	2.124	3.134	4.694	12.56
89	GCA_003169925	WPS-2	Candidatus Eremiobacteraeota bacterium (candidate division WPS-2 bacterium)	2.294	2.988	3.293	4.825	11.952
76	GCA_003140835	WPS-2	Candidatus Eremiobacteraeota bacterium (candidate division WPS-2 bacterium)	2.141	4.301	3.84	3.776	13.219
41	GCA_003170255	WPS-2	Candidatus Eremiobacteraeota bacterium (candidate division WPS-2 bacterium)	0.898	2.636	3.907	4.309	15.103
33	GCA_003135555	WPS-2	Candidatus Eremiobacteraeota bacterium (candidate division WPS-2 bacterium)	0.714	3.784	3.907	4.06	14.75
16	GCA_003131245	WPS-2	Candidatus Eremiobacteraeota bacterium (candidate division WPS-2 bacterium)	0.08	4.125	3.907	4.369	14.588
11	GCA_003163955	WPS-2	Candidatus Eremiobacteraeota bacterium (candidate division WPS-2 bacterium)	-0.093	2.368	4.628	4.532	11.25
122	GCA_003134455	WPS-2	Candidatus Eremiobacteraeota bacterium (candidate division WPS-2 bacterium)	2.701	3.337	4.651	4.781	12.837
35	GCA_003164495	WPS-2	Candidatus Eremiobacteraeota bacterium (candidate division WPS-2 bacterium)	0.762	5.655	4.653	4.535	15.451
93	GCA_003155175	WPS-2	Candidatus Eremiobacteraeota bacterium (candidate division WPS-2 bacterium)	2.338	3.4	4.665	4.781	11.759
43	GCA_003164995	WPS-2	Candidatus Eremiobacteraeota bacterium (candidate division WPS-2 bacterium)	0.999	3.953	4.774	4.781	11.325
58	GCA_003161555	WPS-2	Candidatus Eremiobacteraeota bacterium (candidate division WPS-2 bacterium)	1.565	3.552	4.865	2.798	14.958
97	GCA_003156035	WPS-2	Candidatus Eremiobacteraeota bacterium (candidate division WPS-2 bacterium)	2.412	4.696	5.27	3.592	12.323
53	GCA_003158195	WPS-2	Candidatus Eremiobacteraeota bacterium (candidate division WPS-2 bacterium)	1.465	4.585	5.946	3.183	14.694
88	GCA_003164045	WPS-2	Candidatus Eremiobacteraeota bacterium (candidate division WPS-2 bacterium)	2.288	3.901	5.954	4.724	15.585
160	GCA_003136655	WPS-2	Candidatus Eremiobacteraeota bacterium (candidate division WPS-2 bacterium)	4.443	6.15	6.596	4.361	14.568
157	GCA_003133025	WPS-2	Candidatus Eremiobacteraeota bacterium (candidate division WPS-2 bacterium)	4.169	6.456	6.901	3.356	15.077
47	GCA_003134035	WPS-2	Candidatus Eremiobacteraeota bacterium (candidate division WPS-2 bacterium)	1.254	5.486	8.293*	3.819	15.738

## Sheet: Sheet2
GCA_000215105.1	GCA_000215105	PRJNA49657	SAMN00713634		representative genome	743718	139208	Isoptericola variabilis 225	strain=225		latest	Complete Genome	Major	Full	2011-05-26	ASM21510v1	US DOE Joint Genome Institute	GCF_000215105.1	identical	https://ftp.ncbi.nlm.nih.gov/genomes/all/GCA/000/215/105/GCA_000215105.1_ASM21510v1			na
GCA_000310065.1	GCA_000310065	PRJNA158149	SAMN02603885		na	1171373	1748	Acidipropionibacterium acidipropionici ATCC 4875	strain=ATCC 4875		latest	Complete Genome	Major	Full	2012-11-06	ASM31006v1	State University of Campinas	GCF_000310065.1	identical	https://ftp.ncbi.nlm.nih.gov/genomes/all/GCA/000/310/065/GCA_000310065.1_ASM31006v1			na
GCA_001278845.1	GCA_001278845	PRJNA282954	SAMN04009745		na	712122	712122	Actinomyces sp. oral taxon 414	strain=F0588		latest	Complete Genome	Major	Full	2015-09-04	ASM127884v1	The Forsyth Institute	GCF_001278845.1	identical	https://ftp.ncbi.nlm.nih.gov/genomes/all/GCA/001/278/845/GCA_001278845.1_ASM127884v1			na
GCA_001441165.1	GCA_001441165	PRJNA300904	SAMN04230714		na	1748	1748	Acidipropionibacterium acidipropionici	strain=CGMCC 1.2230		latest	Complete Genome	Major	Full	2015-11-09	ASM144116v1	Propionibacterium acidipropionici	GCF_001441165.1	identical	https://ftp.ncbi.nlm.nih.gov/genomes/all/GCA/001/441/165/GCA_001441165.1_ASM144116v1		assembly from type material	na
GCA_001553565.1	GCA_001553565	PRJNA282954	SAMN04435863		representative genome	111015	111015	Actinomyces radicidentis	strain=CCUG 36733		latest	Complete Genome	Major	Full	2016-02-09	ASM155356v1	The Forsyth Institute	GCF_001553565.1	identical	https://ftp.ncbi.nlm.nih.gov/genomes/all/GCA/001/553/565/GCA_001553565.1_ASM155356v1		assembly from type material	na
GCA_001602115.1	GCA_001602115	PRJNA310791	SAMN04455717		na	1748	1748	Acidipropionibacterium acidipropionici	strain=ATCC 55737		latest	Complete Genome	Major	Full	2016-03-30	ASM160211v1	Australian Institute for Bioengineering and Nanotechnology	GCF_001602115.1	identical	https://ftp.ncbi.nlm.nih.gov/genomes/all/GCA/001/602/115/GCA_001602115.1_ASM160211v1			na
GCA_001636295.1	GCA_001636295	PRJNA191953	SAMN04437027		representative genome	1300344	372663	Isoptericola dokdonensis DS-3	strain=DS-3		latest	Complete Genome	Major	Full	2016-05-03	ASM163629v1	Yonsei University	GCF_001636295.1	identical	https://ftp.ncbi.nlm.nih.gov/genomes/all/GCA/001/636/295/GCA_001636295.1_ASM163629v1		assembly from type material	na
GCA_001652465.1	GCA_001652465	PRJNA321797	SAMN05003931		na	84292	84292	Microbacterium chocolatum	strain=SIT 101		latest	Complete Genome	Major	Full	2016-05-26	ASM165246v1	Shanghai Institution of Technology	GCF_001652465.1	identical	https://ftp.ncbi.nlm.nih.gov/genomes/all/GCA/001/652/465/GCA_001652465.1_ASM165246v1			na
GCA_001855335.1	GCA_001855335	PRJNA322112	SAMN05017605		na	1748	1748	Acidipropionibacterium acidipropionici	strain=F3E8		latest	Complete Genome	Major	Full	2016-10-27	ASM185533v1	Australian Institute for Bioengineering and Nanotechnology	GCF_001855335.1	identical	https://ftp.ncbi.nlm.nih.gov/genomes/all/GCA/001/855/335/GCA_001855335.1_ASM185533v1			na
GCA_001889125.1	GCA_001889125	PRJNA300616	SAMN04226596		representative genome	857417	857417	Janibacter indicus	strain=YFY001		latest	Complete Genome	Major	Full	2016-12-05	ASM188912v1	The First Affiliated Hospital of NanChang University	GCF_001889125.1	identical	https://ftp.ncbi.nlm.nih.gov/genomes/all/GCA/001/889/125/GCA_001889125.1_ASM188912v1			na
GCA_001974985.1	GCA_001974985	PRJNA353137	SAMN06010969		representative genome	36805	36805	Microbacterium aurum	strain=KACC 15219		latest	Complete Genome	Major	Full	2017-01-30	ASM197498v1	Kyungpook National University	GCF_001974985.1	identical	https://ftp.ncbi.nlm.nih.gov/genomes/all/GCA/001/974/985/GCA_001974985.1_ASM197498v1			na
GCA_001975205.1	GCA_001975205	PRJNA301197	SAMN04230715		na	1748	1748	Acidipropionibacterium acidipropionici	strain=WSH1105		latest	Complete Genome	Major	Full	2017-01-30	ASM197520v1	Propionibacterium acidipropionici	GCF_001975205.1	identical	https://ftp.ncbi.nlm.nih.gov/genomes/all/GCA/001/975/205/GCA_001975205.1_ASM197520v1			na
GCA_002356195.1	GCA_002356195	PRJDB5147	SAMD00059583		na	1851395	1851395	Actinomyces sp. Chiba101	strain=Chiba101		latest	Complete Genome	Major	Full	2017-02-01	ASM235619v1	NODAI Genome Research Center, Tokyo University of Agriculture	GCF_002356195.1	identical	https://ftp.ncbi.nlm.nih.gov/genomes/all/GCA/002/356/195/GCA_002356195.1_ASM235619v1			na
GCA_003111765.1	GCA_003111765	PRJNA431689	SAMN08398282		na	2079536	2079536	Actinomyces sp. Z16	strain=Z16		latest	Complete Genome	Major	Full	2018-05-10	ASM311176v1	National Institute for Communicable Disease Control and Prevention	GCF_003111765.1	identical	https://ftp.ncbi.nlm.nih.gov/genomes/all/GCA/003/111/765/GCA_003111765.1_ASM311176v1			na
GCA_003367705.1	GCA_003367705	PRJNA484194	SAMN09761059		representative genome	104336	104336	Microbacterium foliorum	strain=NRRL B-24224		latest	Complete Genome	Major	Full	2018-08-09	ASM336770v1	University of Pittsburgh	GCF_003367705.1	identical	https://ftp.ncbi.nlm.nih.gov/genomes/all/GCA/003/367/705/GCA_003367705.1_ASM336770v1		assembly from type material	na
GCA_003956085.1	GCA_003956085	PRJNA481392	SAMN09667102		representative genome	1748	1748	Acidipropionibacterium acidipropionici	strain=WGS7		latest	Complete Genome	Major	Full	2018-12-19	ASM395608v1	Australian Institute for Bioengineering and Nanotechnology	GCF_003956085.1	identical	https://ftp.ncbi.nlm.nih.gov/genomes/all/GCA/003/956/085/GCA_003956085.1_ASM395608v1			na
GCA_004010955.1	GCA_004010955	PRJNA420632	SAMN08117043		representative genome	2057743	2057743	Actinomyces wuliandei	strain=299		latest	Complete Genome	Major	Full	2019-01-10	ASM401095v1	Chinese Center for Disease Control and Prevention	GCF_004010955.1	identical	https://ftp.ncbi.nlm.nih.gov/genomes/all/GCA/004/010/955/GCA_004010955.1_ASM401095v1		assembly from type material	na
GCA_004011055.1	GCA_004011055	PRJNA427674	SAMN08242443		na	1749	1749	Acidipropionibacterium jensenii	strain=JS280		latest	Complete Genome	Major	Full	2019-01-10	ASM401105v1	University of Helsinki	GCF_004011055.1	identical	https://ftp.ncbi.nlm.nih.gov/genomes/all/GCA/004/011/055/GCA_004011055.1_ASM401105v1			na
GCA_004011075.1	GCA_004011075	PRJNA427674	SAMN08242442		na	1749	1749	Acidipropionibacterium jensenii	strain=JS279		latest	Complete Genome	Major	Full	2019-01-10	ASM401107v1	University of Helsinki	GCF_004011075.1	identical	https://ftp.ncbi.nlm.nih.gov/genomes/all/GCA/004/011/075/GCA_004011075.1_ASM401107v1			na
GCA_004295485.1	GCA_004295485	PRJNA522331	SAMN10928631		na	53458	53458	Janibacter limosus	strain=P3-3-X1		latest	Complete Genome	Major	Full	2019-02-21	ASM429548v1	Polar Research Institute of China	GCF_004295485.1	identical	https://ftp.ncbi.nlm.nih.gov/genomes/all/GCA/004/295/485/GCA_004295485.1_ASM429548v1			na
GCA_004798665.1	GCA_004798665	PRJNA528995	SAMN11253059		representative genome	2560010	2560010	Actinomyces procaprae	strain=dk561		latest	Complete Genome	Major	Full	2019-04-17	ASM479866v1	Chinese center for disease control and prevention	GCF_004798665.1	identical	https://ftp.ncbi.nlm.nih.gov/genomes/all/GCA/004/798/665/GCA_004798665.1_ASM479866v1		assembly from type material	na
GCA_005696555.1	GCA_005696555	PRJNA282954	SAMN11483330		na	706439	706438	Actinomyces sp. oral taxon 171 str. F0337	strain=F0337		latest	Complete Genome	Major	Full	2019-05-23	ASM569655v1	The Forsyth Institute	GCF_005696555.1	identical	https://ftp.ncbi.nlm.nih.gov/genomes/all/GCA/005/696/555/GCA_005696555.1_ASM569655v1			na
GCA_005890135.1	GCA_005890135	PRJNA543085	SAMN11653934		representative genome	1749	1749	Acidipropionibacterium jensenii	strain=FAM 19038		latest	Complete Genome	Major	Full	2019-05-30	ASM589013v1	Agroscope	GCF_005890135.1	identical	https://ftp.ncbi.nlm.nih.gov/genomes/all/GCA/005/890/135/GCA_005890135.1_ASM589013v1			na
GCA_005890155.1	GCA_005890155	PRJNA543085	SAMN11653933		na	1748	1748	Acidipropionibacterium acidipropionici	strain=FAM 19036		latest	Complete Genome	Major	Full	2019-05-30	ASM589015v1	Agroscope	GCF_005890155.1	identical	https://ftp.ncbi.nlm.nih.gov/genomes/all/GCA/005/890/155/GCA_005890155.1_ASM589015v1			na
GCA_009930795.1	GCA_009930795	PRJNA341757	SAMN05727966		representative genome	674079	674079	Marisediminicola antarctica	strain=ZS314		latest	Complete Genome	Major	Full	2020-01-27	ASM993079v1	Polar Research Institute of China	GCF_009930795.1	identical	https://ftp.ncbi.nlm.nih.gov/genomes/all/GCA/009/930/795/GCA_009930795.1_ASM993079v1		assembly from type material	na
GCA_009930875.1	GCA_009930875	PRJNA420784	SAMN08120350		na	2057798	2057798	Actinomyces sp. 432	strain=432		latest	Complete Genome	Major	Full	2020-01-27	ASM993087v1	Chinese Center for Disease Control and Prevention	GCF_009930875.1	identical	https://ftp.ncbi.nlm.nih.gov/genomes/all/GCA/009/930/875/GCA_009930875.1_ASM993087v1			na
GCA_900637295.1	GCA_900637295	PRJEB6403	SAMEA4412657		representative genome	52774	52774	Actinomyces slackii	strain=NCTC11923		latest	Complete Genome	Major	Full	2018-12-20	50477_G01	SC	GCF_900637295.1	identical	https://ftp.ncbi.nlm.nih.gov/genomes/all/GCA/900/637/295/GCA_900637295.1_50477_G01		assembly from type material	na
GCA_900637925.1	GCA_900637925	PRJEB6403	SAMEA48420418		na	1749	1749	Acidipropionibacterium jensenii	strain=NCTC13652		latest	Complete Genome	Major	Full	2018-12-20	52941_C01	SC	GCF_900637925.1	identical	https://ftp.ncbi.nlm.nih.gov/genomes/all/GCA/900/637/925/GCA_900637925.1_52941_C01			na
GCA_000010785.1	GCA_000010785	PRJDA34131	SAMD00060961		na	608538	940	Hydrogenobacter thermophilus TK-6	strain=TK-6		latest	Complete Genome	Major	Full	2010-02-11	ASM1078v1	The University of Tokyo	GCF_000010785.1	identical	https://ftp.ncbi.nlm.nih.gov/genomes/all/GCA/000/010/785/GCA_000010785.1_ASM1078v1		assembly from type material	na
GCA_000021545.1	GCA_000021545	PRJNA12529	SAMN02604030		representative genome	204536	309806	Sulfurihydrogenibium azorense Az-Fu1	strain=Az-Fu1		latest	Complete Genome	Major	Full	2009-03-25	ASM2154v1	TIGR	GCF_000021545.1	identical	https://ftp.ncbi.nlm.nih.gov/genomes/all/GCA/000/021/545/GCA_000021545.1_ASM2154v1		assembly from type material	na
GCA_000021565.1	GCA_000021565	PRJNA12526	SAMN02604029		representative genome	123214	309805	Persephonella marina EX-H1	strain=EX-H1		latest	Complete Genome	Major	Full	2009-03-25	ASM2156v1	TIGR	GCF_000021565.1	identical	https://ftp.ncbi.nlm.nih.gov/genomes/all/GCA/000/021/565/GCA_000021565.1_ASM2156v1		assembly from type material	na
GCA_000025605.1	GCA_000025605	PRJNA37275	SAMN02598512		representative genome	638303	136094	Thermocrinis albus DSM 14484	strain=DSM 14484		latest	Complete Genome	Major	Full	2010-02-19	ASM2560v1	US DOE Joint Genome Institute (JGI-PGF)	GCF_000025605.1	identical	https://ftp.ncbi.nlm.nih.gov/genomes/all/GCA/000/025/605/GCA_000025605.1_ASM2560v1		assembly from type material	na
GCA_000164905.1	GCA_000164905	PRJNA41547	SAMN00191234		representative genome	608538	940	Hydrogenobacter thermophilus TK-6	strain=TK-6		latest	Complete Genome	Major	Full	2010-10-15	ASM16490v1	US DOE Joint Genome Institute (JGI-PGF)	GCF_000164905.1	identical	https://ftp.ncbi.nlm.nih.gov/genomes/all/GCA/000/164/905/GCA_000164905.1_ASM16490v1		assembly from type material	na
GCA_000185805.1	GCA_000185805	PRJNA49403	SAMN00713575		representative genome	648996	228745	Thermovibrio ammonificans HB-1	strain=HB-1		latest	Complete Genome	Major	Full	2011-01-07	ASM18580v1	US DOE Joint Genome Institute	GCF_000185805.1	identical	https://ftp.ncbi.nlm.nih.gov/genomes/all/GCA/000/185/805/GCA_000185805.1_ASM18580v1		assembly from type material	na
GCA_000191045.1	GCA_000191045	PRJNA51497	SAMN00713591		representative genome	868864	64160	Desulfurobacterium thermolithotrophum DSM 11699	strain=DSM 11699		latest	Complete Genome	Major	Full	2011-03-02	ASM19104v1	US DOE Joint Genome Institute (JGI-PGF)	GCF_000191045.1	identical	https://ftp.ncbi.nlm.nih.gov/genomes/all/GCA/000/191/045/GCA_000191045.1_ASM19104v1		assembly from type material	na
GCA_000213785.1	GCA_000213785	PRJNA51769	SAMN02769644		na	547143	547143	Hydrogenobaculum sp. 3684	strain=3684		latest	Complete Genome	Major	Full	2011-05-17	ASM21378v1	US DOE Joint Genome Institute	GCF_000213785.1	identical	https://ftp.ncbi.nlm.nih.gov/genomes/all/GCA/000/213/785/GCA_000213785.1_ASM21378v1			na
GCA_000215065.1	GCA_000215065	PRJNA53951	SAMN02769645		na	547145	547145	Hydrogenobaculum sp. SHO	strain=SHO		latest	Complete Genome	Major	Full	2011-05-26	ASM21506v1	US DOE Joint Genome Institute	GCF_000215065.1	identical	https://ftp.ncbi.nlm.nih.gov/genomes/all/GCA/000/215/065/GCA_000215065.1_ASM21506v1			na
GCA_000341855.1	GCA_000341855	PRJNA41741	SAMN02232031		na	547144	547144	Hydrogenobaculum sp. HO	strain=HO		latest	Complete Genome	Major	Full	2013-02-26	ASM34185v1	DOE Joint Genome Institute	GCF_000341855.1	identical	https://ftp.ncbi.nlm.nih.gov/genomes/all/GCA/000/341/855/GCA_000341855.1_ASM34185v1			na
GCA_000348765.2	GCA_000348765	PRJNA39709	SAMN02232032		na	547146	547146	Hydrogenobaculum sp. SN	strain=SN		latest	Complete Genome	Major	Full	2013-03-25	ASM34876v2	US DOE Joint Genome Institute	GCF_000348765.2	identical	https://ftp.ncbi.nlm.nih.gov/genomes/all/GCA/000/348/765/GCA_000348765.2_ASM34876v2			na
GCA_000512735.1	GCA_000512735	PRJNA75073	SAMN02769647		representative genome	75906	75906	Thermocrinis ruber	strain=DSM 23557		latest	Complete Genome	Major	Full	2014-01-03	ASM51273v1	JGI	GCF_000512735.1	identical	https://ftp.ncbi.nlm.nih.gov/genomes/all/GCA/000/512/735/GCA_000512735.1_ASM51273v1		assembly from type material	na
GCA_001547735.1	GCA_001547735	PRJDB865	SAMD00061062		representative genome	1298851	412593	Thermosulfidibacter takaii ABI70S6	strain=ABI70S6		latest	Complete Genome	Major	Full	2015-12-17	ASM154773v1	Japan Agency for Marine-Earth Science and Technology	GCF_001547735.1	identical	https://ftp.ncbi.nlm.nih.gov/genomes/all/GCA/001/547/735/GCA_001547735.1_ASM154773v1		assembly from type material	na
GCA_000011905.1	GCA_000011905	PRJNA214	SAMN02603990		na	243164	61435	Dehalococcoides mccartyi 195	strain=195		latest	Complete Genome	Major	Full	2005-01-07	ASM1190v1	TIGR	GCF_000011905.1	identical	https://ftp.ncbi.nlm.nih.gov/genomes/all/GCA/000/011/905/GCA_000011905.1_ASM1190v1		assembly from type material	na
GCA_000021685.1	GCA_000021685	PRJNA32569	SAMN02603430		representative genome	309801	500	Thermomicrobium roseum DSM 5159	strain=DSM 5159		latest	Complete Genome	Major	Full	2009-01-22	ASM2168v1	J Craig Venter Institute	GCF_000021685.1	identical	https://ftp.ncbi.nlm.nih.gov/genomes/all/GCA/000/021/685/GCA_000021685.1_ASM2168v1		assembly from type material	na
GCA_000021945.1	GCA_000021945	PRJNA16708	SAMN00623036		representative genome	326427	152260	Chloroflexus aggregans DSM 9485	strain=DSM 9485		latest	Complete Genome	Major	Full	2009-01-05	ASM2194v1	US DOE Joint Genome Institute	GCF_000021945.1	identical	https://ftp.ncbi.nlm.nih.gov/genomes/all/GCA/000/021/945/GCA_000021945.1_ASM2194v1		assembly from type material	na
GCA_000024985.1	GCA_000024985	PRJNA21087	SAMN02598446		representative genome	479434	2057	Sphaerobacter thermophilus DSM 20745	strain=DSM 20745		latest	Complete Genome	Major	Full	2009-11-23	ASM2498v1	US DOE Joint Genome Institute (JGI-PGF)	GCF_000024985.1	identical	https://ftp.ncbi.nlm.nih.gov/genomes/all/GCA/000/024/985/GCA_000024985.1_ASM2498v1		assembly from type material	na
GCA_000025025.1	GCA_000025025	PRJNA18811	SAMN02598415		na	311424	61435	Dehalococcoides mccartyi VS	strain=VS		latest	Complete Genome	Major	Full	2009-12-03	ASM2502v1	US DOE Joint Genome Institute (JGI-PGF)	GCF_000025025.1	identical	https://ftp.ncbi.nlm.nih.gov/genomes/all/GCA/000/025/025/GCA_000025025.1_ASM2502v1			na
GCA_000143165.1	GCA_000143165	PRJNA40221	SAMN02598529		na	552811	552810	Dehalogenimonas lykanthroporepellens BL-DC-9	strain=BL-DC-9		latest	Complete Genome	Major	Full	2010-06-25	ASM14316v1	US DOE Joint Genome Institute (JGI-PGF)	GCF_000143165.1	identical	https://ftp.ncbi.nlm.nih.gov/genomes/all/GCA/000/143/165/GCA_000143165.1_ASM14316v1	contaminated; not used as type		na
GCA_000199675.1	GCA_000199675	PRJNA60099	SAMD00061114		representative genome	926569	167964	Anaerolinea thermophila UNI-1	strain=UNI-1		latest	Complete Genome	Major	Full	2011-01-24	ASM19967v1	National Institute of Technology and Evaluation	GCF_000199675.1	identical	https://ftp.ncbi.nlm.nih.gov/genomes/all/GCA/000/199/675/GCA_000199675.1_ASM19967v1		assembly from type material	na
GCA_000281175.1	GCA_000281175	PRJDB47	SAMD00061033		representative genome	926550	133453	Caldilinea aerophila DSM 14535 = NBRC 104270	strain=DSM 14535		latest	Complete Genome	Major	Full	2012-03-28	ASM28117v1	National Institute of Technology and Evaluation	GCF_000281175.1	identical	https://ftp.ncbi.nlm.nih.gov/genomes/all/GCA/000/281/175/GCA_000281175.1_ASM28117v1		assembly from type material	na
GCA_000341655.1	GCA_000341655	PRJNA167311	SAMN02603239		na	1193807	61435	Dehalococcoides mccartyi DCMB5	strain=DCMB5		latest	Complete Genome	Major	Full	2013-02-22	ASM34165v1	Friedrich-Schiller-University of Jena	GCF_000341655.1	identical	https://ftp.ncbi.nlm.nih.gov/genomes/all/GCA/000/341/655/GCA_000341655.1_ASM34165v1			na
GCA_000341695.1	GCA_000341695	PRJNA167310	SAMN02603238		na	1193806	61435	Dehalococcoides mccartyi BTF08	strain=BTF08		latest	Complete Genome	Major	Full	2013-02-22	ASM34169v1	Friedrich-Schiller-University of Jena	GCF_000341695.1	identical	https://ftp.ncbi.nlm.nih.gov/genomes/all/GCA/000/341/695/GCA_000341695.1_ASM34169v1			na
GCA_000830925.1	GCA_000830925	PRJNA230427	SAMN02444487		na	1432059	61435	Dehalococcoides mccartyi CG1	strain=CG1		latest	Complete Genome	Major	Full	2014-08-04	ASM83092v1	GIS/NUS	GCF_000830925.1	identical	https://ftp.ncbi.nlm.nih.gov/genomes/all/GCA/000/830/925/GCA_000830925.1_ASM83092v1			na
GCA_001005265.1	GCA_001005265	PRJNA269960	SAMN03565657		na	943347	943347	Dehalogenimonas sp. WBC-2		WBC-2	latest	Complete Genome	Major	Full	2015-05-08	ASM100526v1	University of Toronto	GCF_001005265.1	identical	https://ftp.ncbi.nlm.nih.gov/genomes/all/GCA/001/005/265/GCA_001005265.1_ASM100526v1	derived from environmental source		na
GCA_001010485.1	GCA_001010485	PRJDB2892	SAMD00018699		na	1522671	1522671	Dehalococcoides sp. UCH007	strain=UCH007		latest	Complete Genome	Major	Full	2015-02-17	ASM101048v1	National Institute of Technology and Evaluation	GCF_001010485.1	identical	https://ftp.ncbi.nlm.nih.gov/genomes/all/GCA/001/010/485/GCA_001010485.1_ASM101048v1			na
GCA_001547795.1	GCA_001547795	PRJDB1489	SAMD00061021		na	1407653	61435	Dehalococcoides mccartyi IBARAKI	strain=IBARAKI		latest	Complete Genome	Major	Full	2015-09-09	ASM154779v1	Tokyo University of Agriculture and Technology	GCF_001547795.1	identical	https://ftp.ncbi.nlm.nih.gov/genomes/all/GCA/001/547/795/GCA_001547795.1_ASM154779v1			na
GCA_001610775.1	GCA_001610775	PRJNA278704	SAMN03428876		na	61435	61435	Dehalococcoides mccartyi	strain=11a5		latest	Complete Genome	Major	Full	2016-04-05	ASM161077v1	National University of Singapore	GCF_001610775.1	identical	https://ftp.ncbi.nlm.nih.gov/genomes/all/GCA/001/610/775/GCA_001610775.1_ASM161077v1			na
GCA_001717545.1	GCA_001717545	PRJNA282954	SAMN05505093		na	1889813	1889813	Anaerolineaceae bacterium oral taxon 439	strain=W11661		latest	Complete Genome	Major	Full	2016-08-31	ASM171754v1	The Forsyth Institute	GCF_001717545.1	identical	https://ftp.ncbi.nlm.nih.gov/genomes/all/GCA/001/717/545/GCA_001717545.1_ASM171754v1	genus undefined		na
GCA_001889305.1	GCA_001889305	PRJNA300318	SAMN03771551		na	61435	61435	Dehalococcoides mccartyi	strain=CG3		latest	Complete Genome	Major	Full	2016-12-06	ASM188930v1	National University of Singapore	GCF_001889305.1	identical	https://ftp.ncbi.nlm.nih.gov/genomes/all/GCA/001/889/305/GCA_001889305.1_ASM188930v1			na
GCA_001953175.1	GCA_001953175	PRJNA319195	SAMN04881314		representative genome	1839801	1839801	Dehalogenimonas formicexedens	strain=NSZ-14		latest	Complete Genome	Major	Full	2017-01-17	ASM195317v1	Louisiana State University	GCF_001953175.1	identical	https://ftp.ncbi.nlm.nih.gov/genomes/all/GCA/001/953/175/GCA_001953175.1_ASM195317v1		assembly from type material	na
GCA_002007845.1	GCA_002007845	PRJNA376155	SAMN06350858		na	61435	61435	Dehalococcoides mccartyi	strain=KBDCA1		latest	Complete Genome	Major	Full	2017-02-28	ASM200784v1	University of Toronto	GCF_002007845.1	identical	https://ftp.ncbi.nlm.nih.gov/genomes/all/GCA/002/007/845/GCA_002007845.1_ASM200784v1			na
GCA_003966975.1	GCA_003966975	PRJDB6547	SAMD00106496		representative genome	913107	913107	Pelolinea submarina	strain=MO-CFX1		latest	Complete Genome	Major	Full	2018-08-10	ASM396697v1	Department of Subsurface Geobiological Analysis and Research, Japan Agency for Marine-Earth Science and Technology (JAMSTEC)	GCF_003966975.1	identical	https://ftp.ncbi.nlm.nih.gov/genomes/all/GCA/003/966/975/GCA_003966975.1_ASM396697v1		assembly from type material	na
GCA_004684285.1	GCA_004684285	PRJNA529963	SAMN11289547		na	61435	61435	Dehalococcoides mccartyi	strain=FL2		latest	Complete Genome	Major	Full	2019-04-07	ASM468428v1	Institute of Applied Ecology (CAS)	GCF_004684285.1	identical	https://ftp.ncbi.nlm.nih.gov/genomes/all/GCA/004/684/285/GCA_004684285.1_ASM468428v1			na
GCA_008838325.1	GCA_008838325	PRJNA558814	SAMN12500377		representative genome	2601677	2601677	Tepidiforma bonchosmolovskayae	strain=3753O		latest	Complete Genome	Major	Full	2019-10-04	ASM883832v1	Research Center of Biotechnology RAS	GCF_008838325.1	identical	https://ftp.ncbi.nlm.nih.gov/genomes/all/GCA/008/838/325/GCA_008838325.1_ASM883832v1		assembly from type material	na
GCA_900066015.1	GCA_900066015	PRJEB11413	SAMEA3627641		representative genome	1806508	1806508	Candidatus Promineofilum breve	strain=Cfx-K		latest	Complete Genome	Major	Full	2016-06-28	Cfx-K	Department of Biotechnology, Chemistry and Environmental Engineering, Aalborg University	GCF_900066015.1	identical	https://ftp.ncbi.nlm.nih.gov/genomes/all/GCA/900/066/015/GCA_900066015.1_Cfx-K			na
GCA_900184705.1	GCA_900184705	PRJEB19949	SAMEA104092011		representative genome	1986204	1986204	Brevefilum fermentans		CAMBI-1	latest	Complete Genome	Major	Full	2017-06-06	CAMBI-1	AALBORG UNIVERSITY	GCF_900184705.1	identical	https://ftp.ncbi.nlm.nih.gov/genomes/all/GCA/900/184/705/GCA_900184705.1_CAMBI-1			na
GCA_000203855.3	GCA_000203855	PRJNA356	SAMEA3138345		na	220668	1590	Lactiplantibacillus plantarum WCFS1	strain=WCFS1	NCIMB8826	latest	Complete Genome	Major	Full	2011-08-01	ASM20385v3	Wageningen Centre for Food Sciences	GCF_000203855.3	identical	https://ftp.ncbi.nlm.nih.gov/genomes/all/GCA/000/203/855/GCA_000203855.3_ASM20385v3			na
GCA_000504125.1	GCA_000504125	PRJDB868	SAMD00061063		na	1300150	53346	Enterococcus mundtii QU 25	strain=QU25		latest	Complete Genome	Major	Full	2013-11-19	ASM50412v1	Genome Research Center, NODAI Research Institute, Tokyo University of Agriculture	GCF_000504125.1	identical	https://ftp.ncbi.nlm.nih.gov/genomes/all/GCA/000/504/125/GCA_000504125.1_ASM50412v1			na
GCA_000789395.1	GCA_000789395	PRJNA225788	SAMN03222823		na	1415775	1561	Clostridium baratii str. Sullivan	strain=Sullivan		latest	Complete Genome	Major	Full	2014-12-04	ASM78939v1	Los Alamos National Laboratory	GCF_000789395.1	identical	https://ftp.ncbi.nlm.nih.gov/genomes/all/GCA/000/789/395/GCA_000789395.1_ASM78939v1			na
GCA_001186155.3	GCA_001186155	PRJNA192562	SAMN02699419		representative genome	1302659	1302659	Planococcus versutus	strain=L10.15		latest	Complete Genome	Major	Full	2016-11-01	ASM118615v3	Universiti Malaya	GCF_001186155.3	identical	https://ftp.ncbi.nlm.nih.gov/genomes/all/GCA/001/186/155/GCA_001186155.3_ASM118615v3		assembly from type material	na
GCA_001484005.1	GCA_001484005	PRJNA289547	SAMN03854682		na	1590	1590	Lactiplantibacillus plantarum	strain=LZ95		latest	Complete Genome	Major	Full	2016-01-04	ASM148400v1	ZHE JIANG GONG SHANG UNIVERSITY	GCF_001484005.1	identical	https://ftp.ncbi.nlm.nih.gov/genomes/all/GCA/001/484/005/GCA_001484005.1_ASM148400v1			na
GCA_001687665.2	GCA_001687665	PRJNA330591	SAMN05417750		representative genome	414778	414778	Planococcus donghaensis	strain=DSM 22276		latest	Complete Genome	Major	Full	2016-11-01	ASM168766v2	University of Malaya	GCF_001687665.2	identical	https://ftp.ncbi.nlm.nih.gov/genomes/all/GCA/001/687/665/GCA_001687665.2_ASM168766v2		assembly from type material	na
GCA_001702155.1	GCA_001702155	PRJNA290141	SAMN04505735		representative genome	240427	240427	Secundilactobacillus paracollinoides	strain=TMW 1.1979		latest	Complete Genome	Major	Full	2016-08-10	ASM170215v1	Technische Universitaet Muenchen	GCF_001702155.1	identical	https://ftp.ncbi.nlm.nih.gov/genomes/all/GCA/001/702/155/GCA_001702155.1_ASM170215v1			na
GCA_001854085.1	GCA_001854085	PRJNA299533	SAMN04209542		na	1502	1502	Clostridium perfringens	strain=FORC_025		latest	Complete Genome	Major	Full	2016-10-26	ASM185408v1	Food-borne Pathogen Omics Research Center, FORC	GCF_001854085.1	identical	https://ftp.ncbi.nlm.nih.gov/genomes/all/GCA/001/854/085/GCA_001854085.1_ASM185408v1			na
GCA_002005385.2	GCA_002005385	PRJNA371738	SAMN06311425		na	1590	1590	Lactiplantibacillus plantarum	strain=10CH		latest	Complete Genome	Major	Full	2017-10-10	ASM200538v2	University of Reading	GCF_002005385.2	identical	https://ftp.ncbi.nlm.nih.gov/genomes/all/GCA/002/005/385/GCA_002005385.2_ASM200538v2			na
GCA_002109365.1	GCA_002109365	PRJNA317682	SAMN04623210		na	1930546	1930546	Sporosarcina sp. P37	strain=P37		latest	Complete Genome	Major	Full	2017-04-25	ASM210936v1	California State University Northridge	GCF_002109365.1	identical	https://ftp.ncbi.nlm.nih.gov/genomes/all/GCA/002/109/365/GCA_002109365.1_ASM210936v1			na
GCA_002117245.1	GCA_002117245	PRJNA343197	SAMN05805044		na	1590	1590	Lactiplantibacillus plantarum	strain=TMW 1.25		latest	Complete Genome	Major	Full	2017-05-02	ASM211724v1	Technische Universitaet Muenchen	GCF_002117245.1	identical	https://ftp.ncbi.nlm.nih.gov/genomes/all/GCA/002/117/245/GCA_002117245.1_ASM211724v1			na
GCA_002117305.1	GCA_002117305	PRJNA343197	SAMN05805047		na	1590	1590	Lactiplantibacillus plantarum	strain=TMW 1.1623		latest	Complete Genome	Major	Full	2017-05-02	ASM211730v1	Technische Universitaet Muenchen	GCF_002117305.1	identical	https://ftp.ncbi.nlm.nih.gov/genomes/all/GCA/002/117/305/GCA_002117305.1_ASM211730v1			na
GCA_002173655.1	GCA_002173655	PRJNA386760	SAMN07125944		na	1590	1590	Lactiplantibacillus plantarum	strain=SRCM102022		latest	Complete Genome	Major	Full	2017-06-06	ASM217365v1	Microbial Institiue for Fermentation Industry	GCF_002173655.1	identical	https://ftp.ncbi.nlm.nih.gov/genomes/all/GCA/002/173/655/GCA_002173655.1_ASM217365v1			na
GCA_002220175.1	GCA_002220175	PRJNA384998	SAMN06855883		na	1590	1590	Lactiplantibacillus plantarum	strain=dm		latest	Complete Genome	Major	Full	2017-07-17	ASM222017v1	Boston University	GCF_002220175.1	identical	https://ftp.ncbi.nlm.nih.gov/genomes/all/GCA/002/220/175/GCA_002220175.1_ASM222017v1			na
GCA_002286275.1	GCA_002286275	PRJNA340346	SAMN05631073		na	1590	1590	Lactiplantibacillus plantarum	strain=LP3		latest	Complete Genome	Major	Full	2017-09-05	ASM228627v1	Korea Food Research Institute	GCF_002286275.1	identical	https://ftp.ncbi.nlm.nih.gov/genomes/all/GCA/002/286/275/GCA_002286275.1_ASM228627v1			na
GCA_002804065.1	GCA_002804065	PRJNA419228	SAMN08045872		representative genome	2055160	2055160	Kyrpidia spormannii	strain=EA-1		latest	Complete Genome	Major	Full	2017-12-04	ASM280406v1	Karlsruhe Institute of Technology (KIT), Institute for Applied Biology	GCF_002804065.1	identical	https://ftp.ncbi.nlm.nih.gov/genomes/all/GCA/002/804/065/GCA_002804065.1_ASM280406v1		assembly from type material	na
GCA_002868755.1	GCA_002868755	PRJNA427839	SAMN08274863		na	1590	1590	Lactiplantibacillus plantarum	strain=KC3		latest	Complete Genome	Major	Full	2018-01-09	ASM286875v1	Handong Global University	GCF_002868755.1	identical	https://ftp.ncbi.nlm.nih.gov/genomes/all/GCA/002/868/755/GCA_002868755.1_ASM286875v1			na
GCA_002951815.1	GCA_002951815	PRJNA362996	SAMN06251633		na	338644	338644	Sulfobacillus thermotolerans	strain=Kr1		latest	Complete Genome	Major	Full	2018-02-01	ASM295181v1	Federal Research and Clinical Center of Physical-Chemical Medicine of FMBA of Russia	na	na	https://ftp.ncbi.nlm.nih.gov/genomes/all/GCA/002/951/815/GCA_002951815.1_ASM295181v1	missing rRNA genes	assembly from type material	na
GCA_003350945.1	GCA_003350945	PRJNA445216	SAMN08771210		na	1502	1502	Clostridium perfringens	strain=JXJA17		latest	Complete Genome	Major	Full	2018-07-31	ASM335094v1	Jiangxi Agricultural University	GCF_003350945.1	identical	https://ftp.ncbi.nlm.nih.gov/genomes/all/GCA/003/350/945/GCA_003350945.1_ASM335094v1			na
GCA_003574015.1	GCA_003574015	PRJDB6815	SAMD00113757		na	2109687	2109687	Oscillibacter sp. PEA192	strain=PEA192		latest	Complete Genome	Major	Full	2018-06-02	ASM357401v1	Laboratory of Bacterial Genomics, Pathogen Genomics Center, National Institute of Infectious Diseases	GCF_003574015.1	identical	https://ftp.ncbi.nlm.nih.gov/genomes/all/GCA/003/574/015/GCA_003574015.1_ASM357401v1	unverified source organism		na
GCA_003641165.1	GCA_003641165	PRJNA494615	SAMN10174878		na	271881	271881	Lactiplantibacillus argentoratensis	strain=DSM 16365		latest	Complete Genome	Major	Full	2018-10-15	ASM364116v1	Korea University	GCF_003641165.1	identical	https://ftp.ncbi.nlm.nih.gov/genomes/all/GCA/003/641/165/GCA_003641165.1_ASM364116v1		assembly from type material	na
GCA_004101625.1	GCA_004101625	PRJNA515156	SAMN10743382		na	1590	1590	Lactiplantibacillus plantarum	strain=SRCM103418		latest	Complete Genome	Major	Full	2019-01-22	ASM410162v1	Microbial Institute for Fermentation Industry	GCF_004101625.1	identical	https://ftp.ncbi.nlm.nih.gov/genomes/all/GCA/004/101/625/GCA_004101625.1_ASM410162v1			na
GCA_004103515.1	GCA_004103515	PRJNA515338	SAMN10754056		na	1590	1590	Lactiplantibacillus plantarum	strain=SRCM103473		latest	Complete Genome	Major	Full	2019-01-23	ASM410351v1	Microbial Institute for Fermentation Industry	GCF_004103515.1	identical	https://ftp.ncbi.nlm.nih.gov/genomes/all/GCA/004/103/515/GCA_004103515.1_ASM410351v1			na
GCA_004141755.1	GCA_004141755	PRJNA517969	SAMN10849468		na	1590	1590	Lactiplantibacillus plantarum	strain=SRCM103297		latest	Complete Genome	Major	Full	2019-02-06	ASM414175v1	Microbial Institute for Fermentation Industry	GCF_004141755.1	identical	https://ftp.ncbi.nlm.nih.gov/genomes/all/GCA/004/141/755/GCA_004141755.1_ASM414175v1			na
GCA_009619495.1	GCA_009619495	PRJNA390483	SAMN07236646		na	1590	1590	Lactiplantibacillus plantarum	strain=TMW 1.1308		latest	Complete Genome	Major	Full	2019-11-07	ASM961949v1	Technische Universitaet Muenchen	GCF_009619495.1	identical	https://ftp.ncbi.nlm.nih.gov/genomes/all/GCA/009/619/495/GCA_009619495.1_ASM961949v1			na
GCA_009697285.1	GCA_009697285	PRJNA589567	SAMN13283502		na	1352	1352	Enterococcus faecium	strain=VRE		latest	Complete Genome	Major	Full	2019-11-23	ASM969728v1	Public Health Agency of Canada	GCF_009697285.1	identical	https://ftp.ncbi.nlm.nih.gov/genomes/all/GCA/009/697/285/GCA_009697285.1_ASM969728v1			na
GCA_009913695.1	GCA_009913695	PRJNA438180	SAMN08707600		na	1590	1590	Lactiplantibacillus plantarum	strain=SRCM101105		latest	Complete Genome	Major	Full	2020-01-22	ASM991369v1	Microbial Institute for Fermentation Industry	GCF_009913695.1	identical	https://ftp.ncbi.nlm.nih.gov/genomes/all/GCA/009/913/695/GCA_009913695.1_ASM991369v1			na
GCA_900094185.1	GCA_900094185	PRJEB13012	SAMEA4357170		na	1352	1352	Enterococcus faecium		Ef_DMG1500501	latest	Complete Genome	Major	Full	2016-07-28	Ef_DMG1500501	UNIVERSITY OF MELBOURNE	GCF_900094185.1	identical	https://ftp.ncbi.nlm.nih.gov/genomes/all/GCA/900/094/185/GCA_900094185.1_Ef_DMG1500501	many frameshifted proteins		na
GCA_900639545.1	GCA_900639545	PRJEB28495	SAMEA4885473		na	1352	1352	Enterococcus faecium		E7933	latest	Complete Genome	Major	Full	2019-01-02	E7933_hybrid_assembly	UNIVERSITY MEDICAL CENTER UTRECHT	GCF_900639545.1	identical	https://ftp.ncbi.nlm.nih.gov/genomes/all/GCA/900/639/545/GCA_900639545.1_E7933_hybrid_assembly			na
GCA_902386435.1	GCA_902386435	PRJEB33885	SAMEA5851876		na	1502	1502	Clostridium perfringens		MGYG-HGUT-02372	latest	Complete Genome	Major	Full	2019-08-10	UHGG_MGYG-HGUT-02372	EMG	GCF_902386435.1	identical	https://ftp.ncbi.nlm.nih.gov/genomes/all/GCA/902/386/435/GCA_902386435.1_UHGG_MGYG-HGUT-02372			na
GCA_003131245.1	GCA_003131245	PRJNA386568	SAMN08179517	PKUW00000000.1	na	2052317	2052317	Candidatus Eremiobacteraeota bacterium		palsa_1514	latest	Scaffold	Major	Full	2018-05-18	20120500_P39	Australian Centre for Ecogenomics, The University of Queensland	na	na	https://ftp.ncbi.nlm.nih.gov/genomes/all/GCA/003/131/245/GCA_003131245.1_20120500_P39	derived from metagenome; genus undefined		na
GCA_003131565.1	GCA_003131565	PRJNA386568	SAMN08179492	PKVU00000000.1	na	2052317	2052317	Candidatus Eremiobacteraeota bacterium		palsa_1508	latest	Scaffold	Major	Full	2018-05-18	20120500_P33	Australian Centre for Ecogenomics, The University of Queensland	na	na	https://ftp.ncbi.nlm.nih.gov/genomes/all/GCA/003/131/565/GCA_003131565.1_20120500_P33	derived from metagenome; genus undefined		na
GCA_003133025.1	GCA_003133025	PRJNA386568	SAMN08179397	PKZK00000000.1	na	2052317	2052317	Candidatus Eremiobacteraeota bacterium		bog_1503	latest	Scaffold	Major	Full	2018-05-18	20111000_S3S	Australian Centre for Ecogenomics, The University of Queensland	na	na	https://ftp.ncbi.nlm.nih.gov/genomes/all/GCA/003/133/025/GCA_003133025.1_20111000_S3S	derived from metagenome; genus undefined		na
GCA_003133745.1	GCA_003133745	PRJNA386568	SAMN08179405	PKZD00000000.1	na	2052317	2052317	Candidatus Eremiobacteraeota bacterium		palsa_1504	latest	Scaffold	Major	Full	2018-05-18	20120500_P13	Australian Centre for Ecogenomics, The University of Queensland	na	na	https://ftp.ncbi.nlm.nih.gov/genomes/all/GCA/003/133/745/GCA_003133745.1_20120500_P13	derived from metagenome; genus undefined		na
GCA_003134035.1	GCA_003134035	PRJNA386568	SAMN08179377	PLAE00000000.1	na	2052317	2052317	Candidatus Eremiobacteraeota bacterium		bog_1502	latest	Scaffold	Major	Full	2018-05-18	20111000_S2S	Australian Centre for Ecogenomics, The University of Queensland	na	na	https://ftp.ncbi.nlm.nih.gov/genomes/all/GCA/003/134/035/GCA_003134035.1_20111000_S2S	derived from metagenome; genus undefined		na
GCA_003134455.1	GCA_003134455	PRJNA386568	SAMN08179348	PLBH00000000.1	na	2052317	2052317	Candidatus Eremiobacteraeota bacterium		bog_1501	latest	Scaffold	Major	Full	2018-05-18	20111000_S1D	Australian Centre for Ecogenomics, The University of Queensland	na	na	https://ftp.ncbi.nlm.nih.gov/genomes/all/GCA/003/134/455/GCA_003134455.1_20111000_S1D	derived from metagenome; genus undefined		na
GCA_003134605.1	GCA_003134605	PRJNA386568	SAMN08179334	PLBT00000000.1	na	2052317	2052317	Candidatus Eremiobacteraeota bacterium		palsa_1499	latest	Scaffold	Major	Full	2018-05-18	20111000_P3M	Australian Centre for Ecogenomics, The University of Queensland	na	na	https://ftp.ncbi.nlm.nih.gov/genomes/all/GCA/003/134/605/GCA_003134605.1_20111000_P3M	derived from metagenome; genus undefined		na
GCA_003135395.1	GCA_003135395	PRJNA386568	SAMN08179341	PLBN00000000.1	na	2052317	2052317	Candidatus Eremiobacteraeota bacterium		palsa_1500	latest	Scaffold	Major	Full	2018-05-18	20111000_P3M	Australian Centre for Ecogenomics, The University of Queensland	na	na	https://ftp.ncbi.nlm.nih.gov/genomes/all/GCA/003/135/395/GCA_003135395.1_20111000_P3M	derived from metagenome; genus undefined		na
GCA_003135555.1	GCA_003135555	PRJNA386568	SAMN08179322	PLCF00000000.1	na	2052317	2052317	Candidatus Eremiobacteraeota bacterium		palsa_1497	latest	Scaffold	Major	Full	2018-05-18	20111000_P3M	Australian Centre for Ecogenomics, The University of Queensland	na	na	https://ftp.ncbi.nlm.nih.gov/genomes/all/GCA/003/135/555/GCA_003135555.1_20111000_P3M	derived from metagenome; genus undefined		na
GCA_003136355.1	GCA_003136355	PRJNA386568	SAMN08179269	PLED00000000.1	na	2052317	2052317	Candidatus Eremiobacteraeota bacterium		palsa_1493	latest	Scaffold	Major	Full	2018-05-18	20111000_P1M	Australian Centre for Ecogenomics, The University of Queensland	na	na	https://ftp.ncbi.nlm.nih.gov/genomes/all/GCA/003/136/355/GCA_003136355.1_20111000_P1M	derived from metagenome; genus undefined		na
GCA_003136655.1	GCA_003136655	PRJNA386568	SAMN08179244	PLFC00000000.1	na	2052317	2052317	Candidatus Eremiobacteraeota bacterium		bog_1492	latest	Scaffold	Major	Full	2018-05-18	20110800_S3S	Australian Centre for Ecogenomics, The University of Queensland	na	na	https://ftp.ncbi.nlm.nih.gov/genomes/all/GCA/003/136/655/GCA_003136655.1_20110800_S3S	derived from metagenome; genus undefined		na
GCA_003136895.1	GCA_003136895	PRJNA386568	SAMN08179275	PLDY00000000.1	na	2052317	2052317	Candidatus Eremiobacteraeota bacterium		palsa_1495	latest	Scaffold	Major	Full	2018-05-18	20111000_P1M	Australian Centre for Ecogenomics, The University of Queensland	na	na	https://ftp.ncbi.nlm.nih.gov/genomes/all/GCA/003/136/895/GCA_003136895.1_20111000_P1M	derived from metagenome; genus undefined		na
GCA_003139515.1	GCA_003139515	PRJNA386568	SAMN08179139	PLJA00000000.1	na	2052317	2052317	Candidatus Eremiobacteraeota bacterium		palsa_1491	latest	Scaffold	Major	Full	2018-05-18	20110800_P2D	Australian Centre for Ecogenomics, The University of Queensland	na	na	https://ftp.ncbi.nlm.nih.gov/genomes/all/GCA/003/139/515/GCA_003139515.1_20110800_P2D	derived from metagenome; genus undefined		na
GCA_003140455.1	GCA_003140455	PRJNA386568	SAMN08179271	PLJX00000000.1	na	2052317	2052317	Candidatus Eremiobacteraeota bacterium		palsa_1494	latest	Scaffold	Major	Full	2018-05-18	20111000_P1M	Australian Centre for Ecogenomics, The University of Queensland	na	na	https://ftp.ncbi.nlm.nih.gov/genomes/all/GCA/003/140/455/GCA_003140455.1_20111000_P1M	derived from metagenome; genus undefined		na
GCA_003140835.1	GCA_003140835	PRJNA386568	SAMN08180167	PLLA00000000.1	na	2052317	2052317	Candidatus Eremiobacteraeota bacterium		palsa_1529	latest	Scaffold	Major	Full	2018-05-18	20120800_P1D	Australian Centre for Ecogenomics, The University of Queensland	na	na	https://ftp.ncbi.nlm.nih.gov/genomes/all/GCA/003/140/835/GCA_003140835.1_20120800_P1D	derived from metagenome; genus undefined		na
GCA_003140855.1	GCA_003140855	PRJNA386568	SAMN08180162	PLLF00000000.1	na	2052317	2052317	Candidatus Eremiobacteraeota bacterium		fen_1528	latest	Scaffold	Major	Full	2018-05-18	20120800_E3X	Australian Centre for Ecogenomics, The University of Queensland	na	na	https://ftp.ncbi.nlm.nih.gov/genomes/all/GCA/003/140/855/GCA_003140855.1_20120800_E3X	derived from metagenome; genus undefined		na
GCA_003155175.1	GCA_003155175	PRJNA386568	SAMN08179683	PMFP00000000.1	na	2052317	2052317	Candidatus Eremiobacteraeota bacterium		bog_1520	latest	Scaffold	Major	Full	2018-05-24	20120600_S2S	Australian Centre for Ecogenomics, The University of Queensland	na	na	https://ftp.ncbi.nlm.nih.gov/genomes/all/GCA/003/155/175/GCA_003155175.1_20120600_S2S	derived from metagenome; genus undefined		na
GCA_003156035.1	GCA_003156035	PRJNA386568	SAMN08179672	PMGA00000000.1	na	2052317	2052317	Candidatus Eremiobacteraeota bacterium		bog_1519	latest	Scaffold	Major	Full	2018-05-24	20120600_S2M	Australian Centre for Ecogenomics, The University of Queensland	na	na	https://ftp.ncbi.nlm.nih.gov/genomes/all/GCA/003/156/035/GCA_003156035.1_20120600_S2M	derived from metagenome; genus undefined		na
GCA_003158195.1	GCA_003158195	PRJNA386568	SAMN08179630	PMHP00000000.1	na	2052317	2052317	Candidatus Eremiobacteraeota bacterium		palsa_1515	latest	Scaffold	Major	Full	2018-05-24	20120600_P2S	Australian Centre for Ecogenomics, The University of Queensland	na	na	https://ftp.ncbi.nlm.nih.gov/genomes/all/GCA/003/158/195/GCA_003158195.1_20120600_P2S	derived from metagenome; genus undefined		na
GCA_003161555.1	GCA_003161555	PRJNA386568	SAMN08178779	PMOG00000000.1	na	2052317	2052317	Candidatus Eremiobacteraeota bacterium		palsa_1478	latest	Scaffold	Major	Full	2018-05-25	20110600_P1M	Australian Centre for Ecogenomics, The University of Queensland	na	na	https://ftp.ncbi.nlm.nih.gov/genomes/all/GCA/003/161/555/GCA_003161555.1_20110600_P1M	derived from metagenome; genus undefined		na
GCA_003163955.1	GCA_003163955	PRJNA386568	SAMN08179996	PLRO00000000.1	na	2052317	2052317	Candidatus Eremiobacteraeota bacterium		bog_1527	latest	Scaffold	Major	Full	2018-05-25	20120700_S1M	Australian Centre for Ecogenomics, The University of Queensland	na	na	https://ftp.ncbi.nlm.nih.gov/genomes/all/GCA/003/163/955/GCA_003163955.1_20120700_S1M	derived from metagenome; genus undefined		na
GCA_003164045.1	GCA_003164045	PRJNA386568	SAMN08179990	PLRU00000000.1	na	2052317	2052317	Candidatus Eremiobacteraeota bacterium		bog_1526	latest	Scaffold	Major	Full	2018-05-25	20120700_S1D	Australian Centre for Ecogenomics, The University of Queensland	na	na	https://ftp.ncbi.nlm.nih.gov/genomes/all/GCA/003/164/045/GCA_003164045.1_20120700_S1D	derived from metagenome; genus undefined		na
GCA_003164495.1	GCA_003164495	PRJNA386568	SAMN08179944	PLTN00000000.1	na	2052317	2052317	Candidatus Eremiobacteraeota bacterium		bog_1524	latest	Scaffold	Major	Full	2018-05-25	20120700_S1D	Australian Centre for Ecogenomics, The University of Queensland	na	na	https://ftp.ncbi.nlm.nih.gov/genomes/all/GCA/003/164/495/GCA_003164495.1_20120700_S1D	derived from metagenome; genus undefined		na
GCA_003164995.1	GCA_003164995	PRJNA386568	SAMN08179984	PLSA00000000.1	na	2052317	2052317	Candidatus Eremiobacteraeota bacterium		bog_1525	latest	Scaffold	Major	Full	2018-05-25	20120700_S1D	Australian Centre for Ecogenomics, The University of Queensland	na	na	https://ftp.ncbi.nlm.nih.gov/genomes/all/GCA/003/164/995/GCA_003164995.1_20120700_S1D	derived from metagenome; genus undefined		na
GCA_003166915.1	GCA_003166915	PRJNA386568	SAMN08178942	PMUK00000000.1	na	2052317	2052317	Candidatus Eremiobacteraeota bacterium		palsa_1485	latest	Scaffold	Major	Full	2018-05-25	20110700_P3D	Australian Centre for Ecogenomics, The University of Queensland	na	na	https://ftp.ncbi.nlm.nih.gov/genomes/all/GCA/003/166/915/GCA_003166915.1_20110700_P3D	derived from metagenome; genus undefined		na
GCA_003167155.1	GCA_003167155	PRJNA386568	SAMN08178930	PMTY00000000.1	na	2052317	2052317	Candidatus Eremiobacteraeota bacterium		palsa_1483	latest	Scaffold	Major	Full	2018-05-25	20110700_P2M	Australian Centre for Ecogenomics, The University of Queensland	na	na	https://ftp.ncbi.nlm.nih.gov/genomes/all/GCA/003/167/155/GCA_003167155.1_20110700_P2M	derived from metagenome; genus undefined		na
GCA_003167455.1	GCA_003167455	PRJNA386568	SAMN08178908	PMTD00000000.1	na	2052317	2052317	Candidatus Eremiobacteraeota bacterium		palsa_1481	latest	Scaffold	Major	Full	2018-05-25	20110700_P2D	Australian Centre for Ecogenomics, The University of Queensland	na	na	https://ftp.ncbi.nlm.nih.gov/genomes/all/GCA/003/167/455/GCA_003167455.1_20110700_P2D	derived from metagenome; genus undefined		na
GCA_003169925.1	GCA_003169925	PRJNA386568	SAMN08179094	PNAB00000000.1	na	2052317	2052317	Candidatus Eremiobacteraeota bacterium		palsa_1487	latest	Scaffold	Major	Full	2018-05-25	20110800_P1D	Australian Centre for Ecogenomics, The University of Queensland	na	na	https://ftp.ncbi.nlm.nih.gov/genomes/all/GCA/003/169/925/GCA_003169925.1_20110800_P1D	derived from metagenome; genus undefined		na
GCA_003170255.1	GCA_003170255	PRJNA386568	SAMN08179109	PNAQ00000000.1	na	2052317	2052317	Candidatus Eremiobacteraeota bacterium		palsa_1489	latest	Scaffold	Major	Full	2018-05-25	20110800_P1D	Australian Centre for Ecogenomics, The University of Queensland	na	na	https://ftp.ncbi.nlm.nih.gov/genomes/all/GCA/003/170/255/GCA_003170255.1_20110800_P1D	derived from metagenome; genus undefined		na
GCA_003243975.1	GCA_003243975	PRJNA471400	SAMN09209455	QHBJ00000000.1	na	2052317	2052317	Candidatus Eremiobacteraeota bacterium		RRmetagenome_bin23	latest	Scaffold	Major	Full	2018-06-18	ASM324397v1	nstitute of Tibetan Plateau Research, Chinese Academy of Sciences	na	na	https://ftp.ncbi.nlm.nih.gov/genomes/all/GCA/003/243/975/GCA_003243975.1_ASM324397v1	derived from metagenome; genus undefined		na
GCA_000009025.1	GCA_000009025	PRJNA15604	SAMEA3138187		na	255470	61435	Dehalococcoides mccartyi CBDB1	strain=CBDB1		latest	Complete Genome	Major	Full	2005-08-19	ASM902v1	Max Planck Institute	GCF_000009025.1	identical	https://ftp.ncbi.nlm.nih.gov/genomes/all/GCA/000/009/025/GCA_000009025.1_ASM902v1			na
GCA_000016665.1	GCA_000016665	PRJNA16190	SAMN02598362		na	357808	357808	Roseiflexus sp. RS-1	strain=RS-1		latest	Complete Genome	Major	Full	2007-06-04	ASM1666v1	US DOE Joint Genome Institute	GCF_000016665.1	identical	https://ftp.ncbi.nlm.nih.gov/genomes/all/GCA/000/016/665/GCA_000016665.1_ASM1666v1			na
GCA_000017805.1	GCA_000017805	PRJNA13462	SAMN02598306		representative genome	383372	120962	Roseiflexus castenholzii DSM 13941	strain=DSM 13941		latest	Complete Genome	Major	Full	2007-08-23	ASM1780v1	US DOE Joint Genome Institute	GCF_000017805.1	identical	https://ftp.ncbi.nlm.nih.gov/genomes/all/GCA/000/017/805/GCA_000017805.1_ASM1780v1		assembly from type material	na
GCA_000018565.1	GCA_000018565	PRJNA16523	SAMN00623048		na	316274	65	Herpetosiphon aurantiacus DSM 785			latest	Complete Genome	Major	Full	2007-11-13	ASM1856v1	US DOE Joint Genome Institute	GCF_000018565.1	identical	https://ftp.ncbi.nlm.nih.gov/genomes/all/GCA/000/018/565/GCA_000018565.1_ASM1856v1	missing rRNA genes	assembly from type material	na
GCA_000018865.1	GCA_000018865	PRJNA59	SAMN02598539		representative genome	324602	1108	Chloroflexus aurantiacus J-10-fl	strain=J-10-fl		latest	Complete Genome	Major	Full	2007-12-20	ASM1886v1	US DOE Joint Genome Institute	GCF_000018865.1	identical	https://ftp.ncbi.nlm.nih.gov/genomes/all/GCA/000/018/865/GCA_000018865.1_ASM1886v1		assembly from type material	na
GCA_000178855.1	GCA_000178855	PRJNA27943	SAMN02441796	ADVG00000000.1	representative genome	485913	363277	Ktedonobacter racemifer DSM 44963	strain=SOSP1-21		latest	Scaffold	Major	Full	2010-06-04	ASM17885v1	US DOE Joint Genome Institute (JGI-PGF)	GCF_000178855.1	identical	https://ftp.ncbi.nlm.nih.gov/genomes/all/GCA/000/178/855/GCA_000178855.1_ASM17885v1		assembly from type material	na
GCA_000499365.1	GCA_000499365	PRJNA215679	SAMN02641533		na	1388758	61435	Dehalococcoides mccartyi GY50	strain=GY50		latest	Complete Genome	Major	Full	2013-11-26	ASM49936v1	National University of Singapore	GCF_000499365.1	identical	https://ftp.ncbi.nlm.nih.gov/genomes/all/GCA/000/499/365/GCA_000499365.1_ASM49936v1			na
GCA_000830885.1	GCA_000830885	PRJNA230430	SAMN02444489		na	1432061	61435	Dehalococcoides mccartyi CG5	strain=CG5		latest	Complete Genome	Major	Full	2014-08-04	ASM83088v1	GIS/NUS	GCF_000830885.1	identical	https://ftp.ncbi.nlm.nih.gov/genomes/all/GCA/000/830/885/GCA_000830885.1_ASM83088v1			na
GCA_000830905.1	GCA_000830905	PRJNA230429	SAMN02444486		representative genome	1432060	61435	Dehalococcoides mccartyi CG4	strain=CG4		latest	Complete Genome	Major	Full	2014-08-04	ASM83090v1	GIS/NUS	GCF_000830905.1	identical	https://ftp.ncbi.nlm.nih.gov/genomes/all/GCA/000/830/905/GCA_000830905.1_ASM83090v1			na
GCA_001306135.1	GCA_001306135	PRJNA271546	SAMN03274862	LGKP00000000.1	representative genome	70996	70996	Herpetosiphon geysericola	strain=DSM 7119		latest	Contig	Major	Full	2015-10-02	ASM130613v1	California Institute of Technology	GCF_001306135.1	identical	https://ftp.ncbi.nlm.nih.gov/genomes/all/GCA/001/306/135/GCA_001306135.1_ASM130613v1		assembly from type material	na
GCA_001399705.1	GCA_001399705	PRJNA271545	SAMN03274861	LJCR00000000.1	na	186479	186479	Kouleothrix aurantiaca	strain=COM-B		latest	Contig	Major	Full	2015-10-19	ASM139970v1	California Institute of Technology	na	na	https://ftp.ncbi.nlm.nih.gov/genomes/all/GCA/001/399/705/GCA_001399705.1_ASM139970v1	fragmented assembly		na
GCA_001761445.1	GCA_001761445	PRJNA269960	SAMN05859286		na	61435	61435	Dehalococcoides mccartyi		WBC-2	latest	Complete Genome	Major	Full	2016-10-12	ASM176144v1	University of Toronto	na	na	https://ftp.ncbi.nlm.nih.gov/genomes/all/GCA/001/761/445/GCA_001761445.1_ASM176144v1	derived from environmental source		na
GCA_001898225.1	GCA_001898225	PRJNA279279	SAMN05660552	MKTJ00000000.1	na	1895928	1895928	Chloroflexi bacterium 54-19		54-19	latest	Scaffold	Major	Full	2016-12-09	ASM189822v1	Banfield Lab, University of California, Berkeley	na	na	https://ftp.ncbi.nlm.nih.gov/genomes/all/GCA/001/898/225/GCA_001898225.1_ASM189822v1	derived from metagenome; genus undefined		na
GCA_002007825.1	GCA_002007825	PRJNA376155	SAMN06350847		na	61435	61435	Dehalococcoides mccartyi	strain=KBTCE2		latest	Complete Genome	Major	Full	2017-02-28	ASM200782v1	University of Toronto	GCF_002007825.1	identical	https://ftp.ncbi.nlm.nih.gov/genomes/all/GCA/002/007/825/GCA_002007825.1_ASM200782v1			na
GCA_002007865.1	GCA_002007865	PRJNA376155	SAMN06350859		na	61435	61435	Dehalococcoides mccartyi	strain=KBDCA2		latest	Complete Genome	Major	Full	2017-02-28	ASM200786v1	University of Toronto	GCF_002007865.1	identical	https://ftp.ncbi.nlm.nih.gov/genomes/all/GCA/002/007/865/GCA_002007865.1_ASM200786v1			na
GCA_002007905.1	GCA_002007905	PRJNA376155	SAMN06350848		na	61435	61435	Dehalococcoides mccartyi	strain=KBTCE3		latest	Complete Genome	Major	Full	2017-02-28	ASM200790v1	University of Toronto	GCF_002007905.1	identical	https://ftp.ncbi.nlm.nih.gov/genomes/all/GCA/002/007/905/GCA_002007905.1_ASM200790v1			na
GCA_002021775.1	GCA_002021775	PRJNA376155	SAMN06350860		na	61435	61435	Dehalococcoides mccartyi	strain=KBDCA3		latest	Complete Genome	Major	Full	2017-03-06	ASM202177v1	University of Toronto	GCF_002021775.1	identical	https://ftp.ncbi.nlm.nih.gov/genomes/all/GCA/002/021/775/GCA_002021775.1_ASM202177v1			na
GCA_002024205.1	GCA_002024205	PRJNA376155	SAMN06350850		na	61435	61435	Dehalococcoides mccartyi	strain=KBVC2		latest	Complete Genome	Major	Full	2017-03-09	ASM202420v1	University of Toronto	GCF_002024205.1	identical	https://ftp.ncbi.nlm.nih.gov/genomes/all/GCA/002/024/205/GCA_002024205.1_ASM202420v1			na
GCA_002024225.1	GCA_002024225	PRJNA376155	SAMN06350849		na	61435	61435	Dehalococcoides mccartyi	strain=KBVC1		latest	Complete Genome	Major	Full	2017-03-09	ASM202422v1	University of Toronto	GCF_002024225.1	identical	https://ftp.ncbi.nlm.nih.gov/genomes/all/GCA/002/024/225/GCA_002024225.1_ASM202422v1			na
GCA_002028285.1	GCA_002028285	PRJNA376155	SAMN06350838		na	61435	61435	Dehalococcoides mccartyi	strain=KBTCE1		latest	Complete Genome	Major	Full	2017-03-15	ASM202828v1	University of Toronto	GCF_002028285.1	identical	https://ftp.ncbi.nlm.nih.gov/genomes/all/GCA/002/028/285/GCA_002028285.1_ASM202828v1			na
GCA_002148365.1	GCA_002148365	PRJNA270866	SAMN03269976	JWSX00000000.1	na	1204385	1204385	Litorilinea aerophila	strain=PRI-413		latest	Scaffold	Major	Full	2017-05-17	ASM214836v1	California Institute of Technology	na	na	https://ftp.ncbi.nlm.nih.gov/genomes/all/GCA/002/148/365/GCA_002148365.1_ASM214836v1	fragmented assembly; not used as type		na
GCA_002356375.1	GCA_002356375	PRJDB4491	SAMD00045709		na	61435	61435	Dehalococcoides mccartyi	strain=UCH-ATV1		latest	Complete Genome	Major	Full	2017-07-08	ASM235637v1	Tokyo university of agriculture and technology	GCF_002356375.1	identical	https://ftp.ncbi.nlm.nih.gov/genomes/all/GCA/002/356/375/GCA_002356375.1_ASM235637v1			na
GCA_002699125.1	GCA_002699125	PRJNA391943	SAMN07618353	PABI00000000.1	na	2024896	2024896	Anaerolineaceae bacterium		NAT123	latest	Contig	Major	Full	2017-10-24	ASM269912v1	Tara Oceans Consortium	na	na	https://ftp.ncbi.nlm.nih.gov/genomes/all/GCA/002/699/125/GCA_002699125.1_ASM269912v1	derived from metagenome; genus undefined		na
GCA_002699585.1	GCA_002699585	PRJNA391943	SAMN07618352	PABP00000000.1	na	2024896	2024896	Anaerolineaceae bacterium		NAT117	latest	Contig	Major	Full	2017-10-24	ASM269958v1	Tara Oceans Consortium	na	na	https://ftp.ncbi.nlm.nih.gov/genomes/all/GCA/002/699/585/GCA_002699585.1_ASM269958v1	derived from metagenome; genus undefined		na
GCA_002702065.1	GCA_002702065	PRJNA391943	SAMN07618355	NZXX00000000.1	na	2024896	2024896	Anaerolineaceae bacterium		NAT290	latest	Contig	Major	Full	2017-10-24	ASM270206v1	Tara Oceans Consortium	na	na	https://ftp.ncbi.nlm.nih.gov/genomes/all/GCA/002/702/065/GCA_002702065.1_ASM270206v1	derived from metagenome; genus undefined		na
GCA_002702705.1	GCA_002702705	PRJNA391943	SAMN07618354	PABH00000000.1	na	2024896	2024896	Anaerolineaceae bacterium		NAT124	latest	Contig	Major	Full	2017-10-24	ASM270270v1	Tara Oceans Consortium	na	na	https://ftp.ncbi.nlm.nih.gov/genomes/all/GCA/002/702/705/GCA_002702705.1_ASM270270v1	derived from metagenome; genus undefined		na
GCA_002840755.1	GCA_002840755	PRJNA321556	SAMN06767625	PHBZ00000000.1	na	2013724	2013724	Chloroflexi bacterium HGW-Chloroflexi-10		HGW-Chloroflexi-10	latest	Scaffold	Major	Full	2017-12-13	ASM284075v1	UC Berkeley	na	na	https://ftp.ncbi.nlm.nih.gov/genomes/all/GCA/002/840/755/GCA_002840755.1_ASM284075v1	derived from metagenome; genus undefined		na
GCA_002842015.1	GCA_002842015	PRJNA321556	SAMN06767629	PHBV00000000.1	na	2013728	2013728	Chloroflexi bacterium HGW-Chloroflexi-5		HGW-Chloroflexi-5	latest	Scaffold	Major	Full	2017-12-13	ASM284201v1	UC Berkeley	na	na	https://ftp.ncbi.nlm.nih.gov/genomes/all/GCA/002/842/015/GCA_002842015.1_ASM284201v1	derived from metagenome; genus undefined		na
GCA_002861625.1	GCA_002861625	PRJNA395196	SAMN08100931	PJQI00000000.1	na	2026724	2026724	Chloroflexi bacterium		ME_59_28	latest	Scaffold	Major	Full	2018-01-04	ASM286162v1	The Atacama Project	na	na	https://ftp.ncbi.nlm.nih.gov/genomes/all/GCA/002/861/625/GCA_002861625.1_ASM286162v1	derived from metagenome; genus undefined		na
GCA_002919155.1	GCA_002919155	PRJNA421843	SAMN08158223	PKES00000000.1	na	2060770	2060770	Thermomicrobia bacterium		RSA10	latest	Contig	Major	Full	2018-02-06	ASM291915v1	zhejiang university	na	na	https://ftp.ncbi.nlm.nih.gov/genomes/all/GCA/002/919/155/GCA_002919155.1_ASM291915v1	derived from metagenome; genus undefined		na
GCA_003205875.1	GCA_003205875	PRJNA434832	SAMN08578589	PUBZ00000000.1	representative genome	2094568	2094568	Herpetosiphon llansteffanensis	strain=CA052B		latest	Contig	Major	Full	2018-06-11	ASM320587v1	Aberystwyth University	GCF_003205875.1	identical	https://ftp.ncbi.nlm.nih.gov/genomes/all/GCA/003/205/875/GCA_003205875.1_ASM320587v1		assembly from type material	na
GCA_003253565.1	GCA_003253565	PRJNA245563	SAMN02745214	QKUF00000000.1	na	644383	644383	Thermosporothrix hazakensis	strain=ATCC BAA-1881		latest	Scaffold	Major	Full	2018-06-19	ASM325356v1	DOE Joint Genome Institute	GCF_003253565.1	identical	https://ftp.ncbi.nlm.nih.gov/genomes/all/GCA/003/253/565/GCA_003253565.1_ASM325356v1		assembly from type material	na
GCA_003451595.1	GCA_003451595	PRJNA417962	SAMN08017640	DMDA00000000.1	na	2026724	2026724	Chloroflexi bacterium		UBA9854	latest	Scaffold	Major	Full	2018-09-04	ASM345159v1	University of Queensland	na	na	https://ftp.ncbi.nlm.nih.gov/genomes/all/GCA/003/451/595/GCA_003451595.1_ASM345159v1	derived from metagenome; genus undefined		na
GCA_003520455.1	GCA_003520455	PRJNA417962	SAMN08019655	DOUV00000000.1	na	2026724	2026724	Chloroflexi bacterium		UBA11198	latest	Scaffold	Major	Full	2018-09-10	ASM352045v1	University of Queensland	na	na	https://ftp.ncbi.nlm.nih.gov/genomes/all/GCA/003/520/455/GCA_003520455.1_ASM352045v1	derived from metagenome; genus undefined		na
GCA_003526995.1	GCA_003526995	PRJNA417962	SAMN08020095	DPSZ00000000.1	na	1932716	1932716	Ktedonobacter sp.		UBA7999	latest	Scaffold	Major	Full	2018-09-10	ASM352699v1	University of Queensland	na	na	https://ftp.ncbi.nlm.nih.gov/genomes/all/GCA/003/526/995/GCA_003526995.1_ASM352699v1	derived from metagenome; fragmented assembly		na
GCA_003530715.1	GCA_003530715	PRJNA417962	SAMN08019731	DPEU00000000.1	na	1932716	1932716	Ktedonobacter sp.		UBA10489	latest	Scaffold	Major	Full	2018-09-10	ASM353071v1	University of Queensland	na	na	https://ftp.ncbi.nlm.nih.gov/genomes/all/GCA/003/530/715/GCA_003530715.1_ASM353071v1	derived from metagenome; fragmented assembly		na
GCA_003530725.1	GCA_003530725	PRJNA417962	SAMN08019732	DPEV00000000.1	na	2026724	2026724	Chloroflexi bacterium		UBA10488	latest	Scaffold	Major	Full	2018-09-10	ASM353072v1	University of Queensland	na	na	https://ftp.ncbi.nlm.nih.gov/genomes/all/GCA/003/530/725/GCA_003530725.1_ASM353072v1	derived from metagenome; genus undefined		na
GCA_003569045.1	GCA_003569045	PRJDB6817	SAMD00113762	BFCB00000000.1	representative genome	913108	913108	Aggregatilinea lenta	strain=MO-CFX2		latest	Scaffold	Major	Full	2018-08-22	Grel_assembly01	aqua and soil environmental laboratory, Energy and Environment Science, Nagaoka University of Technology	GCF_003569045.1	identical	https://ftp.ncbi.nlm.nih.gov/genomes/all/GCA/003/569/045/GCA_003569045.1_Grel_assembly01		assembly from type material	na
GCA_003577005.1	GCA_003577005	PRJNA450161	SAMN08931185	QEUW00000000.1	na	2026724	2026724	Chloroflexi bacterium		CFX5	latest	Scaffold	Major	Full	2018-09-19	ASM357700v1	Peking University	na	na	https://ftp.ncbi.nlm.nih.gov/genomes/all/GCA/003/577/005/GCA_003577005.1_ASM357700v1	derived from metagenome; genus undefined		na
GCA_003577365.1	GCA_003577365	PRJNA450161	SAMN08931187	QEUY00000000.1	na	2026724	2026724	Chloroflexi bacterium		CFX7	latest	Scaffold	Major	Full	2018-09-19	ASM357736v1	Peking University	na	na	https://ftp.ncbi.nlm.nih.gov/genomes/all/GCA/003/577/365/GCA_003577365.1_ASM357736v1	derived from metagenome; genus undefined		na
GCA_003648075.1	GCA_003648075	PRJNA362212	SAMN09215043	QMOB00000000.1	na	2026724	2026724	Chloroflexi bacterium		B30_G2	latest	Contig	Major	Full	2018-10-15	ASM364807v1	The University of Texas at Austin	na	na	https://ftp.ncbi.nlm.nih.gov/genomes/all/GCA/003/648/075/GCA_003648075.1_ASM364807v1	derived from metagenome; genus undefined		na
GCA_003694735.1	GCA_003694735	PRJNA392119	SAMN10120017	RFKB00000000.1	na	2420332	2420332	Caldilineae bacterium		J117	latest	Contig	Major	Full	2018-10-29	ASM369473v1	California Institute of Technology	na	na	https://ftp.ncbi.nlm.nih.gov/genomes/all/GCA/003/694/735/GCA_003694735.1_ASM369473v1	derived from metagenome; fragmented assembly; genus undefined		na
GCA_003694905.1	GCA_003694905	PRJNA392119	SAMN10120002	RFJM00000000.1	na	2420332	2420332	Caldilineae bacterium		J102	latest	Contig	Major	Full	2018-10-29	ASM369490v1	California Institute of Technology	na	na	https://ftp.ncbi.nlm.nih.gov/genomes/all/GCA/003/694/905/GCA_003694905.1_ASM369490v1	derived from metagenome; genus undefined		na
GCA_003695385.1	GCA_003695385	PRJNA392119	SAMN10120023	RFKH00000000.1	na	2420332	2420332	Caldilineae bacterium		J123	latest	Contig	Major	Full	2018-10-29	ASM369538v1	California Institute of Technology	na	na	https://ftp.ncbi.nlm.nih.gov/genomes/all/GCA/003/695/385/GCA_003695385.1_ASM369538v1	derived from metagenome; fragmented assembly; genus undefined		na
GCA_003697425.1	GCA_003697425	PRJNA392119	SAMN10120014	RFJY00000000.1	na	2420332	2420332	Caldilineae bacterium		J114	latest	Contig	Major	Full	2018-10-30	ASM369742v1	California Institute of Technology	na	na	https://ftp.ncbi.nlm.nih.gov/genomes/all/GCA/003/697/425/GCA_003697425.1_ASM369742v1	derived from metagenome; fragmented assembly; genus undefined		na
GCA_003819735.1	GCA_003819735	PRJNA330672	SAMN10417388	RPQT00000000.1	na	2026724	2026724	Chloroflexi bacterium		metabat2.402	latest	Contig	Major	Full	2018-11-25	ASM381973v1	The Ohio State University	na	na	https://ftp.ncbi.nlm.nih.gov/genomes/all/GCA/003/819/735/GCA_003819735.1_ASM381973v1	derived from metagenome; fragmented assembly; genus undefined		na
GCA_003820065.1	GCA_003820065	PRJNA330672	SAMN10417359	RPPQ00000000.1	na	2026724	2026724	Chloroflexi bacterium		maxbin2.1011	latest	Contig	Major	Full	2018-11-25	ASM382006v1	The Ohio State University	na	na	https://ftp.ncbi.nlm.nih.gov/genomes/all/GCA/003/820/065/GCA_003820065.1_ASM382006v1	derived from metagenome; genus undefined		na
GCA_003820075.1	GCA_003820075	PRJNA330672	SAMN10417358	RPPP00000000.1	na	2026724	2026724	Chloroflexi bacterium		maxbin2.0908	latest	Contig	Major	Full	2018-11-25	ASM382007v1	The Ohio State University	na	na	https://ftp.ncbi.nlm.nih.gov/genomes/all/GCA/003/820/075/GCA_003820075.1_ASM382007v1	derived from metagenome; genus undefined		na
GCA_003820175.1	GCA_003820175	PRJNA330672	SAMN10417351	RPPI00000000.1	na	2026724	2026724	Chloroflexi bacterium		maxbin2.0347	latest	Contig	Major	Full	2018-11-25	ASM382017v1	The Ohio State University	na	na	https://ftp.ncbi.nlm.nih.gov/genomes/all/GCA/003/820/175/GCA_003820175.1_ASM382017v1	derived from metagenome; genus undefined		na
GCA_003967515.1	GCA_003967515	PRJDB7710	SAMD00152510	BIFQ00000000.1	representative genome	1936993	1936993	Dictyobacter aurantiacus	strain=S-27		latest	Contig	Major	Full	2018-12-14	ASM396751v1	Microbial resources, Graduate School of Agricultual Science, Tohoku University	GCF_003967515.1	identical	https://ftp.ncbi.nlm.nih.gov/genomes/all/GCA/003/967/515/GCA_003967515.1_ASM396751v1		assembly from type material	na
GCA_003967535.1	GCA_003967535	PRJDB7710	SAMD00152513	BIFR00000000.1	representative genome	2014871	2014871	Tengunoibacter tsumagoiensis	strain=Uno3		latest	Contig	Major	Full	2018-12-14	ASM396753v1	Microbial resources, Graduate School of Agricultual Science, Tohoku University	GCF_003967535.1	identical	https://ftp.ncbi.nlm.nih.gov/genomes/all/GCA/003/967/535/GCA_003967535.1_ASM396753v1		assembly from type material	na
GCA_003967555.1	GCA_003967555	PRJDB7710	SAMD00152511	BIFS00000000.1	representative genome	2014872	2014872	Dictyobacter kobayashii	strain=Uno11		latest	Contig	Major	Full	2018-12-14	ASM396755v1	Microbial resources, Graduate School of Agricultual Science, Tohoku University	GCF_003967555.1	identical	https://ftp.ncbi.nlm.nih.gov/genomes/all/GCA/003/967/555/GCA_003967555.1_ASM396755v1		assembly from type material	na
GCA_003967575.1	GCA_003967575	PRJDB7710	SAMD00152512	BIFT00000000.1	representative genome	2014873	2014873	Dictyobacter alpinus	strain=Uno16		latest	Contig	Major	Full	2018-12-14	ASM396757v1	Microbial resources, Graduate School of Agricultual Science, Tohoku University	GCF_003967575.1	identical	https://ftp.ncbi.nlm.nih.gov/genomes/all/GCA/003/967/575/GCA_003967575.1_ASM396757v1		assembly from type material	na
GCA_004138165.1	GCA_004138165	PRJNA510041	SAMN10593547	RYFF00000000.1	na	2496869	2496869	Candidatus Chloroploca sp. Khr17	strain=Khr17		latest	Scaffold	Major	Full	2019-02-05	ASM413816v1	Research Center of Biotechnology RAS	GCF_004138165.1	identical	https://ftp.ncbi.nlm.nih.gov/genomes/all/GCA/004/138/165/GCA_004138165.1_ASM413816v1			na
GCA_004138175.2	GCA_004138175	PRJNA510037	SAMN10593418	RYFE00000000.2	na	2496870	2496870	Chloroflexales bacterium ZM16-3	strain=ZM16-3		latest	Contig	Major	Full	2020-05-11	ASM413817v2	Research Center of Biotechnology RAS	GCF_004138175.2	identical	https://ftp.ncbi.nlm.nih.gov/genomes/all/GCA/004/138/175/GCA_004138175.2_ASM413817v2	genus undefined		na
GCA_004208415.1	GCA_004208415	PRJNA513426	SAMN10712707		representative genome	2509675	2509675	Ktedonosporobacter rubrisoli	strain=SCAWS-G2		latest	Complete Genome	Major	Full	2019-02-16	ASM420841v1	Institution of Microbiology	GCF_004208415.1	identical	https://ftp.ncbi.nlm.nih.gov/genomes/all/GCA/004/208/415/GCA_004208415.1_ASM420841v1		assembly from type material	na
GCA_004297765.1	GCA_004297765	PRJNA514088	SAMN10720205	SCTZ00000000.1	na	2026724	2026724	Chloroflexi bacterium		FW602_bin.16	latest	Contig	Major	Full	2019-02-25	ASM429776v1	University of Oklahoma	na	na	https://ftp.ncbi.nlm.nih.gov/genomes/all/GCA/004/297/765/GCA_004297765.1_ASM429776v1	derived from metagenome; genus undefined		na
GCA_004377365.1	GCA_004377365	PRJNA485648	SAMN11124362	SOHZ00000000.1	na	2073117	2073117	Anaerolineales bacterium		E26_bin7	latest	Contig	Major	Full	2019-03-25	ASM437736v1	University of Calgary	na	na	https://ftp.ncbi.nlm.nih.gov/genomes/all/GCA/004/377/365/GCA_004377365.1_ASM437736v1	derived from metagenome; genus undefined		na
GCA_004525275.1	GCA_004525275	PRJNA511814	SAMN11127087	SPCO00000000.1	na	2482790	2482790	Thermomicrobiales bacterium		das_tool.metabat2.25	latest	Contig	Major	Full	2019-03-30	ASM452527v1	Radboud University Njmegen	na	na	https://ftp.ncbi.nlm.nih.gov/genomes/all/GCA/004/525/275/GCA_004525275.1_ASM452527v1	derived from metagenome; genus undefined		na
GCA_004762035.2	GCA_004762035	PRJNA523079	SAMN10963493	SIJK00000000.2	na	2528176	2528176	Candidatus Chloroploca sp. M50-1	strain=M50-1		latest	Scaffold	Major	Full	2021-04-07	ASM476203v2	Research Center of Biotechnology RAS	GCF_004762035.2	identical	https://ftp.ncbi.nlm.nih.gov/genomes/all/GCA/004/762/035/GCA_004762035.2_ASM476203v2			na
GCA_005402645.1	GCA_005402645	PRJDB7711	SAMD00152507	BIFX00000000.1	representative genome	644383	644383	Thermosporothrix hazakensis	strain=SK20-1		latest	Contig	Major	Full	2019-04-17	ASM540264v1	Microbial resources, Graduate School of Agricultual Science, Tohoku Universaity	GCF_005402645.1	identical	https://ftp.ncbi.nlm.nih.gov/genomes/all/GCA/005/402/645/GCA_005402645.1_ASM540264v1		assembly from type material	na
GCA_005880175.1	GCA_005880175	PRJNA449266	SAMN11380531	VBJR00000000.1	na	2026724	2026724	Chloroflexi bacterium		CF_161	latest	Scaffold	Major	Full	2019-05-28	ASM588017v1	Jill Banfield's Lab at Berkeley	na	na	https://ftp.ncbi.nlm.nih.gov/genomes/all/GCA/005/880/175/GCA_005880175.1_ASM588017v1	derived from metagenome; genus undefined		na
GCA_005880275.1	GCA_005880275	PRJNA449266	SAMN11380487	VBHZ00000000.1	na	2026724	2026724	Chloroflexi bacterium		CF_117	latest	Scaffold	Major	Full	2019-05-28	ASM588027v1	Jill Banfield's Lab at Berkeley	na	na	https://ftp.ncbi.nlm.nih.gov/genomes/all/GCA/005/880/275/GCA_005880275.1_ASM588027v1	derived from metagenome; genus undefined		na
GCA_005880415.1	GCA_005880415	PRJNA449266	SAMN11380465	VBHD00000000.1	na	2026724	2026724	Chloroflexi bacterium		CF_95	latest	Scaffold	Major	Full	2019-05-28	ASM588041v1	Jill Banfield's Lab at Berkeley	na	na	https://ftp.ncbi.nlm.nih.gov/genomes/all/GCA/005/880/415/GCA_005880415.1_ASM588041v1	derived from metagenome; genus undefined		na
GCA_005881495.1	GCA_005881495	PRJNA449266	SAMN11380470	VBHI00000000.1	na	2026724	2026724	Chloroflexi bacterium		CF_100	latest	Scaffold	Major	Full	2019-05-28	ASM588149v1	Jill Banfield's Lab at Berkeley	na	na	https://ftp.ncbi.nlm.nih.gov/genomes/all/GCA/005/881/495/GCA_005881495.1_ASM588149v1	derived from metagenome; genus undefined		na
GCA_005883405.1	GCA_005883405	PRJNA449266	SAMN11380442	VBGG00000000.1	na	2026724	2026724	Chloroflexi bacterium		CF_72	latest	Scaffold	Major	Full	2019-05-28	ASM588340v1	Jill Banfield's Lab at Berkeley	na	na	https://ftp.ncbi.nlm.nih.gov/genomes/all/GCA/005/883/405/GCA_005883405.1_ASM588340v1	derived from metagenome; genus undefined		na
GCA_006569185.2	GCA_006569185	PRJNA551245	SAMN12147507	VIGC00000000.2	representative genome	1204385	1204385	Litorilinea aerophila	strain=ATCC BAA-2444		latest	Contig	Major	Full	2021-11-20	ASM656918v2	maclea_lab	GCF_006569185.2	identical	https://ftp.ncbi.nlm.nih.gov/genomes/all/GCA/006/569/185/GCA_006569185.2_ASM656918v2		assembly from type material	na
GCA_007119695.1	GCA_007119695	PRJNA453733	SAMN10606114	SKPD00000000.1	na	2497640	2497640	Thermomicrobiaceae bacterium		CSSed162cmA_357	latest	Contig	Major	Full	2019-07-18	ASM711969v1	Institute for Biodiversity and Ecosystem dynamics, Faculty of Science, University of Amsterdam	na	na	https://ftp.ncbi.nlm.nih.gov/genomes/all/GCA/007/119/695/GCA_007119695.1_ASM711969v1	derived from metagenome; fragmented assembly; genus undefined		na
GCA_007121395.1	GCA_007121395	PRJNA453733	SAMN10606027	SKLU00000000.1	na	2497640	2497640	Thermomicrobiaceae bacterium		CSSed162cmA_221	latest	Contig	Major	Full	2019-07-18	ASM712139v1	Institute for Biodiversity and Ecosystem dynamics, Faculty of Science, University of Amsterdam	na	na	https://ftp.ncbi.nlm.nih.gov/genomes/all/GCA/007/121/395/GCA_007121395.1_ASM712139v1	derived from metagenome; genus undefined		na
GCA_007122555.1	GCA_007122555	PRJNA453733	SAMN10606226	SKTL00000000.1	na	2497640	2497640	Thermomicrobiaceae bacterium		CSSed162cmA_58	latest	Contig	Major	Full	2019-07-18	ASM712255v1	Institute for Biodiversity and Ecosystem dynamics, Faculty of Science, University of Amsterdam	na	na	https://ftp.ncbi.nlm.nih.gov/genomes/all/GCA/007/122/555/GCA_007122555.1_ASM712255v1	derived from metagenome; genus undefined		na
GCA_007123655.1	GCA_007123655	PRJNA453733	SAMN10605998	SKKR00000000.1	na	2497640	2497640	Thermomicrobiaceae bacterium		CSSed162cmA_173	latest	Contig	Major	Full	2019-07-18	ASM712365v1	Institute for Biodiversity and Ecosystem dynamics, Faculty of Science, University of Amsterdam	na	na	https://ftp.ncbi.nlm.nih.gov/genomes/all/GCA/007/123/655/GCA_007123655.1_ASM712365v1	derived from metagenome; genus undefined		na
GCA_007124015.1	GCA_007124015	PRJNA453733	SAMN10607247	SLFY00000000.1	na	2497640	2497640	Thermomicrobiaceae bacterium		CSSed162cmB_69	latest	Contig	Major	Full	2019-07-18	ASM712401v1	Institute for Biodiversity and Ecosystem dynamics, Faculty of Science, University of Amsterdam	na	na	https://ftp.ncbi.nlm.nih.gov/genomes/all/GCA/007/124/015/GCA_007124015.1_ASM712401v1	derived from metagenome; genus undefined		na
GCA_007124395.1	GCA_007124395	PRJNA453733	SAMN10607228	SLFF00000000.1	na	2497640	2497640	Thermomicrobiaceae bacterium		CSSed162cmB_603	latest	Contig	Major	Full	2019-07-18	ASM712439v1	Institute for Biodiversity and Ecosystem dynamics, Faculty of Science, University of Amsterdam	na	na	https://ftp.ncbi.nlm.nih.gov/genomes/all/GCA/007/124/395/GCA_007124395.1_ASM712439v1	derived from metagenome; genus undefined		na
GCA_007133545.1	GCA_007133545	PRJNA453733	SAMN10610507	SLMK00000000.1	na	2497640	2497640	Thermomicrobiaceae bacterium		CSSed165cm_357	latest	Contig	Major	Full	2019-07-18	ASM713354v1	Institute for Biodiversity and Ecosystem dynamics, Faculty of Science, University of Amsterdam	na	na	https://ftp.ncbi.nlm.nih.gov/genomes/all/GCA/007/133/545/GCA_007133545.1_ASM713354v1	derived from metagenome; genus undefined		na
GCA_007133615.1	GCA_007133615	PRJNA453733	SAMN10610506	SLMJ00000000.1	na	2497640	2497640	Thermomicrobiaceae bacterium		CSSed165cm_354	latest	Contig	Major	Full	2019-07-18	ASM713361v1	Institute for Biodiversity and Ecosystem dynamics, Faculty of Science, University of Amsterdam	na	na	https://ftp.ncbi.nlm.nih.gov/genomes/all/GCA/007/133/615/GCA_007133615.1_ASM713361v1	derived from metagenome; genus undefined		na
GCA_008011965.1	GCA_008011965	PRJNA428383	SAMN10026509	SSDT00000000.1	na	2482790	2482790	Thermomicrobiales bacterium		Bin_2_1	latest	Contig	Major	Full	2019-08-19	ASM801196v1	Colorado School of Mines	na	na	https://ftp.ncbi.nlm.nih.gov/genomes/all/GCA/008/011/965/GCA_008011965.1_ASM801196v1	derived from metagenome; genus undefined		na
GCA_008326305.1	GCA_008326305	PRJDB7710	SAMD00159390	BIXY00000000.1	representative genome	2014874	2014874	Dictyobacter arantiisoli	strain=Uno17		latest	Scaffold	Major	Full	2019-08-21	ASM832630v1	Microbial resources, Graduate School of Agricultual Science, Tohoku University	GCF_008326305.1	identical	https://ftp.ncbi.nlm.nih.gov/genomes/all/GCA/008/326/305/GCA_008326305.1_ASM832630v1		assembly from type material	na
GCA_008501685.1	GCA_008501685	PRJNA482223	SAMN09708590	QQUH00000000.1	na	2026724	2026724	Chloroflexi bacterium		CFX2	latest	Contig	Major	Full	2019-09-18	ASM850168v1	KAUST	na	na	https://ftp.ncbi.nlm.nih.gov/genomes/all/GCA/008/501/685/GCA_008501685.1_ASM850168v1	derived from metagenome; genus undefined		na
GCA_008501785.1	GCA_008501785	PRJNA482223	SAMN09708586	QQUD00000000.1	na	2026724	2026724	Chloroflexi bacterium		CFX1	latest	Scaffold	Major	Full	2019-09-18	ASM850178v1	KAUST	na	na	https://ftp.ncbi.nlm.nih.gov/genomes/all/GCA/008/501/785/GCA_008501785.1_ASM850178v1	derived from metagenome; genus undefined		na
GCA_008974265.1	GCA_008974265	PRJDB8739	SAMD00184570	BKZW00000000.1	representative genome	2607529	2607529	Dictyobacter vulcani	strain=W12		latest	Contig	Major	Full	2019-10-05	ASM897426v1	Microbial resources, Graduate School of Agricultual Science, Tohoku Universaity	GCF_008974265.1	identical	https://ftp.ncbi.nlm.nih.gov/genomes/all/GCA/008/974/265/GCA_008974265.1_ASM897426v1		assembly from type material	na
GCA_009268125.1	GCA_009268125	PRJNA575324	SAMN12885550	WBOU00000000.1	na	2651839	2651839	Chloroflexia bacterium SDU3-3	strain=SDU3-3		latest	Scaffold	Major	Full	2019-10-22	ASM926812v1	Shandong University	GCF_009268125.1	identical	https://ftp.ncbi.nlm.nih.gov/genomes/all/GCA/009/268/125/GCA_009268125.1_ASM926812v1	genus undefined		na
GCA_009389605.1	GCA_009389605	PRJNA551774	SAMN12165730	VIYF00000000.1	na	2592335	2592335	Kallotenue sp. CFH 73958	strain=CFH 73958		latest	Scaffold	Major	Full	2019-10-29	ASM938960v1	Henan Normal University	GCF_009389605.1	identical	https://ftp.ncbi.nlm.nih.gov/genomes/all/GCA/009/389/605/GCA_009389605.1_ASM938960v1	contaminated		na
GCA_009929835.1	GCA_009929835	PRJNA508305	SAMN10636188	RZZQ00000000.1	na	2448782	2448782	Chloroflexia bacterium		INTA.AUR.084	latest	Contig	Major	Full	2020-01-24	ASM992983v1	INTA	na	na	https://ftp.ncbi.nlm.nih.gov/genomes/all/GCA/009/929/835/GCA_009929835.1_ASM992983v1	derived from metagenome; fragmented assembly; genus undefined		na
GCA_009937635.1	GCA_009937635	PRJNA514927	SAMN13826819	JAACFF000000000.1	na	2026724	2026724	Chloroflexi bacterium		bin.33	latest	Contig	Major	Full	2020-01-27	ASM993763v1	Ocean University of China	na	na	https://ftp.ncbi.nlm.nih.gov/genomes/all/GCA/009/937/635/GCA_009937635.1_ASM993763v1	derived from metagenome; genus undefined		na
GCA_010092855.1	GCA_010092855	PRJNA602167	SAMN13884823	JAADYV000000000.1	na	2026724	2026724	Chloroflexi bacterium		TC_15	latest	Contig	Major	Full	2020-02-02	ASM1009285v1	Harvard University	na	na	https://ftp.ncbi.nlm.nih.gov/genomes/all/GCA/010/092/855/GCA_010092855.1_ASM1009285v1	derived from metagenome; genus undefined		na
GCA_011176545.1	GCA_011176545	PRJNA605778	SAMN14094332	DUEN00000000.1	na	2420332	2420332	Caldilineae bacterium		J4	latest	Contig	Major	Full	2020-03-12	ASM1117654v1	Stanford University	na	na	https://ftp.ncbi.nlm.nih.gov/genomes/all/GCA/011/176/545/GCA_011176545.1_ASM1117654v1	derived from metagenome; genus undefined		na
GCA_011176555.1	GCA_011176555	PRJNA605778	SAMN14094324	DUEF00000000.1	na	2420332	2420332	Caldilineae bacterium		G439	latest	Contig	Major	Full	2020-03-12	ASM1117655v1	Stanford University	na	na	https://ftp.ncbi.nlm.nih.gov/genomes/all/GCA/011/176/555/GCA_011176555.1_ASM1117655v1	derived from metagenome; genus undefined		na
GCA_011192085.1	GCA_011192085	PRJNA605778	SAMN14094335	DUEQ00000000.1	na	2420332	2420332	Caldilineae bacterium		M2005	latest	Contig	Major	Full	2020-03-12	ASM1119208v1	Stanford University	na	na	https://ftp.ncbi.nlm.nih.gov/genomes/all/GCA/011/192/085/GCA_011192085.1_ASM1119208v1	derived from metagenome; genus undefined		na
GCA_011771555.1	GCA_011771555	PRJNA598413	SAMN13684492	WWBG00000000.1	na	2052143	2052143	Anaerolineae bacterium		KS3-C083	latest	Scaffold	Major	Full	2020-03-30	ASM1177155v1	Maharaja Krishnakumarsinhji Bhavnagar University	na	na	https://ftp.ncbi.nlm.nih.gov/genomes/all/GCA/011/771/555/GCA_011771555.1_ASM1177155v1	derived from metagenome; fragmented assembly; genus undefined		na
GCA_011771845.1	GCA_011771845	PRJNA598413	SAMN13684478	WWAS00000000.1	na	2052143	2052143	Anaerolineae bacterium		KS2-C051	latest	Scaffold	Major	Full	2020-03-30	ASM1177184v1	Maharaja Krishnakumarsinhji Bhavnagar University	na	na	https://ftp.ncbi.nlm.nih.gov/genomes/all/GCA/011/771/845/GCA_011771845.1_ASM1177184v1	derived from metagenome; fragmented assembly; genus undefined		na
GCA_011772595.1	GCA_011772595	PRJNA598413	SAMN13684441	WVZH00000000.1	na	2073117	2073117	Anaerolineales bacterium		CS4-C007	latest	Scaffold	Major	Full	2020-03-30	ASM1177259v1	Maharaja Krishnakumarsinhji Bhavnagar University	na	na	https://ftp.ncbi.nlm.nih.gov/genomes/all/GCA/011/772/595/GCA_011772595.1_ASM1177259v1	derived from metagenome; genus undefined		na
GCA_011773025.1	GCA_011773025	PRJNA598413	SAMN13684418	WVYK00000000.1	na	2052143	2052143	Anaerolineae bacterium		CS2-C105	latest	Scaffold	Major	Full	2020-03-30	ASM1177302v1	Maharaja Krishnakumarsinhji Bhavnagar University	na	na	https://ftp.ncbi.nlm.nih.gov/genomes/all/GCA/011/773/025/GCA_011773025.1_ASM1177302v1	derived from metagenome; fragmented assembly; genus undefined		na
GCA_011773525.1	GCA_011773525	PRJNA598413	SAMN13684393	WVXL00000000.1	na	2052143	2052143	Anaerolineae bacterium		CS1-C008	latest	Scaffold	Major	Full	2020-03-30	ASM1177352v1	Maharaja Krishnakumarsinhji Bhavnagar University	na	na	https://ftp.ncbi.nlm.nih.gov/genomes/all/GCA/011/773/525/GCA_011773525.1_ASM1177352v1	derived from metagenome; fragmented assembly; genus undefined		na
GCA_011776005.1	GCA_011776005	PRJNA598416	SAMN13684267	JAABYI000000000.1	na	2052143	2052143	Anaerolineae bacterium		CS3-K079	latest	Scaffold	Major	Full	2020-03-30	ASM1177600v1	Maharaja Krishnakumarsinhji Bhavnagar University	na	na	https://ftp.ncbi.nlm.nih.gov/genomes/all/GCA/011/776/005/GCA_011776005.1_ASM1177600v1	derived from metagenome; fragmented assembly; genus undefined		na
GCA_012032575.1	GCA_012032575	PRJNA612530	SAMN14376538	JAAUSP000000000.1	na	2073117	2073117	Anaerolineales bacterium		SL_3_1	latest	Contig	Major	Full	2020-04-05	ASM1203257v1	University of Wisconsin, Madison	na	na	https://ftp.ncbi.nlm.nih.gov/genomes/all/GCA/012/032/575/GCA_012032575.1_ASM1203257v1	derived from metagenome; genus undefined		na
GCA_012032775.1	GCA_012032775	PRJNA612530	SAMN14376485	JAAUQO000000000.1	na	2547424	2547424	Oscillochloris sp.		RM1_1_4	latest	Contig	Major	Full	2020-04-05	ASM1203277v1	University of Wisconsin, Madison	na	na	https://ftp.ncbi.nlm.nih.gov/genomes/all/GCA/012/032/775/GCA_012032775.1_ASM1203277v1	derived from metagenome		na
GCA_012033395.1	GCA_012033395	PRJNA612530	SAMN14376494	JAAUQX000000000.1	na	2448782	2448782	Chloroflexia bacterium		RM1_31_0	latest	Contig	Major	Full	2020-04-05	ASM1203339v1	University of Wisconsin, Madison	na	na	https://ftp.ncbi.nlm.nih.gov/genomes/all/GCA/012/033/395/GCA_012033395.1_ASM1203339v1	derived from metagenome; genus undefined		na
GCA_012514775.1	GCA_012514775	PRJNA602310	SAMN13894455	JAAYZQ000000000.1	na	2024896	2024896	Anaerolineaceae bacterium		AS06rmzACSIP_331	latest	Contig	Major	Full	2020-04-17	ASM1251477v1	Technical University of Denmark	na	na	https://ftp.ncbi.nlm.nih.gov/genomes/all/GCA/012/514/775/GCA_012514775.1_ASM1251477v1	derived from metagenome; genus undefined		na
GCA_012515245.1	GCA_012515245	PRJNA602310	SAMN13894431	JAAYYS000000000.1	na	2026724	2026724	Chloroflexi bacterium		AS06rmzACSIP_248	latest	Contig	Major	Full	2020-04-17	ASM1251524v1	Technical University of Denmark	na	na	https://ftp.ncbi.nlm.nih.gov/genomes/all/GCA/012/515/245/GCA_012515245.1_ASM1251524v1	derived from metagenome; genus undefined		na
GCA_012840685.1	GCA_012840685	PRJNA602310	SAMN13894258	DURX00000000.1	na	2026724	2026724	Chloroflexi bacterium		AS26fmACSIPLY_24	latest	Contig	Major	Full	2020-04-25	ASM1284068v1	Technical University of Denmark	na	na	https://ftp.ncbi.nlm.nih.gov/genomes/all/GCA/012/840/685/GCA_012840685.1_ASM1284068v1	derived from metagenome; genus undefined		na
GCA_012842785.1	GCA_012842785	PRJNA602310	SAMN13894866	DUWG00000000.1	na	2026724	2026724	Chloroflexi bacterium		AS26fmACSIPLY_11	latest	Contig	Major	Full	2020-04-25	ASM1284278v1	Technical University of Denmark	na	na	https://ftp.ncbi.nlm.nih.gov/genomes/all/GCA/012/842/785/GCA_012842785.1_ASM1284278v1	derived from metagenome; genus undefined		na
GCA_013112575.1	GCA_013112575	PRJNA592266	SAMN13420036	JABFGG000000000.1	na	2026724	2026724	Chloroflexi bacterium		CFX15	latest	Contig	Major	Full	2020-05-17	ASM1311257v1	KAUST	na	na	https://ftp.ncbi.nlm.nih.gov/genomes/all/GCA/013/112/575/GCA_013112575.1_ASM1311257v1	derived from metagenome; genus undefined		na
GCA_013112675.1	GCA_013112675	PRJNA592266	SAMN13420033	JABFGD000000000.1	na	2026724	2026724	Chloroflexi bacterium		CFX12	latest	Contig	Major	Full	2020-05-17	ASM1311267v1	KAUST	na	na	https://ftp.ncbi.nlm.nih.gov/genomes/all/GCA/013/112/675/GCA_013112675.1_ASM1311267v1	derived from metagenome; genus undefined		na
GCA_013112715.1	GCA_013112715	PRJNA592266	SAMN13420031	JABFGB000000000.1	na	2026724	2026724	Chloroflexi bacterium		CFX10	latest	Contig	Major	Full	2020-05-17	ASM1311271v1	KAUST	na	na	https://ftp.ncbi.nlm.nih.gov/genomes/all/GCA/013/112/715/GCA_013112715.1_ASM1311271v1	derived from metagenome; genus undefined		na
GCA_013112725.1	GCA_013112725	PRJNA592266	SAMN13420029	JABFFZ000000000.1	na	2026724	2026724	Chloroflexi bacterium		CFX8	latest	Contig	Major	Full	2020-05-17	ASM1311272v1	KAUST	na	na	https://ftp.ncbi.nlm.nih.gov/genomes/all/GCA/013/112/725/GCA_013112725.1_ASM1311272v1	derived from metagenome; genus undefined		na
GCA_013122385.1	GCA_013122385	PRJNA579290	SAMN13108528	WYDX00000000.1	na	2686371	2686371	Chloroflexi bacterium AL-W		AL-W	latest	Contig	Major	Full	2020-05-19	ASM1312238v1	universite paris-sud/paris-saclay	na	na	https://ftp.ncbi.nlm.nih.gov/genomes/all/GCA/013/122/385/GCA_013122385.1_ASM1312238v1	derived from metagenome; genus undefined		na
GCA_013122405.1	GCA_013122405	PRJNA579290	SAMN13108526	WYDV00000000.1	na	2686369	2686369	Chloroflexi bacterium AL-N10		AL-N10	latest	Contig	Major	Full	2020-05-19	ASM1312240v1	universite paris-sud/paris-saclay	na	na	https://ftp.ncbi.nlm.nih.gov/genomes/all/GCA/013/122/405/GCA_013122405.1_ASM1312240v1	derived from metagenome; genus undefined		na
GCA_013122415.1	GCA_013122415	PRJNA579290	SAMN13108527	WYDW00000000.1	na	2686370	2686370	Chloroflexi bacterium AL-N15		AL-N15	latest	Contig	Major	Full	2020-05-19	ASM1312241v1	universite paris-sud/paris-saclay	na	na	https://ftp.ncbi.nlm.nih.gov/genomes/all/GCA/013/122/415/GCA_013122415.1_ASM1312241v1	derived from metagenome; genus undefined		na
GCA_013122425.1	GCA_013122425	PRJNA579290	SAMN13108525	WYDU00000000.1	na	2686368	2686368	Chloroflexi bacterium AL-N5		AL-N5	latest	Contig	Major	Full	2020-05-19	ASM1312242v1	universite paris-sud/paris-saclay	na	na	https://ftp.ncbi.nlm.nih.gov/genomes/all/GCA/013/122/425/GCA_013122425.1_ASM1312242v1	derived from metagenome; genus undefined		na
GCA_013122435.1	GCA_013122435	PRJNA579290	SAMN13108524	WYDT00000000.1	na	2686367	2686367	Chloroflexi bacterium AL-N1		AL-N1	latest	Contig	Major	Full	2020-05-19	ASM1312243v1	universite paris-sud/paris-saclay	na	na	https://ftp.ncbi.nlm.nih.gov/genomes/all/GCA/013/122/435/GCA_013122435.1_ASM1312243v1	derived from metagenome; genus undefined		na
GCA_000427095.1	GCA_000427095	PRJEB1573	SAMEA2272150		representative genome	1303518	454171	Chthonomonas calidirosea T49	strain=T49		latest	Chromosome	Major	Full	2013-06-04	T49	GNS	GCF_000427095.1	identical	https://ftp.ncbi.nlm.nih.gov/genomes/all/GCA/000/427/095/GCA_000427095.1_T49		assembly from type material	na
GCA_000724625.1	GCA_000724625	PRJNA234472	SAMN02641501		representative genome	661478	1005039	Fimbriimonas ginsengisoli Gsoil 348	strain=Gsoil 348		latest	Complete Genome	Major	Full	2014-07-10	ASM72462v1	Department of Microbiology and Microbial Engineering, School of Life Sciences, Fudan University	GCF_000724625.1	identical	https://ftp.ncbi.nlm.nih.gov/genomes/all/GCA/000/724/625/GCA_000724625.1_ASM72462v1		assembly from type material	na
GCA_001442875.1	GCA_001442875	PRJNA285317	SAMN03742521	LDXZ00000000.1	na	1661580	1661580	Armatimonadetes bacterium GBS		GBS	latest	Scaffold	Major	Full	2015-11-12	ASM144287v1	Joint Genome Institute	na	na	https://ftp.ncbi.nlm.nih.gov/genomes/all/GCA/001/442/875/GCA_001442875.1_ASM144287v1	derived from metagenome; genus undefined		na
GCA_001442965.1	GCA_001442965	PRJNA285314	SAMN03743788	LDYA00000000.1	na	1661582	1661582	Armatimonadetes bacterium GXS		GXS	latest	Scaffold	Major	Full	2015-11-12	ASM144296v1	Joint Genome Institute	na	na	https://ftp.ncbi.nlm.nih.gov/genomes/all/GCA/001/442/965/GCA_001442965.1_ASM144296v1	derived from metagenome; genus undefined		na
GCA_001442985.1	GCA_001442985	PRJNA285316	SAMN03743790	LDYB00000000.1	na	1661583	1661583	Armatimonadetes bacterium DC		DC	latest	Scaffold	Major	Full	2015-11-12	ASM144298v1	Joint Genome Institute	na	na	https://ftp.ncbi.nlm.nih.gov/genomes/all/GCA/001/442/985/GCA_001442985.1_ASM144298v1	derived from metagenome; genus undefined		na
GCA_001457855.1	GCA_001457855	PRJEB4936	SAMEA2248199	CDLE00000000.1	na	454171	454171	Chthonomonas calidirosea	strain=WRG1.2		latest	Scaffold	Major	Full	2015-10-29	WRG1.2	GNS	GCF_001457855.1	identical	https://ftp.ncbi.nlm.nih.gov/genomes/all/GCA/001/457/855/GCA_001457855.1_WRG1.2			na
GCA_001457975.1	GCA_001457975	PRJEB4907	SAMEA2248198	CDLF00000000.1	na	454171	454171	Chthonomonas calidirosea	strain=P488		latest	Scaffold	Major	Full	2015-11-03	P488	GNS	GCF_001457975.1	identical	https://ftp.ncbi.nlm.nih.gov/genomes/all/GCA/001/457/975/GCA_001457975.1_P488			na
GCA_001458035.1	GCA_001458035	PRJEB4937	SAMEA2248200	CDLG00000000.1	na	454171	454171	Chthonomonas calidirosea	strain=TKA4.10		latest	Scaffold	Major	Full	2015-11-03	TKA4.10	GNS	GCF_001458035.1	identical	https://ftp.ncbi.nlm.nih.gov/genomes/all/GCA/001/458/035/GCA_001458035.1_TKA4.10			na
GCA_001536225.1	GCA_001536225	PRJEB11785	SAMN03742521	FAOQ00000000.1	na	1661580	1661580	Armatimonadetes bacterium GBS		GBS	latest	Scaffold	Major	Full	2016-01-22	JGI assembly	DOE - Joint Genome Institute	GCF_001536225.1	identical	https://ftp.ncbi.nlm.nih.gov/genomes/all/GCA/001/536/225/GCA_001536225.1_JGI_assembly	derived from metagenome; genus undefined		na
GCA_001536245.1	GCA_001536245	PRJEB11788	SAMN03743790	FAOU00000000.1	na	1661583	1661583	Armatimonadetes bacterium DC		DC	latest	Scaffold	Major	Full	2016-01-22	IMG-taxon 2616645014 annotated assembly	DOE - Joint Genome Institute	GCF_001536245.1	identical	https://ftp.ncbi.nlm.nih.gov/genomes/all/GCA/001/536/245/GCA_001536245.1_IMG-taxon_2616645014_annotated_assembly	derived from metagenome; genus undefined		na
GCA_001536265.1	GCA_001536265	PRJEB11787	SAMN03743788	FAOT00000000.1	na	1661582	1661582	Armatimonadetes bacterium GXS		GXS	latest	Scaffold	Major	Full	2016-01-22	IMG-taxon 2616645015 annotated assembly	DOE - Joint Genome Institute	GCF_001536265.1	identical	https://ftp.ncbi.nlm.nih.gov/genomes/all/GCA/001/536/265/GCA_001536265.1_IMG-taxon_2616645015_annotated_assembly	derived from metagenome; genus undefined		na
GCA_001567425.1	GCA_001567425	PRJNA274364	SAMN03372538	JZQX00000000.1	na	1617424	1617424	Armatimonadetes bacterium OLB18		OLB18	latest	Contig	Major	Full	2016-02-24	ASM156742v1	Radboud University Nijmegen	na	na	https://ftp.ncbi.nlm.nih.gov/genomes/all/GCA/001/567/425/GCA_001567425.1_ASM156742v1	derived from metagenome; genus undefined		na
GCA_001871675.1	GCA_001871675	PRJNA297582	SAMN04328252	MNXN00000000.1	na	1805028	1805028	Armatimonadetes bacterium CG2_30_66_41		CG2_30_66_41	latest	Scaffold	Major	Full	2016-11-09	ASM187167v1	Banfield Lab, University of California, Berkeley	na	na	https://ftp.ncbi.nlm.nih.gov/genomes/all/GCA/001/871/675/GCA_001871675.1_ASM187167v1	derived from metagenome; genus undefined		na
GCA_001872605.1	GCA_001872605	PRJNA297582	SAMN04328248	MNXM00000000.1	na	1805027	1805027	Armatimonadetes bacterium CG2_30_59_28		CG2_30_59_28	latest	Scaffold	Major	Full	2016-11-09	ASM187260v1	Banfield Lab, University of California, Berkeley	na	na	https://ftp.ncbi.nlm.nih.gov/genomes/all/GCA/001/872/605/GCA_001872605.1_ASM187260v1	derived from metagenome; genus undefined		na
GCA_001898035.1	GCA_001898035	PRJNA279279	SAMN05660514	MKRX00000000.1	na	1895717	1895717	Armatimonadetes bacterium 55-13		55-13	latest	Scaffold	Major	Full	2016-12-09	ASM189803v1	Banfield Lab, University of California, Berkeley	na	na	https://ftp.ncbi.nlm.nih.gov/genomes/all/GCA/001/898/035/GCA_001898035.1_ASM189803v1	derived from metagenome; genus undefined		na
GCA_002162075.1	GCA_002162075	PRJNA385759	SAMN06947392		na	2004467	2004467	Armatimonadetes bacterium Uphvl-Ar1	strain=Uphvl-Ar1		latest	Chromosome	Major	Full	2017-05-31	ASM216207v1	Universitaet Potsdam	GCF_002162075.1	identical	https://ftp.ncbi.nlm.nih.gov/genomes/all/GCA/002/162/075/GCA_002162075.1_ASM216207v1	genus undefined		na
GCA_002162095.1	GCA_002162095	PRJNA385759	SAMN06947393		na	2004468	2004468	Armatimonadetes bacterium Uphvl-Ar2	strain=Uphvl-Ar2		latest	Chromosome	Major	Full	2017-05-31	ASM216209v1	Universitaet Potsdam	GCF_002162095.1	identical	https://ftp.ncbi.nlm.nih.gov/genomes/all/GCA/002/162/095/GCA_002162095.1_ASM216209v1	genus undefined		na
GCA_002254585.1	GCA_002254585	PRJNA392119	SAMN07230128	NKPU00000000.1	na	2012634	2012634	Armatimonadetes bacterium CP1_7O		CP1_7O	latest	Contig	Major	Full	2017-08-16	ASM225458v1	California Institute of Technology	na	na	https://ftp.ncbi.nlm.nih.gov/genomes/all/GCA/002/254/585/GCA_002254585.1_ASM225458v1	derived from metagenome; genus undefined		na
GCA_002254605.1	GCA_002254605	PRJNA392119	SAMN07230129	NKPV00000000.1	na	2012635	2012635	Armatimonadetes bacterium JP3_11		JP3_11	latest	Contig	Major	Full	2017-08-16	ASM225460v1	California Institute of Technology	na	na	https://ftp.ncbi.nlm.nih.gov/genomes/all/GCA/002/254/605/GCA_002254605.1_ASM225460v1	derived from metagenome; genus undefined		na
GCA_002305165.1	GCA_002305165	PRJNA348753	SAMN06452367	DBQI00000000.1	na	1953131	1953131	Armatimonadetes bacterium UBA1398		UBA1398	latest	Scaffold	Major	Full	2017-09-15	ASM230516v1	University of Queensland	na	na	https://ftp.ncbi.nlm.nih.gov/genomes/all/GCA/002/305/165/GCA_002305165.1_ASM230516v1	derived from metagenome; genus undefined		na
GCA_002332845.1	GCA_002332845	PRJNA348753	SAMN06454467	DDBT00000000.1	na	1946327	1946327	Chthonomonas sp. UBA2025		UBA2025	latest	Scaffold	Major	Full	2017-09-21	ASM233284v1	University of Queensland	na	na	https://ftp.ncbi.nlm.nih.gov/genomes/all/GCA/002/332/845/GCA_002332845.1_ASM233284v1	derived from metagenome		na
GCA_002335425.1	GCA_002335425	PRJNA348753	SAMN06451672	DDCB00000000.1	na	1946326	1946326	Chthonomonas sp. UBA2017		UBA2017	latest	Scaffold	Major	Full	2017-09-21	ASM233542v1	University of Queensland	na	na	https://ftp.ncbi.nlm.nih.gov/genomes/all/GCA/002/335/425/GCA_002335425.1_ASM233542v1	derived from metagenome		na
GCA_002336105.1	GCA_002336105	PRJNA348753	SAMN06456072	DDEQ00000000.1	na	1946325	1946325	Chthonomonas sp. UBA1950		UBA1950	latest	Scaffold	Major	Full	2017-09-22	ASM233610v1	University of Queensland	na	na	https://ftp.ncbi.nlm.nih.gov/genomes/all/GCA/002/336/105/GCA_002336105.1_ASM233610v1	derived from metagenome		na
GCA_002343025.1	GCA_002343025	PRJNA348753	SAMN06453863	DDRE00000000.1	na	1946338	1946338	Chthonomonas sp. UBA2424		UBA2424	latest	Scaffold	Major	Full	2017-09-22	ASM234302v1	University of Queensland	na	na	https://ftp.ncbi.nlm.nih.gov/genomes/all/GCA/002/343/025/GCA_002343025.1_ASM234302v1	derived from metagenome		na
GCA_002343285.1	GCA_002343285	PRJNA348753	SAMN06454450	DDSD00000000.1	na	1946336	1946336	Chthonomonas sp. UBA2399		UBA2399	latest	Scaffold	Major	Full	2017-09-22	ASM234328v1	University of Queensland	na	na	https://ftp.ncbi.nlm.nih.gov/genomes/all/GCA/002/343/285/GCA_002343285.1_ASM234328v1	derived from metagenome		na
GCA_002343445.1	GCA_002343445	PRJNA348753	SAMN06451926	DDSP00000000.1	na	1946334	1946334	Chthonomonas sp. UBA2387		UBA2387	latest	Scaffold	Major	Full	2017-09-22	ASM234344v1	University of Queensland	na	na	https://ftp.ncbi.nlm.nih.gov/genomes/all/GCA/002/343/445/GCA_002343445.1_ASM234344v1	derived from metagenome		na
GCA_002343825.1	GCA_002343825	PRJNA348753	SAMN06454448	DDSL00000000.1	na	1946335	1946335	Chthonomonas sp. UBA2391		UBA2391	latest	Scaffold	Major	Full	2017-09-22	ASM234382v1	University of Queensland	na	na	https://ftp.ncbi.nlm.nih.gov/genomes/all/GCA/002/343/825/GCA_002343825.1_ASM234382v1	derived from metagenome		na
GCA_002344135.1	GCA_002344135	PRJNA348753	SAMN06455934	DDTO00000000.1	na	1946333	1946333	Chthonomonas sp. UBA2362		UBA2362	latest	Scaffold	Major	Full	2017-09-22	ASM234413v1	University of Queensland	na	na	https://ftp.ncbi.nlm.nih.gov/genomes/all/GCA/002/344/135/GCA_002344135.1_ASM234413v1	derived from metagenome		na
GCA_002344475.1	GCA_002344475	PRJNA348753	SAMN06450680	DDTW00000000.1	na	1946332	1946332	Chthonomonas sp. UBA2354		UBA2354	latest	Scaffold	Major	Full	2017-09-22	ASM234447v1	University of Queensland	na	na	https://ftp.ncbi.nlm.nih.gov/genomes/all/GCA/002/344/475/GCA_002344475.1_ASM234447v1	derived from metagenome		na
GCA_002344635.1	GCA_002344635	PRJNA348753	SAMN06455656	DDUG00000000.1	na	1946331	1946331	Chthonomonas sp. UBA2344		UBA2344	latest	Scaffold	Major	Full	2017-09-22	ASM234463v1	University of Queensland	na	na	https://ftp.ncbi.nlm.nih.gov/genomes/all/GCA/002/344/635/GCA_002344635.1_ASM234463v1	derived from metagenome		na
GCA_002344985.1	GCA_002344985	PRJNA348753	SAMN06455416	DDUW00000000.1	na	1946330	1946330	Chthonomonas sp. UBA2328		UBA2328	latest	Scaffold	Major	Full	2017-09-22	ASM234498v1	University of Queensland	na	na	https://ftp.ncbi.nlm.nih.gov/genomes/all/GCA/002/344/985/GCA_002344985.1_ASM234498v1	derived from metagenome		na
GCA_002345045.1	GCA_002345045	PRJNA348753	SAMN06455411	DDUZ00000000.1	na	1946329	1946329	Chthonomonas sp. UBA2325		UBA2325	latest	Scaffold	Major	Full	2017-09-22	ASM234504v1	University of Queensland	na	na	https://ftp.ncbi.nlm.nih.gov/genomes/all/GCA/002/345/045/GCA_002345045.1_ASM234504v1	derived from metagenome		na
GCA_002345135.1	GCA_002345135	PRJNA348753	SAMN06455415	DDVD00000000.1	na	1946328	1946328	Chthonomonas sp. UBA2321		UBA2321	latest	Scaffold	Major	Full	2017-09-22	ASM234513v1	University of Queensland	na	na	https://ftp.ncbi.nlm.nih.gov/genomes/all/GCA/002/345/135/GCA_002345135.1_ASM234513v1	derived from metagenome		na
GCA_002345945.1	GCA_002345945	PRJNA348753	SAMN06453622	DDRV00000000.1	na	1946337	1946337	Chthonomonas sp. UBA2407		UBA2407	latest	Scaffold	Major	Full	2017-09-22	ASM234594v1	University of Queensland	na	na	https://ftp.ncbi.nlm.nih.gov/genomes/all/GCA/002/345/945/GCA_002345945.1_ASM234594v1	derived from metagenome		na
GCA_002352215.1	GCA_002352215	PRJNA348753	SAMN06457878	DEIB00000000.1	na	1946339	1946339	Chthonomonas sp. UBA2785		UBA2785	latest	Scaffold	Major	Full	2017-09-25	ASM235221v1	University of Queensland	na	na	https://ftp.ncbi.nlm.nih.gov/genomes/all/GCA/002/352/215/GCA_002352215.1_ASM235221v1	derived from metagenome		na
GCA_002407825.1	GCA_002407825	PRJNA348753	SAMN06451582	DHOZ00000000.1	na	1953133	1953133	Armatimonadetes bacterium UBA5377		UBA5377	latest	Scaffold	Major	Full	2017-10-03	ASM240782v1	University of Queensland	na	na	https://ftp.ncbi.nlm.nih.gov/genomes/all/GCA/002/407/825/GCA_002407825.1_ASM240782v1	derived from metagenome; genus undefined		na
GCA_002409445.1	GCA_002409445	PRJNA348753	SAMN06456318	DHNJ00000000.1	na	1953134	1953134	Armatimonadetes bacterium UBA5419		UBA5419	latest	Scaffold	Major	Full	2017-10-03	ASM240944v1	University of Queensland	na	na	https://ftp.ncbi.nlm.nih.gov/genomes/all/GCA/002/409/445/GCA_002409445.1_ASM240944v1	derived from metagenome; genus undefined		na
GCA_002411015.1	GCA_002411015	PRJNA348753	SAMN06451880	DHPY00000000.1	na	1953132	1953132	Armatimonadetes bacterium UBA5352		UBA5352	latest	Scaffold	Major	Full	2017-10-03	ASM241101v1	University of Queensland	na	na	https://ftp.ncbi.nlm.nih.gov/genomes/all/GCA/002/411/015/GCA_002411015.1_ASM241101v1	derived from metagenome; genus undefined		na
GCA_002425055.1	GCA_002425055	PRJNA348753	SAMN06455927	DILN00000000.1	na	1946341	1946341	Chthonomonas sp. UBA5591		UBA5591	latest	Scaffold	Major	Full	2017-10-04	ASM242505v1	University of Queensland	na	na	https://ftp.ncbi.nlm.nih.gov/genomes/all/GCA/002/425/055/GCA_002425055.1_ASM242505v1	derived from metagenome		na
GCA_002425195.1	GCA_002425195	PRJNA348753	SAMN06450873	DILU00000000.1	na	1946340	1946340	Chthonomonas sp. UBA5584		UBA5584	latest	Scaffold	Major	Full	2017-10-04	ASM242519v1	University of Queensland	na	na	https://ftp.ncbi.nlm.nih.gov/genomes/all/GCA/002/425/195/GCA_002425195.1_ASM242519v1	derived from metagenome		na
GCA_002431715.1	GCA_002431715	PRJNA348753	SAMN06453966	DJHI00000000.1	na	1953135	1953135	Armatimonadetes bacterium UBA5829		UBA5829	latest	Scaffold	Major	Full	2017-10-04	ASM243171v1	University of Queensland	na	na	https://ftp.ncbi.nlm.nih.gov/genomes/all/GCA/002/431/715/GCA_002431715.1_ASM243171v1	derived from metagenome; genus undefined		na
GCA_002455365.1	GCA_002455365	PRJNA348753	SAMN06450855	DKKS00000000.1	na	1946343	1946343	Chthonomonas sp. UBA6660		UBA6660	latest	Scaffold	Major	Full	2017-10-05	ASM245536v1	University of Queensland	na	na	https://ftp.ncbi.nlm.nih.gov/genomes/all/GCA/002/455/365/GCA_002455365.1_ASM245536v1	derived from metagenome		na
GCA_002455425.1	GCA_002455425	PRJNA348753	SAMN06456167	DKKT00000000.1	na	1946342	1946342	Chthonomonas sp. UBA6659		UBA6659	latest	Scaffold	Major	Full	2017-10-05	ASM245542v1	University of Queensland	na	na	https://ftp.ncbi.nlm.nih.gov/genomes/all/GCA/002/455/425/GCA_002455425.1_ASM245542v1	derived from metagenome		na
GCA_002779825.1	GCA_002779825	PRJNA362739	SAMN06659214	PEVN00000000.1	na	1973915	1973915	Armatimonadetes bacterium CG06_land_8_20_14_3_00_66_21		CG06_land_8_20_14_3_00_66_21	latest	Scaffold	Major	Full	2017-11-16	ASM277982v1	None	na	na	https://ftp.ncbi.nlm.nih.gov/genomes/all/GCA/002/779/825/GCA_002779825.1_ASM277982v1	derived from metagenome; genus undefined		na
GCA_002780095.1	GCA_002780095	PRJNA362739	SAMN06659234	PEWH00000000.1	na	1973917	1973917	Armatimonadetes bacterium CG07_land_8_20_14_0_80_59_28		CG07_land_8_20_14_0_80_59_28	latest	Scaffold	Major	Full	2017-11-16	ASM278009v1	None	na	na	https://ftp.ncbi.nlm.nih.gov/genomes/all/GCA/002/780/095/GCA_002780095.1_ASM278009v1	derived from metagenome; genus undefined		na
GCA_002782765.1	GCA_002782765	PRJNA362739	SAMN06659906	PFIR00000000.1	na	1973911	1973911	Armatimonadetes bacterium CG_4_8_14_3_um_filter_58_9		CG_4_8_14_3_um_filter_58_9	latest	Scaffold	Major	Full	2017-11-16	ASM278276v1	None	na	na	https://ftp.ncbi.nlm.nih.gov/genomes/all/GCA/002/782/765/GCA_002782765.1_ASM278276v1	derived from metagenome; genus undefined		na
GCA_002784925.1	GCA_002784925	PRJNA362739	SAMN06659855	PFKQ00000000.1	na	1973909	1973909	Armatimonadetes bacterium CG_4_10_14_3_um_filter_59_10		CG_4_10_14_3_um_filter_59_10	latest	Scaffold	Major	Full	2017-11-16	ASM278492v1	None	na	na	https://ftp.ncbi.nlm.nih.gov/genomes/all/GCA/002/784/925/GCA_002784925.1_ASM278492v1	derived from metagenome; genus undefined		na
GCA_002898555.1	GCA_002898555	PRJDB6348	SAMD00093765	BEHR00000000.1	na	2035410	2035410	bacterium HR15		HRbin15	latest	Contig	Major	Full	2017-12-04	ASM289855v1	Japan Agency for Marine-Earth Science and Technology	na	na	https://ftp.ncbi.nlm.nih.gov/genomes/all/GCA/002/898/555/GCA_002898555.1_ASM289855v1	derived from environmental source; genus undefined		na
GCA_002898575.1	GCA_002898575	PRJDB6348	SAMD00093767	BEHT00000000.1	na	2035412	2035412	bacterium HR17		HRbin17	latest	Contig	Major	Full	2017-12-04	ASM289857v1	Japan Agency for Marine-Earth Science and Technology	na	na	https://ftp.ncbi.nlm.nih.gov/genomes/all/GCA/002/898/575/GCA_002898575.1_ASM289857v1	derived from environmental source; genus undefined		na
GCA_002898835.1	GCA_002898835	PRJDB6348	SAMD00093764	BEHQ00000000.1	na	2035409	2035409	bacterium HR14		HRbin14	latest	Contig	Major	Full	2017-12-04	ASM289883v1	Japan Agency for Marine-Earth Science and Technology	na	na	https://ftp.ncbi.nlm.nih.gov/genomes/all/GCA/002/898/835/GCA_002898835.1_ASM289883v1	derived from environmental source; genus undefined		na
GCA_002898895.1	GCA_002898895	PRJDB6348	SAMD00093766	BEHS00000000.1	na	2035411	2035411	bacterium HR16		HRbin16	latest	Contig	Major	Full	2017-12-04	ASM289889v1	Japan Agency for Marine-Earth Science and Technology	na	na	https://ftp.ncbi.nlm.nih.gov/genomes/all/GCA/002/898/895/GCA_002898895.1_ASM289889v1	derived from environmental source; genus undefined		na
GCA_002973605.1	GCA_002973605	PRJNA374800	SAMN07179262	NIGF00000000.1	representative genome	1960156	1960156	Abditibacterium utsteinense	strain=LMG 29911		latest	Contig	Major	Full	2018-03-06	ASM297360v1	Ghent University	GCF_002973605.1	identical	https://ftp.ncbi.nlm.nih.gov/genomes/all/GCA/002/973/605/GCA_002973605.1_ASM297360v1		assembly from type material	na
GCA_003134215.1	GCA_003134215	PRJNA386568	SAMN08179378	PLAD00000000.1	na	2033014	2033014	Armatimonadetes bacterium		bog_944	latest	Scaffold	Major	Full	2018-05-18	20111000_S2S	Australian Centre for Ecogenomics, The University of Queensland	na	na	https://ftp.ncbi.nlm.nih.gov/genomes/all/GCA/003/134/215/GCA_003134215.1_20111000_S2S	derived from metagenome; genus undefined		na
GCA_003170595.1	GCA_003170595	PRJNA386568	SAMN08179066	PMZA00000000.1	na	2033014	2033014	Armatimonadetes bacterium		fen_943	latest	Scaffold	Major	Full	2018-05-25	20110800_E3D	Australian Centre for Ecogenomics, The University of Queensland	na	na	https://ftp.ncbi.nlm.nih.gov/genomes/all/GCA/003/170/595/GCA_003170595.1_20110800_E3D	derived from metagenome; genus undefined		na
GCA_003487645.1	GCA_003487645	PRJNA417962	SAMN08018383	DNFK00000000.1	na	2033014	2033014	Armatimonadetes bacterium		UBA8777	latest	Scaffold	Major	Full	2018-09-06	ASM348764v1	University of Queensland	na	na	https://ftp.ncbi.nlm.nih.gov/genomes/all/GCA/003/487/645/GCA_003487645.1_ASM348764v1	derived from metagenome; genus undefined		na
GCA_003516955.1	GCA_003516955	PRJNA417962	SAMN08019538	DPBN00000000.1	na	2033014	2033014	Armatimonadetes bacterium		UBA8783	latest	Scaffold	Major	Full	2018-09-10	ASM351695v1	University of Queensland	na	na	https://ftp.ncbi.nlm.nih.gov/genomes/all/GCA/003/516/955/GCA_003516955.1_ASM351695v1	derived from metagenome; genus undefined		na
GCA_003535995.1	GCA_003535995	PRJNA417962	SAMN08020270	DPZR00000000.1	na	2033014	2033014	Armatimonadetes bacterium		UBA11075	latest	Scaffold	Major	Full	2018-09-10	ASM353599v1	University of Queensland	na	na	https://ftp.ncbi.nlm.nih.gov/genomes/all/GCA/003/535/995/GCA_003535995.1_ASM353599v1	derived from metagenome; genus undefined		na
GCA_003542955.1	GCA_003542955	PRJNA417962	SAMN08019854	DPJP00000000.1	na	2033014	2033014	Armatimonadetes bacterium		UBA11051	latest	Scaffold	Major	Full	2018-09-10	ASM354295v1	University of Queensland	na	na	https://ftp.ncbi.nlm.nih.gov/genomes/all/GCA/003/542/955/GCA_003542955.1_ASM354295v1	derived from metagenome; genus undefined		na
GCA_003566775.1	GCA_003566775	PRJNA434545	SAMN08574931	PXBW00000000.1	na	2099669	2099669	candidate division WS1 bacterium		T3Sed10_264	latest	Contig	Major	Full	2018-09-13	ASM356677v1	Institute for Biodiversity and Ecosystem dynamics, Faculty of Science, University of Amsterdam	na	na	https://ftp.ncbi.nlm.nih.gov/genomes/all/GCA/003/566/775/GCA_003566775.1_ASM356677v1	derived from metagenome; genus undefined		na
GCA_003574315.1	GCA_003574315	PRJDB7106	SAMD00134284	BHFQ00000000.1	representative genome	2219043	2219043	Capsulimonas corticalis	strain=AX-7		latest	Contig	Major	Full	2018-09-14	ASM357431v1	Faculty of Agriculture and Life Science, Hirosaki University	GCF_003574315.1	identical	https://ftp.ncbi.nlm.nih.gov/genomes/all/GCA/003/574/315/GCA_003574315.1_ASM357431v1		assembly from type material	na
GCA_003577165.1	GCA_003577165	PRJNA450161	SAMN08931108	QEUM00000000.1	na	2033014	2033014	Armatimonadetes bacterium		ATM1	latest	Contig	Major	Full	2018-09-19	ASM357716v1	Peking University	na	na	https://ftp.ncbi.nlm.nih.gov/genomes/all/GCA/003/577/165/GCA_003577165.1_ASM357716v1	derived from metagenome; genus undefined		na
GCA_003577425.1	GCA_003577425	PRJNA450161	SAMN08931109	QEUN00000000.1	na	2033014	2033014	Armatimonadetes bacterium		ATM2	latest	Contig	Major	Full	2018-09-19	ASM357742v1	Peking University	na	na	https://ftp.ncbi.nlm.nih.gov/genomes/all/GCA/003/577/425/GCA_003577425.1_ASM357742v1	derived from metagenome; genus undefined		na
GCA_003695835.1	GCA_003695835	PRJNA392119	SAMN10119951	RFHN00000000.1	na	2033014	2033014	Armatimonadetes bacterium		J051	latest	Contig	Major	Full	2018-10-29	ASM369583v1	California Institute of Technology	na	na	https://ftp.ncbi.nlm.nih.gov/genomes/all/GCA/003/695/835/GCA_003695835.1_ASM369583v1	derived from metagenome; genus undefined		na
GCA_003695875.1	GCA_003695875	PRJNA392119	SAMN10119924	RFGM00000000.1	na	2033014	2033014	Armatimonadetes bacterium		J024	latest	Contig	Major	Full	2018-10-29	ASM369587v1	California Institute of Technology	na	na	https://ftp.ncbi.nlm.nih.gov/genomes/all/GCA/003/695/875/GCA_003695875.1_ASM369587v1	derived from metagenome; genus undefined		na
GCA_000427095.1	GCA_000427095	PRJEB1573	SAMEA2272150		representative genome	1303518	454171	Chthonomonas calidirosea T49	strain=T49		latest	Chromosome	Major	Full	2013-06-04	T49	GNS	GCF_000427095.1	identical	https://ftp.ncbi.nlm.nih.gov/genomes/all/GCA/000/427/095/GCA_000427095.1_T49		assembly from type material	na
GCA_000724625.1	GCA_000724625	PRJNA234472	SAMN02641501		representative genome	661478	1005039	Fimbriimonas ginsengisoli Gsoil 348	strain=Gsoil 348		latest	Complete Genome	Major	Full	2014-07-10	ASM72462v1	Department of Microbiology and Microbial Engineering, School of Life Sciences, Fudan University	GCF_000724625.1	identical	https://ftp.ncbi.nlm.nih.gov/genomes/all/GCA/000/724/625/GCA_000724625.1_ASM72462v1		assembly from type material	na
GCA_001457855.1	GCA_001457855	PRJEB4936	SAMEA2248199	CDLE00000000.1	na	454171	454171	Chthonomonas calidirosea	strain=WRG1.2		latest	Scaffold	Major	Full	2015-10-29	WRG1.2	GNS	GCF_001457855.1	identical	https://ftp.ncbi.nlm.nih.gov/genomes/all/GCA/001/457/855/GCA_001457855.1_WRG1.2			na
GCA_001457975.1	GCA_001457975	PRJEB4907	SAMEA2248198	CDLF00000000.1	na	454171	454171	Chthonomonas calidirosea	strain=P488		latest	Scaffold	Major	Full	2015-11-03	P488	GNS	GCF_001457975.1	identical	https://ftp.ncbi.nlm.nih.gov/genomes/all/GCA/001/457/975/GCA_001457975.1_P488			na
GCA_001458035.1	GCA_001458035	PRJEB4937	SAMEA2248200	CDLG00000000.1	na	454171	454171	Chthonomonas calidirosea	strain=TKA4.10		latest	Scaffold	Major	Full	2015-11-03	TKA4.10	GNS	GCF_001458035.1	identical	https://ftp.ncbi.nlm.nih.gov/genomes/all/GCA/001/458/035/GCA_001458035.1_TKA4.10			na
GCA_002973605.1	GCA_002973605	PRJNA374800	SAMN07179262	NIGF00000000.1	representative genome	1960156	1960156	Abditibacterium utsteinense	strain=LMG 29911		latest	Contig	Major	Full	2018-03-06	ASM297360v1	Ghent University	GCF_002973605.1	identical	https://ftp.ncbi.nlm.nih.gov/genomes/all/GCA/002/973/605/GCA_002973605.1_ASM297360v1		assembly from type material	na
GCA_003574315.1	GCA_003574315	PRJDB7106	SAMD00134284	BHFQ00000000.1	representative genome	2219043	2219043	Capsulimonas corticalis	strain=AX-7		latest	Contig	Major	Full	2018-09-14	ASM357431v1	Faculty of Agriculture and Life Science, Hirosaki University	GCF_003574315.1	identical	https://ftp.ncbi.nlm.nih.gov/genomes/all/GCA/003/574/315/GCA_003574315.1_ASM357431v1		assembly from type material	na
GCA_000427095.1	GCA_000427095	PRJEB1573	SAMEA2272150		representative genome	1303518	454171	Chthonomonas calidirosea T49	strain=T49		latest	Chromosome	Major	Full	2013-06-04	T49	GNS	GCF_000427095.1	identical	https://ftp.ncbi.nlm.nih.gov/genomes/all/GCA/000/427/095/GCA_000427095.1_T49		assembly from type material	na
GCA_000724625.1	GCA_000724625	PRJNA234472	SAMN02641501		representative genome	661478	1005039	Fimbriimonas ginsengisoli Gsoil 348	strain=Gsoil 348		latest	Complete Genome	Major	Full	2014-07-10	ASM72462v1	Department of Microbiology and Microbial Engineering, School of Life Sciences, Fudan University	GCF_000724625.1	identical	https://ftp.ncbi.nlm.nih.gov/genomes/all/GCA/000/724/625/GCA_000724625.1_ASM72462v1		assembly from type material	na
GCA_001457855.1	GCA_001457855	PRJEB4936	SAMEA2248199	CDLE00000000.1	na	454171	454171	Chthonomonas calidirosea	strain=WRG1.2		latest	Scaffold	Major	Full	2015-10-29	WRG1.2	GNS	GCF_001457855.1	identical	https://ftp.ncbi.nlm.nih.gov/genomes/all/GCA/001/457/855/GCA_001457855.1_WRG1.2			na
GCA_001457975.1	GCA_001457975	PRJEB4907	SAMEA2248198	CDLF00000000.1	na	454171	454171	Chthonomonas calidirosea	strain=P488		latest	Scaffold	Major	Full	2015-11-03	P488	GNS	GCF_001457975.1	identical	https://ftp.ncbi.nlm.nih.gov/genomes/all/GCA/001/457/975/GCA_001457975.1_P488			na
GCA_001458035.1	GCA_001458035	PRJEB4937	SAMEA2248200	CDLG00000000.1	na	454171	454171	Chthonomonas calidirosea	strain=TKA4.10		latest	Scaffold	Major	Full	2015-11-03	TKA4.10	GNS	GCF_001458035.1	identical	https://ftp.ncbi.nlm.nih.gov/genomes/all/GCA/001/458/035/GCA_001458035.1_TKA4.10			na
GCA_002973605.1	GCA_002973605	PRJNA374800	SAMN07179262	NIGF00000000.1	representative genome	1960156	1960156	Abditibacterium utsteinense	strain=LMG 29911		latest	Contig	Major	Full	2018-03-06	ASM297360v1	Ghent University	GCF_002973605.1	identical	https://ftp.ncbi.nlm.nih.gov/genomes/all/GCA/002/973/605/GCA_002973605.1_ASM297360v1		assembly from type material	na
GCA_003574315.1	GCA_003574315	PRJDB7106	SAMD00134284	BHFQ00000000.1	representative genome	2219043	2219043	Capsulimonas corticalis	strain=AX-7		latest	Contig	Major	Full	2018-09-14	ASM357431v1	Faculty of Agriculture and Life Science, Hirosaki University	GCF_003574315.1	identical	https://ftp.ncbi.nlm.nih.gov/genomes/all/GCA/003/574/315/GCA_003574315.1_ASM357431v1		assembly from type material	na
