# Supplementary material for: Expansion of Armatimonadota through marine sediment sequencing describes two classes with unique ecological roles
Source: ISME Commun. 2023 Jun 24;3:64. doi: 10.1038/s43705-023-00269-x (PMC10290634; doi:10.1038/s43705-023-00269-x)
Supplement: Supplementary file 6 — Supplementary Table 3 [file 43705_2023_269_MOESM6_ESM.xlsx]

## Sheet: Sheet1
16S_Sequence	Source	Latitude	Longitude	Site	Habitat
FAOU01000014	Reference	49.7965	-116.423	Hot Spring Water	Hot Spring
LDYA01000010	Reference	25.0229	98.4939	Hot Spring Water	Hot Spring
KJ535399	Reference	25.6717	-100.342	Wastewater from Terephthalate degrading reactor (TA) biofilm	Wastewater Sediment or Slurry
AB529679	Reference	34.7853	137.914	rhizoplane of reed	Estuarine Sediment
MKRX01000006	Reference	-33.9322	18.6399	Thiocyanate ramp bioreactor	Wastewater Sediment or Slurry
MNXM01000314	Reference	38.9409	-110.136	filtered groundwater	Freshwater
EF999395	Reference	22.7603	113.63	estuary sediments	Estuarine Sediment
GQ246394	Reference	37.6787	123.574	North Yellow Sea sediments	Marine Sediment
KR825113	Reference	53.76	7.72535	Janssand tidal subsurface sediment	Estuarine Sediment
AB806189	Reference	41.7443	141.365	Ocean drilling core	Marine Sediment
EU385881	Reference	18.8694	115.233	subseafloor sediment of the South China Sea	Marine Sediment
HM041925	Reference	39.7167	139.883	produced fluid from Niiboli oilfield	Wastewater Sediment or Slurry
FJ517033	Reference	39.1434	-3.70221	freshwater	Freshwater
HQ183991	Reference	29.1449	120.156	leachate sediment	Wastewater Sediment or Slurry
KX097352	Reference	25.4713	125.058	deep-sea sediment	Marine Sediment
EU245588	Reference	17.9557	-67.207	hypersaline microbial mat	Hypersaline Mat
EU245570	Reference	17.9557	-67.207	hypersaline microbial mat	Hypersaline Mat
JN474979	Reference	27.6891	-113.917	hypersaline evaporation pond mat	Hypersaline Mat
JN509287	Reference	27.6891	-113.917	hypersaline evaporation pond mat	Hypersaline Mat
AY197424	Reference	27.4275	-111.537	Guaymas Basin sediments	Hydrothermal Sediment
JF775615	Reference	29.7195	112.496	aquaculture pond sediment	Aquaculture Sediment
AB234287	Reference	36.0476	138.084	sediment and soil	Unknown Sediment
LR650580	Reference	57.0329	9.8869	Wastewater treatment system	Wastewater Sediment or Slurry
LR648737	Reference	57.0329	9.8869	Wastewater treatment system	Wastewater Sediment or Slurry
LR636579	Reference	57.0329	9.8869	Wastewater treatment system	Wastewater Sediment or Slurry
AB742092	Reference	36.1566	120.478	methanogenic corn stalk degrading culture	Wastewater Sediment or Slurry
KR825086	Reference	53.76	7.72535	Janssand tidal subsurface sediment	Estuarine Sediment
HQ588576	Reference	35.5089	29.9648	Amsterdam mud volcano sediment	Hydrothermal Sediment
KM373130	Reference	40.1038	-88.2273	hypermesophilic terephthalate degrading bioreactor	Wastewater Sediment or Slurry
LR652365	Reference	57.0329	9.8869	Wastewater treatment system	Wastewater Sediment or Slurry
CU917636	Reference	54.1285	12.1114	mesophilic anaerobic digester, municipal wastewater sludge	Wastewater Sediment or Slurry
FJ645697	Reference	53.2786	-9.05701	anaerobic sludge granules	Wastewater Sediment or Slurry
KC662296	Reference	13.6513	100.496	shrimp sediment	Aquaculture Sediment
LR634872	Reference	57.0329	9.8869	Wastewater treatment system	Wastewater Sediment or Slurry
BHB10	This Study	38.75	118.152	Coastal Sea Sediment	Marine Sediment
M3	This Study	38.6675	119.542	Coastal Sea Sediment	Marine Sediment
M8	This Study	39.6889	120.65	Coastal Sea Sediment	Marine Sediment
Guaymas (AB/Meg)	This Study	27.25	-111.5	Deep Sea Sediment	Hydrothermal Sediment
