# Supplementary material for: Expansion of Armatimonadota through marine sediment sequencing describes two classes with unique ecological roles
Source: ISME Commun. 2023 Jun 24;3:64. doi: 10.1038/s43705-023-00269-x (PMC10290634; doi:10.1038/s43705-023-00269-x)
Supplement: Supplementary file 7 — Supplementary Table 4 [file 43705_2023_269_MOESM7_ESM.xlsx]

## Sheet: Sheet1
	AB_03_Bin_3	AB_3033_Bin_153	AB_3033_Bin_163	AB_3033_Bin_184	AB_3033_Bin_57	AB_3033_Bin_59	AB_3033_Bin_7	BHB10-26_Bin_273	BHB10-2_Bin_303	BHB10-38_Bin_334	GCA_000199675.1_ASM19967v1_genomic.fna.CP9Ref	GCA_000427095.1_T49_genomic	GCA_000724625.1_ASM72462v1_genomic	GCA_001005265.1_ASM100526v1_genomic.fna.CP9Ref	GCA_001442875.1_ASM144287v1_genomic	GCA_001442965.1_ASM144296v1_genomic	GCA_001442985.1_ASM144298v1_genomic	GCA_001457855.1_WRG1.2_genomic	GCA_001457975.1_P488_genomic	GCA_001458035.1_TKA4.10_genomic	GCA_001536225.1_JGI_assembly_genomic	GCA_001536245.1_IMG-taxon_2616645014_annotated_assembly_genomic	GCA_001536265.1_IMG-taxon_2616645015_annotated_assembly_genomic	GCA_001567425.1_ASM156742v1_genomic	GCA_001871675.1_ASM187167v1_genomic	GCA_001872605.1_ASM187260v1_genomic	GCA_001898035.1_ASM189803v1_genomic	GCA_002162075.1_ASM216207v1_genomic	GCA_002162095.1_ASM216209v1_genomic	GCA_002254585.1_ASM225458v1_genomic	GCA_002254605.1_ASM225460v1_genomic	GCA_002305165.1_ASM230516v1_genomic	GCA_002332845.1_ASM233284v1_genomic	GCA_002335425.1_ASM233542v1_genomic	GCA_002336105.1_ASM233610v1_genomic	GCA_002343025.1_ASM234302v1_genomic	GCA_002343285.1_ASM234328v1_genomic	GCA_002343445.1_ASM234344v1_genomic	GCA_002343825.1_ASM234382v1_genomic	GCA_002344135.1_ASM234413v1_genomic	GCA_002344475.1_ASM234447v1_genomic	GCA_002344635.1_ASM234463v1_genomic	GCA_002344985.1_ASM234498v1_genomic	GCA_002345045.1_ASM234504v1_genomic	GCA_002345135.1_ASM234513v1_genomic	GCA_002345945.1_ASM234594v1_genomic	GCA_002352215.1_ASM235221v1_genomic	GCA_002356375.1_ASM235637v1_genomic	GCA_002407825.1_ASM240782v1_genomic
AB_03_Bin_3	0	52.27	58.26	72.98	50.15	59.84	82.84	46.38	43.6	46.33	44.22	45.01	43.91	44.21	45.05	44.95	45.04	45.01	44.95	45.01	45.05	45.07	44.95	44.5	45.95	45.65	43.27	43.04	43.91	45.63	45.38	45.38	44.25	44.37	43.75	43.6	44.48	43.54	42.99	44.52	44.23	44.59	44.31	44.43	44.5	44.52	44.06	44.22	59.75
AB_3033_Bin_153	52.27	0	51.97	52.96	52.11	51.89	53.91	47.05	43	47.01	43.85	45.18	43.41	44.42	44.91	44.97	44.65	45.26	45.26	45.18	44.91	44.65	44.97	43.91	48.71	46.76	43.38	42.7	43.57	44.5	44.44	47.85	43.65	43.71	43.54	43.59	43.78	43.62	42.95	43.86	43.72	43.48	43.51	43.56	43.8	43.86	43.5	44.81	52.5
AB_3033_Bin_163	58.26	51.97	0	59.7	49.66	82.74	58.25	45.67	42.97	45.07	43.45	44.45	43.23	44.72	44.51	44.37	44.26	44.36	44.32	44.45	44.49	44.26	44.37	43.01	46.3	45.44	43.21	42.9	43.25	44.92	45.07	46.11	43.43	43.99	43.35	43.1	43.58	43.01	42.78	43.55	43.27	43.59	43.86	43.96	43.61	43.59	43.33	44.91	75.64
AB_3033_Bin_184	72.98	52.96	59.7	0	51.27	60.41	71.92	46.56	43.32	46.56	43.83	45.2	43.71	45.07	45.77	45.66	45.54	45.15	45.19	45.2	45.77	45.54	45.66	44.04	47.49	46.41	43.18	43.32	43.69	45.31	45.01	46.16	43.78	43.83	43.9	43.23	43.98	43.32	42.71	44.12	43.85	43.79	43.7	43.87	44.04	44.15	43.75	44.74	60.46
AB_3033_Bin_57	50.15	52.11	49.66	51.27	0	50.7	51.07	47.26	42.97	47.03	44.95	45.96	43.61	45.18	45.78	45.71	45.55	45.81	45.8	45.96	45.78	45.55	45.71	44.44	47.15	46.57	43.43	43.32	43.81	45.68	45.32	46.96	43.85	44.13	43.63	43.77	44.01	43.71	43.08	44.1	43.95	43.83	44.18	44.11	44.06	44.13	44.02	44.96	51.14
AB_3033_Bin_59	59.84	51.89	82.74	60.41	50.7	0	59.74	46.22	43.13	46.37	44.24	45.29	43.43	44.7	45.11	45	44.92	45.21	45.23	45.24	45.13	44.92	45	44.16	46.6	45.81	42.93	42.84	43.44	45.05	44.87	46.23	43.39	43.95	43.46	43.55	43.66	43.54	42.85	43.81	43.61	43.5	43.86	44.06	43.74	43.84	43.54	44.49	77.16
AB_3033_Bin_7	82.84	53.91	58.25	71.92	51.07	59.74	0	46.81	44.04	46.37	43.83	45.3	44.31	44.39	45.77	45.94	45.87	45.35	45.41	45.36	45.74	45.87	45.98	45.1	47.49	46.06	43.9	44.21	44.5	46.17	45.83	46.58	44.48	44.65	44.42	44.01	44.69	44.14	43.58	44.85	44.53	44.61	44.65	44.9	44.8	44.89	44.59	44.96	59.67
BHB10-26_Bin_273	46.38	47.05	45.67	46.56	47.26	46.22	46.81	0	44.24	99.16	44.51	47.09	44.42	45.65	47.06	47.1	47.11	47.12	47.03	47.09	47.06	47.11	47.1	46.16	47.56	46.95	44.81	44.68	44.89	46.96	46.77	46.32	45.35	44.84	44.59	44.59	45.47	44.49	44.28	45.59	45.15	45.07	44.68	44.87	45.51	45.62	45.14	45.74	47.02
BHB10-2_Bin_303	43.6	43	42.97	43.32	42.97	43.13	44.04	44.24	0	43.9	43.78	46.49	53.31	42.98	47.42	47.5	47.48	46.57	46.49	46.49	47.42	47.48	47.5	53.33	43.55	44.1	53.48	54.17	53.79	48.09	48.21	43.58	53.92	53.87	52.69	52.94	54.11	53.04	53.38	54.16	54.02	53.84	53.84	53.89	54.17	54.16	53.64	43.98	43.23
BHB10-38_Bin_334	46.33	47.01	45.07	46.56	47.03	46.37	46.37	99.16	43.9	0	44.44	46.91	44.14	45.41	46.83	46.78	46.68	46.92	46.92	46.91	46.81	46.68	46.8	45.29	47.56	46.95	44.55	44.09	44.24	46.67	46.41	46.27	44.6	44.45	44.09	44.07	44.65	44.15	43.6	44.8	44.47	44.25	44.32	44.4	44.7	44.8	44.39	46.02	46.75
GCA_000199675.1_ASM19967v1_genomic.fna.CP9Ref	44.22	43.85	43.45	43.83	44.95	44.24	43.83	44.51	43.78	44.44	0	45.83	44.01	46.6	46.38	46.45	46.33	45.8	45.81	45.83	46.38	46.33	46.45	44.89	45.61	45.29	43.64	43.82	43.72	45.96	45.93	44.94	43.69	43.82	44.02	44.08	43.76	44.1	43.22	44.07	43.91	43.71	43.77	43.74	43.96	44.08	43.85	46.86	44.21
GCA_000427095.1_T49_genomic	45.01	45.18	44.45	45.2	45.96	45.29	45.3	47.09	46.49	46.91	45.83	0	47.77	45.69	50.13	50.08	49.97	99.04	99.08	100	50.13	49.97	50.08	48.31	46.62	47.08	47.77	46.83	46.99	50.01	49.95	45.69	48.09	47.49	47.36	47.08	48.26	47.18	46.69	48.4	48.14	47.99	47.41	47.38	48.29	48.35	46.96	45.52	45.28
GCA_000724625.1_ASM72462v1_genomic	43.91	43.41	43.23	43.71	43.61	43.43	44.31	44.42	53.31	44.14	44.01	47.77	0	43.85	48.84	48.71	48.5	47.77	47.76	47.77	48.84	48.5	48.71	56.34	44.78	44.59	59.51	53.41	53.98	48.87	49.02	44.38	57.32	55.97	59.99	55.66	57.41	55.76	55.15	57.61	57.47	57.4	55.9	55.86	57.54	57.63	53.8	44.05	43.2
GCA_001005265.1_ASM100526v1_genomic.fna.CP9Ref	44.21	44.42	44.72	45.07	45.18	44.7	44.39	45.65	42.98	45.41	46.6	45.69	43.85	0	45.8	45.6	45.59	45.71	45.73	45.69	45.8	45.59	45.6	43.97	45.44	45.81	43.98	43.51	43.09	45.23	44.87	44.35	43.65	43.76	44.32	43.48	43.75	43.41	43.63	43.91	43.61	43.58	43.66	43.63	43.83	43.87	43.25	58.07	44.86
GCA_001442875.1_ASM144287v1_genomic	45.05	44.91	44.51	45.77	45.78	45.11	45.77	47.06	47.42	46.83	46.38	50.13	48.84	45.8	0	99.76	97.84	50.02	50.07	50.13	100	97.81	99.76	49.74	46.55	47.21	48.76	47.97	48.25	70.73	70.55	45.79	49.15	48.74	48.21	48.59	49.23	48.68	47.89	49.43	49.24	49.08	48.68	48.67	49.36	49.42	48.4	45.68	45.5
GCA_001442965.1_ASM144296v1_genomic	44.95	44.97	44.37	45.66	45.71	45	45.94	47.1	47.5	46.78	46.45	50.08	48.71	45.6	99.76	0	97.71	49.99	50.03	50.08	99.76	97.71	100	49.61	46.44	46.92	48.65	47.83	48.14	70.8	70.57	45.67	49.06	48.62	48.06	48.53	49.11	48.62	47.88	49.33	49.15	48.95	48.53	48.57	49.25	49.3	48.3	45.52	45.5
GCA_001442985.1_ASM144298v1_genomic	45.04	44.65	44.26	45.54	45.55	44.92	45.87	47.11	47.48	46.68	46.33	49.97	48.5	45.59	97.84	97.71	0	49.95	49.89	49.97	97.84	100	97.71	49.42	46.49	46.92	48.64	47.83	48.01	70.56	70.37	45.67	48.94	48.59	48.05	48.52	48.97	48.59	47.85	49.23	49.01	48.82	48.54	48.59	49.13	49.2	48.26	45.48	45.41
GCA_001457855.1_WRG1.2_genomic	45.01	45.26	44.36	45.15	45.81	45.21	45.35	47.12	46.57	46.92	45.8	99.04	47.77	45.71	50.02	49.99	49.95	0	98.92	99.03	50.02	49.94	49.99	48.34	46.65	47.02	47.76	46.79	46.94	49.95	49.89	45.69	48.14	47.5	47.32	47.09	48.31	47.15	46.69	48.42	48.21	48.06	47.44	47.39	48.34	48.38	46.94	45.5	45.16
GCA_001457975.1_P488_genomic	44.95	45.26	44.32	45.19	45.8	45.23	45.41	47.03	46.49	46.92	45.81	99.08	47.76	45.73	50.07	50.03	49.89	98.92	0	99.07	50.07	49.89	50.03	48.35	46.65	46.96	47.76	46.77	46.97	49.96	49.89	45.64	48.05	47.54	47.26	47.11	48.22	47.14	46.66	48.34	48.11	47.97	47.46	47.39	48.25	48.29	46.95	45.52	45.24
GCA_001458035.1_TKA4.10_genomic	45.01	45.18	44.45	45.2	45.96	45.24	45.36	47.09	46.49	46.91	45.83	100	47.77	45.69	50.13	50.08	49.97	99.03	99.07	0	50.13	49.97	50.08	48.31	46.62	47.08	47.77	46.83	46.99	50.01	49.95	45.67	48.09	47.52	47.36	47.08	48.26	47.18	46.69	48.4	48.14	47.99	47.43	47.38	48.29	48.35	46.96	45.53	45.24
GCA_001536225.1_JGI_assembly_genomic	45.05	44.91	44.49	45.77	45.78	45.13	45.74	47.06	47.42	46.81	46.38	50.13	48.84	45.8	100	99.76	97.84	50.02	50.07	50.13	0	97.84	99.76	49.74	46.56	47.21	48.76	47.97	48.27	70.73	70.55	45.8	49.15	48.74	48.21	48.59	49.23	48.68	47.89	49.43	49.24	49.08	48.68	48.67	49.36	49.42	48.4	45.68	45.5
GCA_001536245.1_IMG-taxon_2616645014_annotated_assembly_genomic	45.07	44.65	44.26	45.54	45.55	44.92	45.87	47.11	47.48	46.68	46.33	49.97	48.5	45.59	97.81	97.71	100	49.94	49.89	49.97	97.84	0	97.68	49.42	46.49	46.92	48.64	47.83	48.01	70.56	70.37	45.67	48.94	48.59	48.05	48.52	48.97	48.59	47.85	49.23	49.01	48.82	48.54	48.59	49.13	49.2	48.26	45.48	45.41
GCA_001536265.1_IMG-taxon_2616645015_annotated_assembly_genomic	44.95	44.97	44.37	45.66	45.71	45	45.98	47.1	47.5	46.8	46.45	50.08	48.71	45.6	99.76	100	97.71	49.99	50.03	50.08	99.76	97.68	0	49.61	46.44	46.92	48.65	47.83	48.14	70.8	70.57	45.66	49.06	48.62	48.06	48.53	49.11	48.62	47.88	49.33	49.15	48.95	48.53	48.57	49.25	49.3	48.3	45.52	45.5
GCA_001567425.1_ASM156742v1_genomic	44.5	43.91	43.01	44.04	44.44	44.16	45.1	46.16	53.33	45.29	44.89	48.31	56.34	43.97	49.74	49.61	49.42	48.34	48.35	48.31	49.74	49.42	49.61	0	45.26	45.21	56.17	53.17	53.58	49.51	49.6	45	56.74	55.71	54.77	56.4	56.9	56.43	54.49	57.04	56.8	56.79	55.82	55.83	56.99	57.01	53.6	43.98	44.51
GCA_001871675.1_ASM187167v1_genomic	45.95	48.71	46.3	47.49	47.15	46.6	47.49	47.56	43.55	47.56	45.61	46.62	44.78	45.44	46.55	46.44	46.49	46.65	46.65	46.62	46.56	46.49	46.44	45.26	0	52.11	44.39	43.9	44.29	46.4	45.97	46.86	44.27	44.7	44.41	44.84	44.42	44.81	43.63	44.68	44.41	44.23	44.49	44.72	44.68	44.65	44.31	45.15	46.8
GCA_001872605.1_ASM187260v1_genomic	45.65	46.76	45.44	46.41	46.57	45.81	46.06	46.95	44.1	46.95	45.29	47.08	44.59	45.81	47.21	46.92	46.92	47.02	46.96	47.08	47.21	46.92	46.92	45.21	52.11	0	44.37	44.52	44.78	46.88	46.58	45.28	45.08	45.1	44.78	44.84	45.23	44.95	44.28	45.33	45.21	45.15	45.07	45.01	45.28	45.39	44.83	45.83	46.02
GCA_001898035.1_ASM189803v1_genomic	43.27	43.38	43.21	43.18	43.43	42.93	43.9	44.81	53.48	44.55	43.64	47.77	59.51	43.98	48.76	48.65	48.64	47.76	47.76	47.77	48.76	48.64	48.65	56.17	44.39	44.37	0	53.98	53.53	48.83	48.9	43.9	56.9	56.16	58.16	56.05	56.96	56.08	55.22	57.22	57.05	56.98	56.08	56.18	57.2	57.14	53.6	43.82	43.42
GCA_002162075.1_ASM216207v1_genomic	43.04	42.7	42.9	43.32	43.32	42.84	44.21	44.68	54.17	44.09	43.82	46.83	53.41	43.51	47.97	47.83	47.83	46.79	46.77	46.83	47.97	47.83	47.83	53.17	43.9	44.52	53.98	0	54.45	47.84	47.82	43.29	54.42	54.69	52.91	53.09	54.54	53.23	54.16	54.67	54.44	54.23	54.66	54.73	54.59	54.7	54.22	43.27	43.01
GCA_002162095.1_ASM216209v1_genomic	43.91	43.57	43.25	43.69	43.81	43.44	44.5	44.89	53.79	44.24	43.72	46.99	53.98	43.09	48.25	48.14	48.01	46.94	46.97	46.99	48.27	48.01	48.14	53.58	44.29	44.78	53.53	54.45	0	48.17	48.2	44.09	54.64	54.3	52.67	53.58	54.59	53.7	53.34	54.73	54.62	54.47	54.25	54.33	54.74	54.72	94.59	43.14	43.5
GCA_002254585.1_ASM225458v1_genomic	45.63	44.5	44.92	45.31	45.68	45.05	46.17	46.96	48.09	46.67	45.96	50.01	48.87	45.23	70.73	70.8	70.56	49.95	49.96	50.01	70.73	70.56	70.8	49.51	46.4	46.88	48.83	47.84	48.17	0	99.71	45.94	48.73	48.47	48.17	48.72	48.78	48.9	48.16	49.01	48.79	48.62	48.41	48.44	48.92	49.02	48.3	45.54	45.34
GCA_002254605.1_ASM225460v1_genomic	45.38	44.44	45.07	45.01	45.32	44.87	45.83	46.77	48.21	46.41	45.93	49.95	49.02	44.87	70.55	70.57	70.37	49.89	49.89	49.95	70.55	70.37	70.57	49.6	45.97	46.58	48.9	47.82	48.2	99.71	0	45.67	48.85	48.53	48.19	48.66	48.91	48.83	48.22	49.06	48.83	48.8	48.5	48.55	49.01	49.06	48.33	45.39	45.16
GCA_002305165.1_ASM230516v1_genomic	45.38	47.85	46.11	46.16	46.96	46.23	46.58	46.32	43.58	46.27	44.94	45.69	44.38	44.35	45.79	45.67	45.67	45.69	45.64	45.67	45.8	45.67	45.66	45	46.86	45.28	43.9	43.29	44.09	45.94	45.67	0	44.05	44.15	43.68	44.27	44.04	44.49	43.87	44.28	44.11	43.97	44.04	44.09	44.24	44.29	44.12	44.39	46.4
GCA_002332845.1_ASM233284v1_genomic	44.25	43.65	43.43	43.78	43.85	43.39	44.48	45.35	53.92	44.6	43.69	48.09	57.32	43.65	49.15	49.06	48.94	48.14	48.05	48.09	49.15	48.94	49.06	56.74	44.27	45.08	56.9	54.42	54.64	48.73	48.85	44.05	0	58.22	55.47	56.8	99.72	56.93	56.33	99.9	99.87	99.89	58.74	58.23	99.89	99.88	54.43	43.29	43.58
GCA_002335425.1_ASM233542v1_genomic	44.37	43.71	43.99	43.83	44.13	43.95	44.65	44.84	53.87	44.45	43.82	47.49	55.97	43.76	48.74	48.62	48.59	47.5	47.54	47.52	48.74	48.59	48.62	55.71	44.7	45.1	56.16	54.69	54.3	48.47	48.53	44.15	58.22	0	54.94	55.4	58.19	55.55	56.84	58.38	58.22	58.01	99.97	99.93	58.38	58.35	54.19	43.6	43.8
GCA_002336105.1_ASM233610v1_genomic	43.75	43.54	43.35	43.9	43.63	43.46	44.42	44.59	52.69	44.09	44.02	47.36	59.99	44.32	48.21	48.06	48.05	47.32	47.26	47.36	48.21	48.05	48.06	54.77	44.41	44.78	58.16	52.91	52.67	48.17	48.19	43.68	55.47	54.94	0	54.66	55.54	54.78	53.98	55.67	55.49	55.39	54.93	54.96	55.61	55.69	52.84	44.33	43.75
GCA_002343025.1_ASM234302v1_genomic	43.6	43.59	43.1	43.23	43.77	43.55	44.01	44.59	52.94	44.07	44.08	47.08	55.66	43.48	48.59	48.53	48.52	47.09	47.11	47.08	48.59	48.52	48.53	56.4	44.84	44.84	56.05	53.09	53.58	48.72	48.66	44.27	56.8	55.4	54.66	0	56.78	99.89	54.38	56.9	56.82	56.75	55.33	55.43	56.85	56.87	53.4	43.47	43.64
GCA_002343285.1_ASM234328v1_genomic	44.48	43.78	43.58	43.98	44.01	43.66	44.69	45.47	54.11	44.65	43.76	48.26	57.41	43.75	49.23	49.11	48.97	48.31	48.22	48.26	49.23	48.97	49.11	56.9	44.42	45.23	56.96	54.54	54.59	48.78	48.91	44.04	99.72	58.19	55.54	56.78	0	56.92	56.44	99.98	99.88	99.81	58.72	58.17	99.89	99.99	54.37	43.55	43.63
GCA_002343445.1_ASM234344v1_genomic	43.54	43.62	43.01	43.32	43.71	43.54	44.14	44.49	53.04	44.15	44.1	47.18	55.76	43.41	48.68	48.62	48.59	47.15	47.14	47.18	48.68	48.59	48.62	56.43	44.81	44.95	56.08	53.23	53.7	48.9	48.83	44.49	56.93	55.55	54.78	99.89	56.92	0	54.41	57.04	56.9	56.92	55.48	55.6	57.02	57.01	53.5	43.36	43.81
GCA_002343825.1_ASM234382v1_genomic	42.99	42.95	42.78	42.71	43.08	42.85	43.58	44.28	53.38	43.6	43.22	46.69	55.15	43.63	47.89	47.88	47.85	46.69	46.66	46.69	47.89	47.85	47.88	54.49	43.63	44.28	55.22	54.16	53.34	48.16	48.22	43.87	56.33	56.84	53.98	54.38	56.44	54.41	0	56.48	56.38	56.34	56.81	56.97	56.46	56.48	53.49	43.49	43.03
GCA_002344135.1_ASM234413v1_genomic	44.52	43.86	43.55	44.12	44.1	43.81	44.85	45.59	54.16	44.8	44.07	48.4	57.61	43.91	49.43	49.33	49.23	48.42	48.34	48.4	49.43	49.23	49.33	57.04	44.68	45.33	57.22	54.67	54.73	49.01	49.06	44.28	99.9	58.38	55.67	56.9	99.98	57.04	56.48	0	99.99	99.96	58.86	58.33	99.99	99.99	54.54	43.7	43.84
GCA_002344475.1_ASM234447v1_genomic	44.23	43.72	43.27	43.85	43.95	43.61	44.53	45.15	54.02	44.47	43.91	48.14	57.47	43.61	49.24	49.15	49.01	48.21	48.11	48.14	49.24	49.01	49.15	56.8	44.41	45.21	57.05	54.44	54.62	48.79	48.83	44.11	99.87	58.22	55.49	56.82	99.88	56.9	56.38	99.99	0	99.92	58.78	58.18	99.97	99.92	54.39	43.28	43.61
GCA_002344635.1_ASM234463v1_genomic	44.59	43.48	43.59	43.79	43.83	43.5	44.61	45.07	53.84	44.25	43.71	47.99	57.4	43.58	49.08	48.95	48.82	48.06	47.97	47.99	49.08	48.82	48.95	56.79	44.23	45.15	56.98	54.23	54.47	48.62	48.8	43.97	99.89	58.01	55.39	56.75	99.81	56.92	56.34	99.96	99.92	0	58.01	58	99.94	99.87	54.26	43.23	43.7
GCA_002344985.1_ASM234498v1_genomic	44.31	43.51	43.86	43.7	44.18	43.86	44.65	44.68	53.84	44.32	43.77	47.41	55.9	43.66	48.68	48.53	48.54	47.44	47.46	47.43	48.68	48.54	48.53	55.82	44.49	45.07	56.08	54.66	54.25	48.41	48.5	44.04	58.74	99.97	54.93	55.33	58.72	55.48	56.81	58.86	58.78	58.01	0	99.88	58.89	58.87	54.15	43.51	43.75
GCA_002345045.1_ASM234504v1_genomic	44.43	43.56	43.96	43.87	44.11	44.06	44.9	44.87	53.89	44.4	43.74	47.38	55.86	43.63	48.67	48.57	48.59	47.39	47.39	47.38	48.67	48.59	48.57	55.83	44.72	45.01	56.18	54.73	54.33	48.44	48.55	44.09	58.23	99.93	54.96	55.43	58.17	55.6	56.97	58.33	58.18	58	99.88	0	58.34	58.31	54.2	43.53	43.93
GCA_002345135.1_ASM234513v1_genomic	44.5	43.8	43.61	44.04	44.06	43.74	44.8	45.51	54.17	44.7	43.96	48.29	57.54	43.83	49.36	49.25	49.13	48.34	48.25	48.29	49.36	49.13	49.25	56.99	44.68	45.28	57.2	54.59	54.74	48.92	49.01	44.24	99.89	58.38	55.61	56.85	99.89	57.02	56.46	99.99	99.97	99.94	58.89	58.34	0	99.89	54.5	43.61	43.78
GCA_002345945.1_ASM234594v1_genomic	44.52	43.86	43.59	44.15	44.13	43.84	44.89	45.62	54.16	44.8	44.08	48.35	57.63	43.87	49.42	49.3	49.2	48.38	48.29	48.35	49.42	49.2	49.3	57.01	44.65	45.39	57.14	54.7	54.72	49.02	49.06	44.29	99.88	58.35	55.69	56.87	99.99	57.01	56.48	99.99	99.92	99.87	58.87	58.31	99.89	0	54.49	43.66	43.88
GCA_002352215.1_ASM235221v1_genomic	44.06	43.5	43.33	43.75	44.02	43.54	44.59	45.14	53.64	44.39	43.85	46.96	53.8	43.25	48.4	48.3	48.26	46.94	46.95	46.96	48.4	48.26	48.3	53.6	44.31	44.83	53.6	54.22	94.59	48.3	48.33	44.12	54.43	54.19	52.84	53.4	54.37	53.5	53.49	54.54	54.39	54.26	54.15	54.2	54.5	54.49	0	43.2	43.72
GCA_002356375.1_ASM235637v1_genomic	44.22	44.81	44.91	44.74	44.96	44.49	44.96	45.74	43.98	46.02	46.86	45.52	44.05	58.07	45.68	45.52	45.48	45.5	45.52	45.53	45.68	45.48	45.52	43.98	45.15	45.83	43.82	43.27	43.14	45.54	45.39	44.39	43.29	43.6	44.33	43.47	43.55	43.36	43.49	43.7	43.28	43.23	43.51	43.53	43.61	43.66	43.2	0	44.76
GCA_002407825.1_ASM240782v1_genomic	59.75	52.5	75.64	60.46	51.14	77.16	59.67	47.02	43.23	46.75	44.21	45.28	43.2	44.86	45.5	45.5	45.41	45.16	45.24	45.24	45.5	45.41	45.5	44.51	46.8	46.02	43.42	43.01	43.5	45.34	45.16	46.4	43.58	43.8	43.75	43.64	43.63	43.81	43.03	43.84	43.61	43.7	43.75	43.93	43.78	43.88	43.72	44.76	0
GCA_002409445.1_ASM240944v1_genomic	44.07	44.98	43.2	45.01	45.34	44.59	45.42	46.15	43.04	45.67	45.62	45.46	44.09	44.33	45.75	45.75	45.73	45.36	45.43	45.45	45.75	45.73	45.75	45.36	46.87	46.16	43.69	43.47	44.66	45.45	44.96	46.06	44.31	44.49	44.15	44.77	44.33	44.43	43.67	44.58	44.4	44.35	44.5	44.5	44.51	44.63	44.99	43.68	47.65
GCA_002411015.1_ASM241101v1_genomic	59.69	52.5	75.5	60.53	51.23	77.29	59.83	47.04	43.37	46.73	44.35	45.42	43.25	44.98	45.65	45.62	45.58	45.3	45.35	45.38	45.65	45.58	45.62	44.62	46.81	46.09	43.5	43.13	43.67	45.48	45.32	46.57	43.74	43.97	43.85	43.73	43.79	43.9	43.1	44	43.77	43.85	43.92	44.08	43.93	44.03	43.83	44.91	99.94
GCA_002425055.1_ASM242505v1_genomic	44.59	43.51	43.93	43.88	43.99	43.95	44.67	44.69	53.87	44.35	43.83	47.42	55.89	44.1	48.66	48.55	48.52	47.44	47.46	47.45	48.66	48.52	48.55	55.67	44.73	45.01	56	54.34	54.25	48.37	48.46	44.03	58.25	99.99	54.91	55.24	58.19	55.43	56.48	58.39	58.24	58.06	99.96	99.89	58.4	58.36	54.15	43.72	43.73
GCA_002425195.1_ASM242519v1_genomic	44.63	43.95	43.59	44.19	44.08	43.85	44.82	45.58	54.21	44.94	44.09	48.33	57.61	44.02	49.52	49.35	49.26	48.36	48.27	48.33	49.52	49.26	49.35	57.17	44.75	45.34	57.26	54.66	55.08	49.05	49.09	44.26	99.91	58.48	55.76	56.96	99.89	57.13	56.59	99.99	99.94	99.91	59.03	58.44	99.99	99.99	54.86	43.75	43.83
GCA_002431715.1_ASM243171v1_genomic	44.92	45.74	44.76	45.64	45.99	45.18	44.65	46.92	45.14	47.04	43.95	48.5	45.39	45.55	47.13	47.15	47.17	48.48	48.43	48.5	47.13	47.17	47.15	45.8	46.5	46.35	45.52	45.49	45.12	47.24	46.93	45.48	45.51	45.59	45.37	45.41	45.66	45.77	45.32	45.67	45.47	45.35	45.71	45.49	45.66	45.68	45.38	45.67	45.82
GCA_002455365.1_ASM245536v1_genomic	44.08	43.6	43.39	43.78	43.94	43.33	44.55	44.98	53.72	44.4	43.66	46.95	53.92	43.14	48.36	48.31	48.26	46.89	46.9	46.94	48.36	48.26	48.31	53.55	44.24	44.8	53.58	54.18	94.54	48.27	48.32	44.05	54.55	54.32	52.81	53.35	54.49	53.51	53.43	54.62	54.49	54.34	54.27	54.35	54.62	54.62	99.95	43.19	43.69
GCA_002455425.1_ASM245542v1_genomic	43.71	43.37	43.29	43.68	43.89	43.6	43.96	45.28	53.94	44.54	43.83	47.8	56.8	43.92	49.27	49.11	49	47.65	47.75	47.8	49.27	49	49.11	56.95	44.62	44.52	56.9	54.62	54.84	49.2	49.34	44.26	62.16	58.67	55.19	56.9	62.08	57.35	59.22	62.23	62.17	62.02	58.66	58.62	62.19	62.2	54.84	43.62	43.81
GCA_002779825.1_ASM277982v1_genomic	45.98	48.64	46.15	47.39	47.18	46.52	47.51	47.63	43.49	47.47	45.44	46.57	44.68	45.39	46.36	46.22	46.25	46.52	46.55	46.57	46.36	46.25	46.22	45.32	99.68	52.04	44.43	43.93	44.36	46.16	45.89	46.92	44.21	44.67	44.29	44.8	44.3	44.79	43.73	44.56	44.29	44.12	44.48	44.62	44.57	44.53	44.49	45.37	46.73
GCA_002780095.1_ASM278009v1_genomic	45.62	46.83	45.32	46.56	46.73	45.98	45.84	47.16	44.23	47.14	45.28	47.1	44.71	45.91	47.27	47.01	46.98	47.06	47.01	47.1	47.27	46.98	47.01	45.24	52.7	99.95	44.54	44.68	44.79	46.92	46.59	45.45	45.15	45.33	44.92	44.96	45.27	45.04	44.32	45.44	45.23	45.14	45.3	45.27	45.37	45.44	44.88	45.79	46.21
GCA_002782765.1_ASM278276v1_genomic	45.1	46.7	45.2	46.27	46.46	45.93	45.76	46.95	44.23	46.75	45.05	46.79	44.85	45.47	46.9	46.7	46.59	46.74	46.69	46.76	46.95	46.59	46.66	45.05	51.98	99.69	44.4	44.83	44.85	46.51	46.25	45.35	45.02	45.11	44.67	44.7	45.16	44.6	44.31	45.34	45.1	45.04	45.03	45.04	45.25	45.42	44.92	45.63	45.95
GCA_002784925.1_ASM278492v1_genomic	45.38	46.79	45.53	46.49	46.54	45.84	45.93	46.92	44.12	46.68	45.36	47.33	44.57	45.75	46.92	46.7	46.72	47.25	47.2	47.3	46.92	46.72	46.7	44.91	53.02	99.72	44.45	44.42	44.58	46.78	46.67	45.06	45.16	45.05	44.76	44.81	45.26	44.95	44.15	45.31	45.1	44.99	45.04	44.89	45.21	45.37	44.67	45.83	46.02
GCA_002898555.1_ASM289855v1_genomic	45.26	44.77	45.15	45.48	45.67	45.19	45.65	46.98	47.55	46.77	46.44	50.5	48.7	45.29	69.7	70.1	69.75	50.43	50.39	50.5	69.7	69.75	70.1	49.51	46.42	46.62	48.81	47.83	48.34	69.29	69.21	46.04	48.81	48.64	48.1	48.6	48.84	48.75	48.08	49.02	48.86	48.82	48.6	48.71	48.97	48.98	48.37	45.52	45.54
GCA_002898575.1_ASM289857v1_genomic	45	45.02	44.18	45.05	45.55	44.7	45.29	46.73	43.5	46.7	45.62	47	44.21	45.87	48.73	48.69	48.62	47.01	46.91	47	48.73	48.62	48.69	45.48	47.38	47.97	44.33	44.06	44.69	48.57	48.53	45.31	44.68	44.82	44.35	44.39	44.79	44.5	44.14	44.96	44.76	44.64	44.78	44.9	44.88	44.92	44.76	45.92	45.2
GCA_002898835.1_ASM289883v1_genomic	44.85	44.91	44.44	45.66	46.06	45.08	45.69	47.04	47.5	46.8	46.39	50.04	48.86	45.48	98.93	99.06	97.74	50.05	50	50.04	98.93	97.74	99.06	49.67	46.43	46.84	48.96	48.06	48.48	70.74	70.53	45.86	49.17	48.97	48.54	48.77	49.22	48.92	47.93	49.44	49.26	49.17	48.88	48.82	49.36	49.41	48.57	45.6	45.56
GCA_002898895.1_ASM289889v1_genomic	45.27	46.31	45.17	45.56	46.34	45.65	45.76	48.3	47.09	47.72	46.8	52.58	48.31	46.27	53.68	53.6	53.49	52.5	52.52	52.58	53.68	53.49	53.6	49.7	48.2	48.18	48.49	47.63	47.71	54.07	53.78	46.76	48.84	48.88	47.93	48.45	48.84	48.44	47.65	49.03	48.87	48.75	48.74	48.92	49	49.01	47.75	46.33	45.86
GCA_002973605.1_ASM297360v1_genomic	44.25	43.91	43.41	44.47	43.92	43.75	44.82	45.22	43.85	44.9	44.05	46.64	45.66	44.02	45.91	45.75	45.77	46.53	46.64	46.62	45.91	45.77	45.75	44.07	46.84	47.26	44.97	44.42	44.23	46.14	45.98	44.09	44.41	44.29	45	44.24	44.59	44.38	43.8	44.8	44.39	44.31	44.27	44.27	44.62	44.76	44.23	44.31	43.77
GCA_003133025.1_20111000_S3S_genomic.fna.CP9Ref	43.38	42.61	42.98	42.66	43.28	43.46	43.74	43.42	42.03	43.66	43.62	45.01	43.49	43.18	44.13	44.16	44.23	45.03	45.09	45.01	44.13	44.23	44.16	43.7	43.52	43.83	43.05	42.38	43.21	44.52	44.36	43.64	43.57	43.2	42.65	43.41	43.65	43.68	42.85	43.73	43.49	43.53	43.11	43.11	43.73	43.73	43.07	43.62	43.04
GCA_003134215.1_20111000_S2S_genomic	43.84	44.28	43.24	43.99	44.12	43.77	44.62	45.19	44.76	45.2	44.47	49.34	46.65	45.1	47.11	47.1	47.17	49.29	49.23	49.34	47.11	47.17	47.1	46.67	45.4	45.75	45.94	45.52	45.91	47.24	46.98	44.72	45.86	45.84	46.57	45.92	45.93	45.96	45.11	46.08	45.86	45.69	45.81	45.92	46.04	46.08	45.81	44.48	44.03
GCA_003136355.1_20111000_P1M_genomic.fna.CP9Ref	44.05	43.59	43.22	43.46	43.05	43.05	44.04	43.75	42.91	44.01	44.55	44.89	44.01	44.18	45.14	45.08	44.93	44.95	44.94	44.87	45.14	44.93	45.08	44.72	44.68	44.72	43.64	42.86	43.34	44.82	44.6	43.73	43.41	43.61	43.26	43.54	43.49	43.49	43.5	43.71	43.54	43.54	43.48	43.62	43.68	43.69	43.3	44.27	43.18
GCA_003136895.1_20111000_P1M_genomic.fna.CP9Ref	43.74	43.28	43.08	43.11	43.11	43.36	43.85	43.56	42.65	43.38	43.95	44.86	43.33	43.73	44.94	44.91	44.78	44.85	44.86	44.86	44.98	44.78	44.88	44.19	43.51	44.23	43	42.95	43.61	44.81	44.55	43.85	43.74	43.71	42.76	43.37	43.96	43.52	43.53	44.05	43.86	43.79	43.55	43.76	43.94	44.06	43.63	44.08	43.44
GCA_003140455.1_20111000_P1M_genomic.fna.CP9Ref	44.07	43.56	43.26	43.31	44.02	43.77	44.45	43.93	43.37	44.2	44.95	45.68	44.27	44.16	45.18	45.23	45.16	45.69	45.66	45.68	45.18	45.16	45.23	44.75	44.39	44.49	43.73	43.22	43.8	45.27	45.39	43.95	44.02	44.2	43.64	43.68	44.21	43.91	43.58	44.34	44.04	43.98	44.08	44.26	44.25	44.35	43.82	44.57	43.45
GCA_003156035.1_20120600_S2M_genomic.fna.CP9Ref	43.66	42.85	43.76	42.86	42.88	42.74	44.29	43.95	42.89	43.8	44.46	44.86	43.25	43.63	44.71	44.63	44.71	44.84	44.85	44.86	44.71	44.71	44.63	43.54	43.75	44.2	43.1	42.74	43.56	44.86	44.87	43.66	43.61	43.26	42.85	43.65	43.65	43.58	43.48	43.84	43.68	43.76	43.21	43.35	43.8	43.78	43.3	43.41	43.08
GCA_003164045.1_20120700_S1D_genomic.fna.CP9Ref	43.2	42.61	43.11	43.05	43.15	43.44	43.06	43.4	42.7	43.77	43.74	44.62	43.69	43.93	44.41	44.49	44.42	44.62	44.65	44.63	44.41	44.42	44.49	43.85	43.45	43.89	43.24	43.13	43.05	44.58	44.41	43.38	43.39	43.89	43.32	43.3	43.53	43.19	42.92	43.66	43.51	43.44	43.78	43.86	43.61	43.62	43.04	43.88	43.02
GCA_003169925.1_20110800_P1D_genomic.fna.CP9Ref	43.52	42.66	42.38	42.64	43.11	43.03	43.61	43.21	42.7	43.28	43.94	44.71	43.29	43.43	44.18	44.23	44.18	44.79	44.68	44.71	44.18	44.18	44.23	43.46	43.54	43.69	42.64	42.5	42.9	43.96	44.21	43.17	43.33	43.25	42.55	42.89	43.44	43.08	42.79	43.61	43.35	43.38	43.08	43.32	43.51	43.59	42.86	43.35	42.69
GCA_003170255.1_20110800_P1D_genomic.fna.CP9Ref	43.7	43.21	42.96	43.15	43.53	43.43	44.03	43.56	43.05	43.71	43.79	44.74	43.7	43.48	44.81	44.77	44.74	44.73	44.7	44.74	44.81	44.74	44.77	44.07	44.19	44.17	43.1	42.97	43.64	44.67	44.69	43.56	43.53	43.36	42.98	43.4	43.6	43.43	43.22	43.81	43.77	43.32	43.33	43.48	43.72	43.78	43.58	43.78	43.67
GCA_003170595.1_20110800_E3D_genomic	49.07	51.27	47.66	49.75	51.02	49.18	49.36	46.04	42.4	45.76	44.32	44.61	43.12	44.14	44.48	44.38	44.4	44.53	44.49	44.61	44.55	44.4	44.38	43.76	47.61	45.95	42.8	42.7	43.05	44.34	44.25	46.7	43.01	42.83	43	43.04	43.12	42.98	42.47	43.33	43.15	43.18	42.77	42.71	43.3	43.32	43.1	44.23	49.7
GCA_003487645.1_ASM348764v1_genomic	43.73	43.03	43.3	43.26	43.52	42.81	43.69	44.4	53.55	43.87	43.14	46.68	53.85	42.79	48.03	47.97	47.92	46.61	46.61	46.68	48.03	47.92	47.97	53.33	43.63	44.34	53.55	54.23	94.42	47.77	47.88	43.77	54.35	54.08	52.7	53.33	54.51	53.6	53.55	54.61	54.45	54.39	54.11	54.17	54.63	54.57	99.64	42.56	43.29
GCA_003516955.1_ASM351695v1_genomic	44.12	44.22	43.6	43.85	44.51	44.27	44.25	45.86	53.42	45.52	44.74	48.31	56.22	43.62	49.38	49.31	49.52	48.3	48.35	48.31	49.38	49.52	49.31	56.4	45.36	45.28	56.12	53.45	53.28	50	50.1	44.93	56.65	55.26	54.91	55.93	56.97	56.18	54.15	56.99	56.78	56.77	55.16	55.39	57.01	56.97	53.08	43.41	44.08
GCA_003535995.1_ASM353599v1_genomic	43.81	43.6	43.1	43.18	43.84	43.23	43.45	44.61	53.53	43.97	43.46	46.82	53.71	43.27	48.12	47.95	47.93	46.81	46.87	46.82	48.12	47.93	47.95	53.13	44.05	44.51	53.45	54.05	93.96	48.21	48.1	43.95	54.45	54.29	52.64	53.38	54.44	53.43	53.58	54.54	54.45	54.26	54.26	54.45	54.53	54.52	99.52	42.98	43.48
GCA_003542955.1_ASM354295v1_genomic	52	53.35	51.64	53.12	51.55	52.65	51.91	46.21	42.96	46.4	44.24	45.05	42.77	44.77	45.11	45.14	45.16	44.98	45.04	45.05	45.1	45.16	45.14	43.57	47.27	46.66	43.46	42.85	43.09	45.1	44.92	46.34	43.63	43.34	43.96	43.46	43.73	43.45	42.98	44	43.75	43.78	43.25	43.32	43.89	44	43.23	44.85	52.75
GCA_003566775.1_ASM356677v1_genomic	59.11	51.89	66.89	60.09	50.7	67.87	59.43	46.57	43.16	46.72	44.19	45.1	43.57	45.01	45.32	45.42	45.3	45.13	45.14	45.1	45.32	45.3	45.42	43.82	46.35	45.28	43.31	43.15	43.62	45.24	44.9	46.21	43.65	44.03	43.59	43.42	43.79	43.32	42.91	43.95	43.74	43.82	44.01	44.07	43.9	43.95	43.77	44.97	67.19
GCA_003574315.1_ASM357431v1_genomic	44.67	44.76	43.46	44.52	44.76	44.38	45.24	46.37	46.24	46.16	44.87	50.6	48.26	45.13	48.43	48.3	48.4	50.5	50.51	50.6	48.43	48.4	48.3	47.57	46.51	46.32	47.53	46.57	46.85	48.46	48.4	45.02	47.27	46.97	47.07	46.73	47.31	46.75	46.34	47.43	47.27	47.07	46.95	46.89	47.46	47.42	46.77	45.06	44.53
GCA_003577165.1_ASM357716v1_genomic	44.24	43.9	43.37	44.15	44.35	43.95	44.75	45.47	50.45	45.23	44.29	48.25	51.73	43.48	49.53	49.43	49.4	48.25	48.21	48.25	49.51	49.4	49.43	53.45	45.15	45.63	51.83	50.65	50.73	49.53	49.41	44.77	52.62	51.77	50.74	52.26	52.65	52.22	51.03	52.81	52.75	52.64	51.8	51.94	52.83	52.78	50.82	43.68	44.01
GCA_003577425.1_ASM357742v1_genomic	44.31	43.84	43.25	43.92	44.52	44.21	45.26	45.48	52.7	44.94	44.2	48.09	55.62	43.8	49.13	48.96	48.99	48.11	48.14	48.09	49.13	48.99	48.96	98.47	44.95	45.19	55.73	52.9	53.14	49.09	49.12	44.51	56.32	55.03	54.23	55.72	56.46	55.76	54.24	56.65	56.52	56.31	55.05	55.12	56.47	56.62	53.14	43.75	44.21
GCA_003695385.1_ASM369538v1_genomic	45	44.83	43.95	45.21	44.47	44.99	44.61	45.07	44.23	45.27	52.51	46.44	44.6	47.69	47.24	47.18	47.26	46.51	46.49	46.44	47.24	47.26	47.18	45.41	45.99	46.23	44.43	44.13	44.31	46.92	46.61	44.62	44.55	45.21	44.89	44.49	44.91	44.76	44.41	45.23	44.95	44.6	45.13	45.1	45.09	45.25	44.77	47.21	45.07
GCA_003695835.1_ASM369583v1_genomic	45.09	44.48	44.09	44.35	45	44.66	45.29	46.06	50.58	45.41	44.86	48.58	51.61	44.32	50.32	50.32	50.38	48.55	48.53	48.58	50.32	50.38	50.32	52.87	45.48	46	51.65	50.63	50.96	50.09	49.73	45.38	52.28	51.62	50.85	52.15	52.25	52.14	51.11	52.39	52.24	52.2	51.63	51.65	52.39	52.37	51.03	44.35	44.59
GCA_003695875.1_ASM369587v1_genomic	45.44	44.51	45.07	45.28	45.56	45.11	46.12	47.01	48	46.52	46.12	50.04	48.98	45.11	70.36	70.4	70.2	50.03	50.01	50.04	70.36	70.2	70.4	49.53	46.08	46.67	48.79	47.75	48.09	99.69	99.9	45.97	48.76	48.54	48.15	48.65	48.83	48.84	48.12	49.02	48.81	48.72	48.49	48.56	48.97	49.03	48.25	45.56	45.45
GCA_003967515.1_ASM396751v1_genomic	43.21	43.75	42.4	43.46	43.42	42.66	43.31	43.91	42.69	43.94	46.23	45.77	44.45	46.42	45.37	45.34	45.31	45.72	45.81	45.78	45.32	45.39	45.37	44.15	44.17	44.27	43.54	43	43.47	45.46	45.25	43.65	43.71	43.25	43.38	43.13	43.75	43.17	42.78	43.96	43.74	43.62	43.2	43.13	43.93	43.98	43.34	46.42	43.16
GCA_004138165.1_ASM413816v1_genomic	43.7	43.27	43.73	43.48	44.08	43.18	43.04	44.37	44.04	44.23	47.84	45.86	44.46	46.56	45.77	45.85	45.9	45.86	45.83	45.86	45.77	45.9	45.85	44.73	44.88	44.77	43.94	43.56	44.14	46.17	46.06	43.82	44.61	44.09	44.15	44.18	44.65	44.37	43.91	44.82	44.49	44.6	44.09	44.03	44.7	44.69	44.04	46.4	43.2
GCA_005880415.1_ASM588041v1_genomic	42.94	43.31	43.75	42.98	43.51	43.03	42.8	44.22	42.74	44.03	45.18	44.74	43.37	45.93	44.76	44.69	44.63	44.75	44.75	44.74	44.76	44.63	44.69	44.15	43.68	44.13	42.73	42.73	43.03	44.65	44.59	43.79	43.57	43.19	43.04	43.29	43.67	43.36	42.74	43.61	43.58	43.59	43.17	43.08	43.6	43.58	43.08	46.26	42.76
GCA_005883405.1_ASM588340v1_genomic	43.29	43.57	43.63	43.53	43.77	43.14	43.22	44.2	43.08	44.25	45.76	45.36	43.69	46.49	45.39	45.48	45.32	45.28	45.31	45.36	45.39	45.32	45.48	44.22	44.02	44.57	42.8	43.13	43.62	45.3	45.19	43.78	43.62	43.84	43.48	43.37	43.78	43.34	43.18	43.84	43.68	43.49	43.74	43.83	43.8	43.78	43.72	46.74	43.42
GCA_007133545.1_ASM713354v1_genomic	45.17	44.12	43.95	44.16	44.5	43.88	44.62	44.35	43.5	44.14	46.45	44.89	44.04	46.34	46.13	46.16	46.04	44.85	44.76	44.89	46.13	46.04	46.12	44.57	44.66	44.74	43.5	43.36	44.23	45.82	45.49	43.99	43.59	44.45	43.9	43.91	43.56	43.89	43.86	43.8	43.44	43.21	44.38	44.5	43.78	43.76	44.32	47.24	44.22
GCA_008326305.1_ASM832630v1_genomic	43.06	43.3	42.05	42.93	43.71	43.08	43.28	43.95	42.62	43.61	45.43	45.58	44.24	46.11	45.17	45.15	45.19	45.58	45.52	45.58	45.17	45.19	45.15	44.02	43.91	44.29	43.44	42.92	43.28	45.05	44.9	43.45	43.43	43.54	43.34	43.36	43.58	43.39	42.71	43.77	43.62	43.42	43.52	43.46	43.74	43.78	43.07	45.93	43.04
GCA_008501785.1_ASM850178v1_genomic	42.65	42.99	41.59	42.49	42.88	42.26	42.5	43.02	43.26	42.97	50.14	44.04	42.75	44.98	44.85	44.87	44.86	44.04	44.04	44.04	44.85	44.86	44.87	43.39	44.05	44.05	42.61	42.62	42.48	44.9	44.63	43.11	42.75	42.33	42.86	42.83	42.65	42.88	42.25	42.82	42.65	42.56	42.25	42.33	42.67	42.86	42.69	44.72	42.46
GCA_011058335.1_ASM1105833v1_genomic	44.65	44.65	44.42	44.26	45.61	44.41	44.9	46.26	43.79	46.24	47.55	47.22	44.31	46.93	47.71	47.87	47.85	47.17	47.04	47.22	47.71	47.85	47.87	45.55	45.76	46.05	44.18	43.81	44.25	47.99	47.58	45.32	44.82	44.97	44.39	44.53	44.91	44.61	43.93	44.99	44.73	44.62	44.9	45.01	44.89	44.95	44.36	47.53	44.52
GCA_011176545.1_ASM1117654v1_genomic	45.41	45.29	44.21	44.75	45.49	44.9	44.88	46.52	44.78	46.36	52.78	47.09	44.42	48.06	47.19	47.32	47.42	47.12	47.13	47.09	47.19	47.42	47.32	45.32	46.58	46.51	44.28	43.99	43.84	47.42	47.27	45.26	44.5	44.32	44.19	44.13	44.52	44.24	43.84	44.72	44.48	44.47	44.25	44.17	44.6	44.67	44.07	48.14	44.61
GCA_011373545.1_ASM1137354v1_genomic	44.39	43.82	43.39	43.85	45.48	43.53	43.87	46.02	43.49	45.5	46.32	46.12	43.99	46.5	46.73	47.09	46.66	46.06	46.08	46.12	46.73	46.66	47.09	44.9	44.72	44.81	43.03	43.4	43.98	46.64	46.54	44.66	44	44.19	43.33	43.4	44.16	43.63	43.21	44.21	43.92	43.54	44.02	44.17	44.16	44.22	43.57	46.33	43.82
GCA_011771845.1_ASM1177184v1_genomic	44.64	44.38	44.2	43.82	44.7	43.94	44.2	45.83	42.76	45.64	48.87	45.03	43.07	47.76	45.52	45.45	45.61	45.14	45.04	45.05	45.53	45.65	45.45	43.21	45.22	45.48	42.87	42.29	42.6	45.51	45.45	44.21	43.15	43.01	43.2	42.9	43.28	42.73	42.83	43.28	43.01	42.98	42.95	43.01	43.21	43.32	42.79	47.84	44.48
GCA_013122435.1_ASM1312243v1_genomic	43.28	43.69	42.87	43.28	43.78	43.14	43.01	44.49	43.39	44.27	48.07	45.75	44.48	45.97	45.93	45.91	45.87	45.74	45.7	45.75	45.93	45.87	45.91	44.77	44.62	45.3	44.1	43.8	43.89	45.94	45.62	43.76	44.01	43.79	43.76	43.71	44.2	43.73	43.53	44.39	44.12	44.05	43.66	43.72	44.25	44.3	43.96	46.44	43.55
GCF_000427095.1_T49_genomic	45.01	45.18	44.45	45.2	45.96	45.24	45.36	47.09	46.49	46.91	45.83	100	47.77	45.69	50.13	50.08	49.97	99.04	99.08	100	50.13	49.97	50.08	48.31	46.62	47.08	47.77	46.83	46.99	50.01	49.95	45.69	48.09	47.49	47.36	47.08	48.26	47.18	46.69	48.4	48.14	47.99	47.41	47.38	48.29	48.35	46.96	45.52	45.24
GCF_000724625.1_ASM72462v1_genomic	43.91	43.41	43.19	43.71	43.62	43.44	44.31	44.42	53.31	44.14	44.01	47.77	100	43.85	48.84	48.71	48.5	47.76	47.75	47.77	48.84	48.5	48.71	56.34	44.79	44.59	59.51	53.41	53.98	48.87	49.02	44.38	57.32	55.97	59.99	55.66	57.42	55.76	55.15	57.61	57.47	57.4	55.9	55.86	57.54	57.63	53.8	44.05	43.2
GCF_001457855.1_WRG1.2_genomic	45.01	45.26	44.36	45.15	45.81	45.21	45.35	47.12	46.57	46.92	45.8	99.04	47.77	45.71	50.02	49.99	49.95	100	98.92	99.03	50.02	49.94	49.99	48.34	46.65	47.02	47.76	46.79	46.94	49.95	49.89	45.68	48.14	47.5	47.32	47.09	48.31	47.15	46.69	48.42	48.21	48.06	47.44	47.39	48.34	48.38	46.94	45.5	45.16
GCF_001457975.1_P488_genomic	44.95	45.26	44.32	45.19	45.8	45.23	45.41	47.03	46.48	46.91	45.81	99.08	47.75	45.73	50.07	50.03	49.89	98.92	100	99.07	50.07	49.89	50.03	48.35	46.65	46.96	47.76	46.77	46.97	49.96	49.89	45.61	48.05	47.54	47.26	47.11	48.22	47.14	46.66	48.34	48.11	47.97	47.46	47.39	48.25	48.29	46.95	45.52	45.24
GCF_001458035.1_TKA4.10_genomic	45.01	45.18	44.45	45.2	45.96	45.24	45.36	47.09	46.49	46.91	45.83	100	47.77	45.69	50.13	50.08	49.97	99.03	99.07	100	50.13	49.97	50.08	48.31	46.62	47.08	47.77	46.83	46.99	50.01	49.95	45.69	48.09	47.49	47.36	47.08	48.26	47.18	46.69	48.4	48.14	47.99	47.41	47.38	48.29	48.35	46.96	45.52	45.24
GCF_002973605.1_ASM297360v1_genomic	44.25	43.96	43.43	44.47	43.92	43.75	44.82	45.22	43.85	44.9	44.05	46.64	45.66	44.02	45.91	45.75	45.77	46.55	46.66	46.62	45.91	45.77	45.75	44.07	46.84	47.26	44.95	44.42	44.23	46.14	45.98	44.1	44.41	44.29	45	44.24	44.59	44.38	43.8	44.8	44.39	44.31	44.27	44.27	44.62	44.76	44.23	44.31	43.77
GCF_003574315.1_ASM357431v1_genomic	44.67	44.76	43.46	44.52	44.76	44.38	45.24	46.35	46.24	46.16	44.87	50.6	48.26	45.13	48.43	48.3	48.4	50.5	50.51	50.6	48.43	48.4	48.3	47.57	46.51	46.32	47.53	46.57	46.85	48.46	48.4	45.02	47.27	46.97	47.07	46.73	47.31	46.75	46.34	47.43	47.27	47.07	46.95	46.89	47.46	47.42	46.77	45.06	44.53
M3-2_Bin_315	42.76	42.94	43.02	43.63	42.91	42.61	43.02	43.78	64.6	43.54	44.4	46.45	52.85	43.16	47.78	47.7	47.61	46.33	46.39	46.45	47.78	47.61	47.7	53.42	43.92	44.24	54	54.68	53.52	47.71	47.85	43.66	53.66	53.85	52.62	53.17	53.96	53.17	53.13	54.04	53.89	53.64	53.81	53.86	54.03	54.05	53.69	43.05	43.45
M3-30_Bin_234	46.15	46.16	44.74	45.66	46.13	45.26	45.43	97.5	43.59	98.81	43.74	46.44	43.97	44.36	46.6	46.46	46.4	46.46	46.38	46.48	46.6	46.4	46.46	45.24	47.5	46.39	44.22	43.55	44.01	45.94	46.07	46.33	44.48	43.98	43.84	43.78	44.45	43.79	43.21	44.56	44.2	44.06	43.94	44.01	44.51	44.59	43.95	44.99	46.02
M3-30_Bin_267	46.45	47.09	45.25	46.52	47.19	46.46	46.39	83.44	43.93	83.81	44.4	47.02	43.9	45.45	46.67	46.52	46.46	46.99	46.97	47.02	46.69	46.46	46.52	45.42	47.6	46.95	44.29	44.29	44.07	46.67	46.38	46.4	44.65	44.61	44.39	43.84	44.59	44	43.83	44.79	44.4	44.16	44.52	44.57	44.69	44.78	44.26	45.64	46.7
M3-38_Bin_186	46.67	47.01	45.09	46.4	47.26	46.39	46.24	83.37	43.74	83.68	44.26	46.9	43.86	45.26	46.73	46.62	46.49	46.95	46.9	46.9	46.75	46.49	46.62	45.46	47.51	47.05	44.22	44.34	44.15	46.46	46.22	46.34	44.57	44.64	44.38	43.92	44.5	44.09	43.74	44.65	44.32	44.08	44.52	44.62	44.55	44.64	44.19	45.49	46.74
M3-38_Bin_440	46.55	46.89	45.16	46.45	47.18	46.29	46.42	98.72	44.26	99.36	44.37	46.91	44.12	45.35	46.8	46.81	46.66	46.92	46.94	46.91	46.78	46.66	46.81	45.47	47.74	47.04	44.6	44.46	44.58	46.89	46.72	46.42	44.87	44.75	44.41	44.09	44.92	44.13	44.01	45.04	44.67	44.54	44.66	44.68	44.99	45.05	44.62	46	46.73
M3-44_Bin_391	46.56	47.13	45.19	46.47	47.31	46.46	46.21	83.85	43.87	84	44.54	46.97	44	45.55	46.83	46.67	46.55	46.96	46.95	46.97	46.83	46.55	46.67	45.2	47.48	47.09	44.24	44.13	44.12	46.66	46.37	46.3	44.6	44.66	44.39	43.84	44.6	43.9	43.81	44.76	44.44	44.21	44.55	44.59	44.68	44.75	44.2	45.78	46.69
M8-2_Bin_181	42.98	42.52	43.08	43.17	42.89	42.5	43.27	43.81	64.89	43.27	43.64	46.45	52.98	43.11	47.57	47.48	47.41	46.31	46.35	46.45	47.57	47.41	47.48	53.23	43.79	43.96	53.59	54.32	53.51	47.61	47.6	43.53	53.88	53.78	52.45	53.28	54	53.27	52.83	54.15	54.03	53.98	53.73	53.71	54.16	54.11	53.56	42.9	43.07
M8-58_Bin_71_clean	46.15	46.41	45.83	47.02	47.26	46.83	46.94	69.8	43.33	70.51	44.79	47.17	44.62	46.12	46.71	46.8	46.6	47.05	47.07	47.17	46.71	46.6	46.8	45.58	47.71	47.12	44.43	44.46	44.52	46.5	46.35	46.82	44.57	45.04	44.69	44.08	44.8	44.44	44.39	45.2	44.84	44.48	45.02	45.21	45.03	45.13	44.48	46.55	47.14
Meg19_1012_Bin_171	50.98	52.43	50.27	51.39	63.66	50.98	51.33	47.25	44.72	47.07	44.44	45.94	44.07	44.76	45.33	45.26	45.12	45.94	45.86	45.94	45.33	45.12	45.26	44.71	46.99	45.97	44.2	43.66	44.33	45.98	45.53	46.25	44.45	44.38	44.24	44.05	44.66	44.18	43.51	44.73	44.29	44.8	44.21	44.03	44.72	44.8	44.5	45.02	51.37
Meg19_1012_Bin_211	50.43	51.78	50.21	51.39	51	50.66	51.44	47.33	44.03	47.12	44.31	45.62	43.76	45.01	46.14	46.13	46.18	45.65	45.7	45.63	46.14	46.18	46.13	44.33	46.76	45.22	43.65	43.13	43.91	46.02	45.81	46.01	44.42	44.19	44.37	43.5	44.55	43.46	43.46	44.83	44.51	44.52	44.16	44.16	44.75	44.84	44.18	44.96	50.97
Meg19_1012_Bin_248	50.71	52.68	50.2	51.62	54.5	50.88	51.96	47.15	43.8	47.37	44.7	46.02	43.59	44.54	45.86	45.8	45.62	46.01	46.05	46.02	45.86	45.62	45.8	44.79	46.42	46.27	43.62	43.62	43.62	46.27	46.01	46.38	43.58	44.41	43.77	43.83	43.67	43.89	43.34	43.75	43.51	43.5	44.53	44.69	43.66	43.78	44.04	44.68	51.54
Meg19_1012_Bin_263	50.9	52.11	49.89	51.26	53.25	50.86	51.25	46.39	42.58	46.62	44.53	45.31	43.77	45.08	45.59	45.45	45.42	45.17	45.26	45.36	45.51	45.35	45.52	43.77	45.93	45.52	43.75	43.37	43.46	45.22	44.96	45.95	43.51	44.04	43.68	43.24	43.8	43.15	43.11	43.93	43.78	43.66	43.96	43.78	43.84	43.99	43.49	45.02	50.87
Meg19_1012_Bin_303	50.11	52.55	50.34	51.87	53.68	51.15	51.24	47.26	43.23	47.54	44.51	45.81	43.89	45.01	45.54	45.49	45.67	45.77	45.73	45.81	45.54	45.67	45.49	44.47	46	46.04	43.93	43.01	44	45.42	45.31	46.75	43.78	43.28	43.98	43.44	43.87	43.51	43.58	43.96	43.73	43.73	43.28	43.28	43.89	43.99	44.16	44.85	51.69
Meg19_1012_Bin_454	50.66	52.63	51.07	51.82	53.78	51.47	51.27	46.92	42.97	47.4	44.55	45.78	44.24	45.17	45.54	45.54	45.44	45.75	45.69	45.78	45.54	45.44	45.54	44.5	46.34	46.1	44.39	44	43.87	45.69	45.39	46.52	44.23	44.22	44.24	43.73	44.38	43.76	43.77	44.49	44.28	44.24	44.14	44.06	44.45	44.59	43.93	45.35	51.46
Meg19_1012_Bin_67	71.67	56.6	59.85	98.55	51.25	60.25	71.24	46.67	43.15	46.88	43.84	45.08	43.78	45.33	45.58	45.48	45.56	45.1	45.08	45.08	45.58	45.56	45.48	44.11	47.22	46.18	43.24	43.62	43.78	45.17	44.86	46.23	43.87	44.09	44.04	43.21	44.16	43.47	42.83	44.2	43.9	43.85	44.02	44.12	44.12	44.21	43.73	44.79	60.38
Meg19_1012_Bin_91	52.16	98.13	51.85	53.68	52.18	51.99	53.07	46.98	42.99	46.84	43.92	45.48	43.49	44.25	45.17	45.1	44.85	45.52	45.54	45.48	45.17	44.85	45.1	44.42	49.3	46.78	43.6	43.04	43.37	44.96	44.82	47.79	43.53	43.6	43.45	43.49	43.78	43.48	42.62	43.94	43.79	43.48	43.49	43.41	43.88	43.92	43.1	45.16	52.37
Meg19_1012_Bin_93	46.34	47.13	45.53	46.42	47.17	46.54	45.9	66.9	43.98	67.25	44.45	46.83	44.59	45.25	46.74	46.66	46.69	46.82	46.85	46.83	46.74	46.69	46.66	45.08	47.68	47.23	44.5	44.62	44.31	46.29	45.85	46.07	44.4	44.4	44.4	44.49	44.63	44.53	43.97	44.74	44.4	44.18	44.3	44.46	44.66	44.76	44.39	45.82	46.72
Meg19_46_Bin_250	47.21	48.67	47.23	48.23	48.34	47.92	47.95	48	42.31	47.54	44.14	45.56	43.39	44.54	45.91	45.77	45.63	45.53	45.46	45.56	45.91	45.63	45.77	43.89	48.15	46.49	43.23	42.95	43.05	45.27	45.1	46.75	43.58	43.35	43.09	43.37	43.64	43.57	42.44	43.63	43.53	43.68	43.21	43.29	43.61	43.74	43.4	44.6	48.11
Meg22_1012_Bin_108	51.82	54.44	50.47	52.5	53.99	51.69	52.66	47.88	43.54	47.65	44.69	45.95	43.59	45.21	46.47	46.38	46.3	45.91	45.9	45.95	46.47	46.3	46.38	44.58	46.97	46.23	43.86	43.86	44.15	45.88	45.59	46.69	44.2	44.28	44.35	43.88	44.19	44.1	43.57	44.44	44.2	44.13	44.27	44.19	44.36	44.42	44.47	44.93	51.88
Meg22_1012_Bin_125	50.25	51.58	50	50.72	53.19	50.88	51	45.96	42.91	46.68	44.69	45.55	43.77	44.61	45.51	45.51	45.44	45.67	45.71	45.6	45.51	45.44	45.51	44.92	45.67	46.02	44.06	44.19	44.59	45.59	45.82	46.1	43.81	45.06	43.94	44.01	44.01	44.04	43.71	44.15	43.8	43.9	44.88	44.68	44.02	44.09	44.63	44.73	50.86
Meg22_1012_Bin_155	51.16	52.23	51.1	51.43	53.71	51.14	51.32	47.12	43.93	47.56	44.65	45.86	44.43	45.14	45.84	45.91	45.81	45.68	45.71	45.86	45.84	45.81	45.91	44.54	46.41	45.81	44.57	44.04	43.94	46.2	45.85	46.24	44.19	44.3	44.64	44.11	44.39	44.02	43.87	44.49	44.32	44.21	44.27	44.23	44.46	44.59	44.22	45.32	51.3
Meg22_1012_Bin_213	49.73	52.47	50.18	50.77	50.53	50.12	51.36	47.65	43.81	47.73	45.26	46.45	44.15	45.48	46.42	46.35	46.46	46.36	46.43	46.45	46.44	46.46	46.31	45.01	48.52	47.06	44.16	44	44.35	46.46	46.15	47.4	44.48	44.48	44.09	44.02	44.63	44.08	43.57	44.76	44.57	44.4	44.43	44.45	44.69	44.77	44.51	45.29	50.54
Meg22_1012_Bin_219	50.9	52.45	50.56	51.42	53.54	51.6	51.48	47.61	44.03	47.62	44.43	46.35	44.55	44.96	46.12	46.02	45.91	46.29	46.32	46.39	46.09	45.91	46.02	44.79	46.67	46.51	44.51	44.3	44.38	46.04	45.83	47.11	44.43	44.13	44.2	44.27	44.55	44.17	43.56	44.7	44.49	44.37	44.11	44.12	44.57	44.81	44.63	45.53	51.25
Meg22_1012_Bin_226	60.6	53.12	58.14	62.27	52.12	59.76	61.73	47.51	43.25	47.45	45.03	45.98	43.69	45.05	46.35	46.12	46.15	45.91	45.92	45.99	46.35	46.15	46.12	44.33	47.19	46.23	43.49	43.29	43.75	46.18	46	46.68	43.63	44.28	43.52	43.76	43.81	43.65	43.3	44.07	43.9	43.82	44.13	44.34	43.96	44.07	43.96	44.86	59.61
Meg22_1012_Bin_227	48.59	49.47	48.29	48.58	49.51	48.66	49.42	48.8	44.94	49.11	45.25	47.67	44.48	45.72	47.32	47.31	47.19	47.71	47.68	47.7	47.32	47.19	47.31	45.86	48.28	48.33	45.21	44.8	44.62	46.99	46.55	47.71	45.62	45.19	45.51	45.53	45.52	45.21	45.35	45.69	45.51	45.5	45.04	45.15	45.61	45.67	45.17	45.09	48.92
Meg22_1012_Bin_23	49.77	51.53	49.78	50.69	52.85	50.99	50.37	46.14	42.57	46.6	43.24	44.54	43.13	44.48	45.25	45.27	45.35	44.5	44.52	44.54	45.25	45.35	45.27	43.99	45.94	45.97	42.91	42.75	42.63	45.3	45.41	45	43.17	42.95	43.54	42.68	43.19	42.82	42.55	43.12	43.13	42.98	42.97	42.87	43.05	43.15	42.92	44.6	50.67
Meg22_1012_Bin_243	50.21	50.81	49.14	50.29	52.86	49.99	49.74	46.02	42.43	46.56	44.44	45.38	43.64	44.05	45.83	45.7	45.52	45.31	45.18	45.38	45.88	45.52	45.7	43.83	46.12	45.67	43.35	43.16	43.72	45.54	45.69	45.6	43.69	43.81	43.85	43.31	43.74	43.17	42.92	43.94	43.73	43.86	43.67	43.67	43.79	43.95	43.86	44.37	50.36
Meg22_1012_Bin_267	60.56	52.35	66.51	61.45	51.31	67.65	60.66	47.19	43.62	47	44.41	45.66	43.86	45.11	46.21	46.15	46.09	45.62	45.59	45.66	46.21	46.09	46.15	44.4	46.97	46.12	43.59	43.76	44.19	46.04	45.69	46.82	44.25	44.24	43.75	43.79	44.29	43.85	43.34	44.43	44.29	44.37	44.18	44.28	44.38	44.44	44.01	45.45	67.03
Meg22_1012_Bin_272	50.4	52.12	49.44	51.26	53.29	51.32	50.37	47.46	43.74	47.15	44.46	45.51	44.54	45.12	46.4	46.33	46.27	45.5	45.47	45.51	46.38	46.27	46.35	44.96	46.03	46.02	44.63	43.92	44.37	45.97	45.82	46.49	44.84	44.79	45.01	43.63	44.92	43.83	43.85	45.04	44.7	44.5	44.64	44.78	44.92	45.03	44.72	44.58	51.18
Meg22_1012_Bin_273	46.68	47.14	45.94	47.1	47.35	47.04	47.39	62.35	44.51	62.7	45.47	47.42	44.86	45.92	47.71	47.62	47.68	47.42	47.49	47.42	47.71	47.68	47.62	46.19	48.11	47.39	44.79	44.76	45.03	47.19	46.94	46.89	44.87	45.17	44.8	45.17	44.97	45.19	44.93	45.17	44.87	44.55	45.15	45.06	45.08	45.06	44.91	46.25	46.92
Meg22_1012_Bin_286	50.92	52.9	50.06	52.1	54.52	52.03	51.43	47.24	43.65	47.41	44.69	45.56	43.84	44.86	45.96	45.89	45.87	45.45	45.5	45.56	45.96	45.87	45.89	44.34	46.24	45.88	43.9	43.91	44.37	45.56	45.37	46.79	43.86	44.44	44.1	43.98	44.01	43.96	43.43	44.14	43.96	43.91	44.31	44.4	44.06	44.1	44.63	45.16	52.01
Meg22_1012_Bin_287	50.7	53.78	50.85	51.89	55.12	51.64	52	47.24	43.8	47.1	44.86	46.09	44.04	45.02	46.1	46.15	46	46.14	46.2	46.09	46.11	46	46.15	44.66	46.44	46.52	44.2	43.92	44.01	45.79	45.58	46.81	44.62	44.35	44.04	44.33	44.74	44.19	43.89	44.9	44.67	44.6	44.33	44.38	44.81	44.91	44.28	45.5	51.92
Meg22_1012_Bin_29	48.66	49.45	48.13	48.55	49.14	48.17	49.13	47.66	44.41	47.96	44.63	47.15	44.51	45.23	46.74	46.7	46.63	46.96	46.99	47.15	46.74	46.63	46.7	45.55	47.99	47.96	44.98	45	44.49	46.96	46.6	47.18	45.18	45.14	45.54	45.22	45.15	44.93	44.33	45.29	44.86	44.86	44.93	45.05	45.26	45.3	44.6	44.58	48.64
Meg22_1012_Bin_3	49.85	51.84	49.92	50.97	53.68	51.05	51.35	46.9	42.62	47.13	44.1	45.17	43.03	44.91	45.42	45.23	45.1	45.14	45.09	45.17	45.42	45.1	45.23	43.71	46.1	45.73	42.95	43.18	43.38	45.41	45.2	46.23	43.25	43.49	43.36	43.19	43.43	43.09	42.73	43.45	43.33	43.28	43.42	43.53	43.4	43.48	43.54	44.53	51.46
Meg22_1012_Bin_300	51.26	52.39	50.87	52.05	51.42	51.43	51.79	46.91	43.5	47.15	44.08	45.55	42.94	44.68	45.76	45.78	45.71	45.5	45.56	45.55	45.76	45.71	45.78	43.8	46.82	45.87	43.16	42.65	43.85	45.6	45.52	46.1	43.49	43.8	43.62	43.32	43.66	43.4	43.04	43.81	43.56	43.49	43.77	43.78	43.71	43.82	43.97	44.69	51.68
Meg22_1012_Bin_304	60.78	53.03	68.04	61.78	51.12	69.4	61.31	47.42	43.46	47.33	44.84	45.55	43.63	45.1	46.28	46.13	45.98	45.41	45.45	45.55	46.27	45.96	46.13	44.18	46.76	46.3	43.49	43.62	44.02	45.73	45.43	46.4	43.73	44.1	43.81	43.77	43.83	43.75	43.08	44.03	43.88	43.82	44.07	44.14	44	44.07	44.11	45.13	67.95
Meg22_1012_Bin_313	51.61	54.52	51.49	52.55	54.39	51.84	52.4	48.23	43.7	48.02	45.29	46.57	44.18	45.49	47.08	47.03	47	46.39	46.42	46.57	47.08	47	47.03	44.9	47.65	46.09	44.17	44.23	45.09	46.82	46.42	47.01	44.22	44.37	44.32	44.55	44.37	44.58	43.76	44.61	44.4	44.36	44.29	44.31	44.52	44.67	45.23	45.62	52.36
Meg22_1012_Bin_315	61.21	53.48	66.73	62.12	51.3	68.26	61.7	47.41	43.58	47.16	44.42	45.59	43.45	45.04	45.94	45.9	45.9	45.45	45.62	45.59	45.94	45.9	45.9	44.59	47.42	46.53	43.53	43.57	43.54	45.86	45.59	46.54	43.82	44.34	43.91	43.53	43.73	43.49	42.9	44.02	43.83	43.81	44.21	44.27	43.94	44.04	43.66	45.15	67.43
Meg22_1012_Bin_69	61	53.1	65.33	63.05	51.45	67.89	61.35	47.62	43.89	47.29	44.83	45.32	44.19	45.02	46.04	45.98	45.9	45.1	45.32	45.32	46.04	45.9	45.98	44.1	47.56	46.48	43.4	44.09	44.18	45.83	45.49	46.87	44.38	44.72	43.84	44.21	44.47	44.06	43.59	44.73	44.6	44.45	44.67	44.68	44.66	44.71	44.38	45.03	67.21
Meg22_1012_Bin_9	45.51	46.99	45.63	46.18	47	45.98	45.04	65.44	43.5	66.6	44.88	46.33	44.25	44.91	46.28	46.26	46.28	46.23	46.32	46.33	46.32	46.28	46.22	45.4	47.01	46.18	44.45	43.86	44.16	45.64	45.4	45.95	43.9	44.44	44.39	44.13	44.07	43.97	43.88	44.3	43.96	43.96	44.31	44.55	44.22	44.19	44.17	45.06	46.03
Meg22_1012_Bin_93	51.02	52.57	50.58	51.84	54.8	51.48	51.34	47.05	43.43	46.95	44.51	45.65	43.74	44.99	46.01	45.87	45.8	45.71	45.59	45.65	46.01	45.8	45.87	44.23	46.39	45.92	43.47	43.08	43.68	46.01	45.69	46.35	43.44	43.92	43.81	43.79	43.65	43.82	43.38	43.84	43.64	43.43	43.9	44.02	43.75	43.85	43.88	45.12	51.87
Meg22_1214_Bin_124	50.75	53.6	50.77	52.11	54.81	51.56	51.37	47.5	43.63	47.35	45.14	45.95	44.07	45.17	45.85	45.82	45.79	45.93	45.97	45.97	45.82	45.75	45.85	44.62	46.25	46.22	44.11	43.68	43.86	45.76	45.44	46.96	44.06	43.95	43.92	44.12	44.12	43.83	43.68	44.33	44.18	44.01	43.99	44	44.22	44.37	44.09	45.4	51.88
Meg22_1214_Bin_133	50.28	52.38	50.2	51.01	50.41	50.44	51.31	47.78	44.03	48.05	45.27	46.46	44.47	45.87	46.64	46.59	46.63	46.43	46.49	46.46	46.64	46.63	46.59	45.18	48.69	47.05	44.29	44.39	44.47	46.71	46.26	47.48	44.47	44.79	44.48	44.31	44.49	44.27	43.65	44.77	44.55	44.4	44.77	44.85	44.7	44.71	44.65	45.66	50.74
Meg22_1214_Bin_154	60	52.39	66.03	61.31	51.37	67.33	60.6	47.32	43.46	47.01	44.77	45.79	43.93	45.22	46.04	45.97	46.04	45.65	45.68	45.79	46.04	46.04	45.97	44.36	46.93	46.05	43.46	43.77	44.11	45.79	45.44	46.67	44.22	44.21	43.8	43.62	44.28	43.63	43.26	44.52	44.35	44.36	44.13	44.27	44.46	44.52	43.99	45.45	66.88
Meg22_1214_Bin_164	61.27	53.31	65.39	62.69	51.42	67.88	61.84	47.2	43.59	47.24	44.63	45.2	43.66	45.13	46.09	45.97	46	44.99	45.1	45.2	46.09	46	45.97	44.54	47.31	46.44	43.16	43.63	44.16	46.15	45.92	46.59	44.04	44.76	43.79	43.85	44.18	43.75	43.37	44.33	44.08	44.28	44.66	44.68	44.25	44.3	44.38	45.1	67.19
Meg22_1214_Bin_167	61.29	52.87	67.58	61.76	51.13	69.3	61.12	47.54	43.56	47.52	44.78	45.69	43.68	45.27	46.19	46	45.87	45.59	45.68	45.69	46.19	45.87	46	44.34	46.69	46.12	43.68	43.57	44.07	45.94	45.71	46.4	43.87	44.22	43.83	43.97	43.89	43.96	43.34	44.12	44	43.99	44.2	44.26	44.05	44.16	44.09	45.22	67.93
Meg22_1214_Bin_278	48.22	49.82	47.91	48.9	49.72	48.78	49.46	48.56	44.66	48.68	45.36	47.38	44.81	46.67	47.51	47.33	47.32	47.24	47.33	47.38	47.51	47.32	47.33	45.61	48.24	47.59	44.76	44.95	44.85	47.41	46.96	47.78	45.26	45.35	45.35	44.97	45.31	44.96	44.34	45.42	45.17	45.05	45.17	45.2	45.34	45.41	45.06	46.33	49.11
Meg22_1214_Bin_283	60.91	53.45	58.71	62.41	52.03	59.78	61.86	47.39	43.23	47.08	44.98	45.93	43.94	45.37	46.52	46.38	46.39	45.77	45.81	45.93	46.52	46.39	46.38	44.5	47.59	46.4	43.67	43.77	43.93	46.29	46	46.58	43.69	44.35	44.02	44.11	43.73	43.98	43.36	44.02	43.83	43.66	44.14	44.36	43.93	44.06	44.22	45.29	59.91
Meg22_1214_Bin_303	61.09	53.09	65.78	61.77	50.88	67.71	61.46	47.04	43.17	46.91	44.45	45.44	43.67	45.06	45.69	45.61	45.61	45.49	45.49	45.43	45.69	45.61	45.61	44.29	47.34	46.41	43.6	43.69	43.5	45.81	45.69	46.37	43.81	44.4	43.37	43.43	43.77	43.47	43.03	44.04	43.93	43.84	44.23	44.4	43.96	44.04	43.57	45.16	67.05
Meg22_1214_Bin_304	50.37	52.23	51.04	51.15	52.99	51.12	51.02	47.37	43.91	47.44	44.09	45.44	44.35	44.88	45.67	45.76	45.68	45.5	45.41	45.44	45.67	45.68	45.76	44.57	46.59	45.93	44.43	44.11	43.98	45.93	45.66	46.09	44.23	44.35	44.49	44.07	44.41	43.88	43.87	44.5	44.14	44.07	44.31	44.26	44.4	44.63	44.23	45.28	50.89
Meg22_1214_Bin_314	51.18	52.43	50.87	52.3	51.4	51.54	51.85	47.01	43.36	46.95	44.05	45.51	43.08	44.89	45.43	45.42	45.48	45.52	45.56	45.51	45.43	45.48	45.42	43.84	46.39	45.76	43.35	42.89	43.6	45.79	45.73	45.98	43.46	43.76	43.5	43.22	43.65	43.32	43.23	43.92	43.69	43.69	43.66	43.71	43.83	43.89	43.7	44.88	51.9
Meg22_1214_Bin_330	50.1	51.85	50.38	51.22	53.64	51.45	50.99	48.14	42.99	48.67	45.17	46	43.84	45.75	45.91	45.93	45.67	45.91	45.94	46	45.91	45.67	45.93	44.34	46.34	45.88	43.92	43.43	44.17	46.21	45.64	46.9	44.56	44.62	44.35	44.16	44.8	44.08	44.18	44.95	44.73	44.6	44.59	44.66	44.8	44.91	43.95	45.86	50.92
Meg22_1214_Bin_347	60.67	53.39	65.21	62.57	51.7	67.94	61.19	47.06	44.34	46.93	45.44	45.89	43.98	45.96	46.58	46.5	46.4	45.76	45.85	45.89	46.58	46.37	46.5	44.74	47.28	46.66	44.31	44.24	44.31	46.15	46.15	46.68	44.91	44.88	44.09	44.27	44.92	44.35	43.85	45.13	44.93	44.9	44.94	44.94	45.05	45.18	44.5	46.09	67.8
Meg22_1214_Bin_372	51.21	52.72	50.45	51.99	54.7	51.57	51.94	47.4	43.08	47.04	44.13	45.52	43.46	44.94	45.88	45.77	45.68	45.46	45.39	45.49	45.88	45.68	45.77	44.35	46.31	45.97	43.45	43.1	43.62	45.78	45.66	46.32	43.62	43.74	43.58	43.61	43.66	43.6	43.13	43.83	43.66	43.4	43.77	43.79	43.77	43.85	43.97	44.93	51.92
Meg22_1214_Bin_388	51.1	52.14	49.75	51.21	53.7	51.15	50.84	46.7	42.91	46.92	44.15	45.55	43.68	44.81	45.8	45.7	45.63	45.37	45.41	45.55	45.81	45.63	45.7	44.71	45.86	45.46	43.72	43.3	43.84	45.66	45.57	46.01	43.91	44.08	44.04	43.27	43.98	43.5	43.05	44.15	43.88	43.92	43.95	43.76	44.08	44.16	44.01	44.84	51.21
Meg22_1214_Bin_7	46.65	47	46	46.97	47.38	46.82	46.85	62.3	43.99	62.74	44.79	47.57	44.9	45.99	47.72	47.62	47.53	47.52	47.54	47.57	47.72	47.53	47.62	46.19	47.93	46.91	44.89	44.58	44.94	47.21	46.93	46.49	44.98	45.16	44.96	45.14	45.08	44.95	44.67	45.24	45.02	44.71	45.13	45	45.13	45.18	44.97	46.14	46.56
Meg22_1416_Bin_127	61.26	53.27	58.94	62.61	52.11	60.11	61.85	47.4	43.4	47.14	44.87	45.79	44.02	44.91	46.26	46.16	46.22	45.69	45.66	45.8	46.23	46.22	46.16	44.2	47.57	46.39	43.56	43.57	43.89	46.21	46.01	46.34	43.76	44.36	44.11	43.78	43.8	43.67	43.38	44.08	43.88	43.8	44.26	44.37	44	44.08	44.05	44.83	60.18
Meg22_1416_Bin_143	50.54	52.28	49.43	51.04	53.8	51.47	50.89	46.76	43.54	46.88	44.21	45.82	44.26	45.24	45.91	45.85	45.82	45.73	45.73	45.82	45.91	45.82	45.85	44.77	45.88	45.9	44.17	43.44	44.22	45.65	45.54	46.45	44.25	44.44	44.48	43.53	44.25	43.74	43.73	44.41	44.19	43.96	44.43	44.42	44.36	44.45	44.41	45.18	51.25
Meg22_1416_Bin_144	50.65	52.56	49.87	51.79	54.55	51.42	51.63	47.18	43	46.99	44.24	45.25	43.15	44.76	45.73	45.58	45.52	45.24	45.15	45.27	45.73	45.52	45.58	44.1	46.28	45.75	43.04	42.81	43.55	45.58	45.27	46.14	43.18	43.49	43.44	43.3	43.29	43.32	42.82	43.53	43.32	43.21	43.56	43.53	43.43	43.56	43.8	44.9	51.88
Meg22_1416_Bin_89	61.08	53.43	66.68	61.91	51.17	67.87	61.34	47.47	43.33	47.2	44.46	45.39	43.34	44.98	45.71	45.64	45.5	45.33	45.51	45.39	45.71	45.5	45.64	44.23	47.57	46.51	43.51	43.58	43.63	45.64	45.4	46.33	43.59	44.36	43.67	43.45	43.58	43.38	42.95	43.84	43.67	43.7	44.23	44.31	43.77	43.84	43.57	45.13	67.32
Meg22_1618_Bin_132	51.99	54.48	51.08	52.59	54.7	51.71	52.73	48.35	44.15	48.05	45.41	46.57	44.02	45.41	47.16	47.25	47.24	46.37	46.47	46.57	47.16	47.24	47.25	45.77	47.77	46.54	44.53	44.48	45.22	46.93	46.55	47.03	44.8	44.97	44.26	44.96	44.8	45.05	44.39	45.07	44.74	44.73	44.99	45.16	44.96	45.15	45.58	45.56	52.75
Meg22_1618_Bin_156	61.09	53.57	58.89	62.48	52.17	60.6	61.77	47.26	44.24	47.27	45.16	46.15	44.2	45.29	46.87	46.63	46.79	46	46.01	46.17	46.87	46.79	46.63	45.03	47.53	46.76	44.14	43.95	44.36	46.65	46.43	46.79	44.44	44.67	44.36	44.36	44.51	44.44	43.81	44.71	44.46	44.35	44.57	44.8	44.64	44.75	44.65	45.27	60.4
Meg22_1618_Bin_20	61.64	53.55	67.24	62.16	51.2	68.25	61.76	47.8	43.55	47.44	44.81	45.77	43.57	45.24	46.24	46.12	46.04	45.62	45.78	45.76	46.24	46.05	46.12	44.44	47.76	46.78	43.67	43.62	43.81	45.99	45.67	46.52	43.9	44.42	43.8	43.78	43.86	43.73	43.22	44.09	43.94	43.96	44.33	44.39	44.02	44.07	43.83	45.4	67.63
Meg22_1618_Bin_25	47.92	49.61	47.81	48.79	49.32	48.78	49.28	48.67	44.04	48.29	45.58	47.43	44.44	46.51	47.11	46.95	46.94	47.3	47.34	47.43	47.11	46.94	46.95	45.79	48.48	47.53	45.02	44.65	44.8	47.23	47.32	47.74	44.94	45.09	45.09	44.68	44.96	44.86	44.63	45.21	45.01	44.93	44.9	44.91	45.12	45.15	45	46.18	48.82
Meg22_46_Bin_204	72.91	57.31	59.96	98.63	51.13	60.58	72.02	46.64	43.13	46.6	43.87	44.86	43.75	45.16	45.69	45.52	45.53	44.92	44.85	44.86	45.69	45.53	45.52	44.22	47.33	46.38	43.12	43.46	43.86	45.26	44.94	46.21	43.69	43.85	43.83	43.44	43.89	43.51	42.9	44.06	43.78	43.7	43.75	43.93	43.98	44.09	43.9	44.8	60.51
Meg22_810_Bin_154_2_1	46.44	47.04	46.39	46.49	47.44	46.73	46.07	66.23	44.39	66.88	44.85	47.08	45.04	45.85	47.01	47.04	46.97	47	47.12	47.08	47.01	46.97	47.04	45.59	47.88	47.32	44.9	44.89	44.88	46.73	46.17	46.34	44.96	44.94	44.78	44.62	45.2	44.63	44.32	45.33	44.94	44.89	44.9	44.97	45.21	45.29	44.83	46.25	46.66
Meg22_810_Bin_154_2_2	60.66	51.9	58.19	62.5	51.62	59.57	60.96	47.24	42.82	46.98	44.39	45.11	43.1	44.79	45.53	45.41	45.26	44.97	44.99	45.13	45.53	45.26	45.41	43.76	46.54	45.82	42.67	42.83	43.14	44.85	44.69	45.77	43.28	43.9	43.19	42.98	43.29	43.25	42.82	43.52	43.41	43.58	43.86	44.04	43.39	43.55	43.01	45.02	59.84
Meg22_810_Bin_174	51.89	52.21	51.01	51.88	52.02	51.01	51.28	47.36	42.67	47.13	43.57	45.35	42.84	45.09	45.75	45.69	45.83	45.25	45.27	45.35	45.75	45.83	45.69	43.58	46	45.91	42.8	43.14	43.51	45.17	44.86	45.71	43.2	43.02	43.27	43.01	43.46	43.22	43.2	43.58	43.38	43.26	43.05	43.13	43.46	43.51	43.87	44.82	51.84
Meg22_810_Bin_187	51.22	53.72	51.29	52.48	53.97	51.6	52.34	47.96	43.05	47.53	45	46.03	43.51	45.16	46.45	46.43	46.46	45.87	46	46.03	46.45	46.46	46.43	44.71	47.18	45.84	43.52	43.52	44.35	46.24	45.9	47.01	43.95	43.9	43.73	43.91	44.1	43.88	43.28	44.34	44.21	44.07	43.86	43.96	44.27	44.36	44.66	45.2	52.25
Meg22_810_Bin_247	50.51	52.3	50.14	51.56	53.46	51.25	51.48	47.68	42.9	47.19	44.59	45.89	44.3	45.76	45.9	45.99	45.97	45.93	45.95	45.89	45.9	45.97	45.99	44.25	45.9	45.87	43.91	43.7	44.05	45.92	45.71	45.97	43.98	44.22	44.65	44.3	44.17	44.15	43.3	44.18	44.14	44.04	44.15	44.39	44.06	44.21	44.15	45.18	51.79
[truncated: 126 more columns]
