# Supplementary material for: Expansion of Armatimonadota through marine sediment sequencing describes two classes with unique ecological roles
Source: ISME Commun. 2023 Jun 24;3:64. doi: 10.1038/s43705-023-00269-x (PMC10290634; doi:10.1038/s43705-023-00269-x)
Supplement: Supplementary file 8 — Supplementary Table 5 [file 43705_2023_269_MOESM8_ESM.xlsx]

## Sheet: Bins
Class	Bin	Sample Site
Hebobacteria	BHB10-26_Bin_273	Bohai Sea
	BHB10-38_Bin_334	Bohai Sea
	M3-30_Bin_234	Bohai Sea
	M3-30_Bin_267	Bohai Sea
	M3-38_Bin_186	Bohai Sea
	M3-38_Bin_440	Bohai Sea
	M3-44_Bin_391	Bohai Sea
	M8-58_Bin_71	Bohai Sea
	Meg19_1012_Bin_93	Guaymas Basin
	Meg22_1012_Bin_273	Guaymas Basin
	Meg22_1012_Bin_9	Guaymas Basin
	Meg22_1214_Bin_7	Guaymas Basin
	Meg22_810_Bin_154_2_1	Guaymas Basin
Zipacnadia	AB_03_Bin_3	Guaymas Basin
	AB_3033_Bin_153	Guaymas Basin
	AB_3033_Bin_163	Guaymas Basin
	AB_3033_Bin_184	Guaymas Basin
	AB_3033_Bin_57	Guaymas Basin
	AB_3033_Bin_59	Guaymas Basin
	AB_3033_Bin_7	Guaymas Basin
	Meg19_1012_Bin_171	Guaymas Basin
	Meg19_1012_Bin_211	Guaymas Basin
	Meg19_1012_Bin_248	Guaymas Basin
	Meg19_1012_Bin_263	Guaymas Basin
	Meg19_1012_Bin_303	Guaymas Basin
	Meg19_1012_Bin_454	Guaymas Basin
	Meg19_1012_Bin_67	Guaymas Basin
	Meg19_1012_Bin_91	Guaymas Basin
	Meg19_46_Bin_250	Guaymas Basin
	Meg22_1012_Bin_108	Guaymas Basin
	Meg22_1012_Bin_125	Guaymas Basin
	Meg22_1012_Bin_155	Guaymas Basin
	Meg22_1012_Bin_213	Guaymas Basin
	Meg22_1012_Bin_219	Guaymas Basin
	Meg22_1012_Bin_226	Guaymas Basin
	Meg22_1012_Bin_227	Guaymas Basin
	Meg22_1012_Bin_23	Guaymas Basin
	Meg22_1012_Bin_243	Guaymas Basin
	Meg22_1012_Bin_267	Guaymas Basin
	Meg22_1012_Bin_272	Guaymas Basin
	Meg22_1012_Bin_286	Guaymas Basin
	Meg22_1012_Bin_287	Guaymas Basin
	Meg22_1012_Bin_29	Guaymas Basin
	Meg22_1012_Bin_3	Guaymas Basin
	Meg22_1012_Bin_300	Guaymas Basin
	Meg22_1012_Bin_304	Guaymas Basin
	Meg22_1012_Bin_313	Guaymas Basin
	Meg22_1012_Bin_315	Guaymas Basin
	Meg22_1012_Bin_69	Guaymas Basin
	Meg22_1012_Bin_93	Guaymas Basin
	Meg22_1214_Bin_124	Guaymas Basin
	Meg22_1214_Bin_133	Guaymas Basin
	Meg22_1214_Bin_154	Guaymas Basin
	Meg22_1214_Bin_164	Guaymas Basin
	Meg22_1214_Bin_167	Guaymas Basin
	Meg22_1214_Bin_278	Guaymas Basin
	Meg22_1214_Bin_283	Guaymas Basin
	Meg22_1214_Bin_303	Guaymas Basin
	Meg22_1214_Bin_304	Guaymas Basin
	Meg22_1214_Bin_314	Guaymas Basin
	Meg22_1214_Bin_330	Guaymas Basin
	Meg22_1214_Bin_347	Guaymas Basin
	Meg22_1214_Bin_372	Guaymas Basin
	Meg22_1214_Bin_388	Guaymas Basin
	Meg22_1416_Bin_127	Guaymas Basin
	Meg22_1416_Bin_143	Guaymas Basin
	Meg22_1416_Bin_144	Guaymas Basin
	Meg22_1416_Bin_89	Guaymas Basin
	Meg22_1618_Bin_132	Guaymas Basin
	Meg22_1618_Bin_156	Guaymas Basin
	Meg22_1618_Bin_20	Guaymas Basin
	Meg22_1618_Bin_25	Guaymas Basin
	Meg22_46_Bin_204	Guaymas Basin
	Meg22_810_Bin_154_2_2	Guaymas Basin
	Meg22_810_Bin_174	Guaymas Basin
	Meg22_810_Bin_187	Guaymas Basin
	Meg22_810_Bin_247	Guaymas Basin

## Sheet: Bohai Sea
		Samples
Class	Bins	M8-2	M8-12	M8-32	M8-44	M8-58	M8-62	M3-2	M3-10	M3-22	M3-30	M3-38	M3-44	BHB10-2	BHB10-26	BHB10-38
Hebobacteria	M3-30_Bin_267	0.000963108	0.000694772	0.000732623	0.000904357	0.00078705	0.0010973	0.000692347	0.00129835	0.0015635	0.0149719	0.0113571	0.0217887	0.000689757	0.00252767	0.00312851
Hebobacteria	BHB10-38_Bin_334	0.000765209	0.000568773	0.000785702	0.000906237	0.00121206	0.00177225	0.000603253	0.001835	0.00131909	0.00804168	0.0105498	0.00298774	0.000360383	0.00825344	0.0115117
Hebobacteria	M3-38_Bin_440	0.000898576	0.000679263	0.000844124	0.000928367	0.00121194	0.00174041	0.000724381	0.00200402	0.0014597	0.0078915	0.0104418	0.00243578	0.000855409	0.00843615	0.0118269
Hebobacteria	M3-38_Bin_186	0.00086367	0.000633032	0.0006263	0.000812889	0.000683621	0.000936029	0.000627522	0.00119167	0.00147589	0.0147397	0.0110035	0.0215422	0.000637005	0.00236843	0.00292522
Hebobacteria	BHB10-26_Bin_273	0.00080778	0.000627327	0.000899646	0.0010473	0.00138064	0.00196322	0.000467969	0.00196735	0.00142482	0.00841363	0.0109258	0.0032497	0.000383644	0.00904153	0.0118586
Hebobacteria	M3-44_Bin_391	0.000903746	0.000669982	0.000687447	0.000850061	0.00068518	0.000971816	0.000656301	0.00126626	0.00153045	0.0149408	0.011339	0.0216696	0.000667457	0.00257512	0.00322577
Hebobacteria	M3-30_Bin_234	0.000959452	0.000692722	0.000885217	0.000954633	0.00125546	0.00186227	0.0007481	0.00210331	0.00150095	0.00879861	0.0116476	0.002446	0.000852856	0.0085869	0.0120911
Hebobacteria	M8-58_Bin_71	0.000731254	0.000589853	0.00129099	0.00332963	0.00854527	0.00435719	0.000487732	0.000854415	0.000806079	0.00222842	0.00247742	0.00844107	0.00048231	0.000756033	0.000855964
	Hebobacteria Site Total	0.00689279	0.00515572	0.00675205	0.00973347	0.0157612	0.0147005	0.00500761	0.0125204	0.0110805	0.0800262	0.0797421	0.0845608	0.00492882	0.0425453	0.0574237
	All MAGs Site Total	52154.2	59906.8	62327.3	71219.8	68845.9	56996.7	60277.2	62016	60970.8	65778.3	53403.8	48923.9	59673.4	59137.9	54955.5
	Hebobacteria Site Proportion	1.32162e-07	8.60625e-08	1.08332e-07	1.36668e-07	2.28935e-07	2.57918e-07	8.30763e-08	2.01889e-07	1.81734e-07	1.2166e-06	1.49319e-06	1.72842e-06	8.25966e-08	7.19425e-07	1.04491e-06
	Hebobacteria Region Total	0.436831
	All MAGs Region Total	896588
	Hebobacteria Region Proportion	4.87215e-07

## Sheet: Guaymas Basin
		Samples
Class	Bin	AB_03	AB_1215	AB_3033	AB_69	Meg19_02	Meg19_1012	Meg19_46	Meg22_02	Meg22_1012	Meg22_1214	Meg22_1416	Meg22_1618	Meg22_24	Meg22_46	Meg22_810	WB_1
Zipacnadia	AB_03_Bin_3	1.58839	0.2122	0.576	0.288672	0.423896	0.137155	0.500512	0.177956	0.199085	0.203221	0.33274	0.173654	0.158984	0.159003	0.136161	0.111904
Zipacnadia	AB_3033_Bin_153	0.19222	0.248483	5.18	0.181633	0.431999	1.08713	0.37551	0.206132	0.589458	0.337262	0.346569	0.138729	0.197952	0.655961	1.33053	0.139237
Zipacnadia	AB_3033_Bin_163	0.266531	0.109248	1.88	0.133569	0.713495	0.265875	0.62251	0.242273	0.232681	0.22362	0.39228	0.186081	0.21348	0.203841	0.214109	0.163791
Zipacnadia	AB_3033_Bin_184	0.22838	0.301363	13	0.187769	0.55771	1.10194	0.6252	0.264418	0.51761	0.245646	0.32449	0.156435	0.327049	1.64506	0.802073	0.145384
Zipacnadia	AB_3033_Bin_57	0.216737	0.153029	2.67	0.113836	0.465627	0.119549	0.428423	0.190731	0.20441	0.191777	0.293136	0.168962	0.173814	0.11403	0.147425	0.174858
Zipacnadia	AB_3033_Bin_59	0.294389	0.209096	3.13	0.177274	0.77725	0.386372	0.791598	0.265366	0.259563	0.265885	0.434382	0.212918	0.26702	0.411911	0.249178	0.174434
Zipacnadia	AB_3033_Bin_7	0.254393	0.0750835	19.3	0.108433	0.486353	0.0994814	0.423734	0.192746	0.142733	0.141159	0.242223	0.135057	0.173124	0.111392	0.0952153	0.153348
Zipacnadia	Meg19_1012_Bin_171	0.0890136	0.175305	0.0523	0.0619029	0.149388	0.916529	0.227142	0.0903247	0.890671	0.660761	0.5492	0.132058	0.120866	0.293556	0.711743	0.0905678
Zipacnadia	Meg19_1012_Bin_211	0.0977013	0.0793821	0.0702	0.0629804	0.187796	1.02732	0.16141	0.0989164	3.04607	1.11574	1.18822	0.499912	0.0941067	0.230465	2.2335	0.095002
Zipacnadia	Meg19_1012_Bin_248	0.0697581	0.0529578	0.0368	0.0444777	0.107541	1.12912	0.101381	0.0941593	2.7779	3.67022	5.48537	0.572295	0.0757547	0.138025	2.56403	0.0942655
Zipacnadia	Meg19_1012_Bin_263	0.0815279	0.102684	0.0446	0.0643328	0.170357	1.19131	0.223412	0.19646	0.492287	0.331328	0.39363	0.124341	0.235985	0.444741	1.49098	0.0848127
Zipacnadia	Meg19_1012_Bin_303	0.0727448	0.0649948	0.039	0.0537365	0.108822	4.14415	0.116505	0.128879	4.49497	1.63186	1.67987	0.339063	0.115463	0.492779	8.21841	0.0912192
Zipacnadia	Meg19_1012_Bin_454	0.0739675	0.0659471	0.0376	0.0515644	0.123829	1.45855	0.129064	0.109892	2.14149	2.96495	4.82987	0.800868	0.112648	0.2747	2.03499	0.0871705
Zipacnadia	Meg19_1012_Bin_67	0.148313	0.305062	11.9	0.157409	0.387493	1.20711	0.48451	0.197001	0.501087	0.193937	0.220261	0.106855	0.276529	1.79809	0.838442	0.0882995
Zipacnadia	Meg19_1012_Bin_91	0.113664	0.237769	4.49	0.151168	0.278763	1.1701	0.215591	0.136377	0.572634	0.296327	0.236201	0.0892455	0.132279	0.637626	1.43367	0.0833444
Zipacnadia	Meg19_46_Bin_250	0.111777	0.0748502	0.0588	0.0607121	0.23587	0.0929502	1.65915	0.2547	0.102602	0.0998138	0.153143	0.0864918	0.37481	0.332548	0.0708554	0.0787013
Zipacnadia	Meg22_1012_Bin_108	0.0959453	0.0455755	0.0498	0.0576592	0.140045	0.168903	0.133677	0.0854015	4.23081	0.651786	0.418694	0.232257	0.0803712	0.0569444	1.42467	0.0969336
Zipacnadia	Meg22_1012_Bin_125	0.0713983	0.0422599	0.0353	0.0449641	0.103546	0.117491	0.093842	0.117998	7.21294	17.9336	4.80317	1.41549	0.0613476	0.0452128	1.14842	0.109897
Zipacnadia	Meg22_1012_Bin_155	0.0756873	0.0545114	0.0364	0.0500753	0.120628	1.413	0.116128	0.11041	2.06397	2.8392	4.70443	0.75181	0.109763	0.257268	1.98417	0.089703
Zipacnadia	Meg22_1012_Bin_213	0.130126	0.0431958	0.0475	0.0650892	0.254432	0.0554227	0.226489	0.111451	1.93481	2.03649	0.24327	0.0575526	0.1004	0.0605977	0.111388	0.101133
Zipacnadia	Meg22_1012_Bin_219	0.077491	0.0542937	0.0354	0.0513925	0.111812	0.151635	0.115681	0.0987258	5.04547	7.29806	3.33049	1.07401	0.0794703	0.0820545	1.1542	0.0911786
Zipacnadia	Meg22_1012_Bin_226	0.131516	0.0478571	0.0865	0.0683456	0.260492	0.10805	0.230847	0.121328	8.27963	3.93028	3.64136	6.09039	0.100224	0.0638697	2.34161	0.100413
Zipacnadia	Meg22_1012_Bin_227	0.0936181	0.0392678	0.0374	0.0546827	0.14115	0.0546742	0.129093	0.0845509	3.02154	0.568322	0.314467	0.142234	0.0756628	0.0495364	0.363669	0.0959616
Zipacnadia	Meg22_1012_Bin_23	0.0696389	0.0484553	0.0374	0.0456662	0.107361	1.04063	0.11243	0.129655	2.83733	1.78313	1.8002	0.312081	0.124188	0.31704	2.30739	0.0852666
Zipacnadia	Meg22_1012_Bin_243	0.0697843	0.0530724	0.0359	0.0480396	0.0901198	0.19812	0.0963074	0.0811493	3.49238	5.50113	3.50222	0.777168	0.0704225	0.070252	0.97186	0.0935266
Zipacnadia	Meg22_1012_Bin_267	0.151872	0.0469713	0.0766	0.0733293	0.339141	0.061061	0.288906	0.130388	1.83951	1.13694	0.484578	0.160376	0.115317	0.0698665	0.472226	0.101624
Zipacnadia	Meg22_1012_Bin_272	0.0747006	0.0462287	0.0339	0.0451125	0.0869915	0.0464541	0.0816269	0.0724248	1.78884	5.34481	2.80816	0.857146	0.0615988	0.0441755	0.19863	0.108536
Zipacnadia	Meg22_1012_Bin_286	0.116609	0.0773445	0.048	0.0685137	0.188746	0.587616	0.187908	0.124165	2.26214	0.326149	0.294121	0.138224	0.100453	0.0857669	2.32676	0.107687
Zipacnadia	Meg22_1012_Bin_287	0.0820624	0.0453654	0.0396	0.0539231	0.0934052	0.234565	0.0907943	0.0777574	6.04891	1.10359	0.751071	0.35032	0.0729268	0.0540356	1.28785	0.106512
Zipacnadia	Meg22_1012_Bin_29	0.0818205	0.0415178	0.042	0.0531734	0.122337	0.101478	0.109732	0.0878495	3.91062	4.60196	4.79788	1.52367	0.0720554	0.052939	0.814558	0.10954
Zipacnadia	Meg22_1012_Bin_3	0.093346	0.175546	0.0425	0.0860381	0.122109	0.487745	0.233884	0.134753	3.31252	3.60567	3.38257	0.448951	0.154488	0.209739	1.07103	0.0841957
Zipacnadia	Meg22_1012_Bin_300	0.111885	0.0829412	0.0754	0.0706515	0.189317	0.865998	0.169399	0.112239	2.78084	1.05079	1.09105	0.451721	0.107335	0.230723	1.83196	0.109453
Zipacnadia	Meg22_1012_Bin_304	0.176358	0.056095	0.12	0.0840964	0.42607	0.0782613	0.369957	0.14935	1.60883	1.54132	5.05676	0.730694	0.133168	0.0838118	0.128834	0.106925
Zipacnadia	Meg22_1012_Bin_313	0.117306	0.0498906	0.0569	0.0633323	0.202934	0.125837	0.183482	0.116699	4.29594	9.78985	12.6144	7.08952	0.093955	0.0585948	1.53226	0.118306
Zipacnadia	Meg22_1012_Bin_315	0.212134	0.0645518	0.144	0.0963139	0.536464	0.181567	0.453599	0.182038	2.46271	2.97715	6.62721	3.35075	0.156726	0.0983526	0.222259	0.120623
Zipacnadia	Meg22_1012_Bin_69	0.193906	0.0844189	0.131	0.0986088	0.484565	0.225643	0.447446	0.167772	1.43912	3.19661	3.86428	0.782489	0.148247	0.109952	0.345418	0.111309
Zipacnadia	Meg22_1012_Bin_93	0.0793992	0.0537224	0.0428	0.050283	0.104954	0.842823	0.1025	0.0906364	2.46733	2.7838	2.75941	0.210422	0.0757672	0.115392	2.34534	0.106808
Zipacnadia	Meg22_1214_Bin_124	0.0745672	0.0421165	0.0364	0.0510777	0.0856469	0.244368	0.0827088	0.0722124	6.20071	1.16439	0.773121	0.354615	0.0670058	0.0507687	1.32198	0.100698
Zipacnadia	Meg22_1214_Bin_133	0.11514	0.0390455	0.0435	0.059087	0.230571	0.0607106	0.205491	0.101848	1.79787	1.94857	0.211495	0.0483432	0.0923162	0.0572707	0.0853113	0.0926384
Zipacnadia	Meg22_1214_Bin_154	0.136341	0.0431499	0.0729	0.0674169	0.306996	0.053431	0.263524	0.119047	1.78111	1.11697	0.468748	0.15412	0.106195	0.0650811	0.451201	0.0927838
Zipacnadia	Meg22_1214_Bin_164	0.173298	0.0824277	0.134	0.0913603	0.427165	0.228598	0.404993	0.149599	1.21648	3.41578	4.05006	0.723403	0.133621	0.103207	0.34237	0.0980558
Zipacnadia	Meg22_1214_Bin_167	0.159633	0.0525916	0.112	0.0778037	0.391271	0.0766337	0.338417	0.136532	1.5479	1.54452	5.0516	0.710241	0.121846	0.0777328	0.123615	0.0958694
Zipacnadia	Meg22_1214_Bin_278	0.0985305	0.0384926	0.0373	0.0513852	0.138091	0.108396	0.123495	0.0894514	4.0672	4.83376	4.0533	1.4886	0.0750997	0.0488579	0.752757	0.0887346
Zipacnadia	Meg22_1214_Bin_283	0.114538	0.0435154	0.0833	0.0610113	0.232758	0.104307	0.205637	0.109759	8.18017	3.89984	3.58514	6.01437	0.0909118	0.0587973	2.31046	0.0869291
Zipacnadia	Meg22_1214_Bin_303	0.188761	0.0586362	0.136	0.0859486	0.480439	0.176827	0.404597	0.16392	2.38327	2.99912	6.56192	3.31229	0.139946	0.0901636	0.221479	0.108312
Zipacnadia	Meg22_1214_Bin_304	0.0712577	0.054091	0.0373	0.0492877	0.111706	1.45484	0.10894	0.107122	2.10406	2.93847	4.92105	0.780155	0.104176	0.26429	2.06569	0.0878606
Zipacnadia	Meg22_1214_Bin_314	0.0996905	0.0796475	0.0738	0.0661148	0.174577	0.858802	0.156514	0.105174	2.77602	1.11256	1.10354	0.453184	0.101386	0.225989	1.80865	0.0996909
Zipacnadia	Meg22_1214_Bin_330	0.12456	0.197821	0.0513	0.0961422	0.122286	0.630514	0.250587	0.14149	2.75138	3.24203	3.62472	0.446347	0.168442	0.245031	1.21482	0.0853026
Zipacnadia	Meg22_1214_Bin_347	0.132496	0.0436714	0.072	0.0637267	0.278922	0.0519693	0.241441	0.12017	0.150849	1.06017	0.271043	0.402208	0.101275	0.0628771	0.0523556	0.0958839
Zipacnadia	Meg22_1214_Bin_372	0.0733242	0.0560169	0.041	0.0487977	0.0959991	0.835079	0.0973021	0.0882566	2.32629	3.04287	3.06553	0.217604	0.0741234	0.111956	2.14577	0.0966276
Zipacnadia	Meg22_1214_Bin_388	0.0659224	0.0457726	0.0319	0.0419159	0.0756997	0.050345	0.0737984	0.0677554	1.497	4.63723	2.30624	0.569981	0.0571739	0.0434768	0.173476	0.0949574
Zipacnadia	Meg22_1416_Bin_127	0.824588	2.59936	2.95	2.03963	0.33656	1.09285	0.622921	0.941364	0.334559	0.262387	0.253213	0.214284	1.08785	1.46884	0.562124	0.297126
Zipacnadia	Meg22_1416_Bin_143	1.34503	2.47242	2.62	2.53312	0.528769	1.51306	0.893583	1.09797	0.316154	0.213399	0.222922	0.167893	1.22943	1.28788	0.82117	0.296524
Zipacnadia	Meg22_1416_Bin_144	0.586257	2.60522	5.37	1.53195	0.31474	0.551875	0.464248	0.548105	0.193953	0.188996	0.303611	0.538679	0.595676	0.642397	0.295679	0.332506
Zipacnadia	Meg22_1416_Bin_89	0.517385	1.92064	2.99	1.53182	0.268787	0.994272	0.438303	0.71035	0.66912	0.339347	0.299351	0.370539	0.799499	1.01502	0.763951	0.260331
Zipacnadia	Meg22_1618_Bin_132	0.177143	0.077942	0.0857	0.0997757	0.310373	0.180432	0.287405	0.173745	4.31074	9.64736	12.7586	6.95182	0.148348	0.0996682	1.57145	0.177344
Zipacnadia	Meg22_1618_Bin_156	0.20163	0.0789895	0.133	0.107416	0.415372	0.161957	0.374147	0.186929	8.49806	4.13105	3.77147	6.20073	0.15961	0.107139	2.46532	0.149881
Zipacnadia	Meg22_1618_Bin_20	0.343109	0.109877	0.222	0.15787	0.892491	0.268012	0.764589	0.299586	2.51176	3.00877	7.02461	3.55999	0.261621	0.170793	0.309319	0.197926
Zipacnadia	Meg22_1618_Bin_25	0.135085	0.0584682	0.056	0.0777565	0.229606	0.0803361	0.206822	0.133369	4.41005	4.5219	4.15011	1.60072	0.113283	0.0746859	0.736153	0.140817
Zipacnadia	Meg22_46_Bin_204	0.157694	0.305594	11.7	0.157022	0.434939	1.17503	0.516601	0.202432	0.548931	0.244786	0.305084	0.148933	0.278011	1.79639	0.860506	0.10242
Zipacnadia	Meg22_810_Bin_154_2_2	0.135595	0.0487013	0.0932	0.0702034	0.297542	0.110177	0.262965	0.126261	8.58681	4.07049	3.82242	6.31048	0.104935	0.0661514	2.55286	0.099106
Zipacnadia	Meg22_810_Bin_174	0.116036	0.0819701	0.0714	0.0716115	0.214877	0.846887	0.190788	0.11623	2.71233	1.09387	1.12728	0.462886	0.109611	0.225545	1.86761	0.115592
Zipacnadia	Meg22_810_Bin_187	0.114903	0.0479901	0.0544	0.0625503	0.212082	0.126438	0.189499	0.11525	4.28198	9.65277	12.4291	6.98205	0.092001	0.0570571	1.56357	0.113633
Zipacnadia	Meg22_810_Bin_247	0.270864	0.223844	0.0388	0.318548	0.462034	4.66825	1.11555	0.645116	4.15656	1.6002	1.53376	0.328203	0.953446	2.09693	7.74186	0.110942
Hebobacteria	Meg19_1012_Bin_93	0.117296	0.0459118	0.0403	0.0604815	0.267922	1.4968	0.229903	0.100873	1.14262	0.503606	0.354584	0.0865752	0.0908023	0.0567315	2.88869	0.0926663
Hebobacteria	Meg22_1012_Bin_273	0.155327	0.0555456	0.0506	0.0817677	0.324705	0.200044	0.295568	0.184658	8.54347	10.8521	0.157468	0.215897	0.121598	0.0756321	0.619132	0.118065
Hebobacteria	Meg22_1012_Bin_9	0.124858	0.0489655	0.0415	0.0663193	0.262831	1.60412	0.234144	0.108444	1.27791	0.475188	0.320917	0.04596	0.10111	0.0732751	3.19259	0.0946679
Hebobacteria	Meg22_1214_Bin_7	0.126115	0.0484862	0.043	0.0702917	0.264899	0.186298	0.237562	0.153573	9.57262	10.218	0.128171	0.173188	0.101703	0.0637948	0.629502	0.102778
Hebobacteria	Meg22_810_Bin_154_2_1	0.145719	0.0739768	0.0592	0.0913435	0.326075	1.485	0.315466	0.124778	1.19923	0.543871	0.374795	0.110855	0.119926	0.0893296	2.96845	0.105778
	Hebo+Zipacna Site Total	13.4288	15.5014	91.3014	13.2693	19.3495	44.3583	21.6569	12.7744	191.549	191.099	173.776	81.0154	13.0457	21.1326	92.4357	8.24432
	All MAGs Site Total	4470.68	4638.09	12200	4717.74	1774.12	8791.93	2537.13	2802.32	9792.34	10802.9	10346.1	8234.79	2951.81	4089.81	10904.9	1278.21
	Site Proportion Hebo+Zipacna	0.00300375	0.0033422	0.00748372	0.00281264	0.0109065	0.00504534	0.00853598	0.00455852	0.0195611	0.0176895	0.0167964	0.00983818	0.00441957	0.00516713	0.00847651	0.00644988
	Hebo+Zipacna Region Total	1003.94
	All MAGs Region Total	100333
	Region Proportion Zipacnadia and Hebobacteria	0.0100061
