# Supplementary material for: Expansion of Armatimonadota through marine sediment sequencing describes two classes with unique ecological roles
Source: ISME Commun. 2023 Jun 24;3:64. doi: 10.1038/s43705-023-00269-x (PMC10290634; doi:10.1038/s43705-023-00269-x)
Supplement: Supplementary file 9 — Supplementary Table 6 [file 43705_2023_269_MOESM9_ESM.xlsx]

## Sheet: All values
Genome	Domain	Phylum/Class	Group/Name	Comments	Reference	clusters
AB_03_Bin_3	Bacteria	Armatimonadota	Zipacnadia		This study	cluster 0
AB_3033_Bin_153	Bacteria	Armatimonadota	Zipacnadia		This study	cluster 0
AB_3033_Bin_163	Bacteria	Armatimonadota	Zipacnadia		This study	cluster 0
AB_3033_Bin_57	Bacteria	Armatimonadota	Zipacnadia		This study	cluster 0
AB_3033_Bin_59	Bacteria	Armatimonadota	Zipacnadia		This study	cluster 0
AB_3033_Bin_7	Bacteria	Armatimonadota	Zipacnadia		This study	cluster 0
Meg19_1012_Bin_171	Bacteria	Armatimonadota	Zipacnadia		This study	cluster 0
Meg19_1012_Bin_211	Bacteria	Armatimonadota	Zipacnadia		This study	cluster 0
Meg19_1012_Bin_248	Bacteria	Armatimonadota	Zipacnadia		This study	cluster 0
Meg19_1012_Bin_263	Bacteria	Armatimonadota	Zipacnadia		This study	cluster 0
Meg19_1012_Bin_303	Bacteria	Armatimonadota	Zipacnadia		This study	cluster 0
Meg19_1012_Bin_454	Bacteria	Armatimonadota	Zipacnadia		This study	cluster 0
Meg19_1012_Bin_91	Bacteria	Armatimonadota	Zipacnadia		This study	cluster 0
Meg22_1012_Bin_108	Bacteria	Armatimonadota	Zipacnadia		This study	cluster 0
Meg22_1012_Bin_125	Bacteria	Armatimonadota	Zipacnadia		This study	cluster 0
Meg22_1012_Bin_155	Bacteria	Armatimonadota	Zipacnadia		This study	cluster 0
Meg22_1012_Bin_219	Bacteria	Armatimonadota	Zipacnadia		This study	cluster 0
Meg22_1012_Bin_226	Bacteria	Armatimonadota	Zipacnadia		This study	cluster 0
Meg22_1012_Bin_227	Bacteria	Armatimonadota	Zipacnadia		This study	cluster 0
Meg22_1012_Bin_23	Bacteria	Armatimonadota	Zipacnadia		This study	cluster 0
Meg22_1012_Bin_243	Bacteria	Armatimonadota	Zipacnadia		This study	cluster 0
Meg22_1012_Bin_267	Bacteria	Armatimonadota	Zipacnadia		This study	cluster 0
Meg22_1012_Bin_272	Bacteria	Armatimonadota	Zipacnadia		This study	cluster 0
Meg22_1012_Bin_286	Bacteria	Armatimonadota	Zipacnadia		This study	cluster 0
Meg22_1012_Bin_287	Bacteria	Armatimonadota	Zipacnadia		This study	cluster 0
Meg22_1012_Bin_29	Bacteria	Armatimonadota	Zipacnadia		This study	cluster 0
Meg22_1012_Bin_3	Bacteria	Armatimonadota	Zipacnadia		This study	cluster 0
Meg22_1012_Bin_300	Bacteria	Armatimonadota	Zipacnadia		This study	cluster 0
Meg22_1012_Bin_304	Bacteria	Armatimonadota	Zipacnadia		This study	cluster 0
Meg22_1012_Bin_313	Bacteria	Armatimonadota	Zipacnadia		This study	cluster 0
Meg22_1012_Bin_315	Bacteria	Armatimonadota	Zipacnadia		This study	cluster 0
Meg22_1012_Bin_69	Bacteria	Armatimonadota	Zipacnadia		This study	cluster 0
Meg22_1012_Bin_93	Bacteria	Armatimonadota	Zipacnadia		This study	cluster 0
Meg22_1214_Bin_124	Bacteria	Armatimonadota	Zipacnadia		This study	cluster 0
Meg22_1214_Bin_154	Bacteria	Armatimonadota	Zipacnadia		This study	cluster 0
Meg22_1214_Bin_164	Bacteria	Armatimonadota	Zipacnadia		This study	cluster 0
Meg22_1214_Bin_167	Bacteria	Armatimonadota	Zipacnadia		This study	cluster 0
Meg22_1214_Bin_278	Bacteria	Armatimonadota	Zipacnadia		This study	cluster 0
Meg22_1214_Bin_283	Bacteria	Armatimonadota	Zipacnadia		This study	cluster 0
Meg22_1214_Bin_303	Bacteria	Armatimonadota	Zipacnadia		This study	cluster 0
Meg22_1214_Bin_304	Bacteria	Armatimonadota	Zipacnadia		This study	cluster 0
Meg22_1214_Bin_314	Bacteria	Armatimonadota	Zipacnadia		This study	cluster 0
Meg22_1214_Bin_330	Bacteria	Armatimonadota	Zipacnadia		This study	cluster 0
Meg22_1214_Bin_347	Bacteria	Armatimonadota	Zipacnadia		This study	cluster 0
Meg22_1214_Bin_372	Bacteria	Armatimonadota	Zipacnadia		This study	cluster 0
Meg22_1214_Bin_388	Bacteria	Armatimonadota	Zipacnadia		This study	cluster 0
Meg22_1416_Bin_127	Bacteria	Armatimonadota	Zipacnadia		This study	cluster 0
Meg22_1416_Bin_143	Bacteria	Armatimonadota	Zipacnadia		This study	cluster 0
Meg22_1416_Bin_144	Bacteria	Armatimonadota	Zipacnadia		This study	cluster 0
Meg22_1416_Bin_89	Bacteria	Armatimonadota	Zipacnadia		This study	cluster 0
Meg22_1618_Bin_132	Bacteria	Armatimonadota	Zipacnadia		This study	cluster 0
Meg22_1618_Bin_156	Bacteria	Armatimonadota	Zipacnadia		This study	cluster 0
Meg22_1618_Bin_20	Bacteria	Armatimonadota	Zipacnadia		This study	cluster 0
Meg22_1618_Bin_25	Bacteria	Armatimonadota	Zipacnadia		This study	cluster 0
Meg22_810_Bin_154_2_2	Bacteria	Armatimonadota	Zipacnadia		This study	cluster 0
Meg22_810_Bin_174	Bacteria	Armatimonadota	Zipacnadia		This study	cluster 0
Meg22_810_Bin_187	Bacteria	Armatimonadota	Zipacnadia		This study	cluster 0
Meg22_810_Bin_247	Bacteria	Armatimonadota	Zipacnadia		This study	cluster 0
Meg22_1012_Bin_273	Bacteria	Armatimonadota	Hebobacteria		This study	cluster 0
Meg22_1012_Bin_9	Bacteria	Armatimonadota	Hebobacteria		This study	cluster 0
Meg22_1214_Bin_7	Bacteria	Armatimonadota	Hebobacteria		This study	cluster 0
Meg22_810_Bin_154_2_1	Bacteria	Armatimonadota	Hebobacteria		This study	cluster 0
BHB10-26_Bin_273	Bacteria	Armatimonadota	Hebobacteria		This study	cluster 2
BHB10-38_Bin_334	Bacteria	Armatimonadota	Hebobacteria		This study	cluster 2
M3-30_Bin_267	Bacteria	Armatimonadota	Hebobacteria		This study	cluster 2
M3-38_Bin_186	Bacteria	Armatimonadota	Hebobacteria		This study	cluster 2
M3-38_Bin_440	Bacteria	Armatimonadota	Hebobacteria		This study	cluster 2
M3-44_Bin_391	Bacteria	Armatimonadota	Hebobacteria		This study	cluster 2
AB_3033_Bin_184	Bacteria	Armatimonadota	Zipacnadia		This study	cluster 2
Meg19_1012_Bin_67	Bacteria	Armatimonadota	Zipacnadia		This study	cluster 2
Meg19_46_Bin_250	Bacteria	Armatimonadota	Zipacnadia		This study	cluster 2
Meg22_1012_Bin_213	Bacteria	Armatimonadota	Zipacnadia		This study	cluster 2
Meg22_1214_Bin_133	Bacteria	Armatimonadota	Zipacnadia		This study	cluster 2
Meg22_46_Bin_204	Bacteria	Armatimonadota	Zipacnadia		This study	cluster 2
M3-30_Bin_234	Bacteria	Armatimonadota	Hebobacteria		This study	cluster 2
M8-58_Bin_71	Bacteria	Armatimonadota	Hebobacteria		This study	cluster 2
Meg19_1012_Bin_93	Bacteria	Armatimonadota	Hebobacteria		This study	cluster 2
GCA_004010955	Bacteria	Actinobacteria	Actinomyces sp. 299 (high GC Gram+)		Phylogeny	cluster 0
GCA_009930875	Bacteria	Actinobacteria	Actinomyces sp. 432 (high GC Gram+)		Phylogeny	cluster 0
GCA_002356195	Bacteria	Actinobacteria	Actinomyces sp. Chiba101 (high GC Gram+)		Phylogeny	cluster 0
GCA_004798665	Bacteria	Actinobacteria	Actinomyces sp. dk561 (high GC Gram+)		Phylogeny	cluster 0
GCA_005696555	Bacteria	Actinobacteria	Actinomyces sp. oral taxon 171 str. F0337		Phylogeny	cluster 0
GCA_001278845	Bacteria	Actinobacteria	Actinomyces sp. oral taxon 414 (high GC		Phylogeny	cluster 0
GCA_003111765	Bacteria	Actinobacteria	Actinomyces sp. Z16 (high GC Gram+)		Phylogeny	cluster 0
GCA_001717545	Bacteria	Chloroflexi	Anaerolineaceae bacterium oral taxon 439 (GNS bacteria)		Phylogeny	cluster 0
GCA_900184705	Bacteria	Chloroflexi	Brevefilum fermentans (GNS bacteria)		Phylogeny	cluster 0
GCA_003135395	Bacteria	WPS-2	Candidatus Eremiobacteraeota bacterium (candidate division WPS-2 bacterium)		Phylogeny	cluster 0
GCA_012033395	Bacteria	Chloroflexi	Chloroflexia_bacterium		Phylogeny	cluster 0
GCA_000789395	Bacteria	Firmicutes	Clostridium baratii str. Sullivan (firmicutes)		Phylogeny	cluster 0
GCA_001854085	Bacteria	Firmicutes	Clostridium perfringens (firmicutes)		Phylogeny	cluster 0
GCA_003350945	Bacteria	Firmicutes	Clostridium perfringens (firmicutes)		Phylogeny	cluster 0
GCA_902386435	Bacteria	Firmicutes	Clostridium perfringens (firmicutes)		Phylogeny	cluster 0
GCA_000009025	Bacteria	Chloroflexi	Dehalococcoides mccartyi		Phylogeny	cluster 0
GCA_001610775	Bacteria	Chloroflexi	Dehalococcoides mccartyi (GNS bacteria)		Phylogeny	cluster 0
GCA_001889305	Bacteria	Chloroflexi	Dehalococcoides mccartyi (GNS bacteria)		Phylogeny	cluster 0
GCA_002007845	Bacteria	Chloroflexi	Dehalococcoides mccartyi (GNS bacteria)		Phylogeny	cluster 0
GCA_004684285	Bacteria	Chloroflexi	Dehalococcoides mccartyi (GNS bacteria)		Phylogeny	cluster 0
GCA_000341695	Bacteria	Chloroflexi	Dehalococcoides mccartyi BTF08 (GNS bacteria)		Phylogeny	cluster 0
GCA_000830925	Bacteria	Chloroflexi	Dehalococcoides mccartyi CG1 (GNS bacteria)		Phylogeny	cluster 0
GCA_000341655	Bacteria	Chloroflexi	Dehalococcoides mccartyi DCMB5 (GNS bacteria)		Phylogeny	cluster 0
GCA_001547795	Bacteria	Chloroflexi	Dehalococcoides mccartyi IBARAKI (GNS bacteria)		Phylogeny	cluster 0
GCA_000025025	Bacteria	Chloroflexi	Dehalococcoides mccartyi VS (GNS bacteria)		Phylogeny	cluster 0
GCA_001010485	Bacteria	Chloroflexi	Dehalococcoides sp. UCH007 (GNS bacteria)		Phylogeny	cluster 0
GCA_001761445	Bacteria	Chloroflexi	Dehalococcoides_mccartyi		Phylogeny	cluster 0
GCA_002007865	Bacteria	Chloroflexi	Dehalococcoides_mccartyi		Phylogeny	cluster 0
GCA_002021775	Bacteria	Chloroflexi	Dehalococcoides_mccartyi		Phylogeny	cluster 0
GCA_002024205	Bacteria	Chloroflexi	Dehalococcoides_mccartyi		Phylogeny	cluster 0
GCA_002024225	Bacteria	Chloroflexi	Dehalococcoides_mccartyi		Phylogeny	cluster 0
GCA_002028285	Bacteria	Chloroflexi	Dehalococcoides_mccartyi		Phylogeny	cluster 0
GCA_000016705	Bacteria	Chloroflexi	Dehalococcoides_mccartyi_BAV1		Phylogeny	cluster 0
GCA_000830885	Bacteria	Chloroflexi	Dehalococcoides_mccartyi_CG5		Phylogeny	cluster 0
GCA_000025585	Bacteria	Chloroflexi	Dehalococcoides_mccartyi_GT		Phylogeny	cluster 0
GCA_000499365	Bacteria	Chloroflexi	Dehalococcoides_mccartyi_GY50		Phylogeny	cluster 0
GCA_009697285	Bacteria	Firmicutes	Enterococcus faecium (firmicutes)		Phylogeny	cluster 0
GCA_900094185	Bacteria	Firmicutes	Enterococcus faecium (firmicutes)		Phylogeny	cluster 0
GCA_900639545	Bacteria	Firmicutes	Enterococcus faecium (firmicutes)		Phylogeny	cluster 0
GCA_000504125	Bacteria	Firmicutes	Enterococcus mundtii QU 25 (firmicutes)		Phylogeny	cluster 0
GCA_007361935	Bacteria	Firmicutes	Lachnospiraceae bacterium KGMB03038 (firmicutes)		Phylogeny	cluster 0
GCA_001702155	Bacteria	Firmicutes	Lactobacillus paracollinoides (firmicutes)		Phylogeny	cluster 0
GCA_001484005	Bacteria	Firmicutes	Lactobacillus plantarum (firmicutes)		Phylogeny	cluster 0
GCA_002005385	Bacteria	Firmicutes	Lactobacillus plantarum (firmicutes)		Phylogeny	cluster 0
GCA_002117245	Bacteria	Firmicutes	Lactobacillus plantarum (firmicutes)		Phylogeny	cluster 0
GCA_002117305	Bacteria	Firmicutes	Lactobacillus plantarum (firmicutes)		Phylogeny	cluster 0
GCA_002173655	Bacteria	Firmicutes	Lactobacillus plantarum (firmicutes)		Phylogeny	cluster 0
GCA_002220175	Bacteria	Firmicutes	Lactobacillus plantarum (firmicutes)		Phylogeny	cluster 0
GCA_002286275	Bacteria	Firmicutes	Lactobacillus plantarum (firmicutes)		Phylogeny	cluster 0
GCA_002868755	Bacteria	Firmicutes	Lactobacillus plantarum (firmicutes)		Phylogeny	cluster 0
GCA_004101625	Bacteria	Firmicutes	Lactobacillus plantarum (firmicutes)		Phylogeny	cluster 0
GCA_004103515	Bacteria	Firmicutes	Lactobacillus plantarum (firmicutes)		Phylogeny	cluster 0
GCA_004141755	Bacteria	Firmicutes	Lactobacillus plantarum (firmicutes)		Phylogeny	cluster 0
GCA_009619495	Bacteria	Firmicutes	Lactobacillus plantarum (firmicutes)		Phylogeny	cluster 0
GCA_009913695	Bacteria	Firmicutes	Lactobacillus plantarum (firmicutes)		Phylogeny	cluster 0
GCA_003641165	Bacteria	Firmicutes	Lactobacillus plantarum subsp. argentoratensis (firmicutes)		Phylogeny	cluster 0
GCA_000203855	Bacteria	Firmicutes	Lactobacillus plantarum WCFS1 (firmicutes)		Phylogeny	cluster 0
GCA_003574015	Bacteria	Firmicutes	Oscillibacter sp. PEA192 (firmicutes)		Phylogeny	cluster 0
GCA_003966975	Bacteria	Chloroflexi	Pelolinea submarina (GNS bacteria)		Phylogeny	cluster 0
GCA_007122555	Bacteria	Chloroflexi	Thermomicrobiaceae_bacterium		Phylogeny	cluster 0
GCA_004525275	Bacteria	Chloroflexi	Thermomicrobiales_bacterium		Phylogeny	cluster 0
GCA_000199675	Bacteria	Chloroflexi	Anaerolinea thermophila UNI-1 (GNS bacteria)		Phylogeny	cluster 2
GCA_011367365	Bacteria	Chloroflexi	Anaerolinea_sp.		Phylogeny	cluster 2
GCA_002699125	Bacteria	Chloroflexi	Anaerolineaceae_bacterium		Phylogeny	cluster 2
GCA_002699585	Bacteria	Chloroflexi	Anaerolineaceae_bacterium		Phylogeny	cluster 2
GCA_002702065	Bacteria	Chloroflexi	Anaerolineaceae_bacterium		Phylogeny	cluster 2
GCA_012514775	Bacteria	Chloroflexi	Anaerolineaceae_bacterium		Phylogeny	cluster 2
GCA_011370265	Bacteria	Chloroflexi	Anaerolineae_bacterium		Phylogeny	cluster 2
GCA_011771555	Bacteria	Chloroflexi	Anaerolineae_bacterium		Phylogeny	cluster 2
GCA_011771845	Bacteria	Chloroflexi	Anaerolineae_bacterium		Phylogeny	cluster 2
GCA_011773025	Bacteria	Chloroflexi	Anaerolineae_bacterium		Phylogeny	cluster 2
GCA_011773525	Bacteria	Chloroflexi	Anaerolineae_bacterium		Phylogeny	cluster 2
GCA_011776005	Bacteria	Chloroflexi	Anaerolineae_bacterium		Phylogeny	cluster 2
GCA_004377365	Bacteria	Chloroflexi	Anaerolineales_bacterium		Phylogeny	cluster 2
GCA_011772595	Bacteria	Chloroflexi	Anaerolineales_bacterium		Phylogeny	cluster 2
GCA_000281175	Bacteria	Chloroflexi	Caldilinea aerophila DSM 14535 = NBRC 104270		Phylogeny	cluster 2
GCA_001441165	Bacteria	Actinobacteria	Acidipropionibacterium acidipropionici (high GC Gram+)		Phylogeny	cluster 1
GCA_001602115	Bacteria	Actinobacteria	Acidipropionibacterium acidipropionici (high GC Gram+)		Phylogeny	cluster 1
GCA_001855335	Bacteria	Actinobacteria	Acidipropionibacterium acidipropionici (high GC Gram+)		Phylogeny	cluster 1
GCA_001975205	Bacteria	Actinobacteria	Acidipropionibacterium acidipropionici (high GC Gram+)		Phylogeny	cluster 1
GCA_003956085	Bacteria	Actinobacteria	Acidipropionibacterium acidipropionici (high GC Gram+)		Phylogeny	cluster 1
GCA_005890155	Bacteria	Actinobacteria	Acidipropionibacterium acidipropionici (high GC Gram+)		Phylogeny	cluster 1
GCA_000310065	Bacteria	Actinobacteria	Acidipropionibacterium acidipropionici ATCC 4875 (high GC Gram+)		Phylogeny	cluster 1
GCA_004011055	Bacteria	Actinobacteria	Acidipropionibacterium jensenii (high GC Gram+)		Phylogeny	cluster 1
GCA_004011075	Bacteria	Actinobacteria	Acidipropionibacterium jensenii (high GC Gram+)		Phylogeny	cluster 1
GCA_005890135	Bacteria	Actinobacteria	Acidipropionibacterium jensenii (high GC Gram+)		Phylogeny	cluster 1
GCA_900637925	Bacteria	Actinobacteria	Acidipropionibacterium jensenii (high GC Gram+)		Phylogeny	cluster 1
GCA_001553565	Bacteria	Actinobacteria	Actinomyces radicidentis (high GC Gram+)		Phylogeny	cluster 1
GCA_900637295	Bacteria	Actinobacteria	Actinomyces slackii (high GC Gram+)		Phylogeny	cluster 1
GCA_003694905	Bacteria	Chloroflexi	Caldilineae_bacterium		Phylogeny	cluster 2
GCA_003695385	Bacteria	Chloroflexi	Caldilineae_bacterium		Phylogeny	cluster 2
GCA_003697425	Bacteria	Chloroflexi	Caldilineae_bacterium		Phylogeny	cluster 2
GCA_003569045	Bacteria	Chloroflexi	anaerobic_bacterium_MO-CFX2		Phylogeny	cluster 1
GCA_011176545	Bacteria	Chloroflexi	Caldilineae_bacterium		Phylogeny	cluster 2
GCA_011176555	Bacteria	Chloroflexi	Caldilineae_bacterium		Phylogeny	cluster 2
GCA_002702705	Bacteria	Chloroflexi	Anaerolineaceae_bacterium		Phylogeny	cluster 1
GCA_012032575	Bacteria	Chloroflexi	Anaerolineales_bacterium		Phylogeny	cluster 1
GCA_011192085	Bacteria	Chloroflexi	Caldilineae_bacterium		Phylogeny	cluster 2
GCA_900066015	Bacteria	Chloroflexi	Candidatus Promineofilum breve (GNS bacteria)		Phylogeny	cluster 2
GCA_004138165	Bacteria	Chloroflexi	Candidatus_Chloroploca_sp._Khr17		Phylogeny	cluster 2
GCA_004762035	Bacteria	Chloroflexi	Candidatus_Chloroploca_sp._M-50		Phylogeny	cluster 2
GCA_003694735	Bacteria	Chloroflexi	Caldilineae_bacterium		Phylogeny	cluster 1
GCA_003131245	Bacteria	WPS-2	Candidatus Eremiobacteraeota bacterium (candidate division WPS-2 bacterium)		Phylogeny	cluster 1
GCA_004138175	Bacteria	Chloroflexi	Chloroflexales_bacterium_ZM16-3		Phylogeny	cluster 2
GCA_003451595	Bacteria	Chloroflexi	Chloroflexi_bacterium		Phylogeny	cluster 2
GCA_003131565	Bacteria	WPS-2	Candidatus Eremiobacteraeota bacterium (candidate division WPS-2 bacterium)		Phylogeny	cluster 1
GCA_003133025	Bacteria	WPS-2	Candidatus Eremiobacteraeota bacterium (candidate division WPS-2 bacterium)		Phylogeny	cluster 1
GCA_003520455	Bacteria	Chloroflexi	Chloroflexi_bacterium		Phylogeny	cluster 2
GCA_003133745	Bacteria	WPS-2	Candidatus Eremiobacteraeota bacterium (candidate division WPS-2 bacterium)		Phylogeny	cluster 1
GCA_003134035	Bacteria	WPS-2	Candidatus Eremiobacteraeota bacterium (candidate division WPS-2 bacterium)		Phylogeny	cluster 1
GCA_003134455	Bacteria	WPS-2	Candidatus Eremiobacteraeota bacterium (candidate division WPS-2 bacterium)		Phylogeny	cluster 1
GCA_003134605	Bacteria	WPS-2	Candidatus Eremiobacteraeota bacterium (candidate division WPS-2 bacterium)		Phylogeny	cluster 1
GCA_003135555	Bacteria	WPS-2	Candidatus Eremiobacteraeota bacterium (candidate division WPS-2 bacterium)		Phylogeny	cluster 1
GCA_003136355	Bacteria	WPS-2	Candidatus Eremiobacteraeota bacterium (candidate division WPS-2 bacterium)		Phylogeny	cluster 1
GCA_003136655	Bacteria	WPS-2	Candidatus Eremiobacteraeota bacterium (candidate division WPS-2 bacterium)		Phylogeny	cluster 1
GCA_003136895	Bacteria	WPS-2	Candidatus Eremiobacteraeota bacterium (candidate division WPS-2 bacterium)		Phylogeny	cluster 1
GCA_003139515	Bacteria	WPS-2	Candidatus Eremiobacteraeota bacterium (candidate division WPS-2 bacterium)		Phylogeny	cluster 1
GCA_003140455	Bacteria	WPS-2	Candidatus Eremiobacteraeota bacterium (candidate division WPS-2 bacterium)		Phylogeny	cluster 1
GCA_003140835	Bacteria	WPS-2	Candidatus Eremiobacteraeota bacterium (candidate division WPS-2 bacterium)		Phylogeny	cluster 1
GCA_003140855	Bacteria	WPS-2	Candidatus Eremiobacteraeota bacterium (candidate division WPS-2 bacterium)		Phylogeny	cluster 1
GCA_003155175	Bacteria	WPS-2	Candidatus Eremiobacteraeota bacterium (candidate division WPS-2 bacterium)		Phylogeny	cluster 1
GCA_003156035	Bacteria	WPS-2	Candidatus Eremiobacteraeota bacterium (candidate division WPS-2 bacterium)		Phylogeny	cluster 1
GCA_003158195	Bacteria	WPS-2	Candidatus Eremiobacteraeota bacterium (candidate division WPS-2 bacterium)		Phylogeny	cluster 1
GCA_003161555	Bacteria	WPS-2	Candidatus Eremiobacteraeota bacterium (candidate division WPS-2 bacterium)		Phylogeny	cluster 1
GCA_003163955	Bacteria	WPS-2	Candidatus Eremiobacteraeota bacterium (candidate division WPS-2 bacterium)		Phylogeny	cluster 1
GCA_003164045	Bacteria	WPS-2	Candidatus Eremiobacteraeota bacterium (candidate division WPS-2 bacterium)		Phylogeny	cluster 1
GCA_003164495	Bacteria	WPS-2	Candidatus Eremiobacteraeota bacterium (candidate division WPS-2 bacterium)		Phylogeny	cluster 1
GCA_003164995	Bacteria	WPS-2	Candidatus Eremiobacteraeota bacterium (candidate division WPS-2 bacterium)		Phylogeny	cluster 1
GCA_003166915	Bacteria	WPS-2	Candidatus Eremiobacteraeota bacterium (candidate division WPS-2 bacterium)		Phylogeny	cluster 1
GCA_003167155	Bacteria	WPS-2	Candidatus Eremiobacteraeota bacterium (candidate division WPS-2 bacterium)		Phylogeny	cluster 1
GCA_003167455	Bacteria	WPS-2	Candidatus Eremiobacteraeota bacterium (candidate division WPS-2 bacterium)		Phylogeny	cluster 1
GCA_003169925	Bacteria	WPS-2	Candidatus Eremiobacteraeota bacterium (candidate division WPS-2 bacterium)		Phylogeny	cluster 1
GCA_003170255	Bacteria	WPS-2	Candidatus Eremiobacteraeota bacterium (candidate division WPS-2 bacterium)		Phylogeny	cluster 1
GCA_003243975	Bacteria	WPS-2	Candidatus Eremiobacteraeota bacterium (candidate division WPS-2 bacterium)		Phylogeny	cluster 1
GCA_002861625	Bacteria	Chloroflexi	Chloroflexi_bacterium		Phylogeny	cluster 1
GCA_003530725	Bacteria	Chloroflexi	Chloroflexi_bacterium		Phylogeny	cluster 1
GCA_003577005	Bacteria	Chloroflexi	Chloroflexi_bacterium		Phylogeny	cluster 1
GCA_003577365	Bacteria	Chloroflexi	Chloroflexi_bacterium		Phylogeny	cluster 1
GCA_003820075	Bacteria	Chloroflexi	Chloroflexi_bacterium		Phylogeny	cluster 1
GCA_003648075	Bacteria	Chloroflexi	Chloroflexi_bacterium		Phylogeny	cluster 2
GCA_003819735	Bacteria	Chloroflexi	Chloroflexi_bacterium		Phylogeny	cluster 2
GCA_003820065	Bacteria	Chloroflexi	Chloroflexi_bacterium		Phylogeny	cluster 2
GCA_003820175	Bacteria	Chloroflexi	Chloroflexi_bacterium		Phylogeny	cluster 2
GCA_004297765	Bacteria	Chloroflexi	Chloroflexi_bacterium		Phylogeny	cluster 2
GCA_005880275	Bacteria	Chloroflexi	Chloroflexi_bacterium		Phylogeny	cluster 1
GCA_005880415	Bacteria	Chloroflexi	Chloroflexi_bacterium		Phylogeny	cluster 1
GCA_005881495	Bacteria	Chloroflexi	Chloroflexi_bacterium		Phylogeny	cluster 1
GCA_009268125	Bacteria	Chloroflexi	Chloroflexia_bacterium_SDU3-3		Phylogeny	cluster 1
GCA_005880175	Bacteria	Chloroflexi	Chloroflexi_bacterium		Phylogeny	cluster 2
GCA_003967555	Bacteria	Chloroflexi	Dictyobacter_kobayashii		Phylogeny	cluster 1
GCA_005883405	Bacteria	Chloroflexi	Chloroflexi_bacterium		Phylogeny	cluster 2
GCA_008501685	Bacteria	Chloroflexi	Chloroflexi_bacterium		Phylogeny	cluster 2
GCA_008501785	Bacteria	Chloroflexi	Chloroflexi_bacterium		Phylogeny	cluster 2
GCA_009937635	Bacteria	Chloroflexi	Chloroflexi_bacterium		Phylogeny	cluster 2
GCA_010092855	Bacteria	Chloroflexi	Chloroflexi_bacterium		Phylogeny	cluster 2
GCA_008326305	Bacteria	Chloroflexi	Dictyobacter_sp._Uno17		Phylogeny	cluster 1
GCA_012515245	Bacteria	Chloroflexi	Chloroflexi_bacterium		Phylogeny	cluster 2
GCA_000018565	Bacteria	Chloroflexi	Herpetosiphon_aurantiacus_DSM_785		Phylogeny	cluster 1
GCA_012840685	Bacteria	Chloroflexi	Chloroflexi_bacterium		Phylogeny	cluster 2
GCA_001306135	Bacteria	Chloroflexi	Herpetosiphon_geysericola		Phylogeny	cluster 1
GCA_003205875	Bacteria	Chloroflexi	Herpetosiphon_llansteffanensis		Phylogeny	cluster 1
GCA_012842785	Bacteria	Chloroflexi	Chloroflexi_bacterium		Phylogeny	cluster 2
GCA_001636295	Bacteria	Actinobacteria	Isoptericola dokdonensis DS-3 (high GC Gram+)		Phylogeny	cluster 1
GCA_000215105	Bacteria	Actinobacteria	Isoptericola variabilis 225 (high GC Gram+)		Phylogeny	cluster 1
GCA_013112575	Bacteria	Chloroflexi	Chloroflexi_bacterium		Phylogeny	cluster 2
GCA_013112675	Bacteria	Chloroflexi	Chloroflexi_bacterium		Phylogeny	cluster 2
GCA_001889125	Bacteria	Actinobacteria	Janibacter indicus (high GC Gram+)		Phylogeny	cluster 1
GCA_004295485	Bacteria	Actinobacteria	Janibacter limosus (high GC Gram+)		Phylogeny	cluster 1
GCA_013112715	Bacteria	Chloroflexi	Chloroflexi_bacterium		Phylogeny	cluster 2
GCA_013112725	Bacteria	Chloroflexi	Chloroflexi_bacterium		Phylogeny	cluster 2
GCA_001898225	Bacteria	Chloroflexi	Chloroflexi_bacterium_54-19		Phylogeny	cluster 2
GCA_001399705	Bacteria	Chloroflexi	Kouleothrix_aurantiaca		Phylogeny	cluster 1
GCA_013122435	Bacteria	Chloroflexi	Chloroflexi_bacterium_AL-N1		Phylogeny	cluster 2
GCA_000178855	Bacteria	Chloroflexi	Ktedonobacter_racemifer_DSM_44963		Phylogeny	cluster 1
GCA_004208415	Bacteria	Chloroflexi	Ktedonosporobacter_rubrisoli		Phylogeny	cluster 1
GCA_002804065	Bacteria	Firmicutes	Kyrpidia spormannii (firmicutes)		Phylogeny	cluster 1
GCA_013122405	Bacteria	Chloroflexi	Chloroflexi_bacterium_AL-N10		Phylogeny	cluster 2
GCA_002148365	Bacteria	Chloroflexi	Litorilinea_aerophila		Phylogeny	cluster 1
GCA_006569185	Bacteria	Chloroflexi	Litorilinea_aerophila		Phylogeny	cluster 1
GCA_001687665	Bacteria	Firmicutes	Planococcus donghaensis (firmicutes)		Phylogeny	cluster 1
GCA_001186155	Bacteria	Firmicutes	Planococcus versutus (firmicutes)		Phylogeny	cluster 1
GCA_000024985	Bacteria	Chloroflexi	Sphaerobacter thermophilus DSM 20745 (GNS bacteria)		Phylogeny	cluster 1
GCA_002109365	Bacteria	Firmicutes	Sporosarcina sp. P37 (firmicutes)		Phylogeny	cluster 1
GCA_003967535	Bacteria	Chloroflexi	Tengunoibacter_tsumagoiensis		Phylogeny	cluster 1
GCA_008838325	Bacteria	Chloroflexi	Tepidiforma bonchosmolovskayae (GNS bacteria)		Phylogeny	cluster 1
GCA_002919155	Bacteria	Chloroflexi	Thermomicrobia_bacterium		Phylogeny	cluster 1
GCA_007119695	Bacteria	Chloroflexi	Thermomicrobiaceae_bacterium		Phylogeny	cluster 1
GCA_007121395	Bacteria	Chloroflexi	Thermomicrobiaceae_bacterium		Phylogeny	cluster 1
GCA_007123655	Bacteria	Chloroflexi	Thermomicrobiaceae_bacterium		Phylogeny	cluster 1
GCA_013122415	Bacteria	Chloroflexi	Chloroflexi_bacterium_AL-N15		Phylogeny	cluster 2
GCA_013122425	Bacteria	Chloroflexi	Chloroflexi_bacterium_AL-N5		Phylogeny	cluster 2
GCA_007124015	Bacteria	Chloroflexi	Thermomicrobiaceae_bacterium		Phylogeny	cluster 1
GCA_013122385	Bacteria	Chloroflexi	Chloroflexi_bacterium_AL-W		Phylogeny	cluster 2
GCA_007124395	Bacteria	Chloroflexi	Thermomicrobiaceae_bacterium		Phylogeny	cluster 1
GCA_002840755	Bacteria	Chloroflexi	Chloroflexi_bacterium_HGW-Chloroflexi-10		Phylogeny	cluster 2
GCA_002842015	Bacteria	Chloroflexi	Chloroflexi_bacterium_HGW-Chloroflexi-5		Phylogeny	cluster 2
GCA_009929835	Bacteria	Chloroflexi	Chloroflexia_bacterium		Phylogeny	cluster 2
GCA_000021945	Bacteria	Chloroflexi	Chloroflexus aggregans DSM 9485 (GNS bacteria)		Phylogeny	cluster 2
GCA_000018865	Bacteria	Chloroflexi	Chloroflexus_aurantiacus_J-10-fl		Phylogeny	cluster 2
GCA_007133545	Bacteria	Chloroflexi	Thermomicrobiaceae_bacterium		Phylogeny	cluster 1
GCA_007133615	Bacteria	Chloroflexi	Thermomicrobiaceae_bacterium		Phylogeny	cluster 1
GCA_008011965	Bacteria	Chloroflexi	Thermomicrobiales_bacterium		Phylogeny	cluster 1
GCA_000022185	Bacteria	Chloroflexi	Chloroflexus_aurantiacus_Y-400-fl		Phylogeny	cluster 2
GCA_000011905	Bacteria	Chloroflexi	Dehalococcoides mccartyi 195 (GNS bacteria)		Phylogeny	cluster 2
GCA_002007825	Bacteria	Chloroflexi	Dehalococcoides_mccartyi		Phylogeny	cluster 2
GCA_002007905	Bacteria	Chloroflexi	Dehalococcoides_mccartyi		Phylogeny	cluster 2
GCA_002356375	Bacteria	Chloroflexi	Dehalococcoides_mccartyi		Phylogeny	cluster 2
GCA_000830905	Bacteria	Chloroflexi	Dehalococcoides_mccartyi_CG4		Phylogeny	cluster 2
GCA_001953175	Bacteria	Chloroflexi	Dehalogenimonas formicexedens (GNS bacteria)		Phylogeny	cluster 2
GCA_000143165	Bacteria	Chloroflexi	Dehalogenimonas lykanthroporepellens BL-DC-9 (GNS bacteria)		Phylogeny	cluster 2
GCA_001005265	Bacteria	Chloroflexi	Dehalogenimonas sp. WBC-2 (GNS bacteria)		Phylogeny	cluster 2
GCA_000191045	Bacteria	Aquificae	Desulfurobacterium thermolithotrophum DSM 11699 (bacteria)		Phylogeny	cluster 2
GCA_003967575	Bacteria	Chloroflexi	Dictyobacter_alpinus		Phylogeny	cluster 2
GCA_003967515	Bacteria	Chloroflexi	Dictyobacter_aurantiacus		Phylogeny	cluster 2
GCA_008974265	Bacteria	Chloroflexi	Dictyobacter_vulcani		Phylogeny	cluster 2
GCA_000021685	Bacteria	Chloroflexi	Thermomicrobium roseum DSM 5159 (GNS bacteria)		Phylogeny	cluster 1
GCA_000010785	Bacteria	Aquificae	Hydrogenobacter thermophilus TK-6 (aquificales)		Phylogeny	cluster 2
GCA_000164905	Bacteria	Aquificae	Hydrogenobacter thermophilus TK-6 (aquificales)		Phylogeny	cluster 2
GCA_000213785	Bacteria	Aquificae	Hydrogenobaculum sp. 3684 (aquificales)		Phylogeny	cluster 2
GCA_000341855	Bacteria	Aquificae	Hydrogenobaculum sp. HO (aquificales)		Phylogeny	cluster 2
GCA_000215065	Bacteria	Aquificae	Hydrogenobaculum sp. SHO (aquificales)		Phylogeny	cluster 2
GCA_000348765	Bacteria	Aquificae	Hydrogenobaculum sp. SN (aquificales)		Phylogeny	cluster 2
GCA_000020785	Bacteria	Aquificae	Hydrogenobaculum sp. Y04AAS1 (aquificales)		Phylogeny	cluster 2
GCA_009389605	Bacteria	Chloroflexi	Kallotenue_sp._CFH_73958		Phylogeny	cluster 2
GCA_003526995	Bacteria	Chloroflexi	Ktedonobacter_sp.		Phylogeny	cluster 2
GCA_003530715	Bacteria	Chloroflexi	Ktedonobacter_sp.		Phylogeny	cluster 2
GCA_011389075	Bacteria	Chloroflexi	Ktedonobacter_sp.		Phylogeny	cluster 2
GCA_009930795	Bacteria	Actinobacteria	Marisediminicola antarctica (high GC Gram+)		Phylogeny	cluster 2
GCA_001974985	Bacteria	Actinobacteria	Microbacterium aurum (high GC Gram+)		Phylogeny	cluster 2
GCA_001652465	Bacteria	Actinobacteria	Microbacterium chocolatum (high GC Gram+)		Phylogeny	cluster 2
GCA_011047935	Bacteria	Chloroflexi	Thermomicrobium_roseum		Phylogeny	cluster 1
GCA_003367705	Bacteria	Actinobacteria	Microbacterium foliorum (high GC Gram+)		Phylogeny	cluster 2
GCA_011054015	Bacteria	Chloroflexi	Thermomicrobium_roseum		Phylogeny	cluster 1
GCA_011058335	Bacteria	Chloroflexi	Thermomicrobium_roseum		Phylogeny	cluster 1
GCA_003253565	Bacteria	Chloroflexi	Thermosporothrix_hazakensis		Phylogeny	cluster 1
GCA_005402645	Bacteria	Chloroflexi	Thermosporothrix_hazakensis		Phylogeny	cluster 1
GCA_012032775	Bacteria	Chloroflexi	Oscillochloris_sp.		Phylogeny	cluster 2
GCA_000021565	Bacteria	Aquificae	Persephonella marina EX-H1 (aquificales)		Phylogeny	cluster 2
GCA_000017805	Bacteria	Chloroflexi	Roseiflexus_castenholzii_DSM_13941		Phylogeny	cluster 2
GCA_000016665	Bacteria	Chloroflexi	Roseiflexus_sp._RS-1		Phylogeny	cluster 2
GCA_002951815	Bacteria	Firmicutes	Sulfobacillus thermotolerans (firmicutes)		Phylogeny	cluster 2
GCA_000021545	Bacteria	Aquificae	Sulfurihydrogenibium azorense Az-Fu1 (aquificales)		Phylogeny	cluster 2
GCA_000020325	Bacteria	Aquificae	Sulfurihydrogenibium sp. YO3AOP1 (aquificales)		Phylogeny	cluster 2
GCA_000025605	Bacteria	Aquificae	Thermocrinis albus DSM 14484 (aquificales)		Phylogeny	cluster 2
GCA_000512735	Bacteria	Aquificae	Thermocrinis ruber (aquificales)		Phylogeny	cluster 2
GCA_011373545	Bacteria	Chloroflexi	Thermomicrobium_roseum		Phylogeny	cluster 2
GCA_001547735	Bacteria	Aquificae	Thermosulfidibacter takaii ABI70S6 (aquificales)		Phylogeny	cluster 2
GCA_000185805	Bacteria	Aquificae	Thermovibrio ammonificans HB-1 (bacteria)		Phylogeny	cluster 2
GCA_001443605.1	Bacteria	unclassified	0	NS	MEBS internal db	cluster 2
GCA_000829235.1	Bacteria	Cyanobacteria	0	Sur	MEBS internal db	cluster 2
GCA_000020825.1	Bacteria	Proteobacteria	Acidithiobacillia	SOM	MEBS internal db	cluster 2
GCA_001023575.1	Bacteria	Actinobacteria	0	NS	MEBS internal db	cluster 1
GCA_000025005.1	Bacteria	Thermobaculum	0	NS	MEBS internal db	cluster 1
GCA_000006175.1	Archaea	Euryarchaeota	Methanococci	Sur	MEBS internal db	cluster 3
GCA_000175575.2	Bacteria	Proteobacteria	Acidithiobacillia	SOM	MEBS internal db	cluster 2
GCA_000023265.1	Bacteria	Actinobacteria	Acidimicrobiia	NS	MEBS internal db	cluster 1
GCA_000348785.1	Bacteria	Actinobacteria	Acidimicrobiia	NS	MEBS internal db	cluster 1
GCA_000014005.1	Bacteria	Acidobacteria	Acidobacteriales	NS	MEBS internal db	cluster 1
GCA_000022565.1	Bacteria	Acidobacteria	Acidobacteriales	NS	MEBS internal db	cluster 1
GCA_000178955.2	Bacteria	Acidobacteria	Acidobacteriales	NS	MEBS internal db	cluster 1
GCA_000178975.2	Bacteria	Acidobacteria	Acidobacteriales	NS	MEBS internal db	cluster 1
GCA_000179915.2	Bacteria	Acidobacteria	Acidobacteriales	NS	MEBS internal db	cluster 1
GCA_000214095.2	Bacteria	Proteobacteria	Acidithiobacillia	SOM	MEBS internal db	cluster 2
GCA_000017565.1	Bacteria	Proteobacteria	Alphaproteobacteria	NS	MEBS internal db	cluster 2
GCA_000007065.1	Archaea	Euryarchaeota	Methanomicrobia	Sur	MEBS internal db	cluster 3
GCA_000265425.1	Bacteria	Acidobacteria	Acidobacteriales	NS	MEBS internal db	cluster 1
GCA_000015025.1	Bacteria	Actinobacteria	Acidothermales	NS	MEBS internal db	cluster 1
GCA_000092645.1	Bacteria	Actinobacteria	Actinobacteria incertae sedis	NS	MEBS internal db	cluster 1
GCA_001028625.1	Bacteria	Proteobacteria	Alphaproteobacteria	NS	MEBS internal db	cluster 2
GCA_000006905.1	Bacteria	Proteobacteria	Alphaproteobacteria	NS	MEBS internal db	cluster 1
GCA_000007345.1	Archaea	Euryarchaeota	Methanomicrobia	S-org	MEBS internal db	cluster 3
GCA_000006965.1	Bacteria	Proteobacteria	Alphaproteobacteria	NS	MEBS internal db	cluster 1
GCA_000007105.1	Bacteria	Proteobacteria	Alphaproteobacteria	NS	MEBS internal db	cluster 1
GCA_001304795.1	Bacteria	Proteobacteria	Alphaproteobacteria	NS	MEBS internal db	cluster 2
GCA_000007125.1	Bacteria	Proteobacteria	Alphaproteobacteria	NS	MEBS internal db	cluster 1
GCA_000009625.1	Bacteria	Proteobacteria	Alphaproteobacteria	NS	MEBS internal db	cluster 1
GCA_000010525.1	Bacteria	Proteobacteria	Alphaproteobacteria	NS	MEBS internal db	cluster 1
GCA_000010725.1	Bacteria	Proteobacteria	Alphaproteobacteria	NS	MEBS internal db	cluster 1
GCA_000010825.1	Bacteria	Proteobacteria	Alphaproteobacteria	NS	MEBS internal db	cluster 1
GCA_000011365.1	Bacteria	Proteobacteria	Alphaproteobacteria	NS	MEBS internal db	cluster 1
GCA_000011685.1	Bacteria	Proteobacteria	Alphaproteobacteria	NS	MEBS internal db	cluster 1
GCA_000009985.1	Bacteria	Proteobacteria	Alphaproteobacteria	Sur	MEBS internal db	cluster 2
GCA_000011965.2	Bacteria	Proteobacteria	Alphaproteobacteria	S-org	MEBS internal db	cluster 1
GCA_000014865.1	Bacteria	Proteobacteria	Alphaproteobacteria	Sur	MEBS internal db	cluster 2
GCA_000012345.1	Bacteria	Proteobacteria	Alphaproteobacteria	NS	MEBS internal db	cluster 1
GCA_000012725.1	Bacteria	Proteobacteria	Alphaproteobacteria	NS	MEBS internal db	cluster 1
GCA_000013005.1	Bacteria	Proteobacteria	Alphaproteobacteria	NS	MEBS internal db	cluster 1
GCA_000013025.1	Bacteria	Proteobacteria	Alphaproteobacteria	NS	MEBS internal db	cluster 1
GCA_000013085.1	Bacteria	Proteobacteria	Alphaproteobacteria	NS	MEBS internal db	cluster 1
GCA_000013325.1	Bacteria	Proteobacteria	Alphaproteobacteria	NS	MEBS internal db	cluster 1
GCA_000013365.1	Bacteria	Proteobacteria	Alphaproteobacteria	NS	MEBS internal db	cluster 1
GCA_000013565.1	Bacteria	Proteobacteria	Alphaproteobacteria	NS	MEBS internal db	cluster 1
GCA_000013685.1	Bacteria	Proteobacteria	Alphaproteobacteria	NS	MEBS internal db	cluster 1
GCA_000513295.1	Bacteria	Proteobacteria	Alphaproteobacteria	Sur	MEBS internal db	cluster 2
GCA_000008645.1	Archaea	Euryarchaeota	Methanobacteria	Sur	MEBS internal db	cluster 3
GCA_000968135.1	Bacteria	Proteobacteria	Alphaproteobacteria	Sur	MEBS internal db	cluster 2
GCA_000013745.1	Bacteria	Proteobacteria	Alphaproteobacteria	NS	MEBS internal db	cluster 1
GCA_000013885.1	Bacteria	Proteobacteria	Alphaproteobacteria	NS	MEBS internal db	cluster 1
GCA_000981545.1	Bacteria	Proteobacteria	Alphaproteobacteria	Sur	MEBS internal db	cluster 2
GCA_000013985.1	Bacteria	Proteobacteria	Alphaproteobacteria	NS	MEBS internal db	cluster 1
GCA_001046955.1	Bacteria	Proteobacteria	Alphaproteobacteria	Sur	MEBS internal db	cluster 2
GCA_000014045.1	Bacteria	Proteobacteria	Alphaproteobacteria	NS	MEBS internal db	cluster 1
GCA_000014065.1	Bacteria	Proteobacteria	Alphaproteobacteria	NS	MEBS internal db	cluster 1
GCA_000014245.1	Bacteria	Proteobacteria	Alphaproteobacteria	NS	MEBS internal db	cluster 1
GCA_000014285.1	Bacteria	Proteobacteria	Alphaproteobacteria	NS	MEBS internal db	cluster 1
GCA_000014745.1	Bacteria	Proteobacteria	Alphaproteobacteria	NS	MEBS internal db	cluster 1
GCA_000014825.1	Bacteria	Proteobacteria	Alphaproteobacteria	NS	MEBS internal db	cluster 1
GCA_000015165.1	Bacteria	Proteobacteria	Alphaproteobacteria	NS	MEBS internal db	cluster 1
GCA_000015985.1	Bacteria	Proteobacteria	Alphaproteobacteria	NS	MEBS internal db	cluster 1
GCA_000016185.1	Bacteria	Proteobacteria	Alphaproteobacteria	NS	MEBS internal db	cluster 1
GCA_000016265.1	Bacteria	Proteobacteria	Alphaproteobacteria	NS	MEBS internal db	cluster 1
GCA_000016285.1	Bacteria	Proteobacteria	Alphaproteobacteria	NS	MEBS internal db	cluster 1
GCA_000016405.1	Bacteria	Proteobacteria	Alphaproteobacteria	Sur	MEBS internal db	cluster 1
GCA_000016725.1	Bacteria	Proteobacteria	Alphaproteobacteria	NS	MEBS internal db	cluster 1
GCA_000016765.1	Bacteria	Proteobacteria	Alphaproteobacteria	NS	MEBS internal db	cluster 1
GCA_000017145.1	Bacteria	Proteobacteria	Alphaproteobacteria	NS	MEBS internal db	cluster 1
GCA_000017265.1	Bacteria	Proteobacteria	Alphaproteobacteria	NS	MEBS internal db	cluster 1
GCA_000199675.1	Bacteria	Chloroflexi	Anaerolineae	Sur	MEBS internal db	cluster 2
GCA_000021565.1	Bacteria	Aquificae	Aquificales	CLSB	MEBS internal db	cluster 2
GCA_000008625.1	Bacteria	Aquificae	Aquificales	SO/SR	MEBS internal db	cluster 2
GCA_000017405.1	Bacteria	Proteobacteria	Alphaproteobacteria	NS	MEBS internal db	cluster 1
GCA_000017645.1	Bacteria	Proteobacteria	Alphaproteobacteria	NS	MEBS internal db	cluster 1
GCA_000018145.1	Bacteria	Proteobacteria	Alphaproteobacteria	NS	MEBS internal db	cluster 1
GCA_000018545.1	Bacteria	Proteobacteria	Alphaproteobacteria	NS	MEBS internal db	cluster 1
GCA_000018845.1	Bacteria	Proteobacteria	Alphaproteobacteria	NS	MEBS internal db	cluster 1
GCA_000019145.1	Bacteria	Proteobacteria	Alphaproteobacteria	NS	MEBS internal db	cluster 1
GCA_000020325.1	Bacteria	Aquificae	Aquificales	SOM	MEBS internal db	cluster 2
GCA_000021545.1	Bacteria	Aquificae	Aquificales	SOM	MEBS internal db	cluster 2
GCA_000025605.1	Bacteria	Aquificae	Aquificales	SOM	MEBS internal db	cluster 2
GCA_000019365.1	Bacteria	Proteobacteria	Alphaproteobacteria	NS	MEBS internal db	cluster 1
GCA_000019725.1	Bacteria	Proteobacteria	Alphaproteobacteria	NS	MEBS internal db	cluster 1
GCA_000019845.1	Bacteria	Proteobacteria	Alphaproteobacteria	NS	MEBS internal db	cluster 1
GCA_000019945.1	Bacteria	Proteobacteria	Alphaproteobacteria	NS	MEBS internal db	cluster 1
GCA_000020265.1	Bacteria	Proteobacteria	Alphaproteobacteria	NS	MEBS internal db	cluster 1
GCA_000512735.1	Bacteria	Aquificae	Aquificales	SOM	MEBS internal db	cluster 2
GCA_000020445.1	Bacteria	Proteobacteria	Alphaproteobacteria	NS	MEBS internal db	cluster 1
GCA_000010785.1	Bacteria	Aquificae	Aquificales	Sur	MEBS internal db	cluster 2
GCA_000020785.1	Bacteria	Aquificae	Aquificales	Sur	MEBS internal db	cluster 2
GCA_000021325.1	Bacteria	Proteobacteria	Alphaproteobacteria	NS	MEBS internal db	cluster 1
GCA_000021345.1	Bacteria	Proteobacteria	Alphaproteobacteria	NS	MEBS internal db	cluster 1
GCA_000008665.1	Archaea	Euryarchaeota	Archaeoglobi	SRB	MEBS internal db	cluster 2
GCA_000021365.1	Bacteria	Proteobacteria	Alphaproteobacteria	NS	MEBS internal db	cluster 1
GCA_000021745.1	Bacteria	Proteobacteria	Alphaproteobacteria	NS	MEBS internal db	cluster 1
GCA_000025285.1	Archaea	Euryarchaeota	Archaeoglobi	SRB	MEBS internal db	cluster 2
GCA_000021865.1	Bacteria	Proteobacteria	Alphaproteobacteria	NS	MEBS internal db	cluster 1
GCA_000022085.1	Bacteria	Proteobacteria	Alphaproteobacteria	NS	MEBS internal db	cluster 1
GCA_000023185.1	Bacteria	Proteobacteria	Alphaproteobacteria	NS	MEBS internal db	cluster 1
GCA_000023785.1	Bacteria	Proteobacteria	Alphaproteobacteria	NS	MEBS internal db	cluster 1
GCA_000024465.1	Bacteria	Proteobacteria	Alphaproteobacteria	NS	MEBS internal db	cluster 1
GCA_000026145.1	Bacteria	Proteobacteria	Alphaproteobacteria	NS	MEBS internal db	cluster 1
GCA_000091125.1	Bacteria	Proteobacteria	Alphaproteobacteria	NS	MEBS internal db	cluster 1
GCA_000092025.1	Bacteria	Proteobacteria	Alphaproteobacteria	NS	MEBS internal db	cluster 1
GCA_000011585.1	Archaea	Euryarchaeota	Methanococci	Sur	MEBS internal db	cluster 3
GCA_000092285.1	Bacteria	Proteobacteria	Alphaproteobacteria	NS	MEBS internal db	cluster 1
GCA_000092925.1	Bacteria	Proteobacteria	Alphaproteobacteria	SR	MEBS internal db	cluster 1
GCA_000143145.1	Bacteria	Proteobacteria	Alphaproteobacteria	NS	MEBS internal db	cluster 1
GCA_000194625.1	Archaea	Euryarchaeota	Archaeoglobi	SRB	MEBS internal db	cluster 2
GCA_000385565.1	Archaea	Euryarchaeota	Archaeoglobi	SRB	MEBS internal db	cluster 2
GCA_000144605.1	Bacteria	Proteobacteria	Alphaproteobacteria	NS	MEBS internal db	cluster 1
GCA_000147835.2	Bacteria	Proteobacteria	Alphaproteobacteria	NS	MEBS internal db	cluster 1
GCA_000152825.2	Bacteria	Proteobacteria	Alphaproteobacteria	NS	MEBS internal db	cluster 1
GCA_000154745.2	Bacteria	Proteobacteria	Alphaproteobacteria	NS	MEBS internal db	cluster 1
GCA_000025505.1	Archaea	Euryarchaeota	Archaeoglobi	Sur	MEBS internal db	cluster 2
GCA_000154785.2	Bacteria	Proteobacteria	Alphaproteobacteria	NS	MEBS internal db	cluster 1
GCA_000155675.2	Bacteria	Proteobacteria	Alphaproteobacteria	NS	MEBS internal db	cluster 1
GCA_000155735.2	Bacteria	Proteobacteria	Alphaproteobacteria	NS	MEBS internal db	cluster 1
GCA_000164885.1	Bacteria	Proteobacteria	Alphaproteobacteria	NS	MEBS internal db	cluster 1
GCA_000166055.1	Bacteria	Proteobacteria	Alphaproteobacteria	NS	MEBS internal db	cluster 1
GCA_000175215.2	Bacteria	Proteobacteria	Alphaproteobacteria	NS	MEBS internal db	cluster 1
GCA_000176035.2	Bacteria	Proteobacteria	Alphaproteobacteria	NS	MEBS internal db	cluster 1
GCA_000177255.2	Bacteria	Proteobacteria	Alphaproteobacteria	NS	MEBS internal db	cluster 1
GCA_000789255.1	Archaea	Euryarchaeota	Archaeoglobi	Sur	MEBS internal db	cluster 2
GCA_000182745.2	Bacteria	Proteobacteria	Alphaproteobacteria	NS	MEBS internal db	cluster 1
GCA_000012545.1	Archaea	Euryarchaeota	Methanobacteria	Sur	MEBS internal db	cluster 3
GCA_001006045.1	Archaea	Euryarchaeota	Archaeoglobi	Sur	MEBS internal db	cluster 2
GCA_000185905.1	Bacteria	Proteobacteria	Alphaproteobacteria	NS	MEBS internal db	cluster 1
GCA_000192635.1	Bacteria	Proteobacteria	Alphaproteobacteria	NS	MEBS internal db	cluster 1
GCA_000192745.1	Bacteria	Proteobacteria	Alphaproteobacteria	NS	MEBS internal db	cluster 1
GCA_000019905.1	Bacteria	Firmicutes	Bacilli	NS	MEBS internal db	cluster 2
GCA_000195085.1	Bacteria	Proteobacteria	Alphaproteobacteria	NS	MEBS internal db	cluster 1
GCA_000203895.1	Bacteria	Proteobacteria	Alphaproteobacteria	CLSB	MEBS internal db	cluster 1
GCA_000299435.1	Bacteria	Firmicutes	Bacilli	NS	MEBS internal db	cluster 2
GCA_000218875.1	Bacteria	Proteobacteria	Alphaproteobacteria	NS	MEBS internal db	cluster 1
GCA_000496635.1	Bacteria	Firmicutes	Bacilli	NS	MEBS internal db	cluster 2
GCA_000230555.1	Bacteria	Proteobacteria	Alphaproteobacteria	NS	MEBS internal db	cluster 1
GCA_000725365.1	Bacteria	Firmicutes	Bacilli	NS	MEBS internal db	cluster 2
GCA_000230975.2	Bacteria	Proteobacteria	Alphaproteobacteria	NS	MEBS internal db	cluster 1
GCA_001187595.1	Bacteria	Firmicutes	Bacilli	NS	MEBS internal db	cluster 2
GCA_000230995.2	Bacteria	Proteobacteria	Alphaproteobacteria	NS	MEBS internal db	cluster 1
GCA_000253255.1	Bacteria	Proteobacteria	Alphaproteobacteria	NS	MEBS internal db	cluster 1
GCA_000253295.1	Bacteria	Proteobacteria	Alphaproteobacteria	NS	MEBS internal db	cluster 1
GCA_000264455.2	Bacteria	Proteobacteria	Alphaproteobacteria	NS	MEBS internal db	cluster 1
GCA_000283515.1	Bacteria	Proteobacteria	Alphaproteobacteria	NS	MEBS internal db	cluster 1
GCA_000092905.1	Bacteria	Firmicutes	Bacilli	Sur	MEBS internal db	cluster 2
GCA_000283655.1	Bacteria	Proteobacteria	Alphaproteobacteria	NS	MEBS internal db	cluster 1
GCA_000284275.1	Bacteria	Proteobacteria	Alphaproteobacteria	NS	MEBS internal db	cluster 1
GCA_000284375.1	Bacteria	Proteobacteria	Alphaproteobacteria	NS	MEBS internal db	cluster 1
GCA_000284415.1	Bacteria	Proteobacteria	Alphaproteobacteria	NS	MEBS internal db	cluster 1
GCA_000296215.2	Bacteria	Proteobacteria	Alphaproteobacteria	NS	MEBS internal db	cluster 1
GCA_000166075.1	Bacteria	Firmicutes	Bacilli	Sur	MEBS internal db	cluster 2
GCA_000024845.1	Bacteria	Bacteroidetes	Bacteroidetes Order II. Incertae sedis	Sur	MEBS internal db	cluster 2
GCA_000013445.1	Archaea	Euryarchaeota	Methanomicrobia	Sur	MEBS internal db	cluster 3
GCA_000299095.1	Bacteria	Proteobacteria	Alphaproteobacteria	NS	MEBS internal db	cluster 1
GCA_000299115.1	Bacteria	Proteobacteria	Alphaproteobacteria	NS	MEBS internal db	cluster 1
GCA_000300235.2	Bacteria	Proteobacteria	Alphaproteobacteria	NS	MEBS internal db	cluster 1
GCA_000304315.1	Bacteria	Proteobacteria	Alphaproteobacteria	NS	MEBS internal db	cluster 1
GCA_000311765.1	Bacteria	Proteobacteria	Alphaproteobacteria	NS	MEBS internal db	cluster 1
GCA_000330885.1	Bacteria	Proteobacteria	Alphaproteobacteria	NS	MEBS internal db	cluster 1
GCA_000344805.1	Bacteria	Proteobacteria	Alphaproteobacteria	NS	MEBS internal db	cluster 1
GCA_000013725.1	Archaea	Euryarchaeota	Methanomicrobia	NS	MEBS internal db	cluster 3
GCA_000347675.2	Bacteria	Proteobacteria	Alphaproteobacteria	NS	MEBS internal db	cluster 1
GCA_000376545.2	Bacteria	Proteobacteria	Alphaproteobacteria	NS	MEBS internal db	cluster 1
GCA_000442435.1	Bacteria	Proteobacteria	Alphaproteobacteria	NS	MEBS internal db	cluster 1
GCA_000444995.1	Bacteria	Proteobacteria	Alphaproteobacteria	CLSB	MEBS internal db	cluster 1
GCA_000499645.1	Bacteria	Proteobacteria	Alphaproteobacteria	NS	MEBS internal db	cluster 1
GCA_000503895.1	Bacteria	Proteobacteria	Alphaproteobacteria	NS	MEBS internal db	cluster 1
GCA_000511355.1	Bacteria	Proteobacteria	Alphaproteobacteria	NS	MEBS internal db	cluster 1
GCA_000511385.1	Bacteria	Proteobacteria	Alphaproteobacteria	NS	MEBS internal db	cluster 1
GCA_000512205.2	Bacteria	Proteobacteria	Alphaproteobacteria	NS	MEBS internal db	cluster 1
GCA_000012745.1	Bacteria	Proteobacteria	Betaproteobacteria	CLSB	MEBS internal db	cluster 2
GCA_000517605.1	Bacteria	Proteobacteria	Alphaproteobacteria	NS	MEBS internal db	cluster 1
GCA_000520875.1	Bacteria	Proteobacteria	Alphaproteobacteria	NS	MEBS internal db	cluster 1
GCA_000550765.1	Bacteria	Proteobacteria	Alphaproteobacteria	NS	MEBS internal db	cluster 1
GCA_000577275.1	Bacteria	Proteobacteria	Alphaproteobacteria	NS	MEBS internal db	cluster 1
GCA_000590925.1	Bacteria	Proteobacteria	Alphaproteobacteria	NS	MEBS internal db	cluster 1
GCA_000632475.1	Bacteria	Proteobacteria	Alphaproteobacteria	NS	MEBS internal db	cluster 1
GCA_000697965.2	Bacteria	Proteobacteria	Alphaproteobacteria	NS	MEBS internal db	cluster 1
GCA_000698845.1	Bacteria	Proteobacteria	Alphaproteobacteria	NS	MEBS internal db	cluster 1
GCA_000731295.1	Bacteria	Proteobacteria	Alphaproteobacteria	NS	MEBS internal db	cluster 1
GCA_000738435.1	Bacteria	Proteobacteria	Alphaproteobacteria	NS	MEBS internal db	cluster 1
GCA_000764535.1	Bacteria	Proteobacteria	Alphaproteobacteria	NS	MEBS internal db	cluster 1
GCA_000767465.1	Bacteria	Proteobacteria	Alphaproteobacteria	NS	MEBS internal db	cluster 1
GCA_000803645.1	Bacteria	Proteobacteria	Alphaproteobacteria	NS	MEBS internal db	cluster 1
GCA_000812665.2	Bacteria	Proteobacteria	Alphaproteobacteria	NS	MEBS internal db	cluster 1
GCA_000816845.1	Bacteria	Proteobacteria	Alphaproteobacteria	NS	MEBS internal db	cluster 1
GCA_000819565.1	Bacteria	Proteobacteria	Alphaproteobacteria	NS	MEBS internal db	cluster 1
GCA_000009145.1	Bacteria	Proteobacteria	Betaproteobacteria	NS	MEBS internal db	cluster 2
GCA_000828475.1	Bacteria	Proteobacteria	Alphaproteobacteria	NS	MEBS internal db	cluster 1
GCA_000943805.1	Bacteria	Proteobacteria	Alphaproteobacteria	NS	MEBS internal db	cluster 1
GCA_000025705.1	Bacteria	Proteobacteria	Betaproteobacteria	Sur	MEBS internal db	cluster 2
GCA_000960975.1	Bacteria	Proteobacteria	Alphaproteobacteria	NS	MEBS internal db	cluster 1
GCA_000967425.1	Bacteria	Proteobacteria	Alphaproteobacteria	NS	MEBS internal db	cluster 1
GCA_000297055.2	Bacteria	Proteobacteria	Betaproteobacteria	Sur	MEBS internal db	cluster 2
GCA_000828635.1	Bacteria	Proteobacteria	Betaproteobacteria	Sur	MEBS internal db	cluster 2
GCA_001008165.2	Bacteria	Proteobacteria	Alphaproteobacteria	NS	MEBS internal db	cluster 1
GCA_001011155.1	Bacteria	Proteobacteria	Alphaproteobacteria	NS	MEBS internal db	cluster 1
GCA_000281175.1	Bacteria	Chloroflexi	Caldilineae	Sur	MEBS internal db	cluster 2
GCA_000092785.1	Bacteria	Chlamydiae	Chlamydiales	NS	MEBS internal db	cluster 2
GCA_000006985.1	Bacteria	Chlorobi	Chlorobia	GSB	MEBS internal db	cluster 2
GCA_000012485.1	Bacteria	Chlorobi	Chlorobia	GSB	MEBS internal db	cluster 2
GCA_001028705.1	Bacteria	Proteobacteria	Alphaproteobacteria	NS	MEBS internal db	cluster 1
GCA_001077815.2	Bacteria	Proteobacteria	Alphaproteobacteria	NS	MEBS internal db	cluster 1
GCA_001185205.1	Bacteria	Proteobacteria	Alphaproteobacteria	NS	MEBS internal db	cluster 1
GCA_001187845.1	Bacteria	Proteobacteria	Alphaproteobacteria	NS	MEBS internal db	cluster 1
GCA_001271345.1	Bacteria	Proteobacteria	Alphaproteobacteria	NS	MEBS internal db	cluster 1
GCA_001278035.1	Bacteria	Proteobacteria	Alphaproteobacteria	NS	MEBS internal db	cluster 1
GCA_001281485.1	Bacteria	Proteobacteria	Alphaproteobacteria	NS	MEBS internal db	cluster 1
GCA_001305595.1	Bacteria	Proteobacteria	Alphaproteobacteria	NS	MEBS internal db	cluster 1
GCA_000012585.1	Bacteria	Chlorobi	Chlorobia	GSB	MEBS internal db	cluster 2
GCA_001305615.1	Bacteria	Proteobacteria	Alphaproteobacteria	NS	MEBS internal db	cluster 1
GCA_001307295.1	Bacteria	Proteobacteria	Alphaproteobacteria	NS	MEBS internal db	cluster 1
GCA_001308265.1	Bacteria	Proteobacteria	Alphaproteobacteria	NS	MEBS internal db	cluster 1
GCA_000015125.1	Bacteria	Chlorobi	Chlorobia	GSB	MEBS internal db	cluster 2
GCA_001310255.1	Bacteria	Proteobacteria	Alphaproteobacteria	NS	MEBS internal db	cluster 1
GCA_001402875.1	Bacteria	Proteobacteria	Alphaproteobacteria	NS	MEBS internal db	cluster 1
GCA_001402915.1	Bacteria	Proteobacteria	Alphaproteobacteria	NS	MEBS internal db	cluster 1
GCA_001414055.1	Bacteria	Proteobacteria	Alphaproteobacteria	NS	MEBS internal db	cluster 1
GCA_001442755.1	Bacteria	Proteobacteria	Alphaproteobacteria	NS	MEBS internal db	cluster 1
GCA_000015765.1	Archaea	Euryarchaeota	Methanomicrobia	NS	MEBS internal db	cluster 3
GCA_001456115.1	Bacteria	Proteobacteria	Alphaproteobacteria	NS	MEBS internal db	cluster 1
GCA_000015825.1	Archaea	Euryarchaeota	Methanomicrobia	Sur	MEBS internal db	cluster 3
GCA_001484065.1	Bacteria	Proteobacteria	Alphaproteobacteria	NS	MEBS internal db	cluster 1
GCA_001499615.1	Bacteria	Proteobacteria	Alphaproteobacteria	NS	MEBS internal db	cluster 1
GCA_000007485.1	Bacteria	Actinobacteria	Micrococcales	NS	MEBS internal db	cluster 0
GCA_001542815.1	Bacteria	Proteobacteria	Alphaproteobacteria	NS	MEBS internal db	cluster 1
GCA_001547995.1	Bacteria	Proteobacteria	Alphaproteobacteria	NS	MEBS internal db	cluster 1
GCA_001548015.1	Bacteria	Proteobacteria	Alphaproteobacteria	NS	MEBS internal db	cluster 1
GCA_000016085.1	Bacteria	Chlorobi	Chlorobia	GSB	MEBS internal db	cluster 2
GCA_000016125.1	Archaea	Euryarchaeota	Methanococci	Sur	MEBS internal db	cluster 3
GCA_000020465.1	Bacteria	Chlorobi	Chlorobia	GSB	MEBS internal db	cluster 2
GCA_001548075.1	Bacteria	Proteobacteria	Alphaproteobacteria	PSB	MEBS internal db	cluster 1
GCA_001563285.1	Bacteria	Proteobacteria	Alphaproteobacteria	NS	MEBS internal db	cluster 1
GCA_001578105.1	Bacteria	Proteobacteria	Alphaproteobacteria	NS	MEBS internal db	cluster 1
GCA_001579905.1	Bacteria	Proteobacteria	Alphaproteobacteria	NS	MEBS internal db	cluster 1
GCA_001610975.1	Bacteria	Proteobacteria	Alphaproteobacteria	NS	MEBS internal db	cluster 1
GCA_001628715.1	Bacteria	Proteobacteria	Alphaproteobacteria	NS	MEBS internal db	cluster 1
GCA_001638925.1	Bacteria	Proteobacteria	Alphaproteobacteria	NS	MEBS internal db	cluster 1
GCA_001639105.1	Bacteria	Proteobacteria	Alphaproteobacteria	NS	MEBS internal db	cluster 1
GCA_001652485.1	Bacteria	Proteobacteria	Alphaproteobacteria	NS	MEBS internal db	cluster 1
GCA_000016525.1	Archaea	Euryarchaeota	Methanobacteria	Sur	MEBS internal db	cluster 3
GCA_000007525.1	Bacteria	Actinobacteria	Bifidobacteriales	NS	MEBS internal db	cluster 0
GCA_001652565.1	Bacteria	Proteobacteria	Alphaproteobacteria	NS	MEBS internal db	cluster 1
GCA_000020505.1	Bacteria	Chlorobi	Chlorobia	GSB	MEBS internal db	cluster 2
GCA_001664085.1	Bacteria	Proteobacteria	Alphaproteobacteria	NS	MEBS internal db	cluster 1
GCA_000020525.1	Bacteria	Chlorobi	Chlorobia	GSB	MEBS internal db	cluster 2
GCA_000020545.1	Bacteria	Chlorobi	Chlorobia	GSB	MEBS internal db	cluster 2
GCA_000010425.1	Bacteria	Actinobacteria	Bifidobacteriales	NS	MEBS internal db	cluster 0
GCA_001664485.1	Bacteria	Proteobacteria	Alphaproteobacteria	NS	MEBS internal db	cluster 1
GCA_000020625.1	Bacteria	Chlorobi	Chlorobia	GSB	MEBS internal db	cluster 2
GCA_001676765.1	Bacteria	Proteobacteria	Alphaproteobacteria	NS	MEBS internal db	cluster 1
GCA_001678945.1	Bacteria	Proteobacteria	Alphaproteobacteria	NS	MEBS internal db	cluster 1
GCA_000011025.1	Bacteria	Actinobacteria	Micrococcales	NS	MEBS internal db	cluster 0
GCA_001693385.1	Bacteria	Proteobacteria	Alphaproteobacteria	NS	MEBS internal db	cluster 1
GCA_900011245.1	Bacteria	Proteobacteria	Alphaproteobacteria	NS	MEBS internal db	cluster 1
GCA_000020425.1	Bacteria	Actinobacteria	Bifidobacteriales	NS	MEBS internal db	cluster 0
GCA_000021425.1	Bacteria	Actinobacteria	Bifidobacteriales	NS	MEBS internal db	cluster 0
GCA_000005825.2	Bacteria	Firmicutes	Bacilli	NS	MEBS internal db	cluster 1
GCA_000017165.1	Archaea	Euryarchaeota	Methanococci	Sur	MEBS internal db	cluster 3
GCA_000017185.1	Archaea	Euryarchaeota	Methanococci	Sur	MEBS internal db	cluster 3
GCA_000007825.1	Bacteria	Firmicutes	Bacilli	NS	MEBS internal db	cluster 1
GCA_000017225.1	Archaea	Euryarchaeota	Methanococci	Sur	MEBS internal db	cluster 3
GCA_000020645.1	Bacteria	Chlorobi	Chlorobia	GSB	MEBS internal db	cluster 2
GCA_000007845.1	Bacteria	Firmicutes	Bacilli	NS	MEBS internal db	cluster 1
GCA_000008005.1	Bacteria	Firmicutes	Bacilli	NS	MEBS internal db	cluster 1
GCA_000008425.1	Bacteria	Firmicutes	Bacilli	NS	MEBS internal db	cluster 1
GCA_000009045.1	Bacteria	Firmicutes	Bacilli	NS	MEBS internal db	cluster 1
GCA_000009785.1	Bacteria	Firmicutes	Bacilli	NS	MEBS internal db	cluster 1
GCA_000018865.1	Bacteria	Chloroflexi	Chloroflexia	GSB	MEBS internal db	cluster 2
GCA_000021945.1	Bacteria	Chloroflexi	Chloroflexia	GSB	MEBS internal db	cluster 2
GCA_000022905.1	Bacteria	Actinobacteria	Corynebacteriales	NS	MEBS internal db	cluster 0
GCA_000016665.1	Bacteria	Chloroflexi	Chloroflexia	Sur	MEBS internal db	cluster 2
GCA_000017805.1	Bacteria	Chloroflexi	Chloroflexia	Sur	MEBS internal db	cluster 2
GCA_000009825.1	Bacteria	Firmicutes	Bacilli	NS	MEBS internal db	cluster 1
GCA_000017625.1	Archaea	Euryarchaeota	Methanomicrobia	Sur	MEBS internal db	cluster 3
GCA_000010165.1	Bacteria	Firmicutes	Bacilli	NS	MEBS internal db	cluster 1
GCA_000010585.1	Bacteria	Firmicutes	Bacilli	NS	MEBS internal db	cluster 1
GCA_000011145.1	Bacteria	Firmicutes	Bacilli	NS	MEBS internal db	cluster 1
GCA_000177635.2	Bacteria	Chrysiogenetes	Chrysiogenales	SRB/SR	MEBS internal db	cluster 2
GCA_000019165.1	Bacteria	Firmicutes	Clostridia	GSB	MEBS internal db	cluster 2
GCA_000016165.1	Bacteria	Firmicutes	Clostridia	SRB	MEBS internal db	cluster 2
GCA_000011245.1	Bacteria	Firmicutes	Bacilli	NS	MEBS internal db	cluster 1
GCA_000023845.1	Bacteria	Actinobacteria	Coriobacteriia	Sur	MEBS internal db	cluster 0
GCA_000015745.1	Bacteria	Firmicutes	Bacilli	NS	MEBS internal db	cluster 1
GCA_000024205.1	Bacteria	Firmicutes	Clostridia	SRB	MEBS internal db	cluster 2
GCA_000015785.1	Bacteria	Firmicutes	Bacilli	NS	MEBS internal db	cluster 1
GCA_000017425.1	Bacteria	Firmicutes	Bacilli	NS	MEBS internal db	cluster 1
GCA_000017885.4	Bacteria	Firmicutes	Bacilli	NS	MEBS internal db	cluster 1
GCA_000018825.1	Bacteria	Firmicutes	Bacilli	NS	MEBS internal db	cluster 1
GCA_000019045.1	Bacteria	Firmicutes	Bacilli	NS	MEBS internal db	cluster 1
GCA_000023385.1	Bacteria	Firmicutes	Bacilli	NS	MEBS internal db	cluster 1
GCA_000023585.1	Bacteria	Firmicutes	Bacilli	NS	MEBS internal db	cluster 1
GCA_000023885.1	Bacteria	Actinobacteria	Coriobacteriia	Sur	MEBS internal db	cluster 0
GCA_000023925.1	Bacteria	Actinobacteria	Micrococcales	NS	MEBS internal db	cluster 0
GCA_000024285.1	Bacteria	Firmicutes	Bacilli	NS	MEBS internal db	cluster 1
GCA_000024685.1	Bacteria	Firmicutes	Bacilli	NS	MEBS internal db	cluster 1
GCA_000024225.1	Bacteria	Actinobacteria	Coriobacteriia	NS	MEBS internal db	cluster 0
GCA_000024265.1	Bacteria	Actinobacteria	Coriobacteriia	Sur	MEBS internal db	cluster 0
GCA_000025805.1	Bacteria	Firmicutes	Bacilli	NS	MEBS internal db	cluster 1
GCA_000024445.1	Bacteria	Actinobacteria	Bifidobacteriales	NS	MEBS internal db	cluster 0
GCA_000214435.1	Bacteria	Firmicutes	Clostridia	SRB	MEBS internal db	cluster 2
GCA_000215085.1	Bacteria	Firmicutes	Clostridia	SRB	MEBS internal db	cluster 2
GCA_000093085.1	Bacteria	Firmicutes	Bacilli	NS	MEBS internal db	cluster 1
GCA_000018485.1	Archaea	Euryarchaeota	Methanococci	Sur	MEBS internal db	cluster 3
GCA_000146565.1	Bacteria	Firmicutes	Bacilli	NS	MEBS internal db	cluster 1
GCA_000164985.3	Bacteria	Firmicutes	Bacilli	NS	MEBS internal db	cluster 1
GCA_000025205.1	Bacteria	Actinobacteria	Bifidobacteriales	NS	MEBS internal db	cluster 0
GCA_000165925.1	Bacteria	Firmicutes	Bacilli	NS	MEBS internal db	cluster 1
GCA_000169195.2	Bacteria	Firmicutes	Bacilli	NS	MEBS internal db	cluster 1
GCA_000091725.1	Bacteria	Actinobacteria	Propionibacteriales	NS	MEBS internal db	cluster 0
GCA_000092365.1	Bacteria	Actinobacteria	Actinomycetales	NS	MEBS internal db	cluster 0
GCA_000177235.2	Bacteria	Firmicutes	Bacilli	NS	MEBS internal db	cluster 1
GCA_000195515.1	Bacteria	Firmicutes	Bacilli	NS	MEBS internal db	cluster 1
GCA_000231385.2	Bacteria	Firmicutes	Clostridia	SRB	MEBS internal db	cluster 2
GCA_000233715.2	Bacteria	Firmicutes	Clostridia	SRB	MEBS internal db	cluster 2
GCA_000235605.1	Bacteria	Firmicutes	Clostridia	SRB	MEBS internal db	cluster 2
GCA_000143845.1	Bacteria	Actinobacteria	Coriobacteriia	NS	MEBS internal db	cluster 0
GCA_000218915.1	Bacteria	Firmicutes	Bacilli	NS	MEBS internal db	cluster 1
GCA_000159155.2	Bacteria	Actinobacteria	Bifidobacteriales	NS	MEBS internal db	cluster 0
GCA_000219535.2	Bacteria	Firmicutes	Bacilli	NS	MEBS internal db	cluster 1
GCA_000227705.2	Bacteria	Firmicutes	Bacilli	NS	MEBS internal db	cluster 1
GCA_000255115.2	Bacteria	Firmicutes	Clostridia	SRB	MEBS internal db	cluster 2
GCA_000010045.1	Bacteria	Firmicutes	Clostridia	SRB/SR	MEBS internal db	cluster 2
GCA_000024605.1	Bacteria	Firmicutes	Clostridia	SRB/SR	MEBS internal db	cluster 2
GCA_000235585.1	Bacteria	Firmicutes	Bacilli	NS	MEBS internal db	cluster 1
GCA_000164695.2	Bacteria	Actinobacteria	Micrococcales	NS	MEBS internal db	cluster 0
GCA_000242895.2	Bacteria	Firmicutes	Bacilli	NS	MEBS internal db	cluster 1
GCA_000271325.1	Bacteria	Firmicutes	Bacilli	NS	MEBS internal db	cluster 1
GCA_000284515.1	Bacteria	Firmicutes	Bacilli	NS	MEBS internal db	cluster 1
GCA_000294775.2	Bacteria	Firmicutes	Bacilli	NS	MEBS internal db	cluster 1
GCA_000164965.1	Bacteria	Actinobacteria	Bifidobacteriales	NS	MEBS internal db	cluster 0
GCA_000190635.1	Bacteria	Firmicutes	Clostridia	SRB/SR	MEBS internal db	cluster 2
GCA_000195315.1	Bacteria	Actinobacteria	Coriobacteriia	NS	MEBS internal db	cluster 0
GCA_000300475.1	Bacteria	Firmicutes	Bacilli	NS	MEBS internal db	cluster 1
GCA_000445995.2	Bacteria	Firmicutes	Bacilli	NS	MEBS internal db	cluster 1
GCA_000473245.1	Bacteria	Firmicutes	Bacilli	NS	MEBS internal db	cluster 1
GCA_000511405.1	Bacteria	Firmicutes	Bacilli	NS	MEBS internal db	cluster 1
GCA_000231405.2	Bacteria	Firmicutes	Clostridia	SRB/SR	MEBS internal db	cluster 2
GCA_000590455.1	Bacteria	Firmicutes	Bacilli	NS	MEBS internal db	cluster 1
GCA_000600105.1	Bacteria	Firmicutes	Bacilli	NS	MEBS internal db	cluster 1
GCA_000612505.1	Bacteria	Firmicutes	Bacilli	NS	MEBS internal db	cluster 1
GCA_000196535.1	Bacteria	Actinobacteria	Actinomycetales	Sur	MEBS internal db	cluster 0
GCA_000706725.1	Bacteria	Firmicutes	Bacilli	NS	MEBS internal db	cluster 1
GCA_000724485.1	Bacteria	Firmicutes	Bacilli	NS	MEBS internal db	cluster 1
GCA_000213865.1	Bacteria	Actinobacteria	Bifidobacteriales	NS	MEBS internal db	cluster 0
GCA_000724775.3	Bacteria	Firmicutes	Bacilli	NS	MEBS internal db	cluster 1
GCA_000241875.1	Bacteria	Actinobacteria	Corynebacteriales	NS	MEBS internal db	cluster 0
GCA_000270285.1	Bacteria	Actinobacteria	Coriobacteriia	Sur	MEBS internal db	cluster 0
GCA_000725285.1	Bacteria	Firmicutes	Bacilli	NS	MEBS internal db	cluster 1
GCA_000742855.1	Bacteria	Firmicutes	Bacilli	NS	MEBS internal db	cluster 1
GCA_000747345.1	Bacteria	Firmicutes	Bacilli	NS	MEBS internal db	cluster 1
GCA_000277715.1	Bacteria	Actinobacteria	Propionibacteriales	NS	MEBS internal db	cluster 0
GCA_000243135.2	Bacteria	Firmicutes	Clostridia	SRB/SR	MEBS internal db	cluster 2
GCA_000243155.2	Bacteria	Firmicutes	Clostridia	SRB/SR	MEBS internal db	cluster 2
GCA_000009905.1	Bacteria	Firmicutes	Clostridia	Sur	MEBS internal db	cluster 2
GCA_000012865.1	Bacteria	Firmicutes	Clostridia	Sur	MEBS internal db	cluster 2
GCA_000304215.1	Bacteria	Actinobacteria	Bifidobacteriales	NS	MEBS internal db	cluster 0
GCA_000756615.1	Bacteria	Firmicutes	Bacilli	NS	MEBS internal db	cluster 1
GCA_000013105.1	Bacteria	Firmicutes	Clostridia	Sur	MEBS internal db	cluster 2
GCA_000347695.1	Bacteria	Actinobacteria	Bifidobacteriales	NS	MEBS internal db	cluster 0
GCA_000018425.1	Bacteria	Firmicutes	Clostridia	Sur	MEBS internal db	cluster 2
GCA_000092405.1	Bacteria	Firmicutes	Clostridia	Sur	MEBS internal db	cluster 2
GCA_000092945.1	Bacteria	Firmicutes	Clostridia	Sur	MEBS internal db	cluster 2
GCA_000478885.1	Bacteria	Actinobacteria	Coriobacteriia	Sur	MEBS internal db	cluster 0
GCA_000758525.1	Bacteria	Firmicutes	Bacilli	NS	MEBS internal db	cluster 1
GCA_000612055.1	Bacteria	Actinobacteria	Actinomycetales	NS	MEBS internal db	cluster 0
GCA_000212395.1	Bacteria	Firmicutes	Clostridia	Sur	MEBS internal db	cluster 2
GCA_000305775.1	Bacteria	Firmicutes	Clostridia	Sur	MEBS internal db	cluster 2
GCA_000758545.1	Bacteria	Firmicutes	Bacilli	NS	MEBS internal db	cluster 1
GCA_000758565.1	Bacteria	Firmicutes	Bacilli	NS	MEBS internal db	cluster 1
GCA_000305935.1	Bacteria	Firmicutes	Clostridia	Sur	MEBS internal db	cluster 2
GCA_000706765.1	Bacteria	Actinobacteria	Bifidobacteriales	NS	MEBS internal db	cluster 0
GCA_000006605.1	Bacteria	Actinobacteria	Corynebacteriales	NS	MEBS internal db	cluster 2
GCA_000023145.1	Bacteria	Actinobacteria	Corynebacteriales	NS	MEBS internal db	cluster 2
GCA_000026685.1	Bacteria	Actinobacteria	Corynebacteriales	NS	MEBS internal db	cluster 2
GCA_000092825.1	Bacteria	Actinobacteria	Corynebacteriales	NS	MEBS internal db	cluster 2
GCA_000143705.1	Bacteria	Actinobacteria	Corynebacteriales	NS	MEBS internal db	cluster 2
GCA_000724605.1	Bacteria	Actinobacteria	Actinomycetales	NS	MEBS internal db	cluster 0
GCA_000732945.1	Bacteria	Actinobacteria	Corynebacteriales	NS	MEBS internal db	cluster 0
GCA_000800455.1	Bacteria	Actinobacteria	Bifidobacteriales	NS	MEBS internal db	cluster 0
GCA_000177535.2	Bacteria	Actinobacteria	Corynebacteriales	NS	MEBS internal db	cluster 2
GCA_000758625.1	Bacteria	Firmicutes	Bacilli	NS	MEBS internal db	cluster 1
GCA_000758645.1	Bacteria	Firmicutes	Bacilli	NS	MEBS internal db	cluster 1
GCA_000800475.2	Bacteria	Actinobacteria	Bifidobacteriales	NS	MEBS internal db	cluster 0
GCA_000814825.1	Bacteria	Actinobacteria	Coriobacteriia	Sur	MEBS internal db	cluster 0
GCA_000758665.1	Bacteria	Firmicutes	Bacilli	NS	MEBS internal db	cluster 1
GCA_000758685.1	Bacteria	Firmicutes	Bacilli	NS	MEBS internal db	cluster 1
GCA_000758705.1	Bacteria	Firmicutes	Bacilli	NS	MEBS internal db	cluster 1
GCA_000179395.2	Bacteria	Actinobacteria	Corynebacteriales	NS	MEBS internal db	cluster 2
GCA_000833575.1	Bacteria	Actinobacteria	Corynebacteriales	NS	MEBS internal db	cluster 0
GCA_000215645.1	Bacteria	Actinobacteria	Corynebacteriales	NS	MEBS internal db	cluster 2
GCA_000344785.1	Bacteria	Actinobacteria	Corynebacteriales	NS	MEBS internal db	cluster 2
GCA_000418365.1	Bacteria	Actinobacteria	Corynebacteriales	NS	MEBS internal db	cluster 2
GCA_000525655.1	Bacteria	Actinobacteria	Corynebacteriales	NS	MEBS internal db	cluster 2
GCA_000966445.2	Bacteria	Actinobacteria	Bifidobacteriales	NS	MEBS internal db	cluster 0
GCA_000758725.1	Bacteria	Firmicutes	Bacilli	NS	MEBS internal db	cluster 1
GCA_000785555.1	Bacteria	Firmicutes	Bacilli	NS	MEBS internal db	cluster 1
GCA_000590555.1	Bacteria	Actinobacteria	Corynebacteriales	NS	MEBS internal db	cluster 2
GCA_000800825.1	Bacteria	Firmicutes	Bacilli	NS	MEBS internal db	cluster 1
GCA_000818095.1	Bacteria	Firmicutes	Bacilli	NS	MEBS internal db	cluster 1
GCA_000829195.1	Bacteria	Firmicutes	Bacilli	NS	MEBS internal db	cluster 1
GCA_000949425.1	Bacteria	Firmicutes	Bacilli	NS	MEBS internal db	cluster 1
GCA_000961095.1	Bacteria	Firmicutes	Bacilli	NS	MEBS internal db	cluster 1
GCA_000980815.1	Bacteria	Actinobacteria	Corynebacteriales	NS	MEBS internal db	cluster 0
GCA_000626675.1	Bacteria	Actinobacteria	Corynebacteriales	NS	MEBS internal db	cluster 2
GCA_000747315.1	Bacteria	Actinobacteria	Corynebacteriales	NS	MEBS internal db	cluster 2
GCA_000819445.1	Bacteria	Actinobacteria	Corynebacteriales	NS	MEBS internal db	cluster 2
GCA_000021965.1	Archaea	Euryarchaeota	Methanomicrobia	Sur	MEBS internal db	cluster 3
GCA_000010985.1	Bacteria	Deferribacteres	Deferribacterales	Sur	MEBS internal db	cluster 2
GCA_000025725.1	Bacteria	Deferribacteres	Deferribacterales	Sur	MEBS internal db	cluster 2
GCA_000972245.3	Bacteria	Firmicutes	Bacilli	NS	MEBS internal db	cluster 1
GCA_000980835.1	Bacteria	Actinobacteria	Corynebacteriales	NS	MEBS internal db	cluster 0
GCA_000981585.1	Bacteria	Firmicutes	Bacilli	NS	MEBS internal db	cluster 1
GCA_001025195.1	Bacteria	Actinobacteria	Bifidobacteriales	NS	MEBS internal db	cluster 0
GCA_000183405.1	Bacteria	Deferribacteres	Deferribacterales	Sur	MEBS internal db	cluster 2
GCA_000218625.1	Bacteria	Deferribacteres	Deferribacterales	Sur	MEBS internal db	cluster 2
GCA_000993825.1	Bacteria	Firmicutes	Bacilli	NS	MEBS internal db	cluster 1
GCA_000143165.1	Bacteria	Chloroflexi	Dehalococcoidia	NS	MEBS internal db	cluster 2
GCA_001025215.1	Bacteria	Actinobacteria	Bifidobacteriales	NS	MEBS internal db	cluster 0
GCA_001042635.1	Bacteria	Actinobacteria	Bifidobacteriales	NS	MEBS internal db	cluster 0
GCA_000011905.1	Bacteria	Chloroflexi	Dehalococcoidia	Sur	MEBS internal db	cluster 2
GCA_001042675.1	Bacteria	Actinobacteria	Bifidobacteriales	NS	MEBS internal db	cluster 0
GCA_001042695.1	Bacteria	Actinobacteria	Bifidobacteriales	NS	MEBS internal db	cluster 0
GCA_001005905.1	Bacteria	Firmicutes	Bacilli	NS	MEBS internal db	cluster 1
GCA_001189515.2	Bacteria	Actinobacteria	Coriobacteriia	NS	MEBS internal db	cluster 0
GCA_001028085.1	Bacteria	Firmicutes	Bacilli	NS	MEBS internal db	cluster 1
GCA_001262055.1	Bacteria	Actinobacteria	Actinomycetales	NS	MEBS internal db	cluster 0
GCA_001263395.1	Bacteria	Actinobacteria	Bifidobacteriales	NS	MEBS internal db	cluster 0
GCA_001050115.1	Bacteria	Firmicutes	Bacilli	NS	MEBS internal db	cluster 1
GCA_001278845.1	Bacteria	Actinobacteria	Actinomycetales	NS	MEBS internal db	cluster 0
GCA_001281505.1	Bacteria	Actinobacteria	Corynebacteriales	NS	MEBS internal db	cluster 0
GCA_001421015.1	Bacteria	Firmicutes	Bacilli	NS	MEBS internal db	cluster 1
GCA_001548235.1	Bacteria	Actinobacteria	Micrococcales	NS	MEBS internal db	cluster 0
GCA_001439585.2	Bacteria	Firmicutes	Bacilli	NS	MEBS internal db	cluster 1
GCA_001553935.1	Bacteria	Actinobacteria	Actinomycetales	NS	MEBS internal db	cluster 0
GCA_001442815.1	Bacteria	Firmicutes	Bacilli	NS	MEBS internal db	cluster 1
GCA_001465255.1	Bacteria	Firmicutes	Bacilli	NS	MEBS internal db	cluster 1
GCA_000092125.1	Bacteria	Deinococcus-Thermus	Deinococci	Sur	MEBS internal db	cluster 2
GCA_000007585.1	Bacteria	Bacteroidetes	Bacteroidia	NS	MEBS internal db	cluster 0
GCA_001465275.1	Bacteria	Firmicutes	Bacilli	NS	MEBS internal db	cluster 1
GCA_000187005.1	Bacteria	Deinococcus-Thermus	Deinococci	Sur	MEBS internal db	cluster 2
GCA_000195335.1	Bacteria	Deinococcus-Thermus	Deinococci	Sur	MEBS internal db	cluster 2
GCA_001465835.2	Bacteria	Firmicutes	Bacilli	NS	MEBS internal db	cluster 1
GCA_001553895.1	Bacteria	Firmicutes	Bacilli	NS	MEBS internal db	cluster 1
GCA_000009925.1	Bacteria	Bacteroidetes	Bacteroidia	NS	MEBS internal db	cluster 0
GCA_000010645.1	Bacteria	Bacteroidetes	Bacteroidia	NS	MEBS internal db	cluster 0
GCA_001578185.1	Bacteria	Firmicutes	Bacilli	NS	MEBS internal db	cluster 1
GCA_001618685.1	Bacteria	Firmicutes	Bacilli	NS	MEBS internal db	cluster 1
GCA_001687565.2	Bacteria	Firmicutes	Bacilli	NS	MEBS internal db	cluster 1
GCA_000236585.1	Bacteria	Deinococcus-Thermus	Deinococci	Sur	MEBS internal db	cluster 2
GCA_000309885.1	Bacteria	Deinococcus-Thermus	Deinococci	Sur	MEBS internal db	cluster 2
GCA_001687585.2	Bacteria	Firmicutes	Bacilli	NS	MEBS internal db	cluster 1
GCA_001687665.2	Bacteria	Firmicutes	Bacilli	NS	MEBS internal db	cluster 1
GCA_001399775.1	Bacteria	Deinococcus-Thermus	Deinococci	Sur	MEBS internal db	cluster 2
GCA_000013045.1	Bacteria	Bacteroidetes	Bacteroidetes Order II. Incertae sedis	NS	MEBS internal db	cluster 1
GCA_000011065.1	Bacteria	Bacteroidetes	Bacteroidia	NS	MEBS internal db	cluster 0
GCA_000183135.1	Bacteria	Bacteroidetes	Bacteroidia	NS	MEBS internal db	cluster 1
GCA_000012825.1	Bacteria	Bacteroidetes	Bacteroidia	NS	MEBS internal db	cluster 0
GCA_000626635.1	Bacteria	Bacteroidetes	Bacteroidia	NS	MEBS internal db	cluster 1
GCA_000007705.1	Bacteria	Proteobacteria	Betaproteobacteria	NS	MEBS internal db	cluster 1
GCA_000012845.1	Bacteria	Bacteroidetes	Bacteroidia	NS	MEBS internal db	cluster 0
GCA_000009125.1	Bacteria	Proteobacteria	Betaproteobacteria	NS	MEBS internal db	cluster 1
GCA_000020565.1	Bacteria	Bacteroidetes	Cytophagia	NS	MEBS internal db	cluster 0
GCA_000022605.2	Bacteria	Bacteroidetes	Flavobacteriia	NS	MEBS internal db	cluster 0
GCA_000023285.1	Bacteria	Bacteroidetes	Flavobacteriia	NS	MEBS internal db	cluster 0
GCA_000210915.2	Bacteria	Proteobacteria	Deltaproteobacteria	NS	MEBS internal db	cluster 2
GCA_000009285.1	Bacteria	Proteobacteria	Betaproteobacteria	NS	MEBS internal db	cluster 1
GCA_000023985.1	Archaea	Euryarchaeota	Methanococci	Sur	MEBS internal db	cluster 3
GCA_000009485.1	Bacteria	Proteobacteria	Betaproteobacteria	NS	MEBS internal db	cluster 1
GCA_000010545.1	Bacteria	Proteobacteria	Betaproteobacteria	NS	MEBS internal db	cluster 1
GCA_000011545.1	Bacteria	Proteobacteria	Betaproteobacteria	NS	MEBS internal db	cluster 1
GCA_000012365.1	Bacteria	Proteobacteria	Betaproteobacteria	NS	MEBS internal db	cluster 1
GCA_000023725.1	Bacteria	Bacteroidetes	Flavobacteriia	NS	MEBS internal db	cluster 0
GCA_000012425.1	Bacteria	Proteobacteria	Betaproteobacteria	NS	MEBS internal db	cluster 1
GCA_000012945.1	Bacteria	Proteobacteria	Betaproteobacteria	NS	MEBS internal db	cluster 1
GCA_000024185.1	Archaea	Euryarchaeota	Methanobacteria	Sur	MEBS internal db	cluster 3
GCA_000015045.1	Bacteria	Proteobacteria	Deltaproteobacteria	SR	MEBS internal db	cluster 2
GCA_000025925.1	Bacteria	Bacteroidetes	Bacteroidia	NS	MEBS internal db	cluster 0
GCA_000093165.1	Bacteria	Bacteroidetes	Flavobacteriia	NS	MEBS internal db	cluster 0
GCA_000013605.1	Bacteria	Proteobacteria	Betaproteobacteria	NS	MEBS internal db	cluster 1
GCA_000517565.1	Bacteria	Proteobacteria	Deltaproteobacteria	SR	MEBS internal db	cluster 2
GCA_000013625.1	Bacteria	Proteobacteria	Betaproteobacteria	NS	MEBS internal db	cluster 1
GCA_000013645.1	Bacteria	Proteobacteria	Betaproteobacteria	NS	MEBS internal db	cluster 1
GCA_000013705.1	Bacteria	Proteobacteria	Betaproteobacteria	NS	MEBS internal db	cluster 1
GCA_000144405.1	Bacteria	Bacteroidetes	Bacteroidia	NS	MEBS internal db	cluster 0
GCA_000013865.1	Bacteria	Proteobacteria	Betaproteobacteria	NS	MEBS internal db	cluster 1
GCA_000152925.2	Bacteria	Bacteroidetes	Flavobacteriia	NS	MEBS internal db	cluster 0
GCA_000014085.1	Bacteria	Proteobacteria	Betaproteobacteria	NS	MEBS internal db	cluster 1
GCA_000163055.2	Bacteria	Bacteroidetes	Bacteroidia	NS	MEBS internal db	cluster 0
GCA_000014765.1	Bacteria	Proteobacteria	Betaproteobacteria	NS	MEBS internal db	cluster 1
GCA_000183155.1	Bacteria	Bacteroidetes	Flavobacteriia	NS	MEBS internal db	cluster 0
GCA_001278055.1	Bacteria	Proteobacteria	Deltaproteobacteria	SR	MEBS internal db	cluster 2
GCA_000024625.1	Archaea	Euryarchaeota	Methanococci	Sur	MEBS internal db	cluster 3
GCA_000015325.1	Bacteria	Proteobacteria	Betaproteobacteria	NS	MEBS internal db	cluster 1
GCA_000186225.1	Bacteria	Bacteroidetes	Bacteroidia	NS	MEBS internal db	cluster 0
GCA_000015505.1	Bacteria	Proteobacteria	Betaproteobacteria	NS	MEBS internal db	cluster 1
GCA_000007985.2	Bacteria	Proteobacteria	Deltaproteobacteria	SRB	MEBS internal db	cluster 2
GCA_000015545.1	Bacteria	Proteobacteria	Betaproteobacteria	NS	MEBS internal db	cluster 1
GCA_000015565.1	Bacteria	Proteobacteria	Betaproteobacteria	NS	MEBS internal db	cluster 1
GCA_000015725.1	Bacteria	Proteobacteria	Betaproteobacteria	NS	MEBS internal db	cluster 1
GCA_000016205.1	Bacteria	Proteobacteria	Betaproteobacteria	NS	MEBS internal db	cluster 1
GCA_000010665.1	Bacteria	Proteobacteria	Deltaproteobacteria	SRB	MEBS internal db	cluster 2
GCA_000016345.1	Bacteria	Proteobacteria	Betaproteobacteria	NS	MEBS internal db	cluster 1
GCA_000012665.1	Bacteria	Proteobacteria	Deltaproteobacteria	SRB	MEBS internal db	cluster 2
GCA_000189415.1	Bacteria	Bacteroidetes	Flavobacteriia	NS	MEBS internal db	cluster 0
GCA_000014965.1	Bacteria	Proteobacteria	Deltaproteobacteria	SRB	MEBS internal db	cluster 2
GCA_000190535.1	Bacteria	Bacteroidetes	Bacteroidia	NS	MEBS internal db	cluster 0
GCA_000018665.1	Bacteria	Proteobacteria	Betaproteobacteria	NS	MEBS internal db	cluster 1
GCA_000019745.1	Bacteria	Proteobacteria	Betaproteobacteria	NS	MEBS internal db	cluster 1
GCA_000019785.1	Bacteria	Proteobacteria	Betaproteobacteria	NS	MEBS internal db	cluster 1
GCA_000019925.1	Bacteria	Proteobacteria	Betaproteobacteria	NS	MEBS internal db	cluster 1
GCA_000190575.1	Bacteria	Bacteroidetes	Bacteroidia	NS	MEBS internal db	cluster 0
GCA_000193395.1	Bacteria	Bacteroidetes	Bacteroidia	NS	MEBS internal db	cluster 0
GCA_000020045.1	Bacteria	Proteobacteria	Betaproteobacteria	NS	MEBS internal db	cluster 1
GCA_000194605.1	Bacteria	Bacteroidetes	Flavobacteriia	NS	MEBS internal db	cluster 0
GCA_000015485.1	Bacteria	Proteobacteria	Deltaproteobacteria	SRB	MEBS internal db	cluster 2
GCA_000020125.1	Bacteria	Proteobacteria	Betaproteobacteria	NS	MEBS internal db	cluster 1
GCA_000196315.1	Bacteria	Bacteroidetes	Flavobacteriia	NS	MEBS internal db	cluster 0
GCA_000211855.2	Bacteria	Bacteroidetes	Flavobacteriia	NS	MEBS internal db	cluster 0
GCA_000020205.1	Bacteria	Proteobacteria	Betaproteobacteria	NS	MEBS internal db	cluster 1
GCA_000018405.1	Bacteria	Proteobacteria	Deltaproteobacteria	SRB	MEBS internal db	cluster 2
GCA_000212355.1	Bacteria	Bacteroidetes	Flavobacteriia	NS	MEBS internal db	cluster 0
GCA_000021025.1	Bacteria	Proteobacteria	Betaproteobacteria	NS	MEBS internal db	cluster 1
GCA_000021765.1	Bacteria	Proteobacteria	Betaproteobacteria	NS	MEBS internal db	cluster 1
GCA_000212375.1	Bacteria	Bacteroidetes	Bacteroidia	NS	MEBS internal db	cluster 0
GCA_000022645.2	Bacteria	Proteobacteria	Betaproteobacteria	NS	MEBS internal db	cluster 1
GCA_000020365.1	Bacteria	Proteobacteria	Deltaproteobacteria	SRB	MEBS internal db	cluster 2
GCA_000021385.1	Bacteria	Proteobacteria	Deltaproteobacteria	SRB	MEBS internal db	cluster 2
GCA_000025525.1	Archaea	Euryarchaeota	Methanococci	Sur	MEBS internal db	cluster 3
GCA_000021905.1	Bacteria	Proteobacteria	Deltaproteobacteria	SRB	MEBS internal db	cluster 2
GCA_000023345.1	Bacteria	Proteobacteria	Betaproteobacteria	NS	MEBS internal db	cluster 1
GCA_000220625.1	Bacteria	Bacteroidetes	Flavobacteriia	NS	MEBS internal db	cluster 0
GCA_000022125.1	Bacteria	Proteobacteria	Deltaproteobacteria	SRB	MEBS internal db	cluster 2
GCA_000023445.1	Bacteria	Proteobacteria	Deltaproteobacteria	SRB	MEBS internal db	cluster 2
GCA_000023705.1	Bacteria	Proteobacteria	Betaproteobacteria	NS	MEBS internal db	cluster 1
GCA_000233435.1	Bacteria	Bacteroidetes	Flavobacteriia	NS	MEBS internal db	cluster 0
GCA_000236405.1	Bacteria	Bacteroidetes	Flavobacteriia	NS	MEBS internal db	cluster 0
GCA_000023745.1	Bacteria	Proteobacteria	Betaproteobacteria	NS	MEBS internal db	cluster 1
GCA_000024325.1	Bacteria	Proteobacteria	Deltaproteobacteria	SRB	MEBS internal db	cluster 2
GCA_000025945.1	Bacteria	Proteobacteria	Deltaproteobacteria	SRB	MEBS internal db	cluster 2
GCA_000024165.1	Bacteria	Proteobacteria	Betaproteobacteria	NS	MEBS internal db	cluster 1
GCA_000236705.1	Bacteria	Bacteroidetes	Flavobacteriia	NS	MEBS internal db	cluster 0
GCA_000025865.1	Archaea	Euryarchaeota	Methanomicrobia	Sur	MEBS internal db	cluster 3
GCA_000238215.1	Bacteria	Bacteroidetes	Bacteroidia	NS	MEBS internal db	cluster 0
GCA_000025965.1	Bacteria	Proteobacteria	Betaproteobacteria	NS	MEBS internal db	cluster 1
GCA_000242335.1	Bacteria	Bacteroidetes	Bacteroidia	NS	MEBS internal db	cluster 0
GCA_000092205.1	Bacteria	Proteobacteria	Deltaproteobacteria	SRB	MEBS internal db	cluster 2
GCA_000026125.1	Bacteria	Proteobacteria	Betaproteobacteria	NS	MEBS internal db	cluster 1
GCA_000250635.1	Bacteria	Bacteroidetes	Sphingobacteriia	NS	MEBS internal db	cluster 0
GCA_000261025.1	Bacteria	Bacteroidetes	Bacteroidia	NS	MEBS internal db	cluster 0
GCA_000061505.1	Bacteria	Proteobacteria	Betaproteobacteria	NS	MEBS internal db	cluster 1
GCA_000262715.1	Bacteria	Bacteroidetes	Flavobacteriia	NS	MEBS internal db	cluster 0
GCA_000176915.2	Bacteria	Proteobacteria	Deltaproteobacteria	SRB	MEBS internal db	cluster 2
GCA_000067205.1	Bacteria	Proteobacteria	Betaproteobacteria	NS	MEBS internal db	cluster 1
GCA_000070465.1	Bacteria	Proteobacteria	Betaproteobacteria	NS	MEBS internal db	cluster 1
GCA_000092605.1	Bacteria	Proteobacteria	Betaproteobacteria	CLSB	MEBS internal db	cluster 1
GCA_000092885.1	Bacteria	Proteobacteria	Betaproteobacteria	NS	MEBS internal db	cluster 1
GCA_000265365.1	Bacteria	Bacteroidetes	Bacteroidia	NS	MEBS internal db	cluster 0
GCA_000093025.1	Bacteria	Proteobacteria	Betaproteobacteria	NS	MEBS internal db	cluster 1
GCA_000265385.1	Bacteria	Bacteroidetes	Flavobacteriia	NS	MEBS internal db	cluster 0
GCA_000186885.1	Bacteria	Proteobacteria	Deltaproteobacteria	SRB	MEBS internal db	cluster 2
GCA_000093145.3	Bacteria	Proteobacteria	Betaproteobacteria	NS	MEBS internal db	cluster 1
GCA_000265465.1	Bacteria	Bacteroidetes	Flavobacteriia	NS	MEBS internal db	cluster 0
GCA_000304455.1	Bacteria	Bacteroidetes	Cytophagia	NS	MEBS internal db	cluster 0
GCA_000332115.1	Bacteria	Bacteroidetes	Flavobacteriia	NS	MEBS internal db	cluster 0
GCA_000143225.1	Bacteria	Proteobacteria	Betaproteobacteria	NS	MEBS internal db	cluster 1
GCA_000145255.1	Bacteria	Proteobacteria	Betaproteobacteria	NS	MEBS internal db	cluster 1
GCA_000148685.1	Bacteria	Proteobacteria	Betaproteobacteria	NS	MEBS internal db	cluster 1
GCA_000348805.1	Bacteria	Bacteroidetes	Flavobacteriia	NS	MEBS internal db	cluster 0
GCA_000455605.1	Bacteria	Bacteroidetes	Flavobacteriia	NS	MEBS internal db	cluster 0
GCA_000473305.1	Bacteria	Bacteroidetes	Bacteroidia	NS	MEBS internal db	cluster 0
GCA_000512915.1	Bacteria	Bacteroidetes	Bacteroidia	NS	MEBS internal db	cluster 0
GCA_000709555.1	Bacteria	Bacteroidetes	Flavobacteriia	NS	MEBS internal db	cluster 0
GCA_000165835.1	Bacteria	Proteobacteria	Betaproteobacteria	NS	MEBS internal db	cluster 1
GCA_000175095.2	Bacteria	Proteobacteria	Betaproteobacteria	NS	MEBS internal db	cluster 1
GCA_000723505.1	Bacteria	Bacteroidetes	Bacteroidia	NS	MEBS internal db	cluster 0
GCA_000176855.2	Bacteria	Proteobacteria	Betaproteobacteria	NS	MEBS internal db	cluster 1
GCA_000829375.1	Bacteria	Bacteroidetes	Flavobacteriia	NS	MEBS internal db	cluster 0
GCA_000189295.2	Bacteria	Proteobacteria	Deltaproteobacteria	SRB	MEBS internal db	cluster 2
GCA_000176935.3	Bacteria	Proteobacteria	Betaproteobacteria	NS	MEBS internal db	cluster 1
GCA_000179015.2	Bacteria	Proteobacteria	Betaproteobacteria	NS	MEBS internal db	cluster 1
GCA_000063445.1	Archaea	Euryarchaeota	Methanomicrobia	Sur	MEBS internal db	cluster 3
GCA_000195295.1	Bacteria	Proteobacteria	Deltaproteobacteria	SRB	MEBS internal db	cluster 2
GCA_000184745.1	Bacteria	Proteobacteria	Betaproteobacteria	NS	MEBS internal db	cluster 1
GCA_000193595.2	Bacteria	Proteobacteria	Betaproteobacteria	NS	MEBS internal db	cluster 1
GCA_000953535.1	Bacteria	Bacteroidetes	Bacteroidia	NS	MEBS internal db	cluster 0
GCA_001262015.1	Bacteria	Bacteroidetes	Bacteroidia	NS	MEBS internal db	cluster 0
GCA_000194745.1	Bacteria	Proteobacteria	Betaproteobacteria	NS	MEBS internal db	cluster 1
GCA_000212675.2	Bacteria	Proteobacteria	Deltaproteobacteria	SRB	MEBS internal db	cluster 2
GCA_000196015.1	Bacteria	Proteobacteria	Betaproteobacteria	NS	MEBS internal db	cluster 1
GCA_000196295.1	Bacteria	Proteobacteria	Betaproteobacteria	NS	MEBS internal db	cluster 1
GCA_000266945.1	Bacteria	Proteobacteria	Deltaproteobacteria	SRB	MEBS internal db	cluster 2
GCA_001314995.1	Bacteria	Bacteroidetes	Bacteroidia	NS	MEBS internal db	cluster 0
GCA_000196355.1	Bacteria	Proteobacteria	Betaproteobacteria	NS	MEBS internal db	cluster 1
GCA_000198775.1	Bacteria	Proteobacteria	Betaproteobacteria	NS	MEBS internal db	cluster 1
GCA_000203875.1	Bacteria	Proteobacteria	Betaproteobacteria	NS	MEBS internal db	cluster 1
GCA_000209655.1	Bacteria	Proteobacteria	Betaproteobacteria	NS	MEBS internal db	cluster 1
GCA_001318345.1	Bacteria	Bacteroidetes	Bacteroidia	NS	MEBS internal db	cluster 0
GCA_000215325.1	Bacteria	Proteobacteria	Betaproteobacteria	NS	MEBS internal db	cluster 1
GCA_001430865.1	Bacteria	Bacteroidetes	Flavobacteriia	NS	MEBS internal db	cluster 0
GCA_000215705.1	Bacteria	Proteobacteria	Betaproteobacteria	NS	MEBS internal db	cluster 1
GCA_000219215.1	Bacteria	Proteobacteria	Betaproteobacteria	NS	MEBS internal db	cluster 1
GCA_000219585.1	Bacteria	Proteobacteria	Betaproteobacteria	NS	MEBS internal db	cluster 1
GCA_000221045.1	Bacteria	Proteobacteria	Betaproteobacteria	NS	MEBS internal db	cluster 1
GCA_000091665.1	Archaea	Euryarchaeota	Methanococci	Sur	MEBS internal db	cluster 3
GCA_001444445.1	Bacteria	Bacteroidetes	Bacteroidia	NS	MEBS internal db	cluster 0
GCA_000236065.1	Bacteria	Proteobacteria	Betaproteobacteria	NS	MEBS internal db	cluster 1
GCA_001456155.1	Bacteria	Bacteroidetes	Flavobacteriia	NS	MEBS internal db	cluster 0
GCA_000236665.1	Bacteria	Proteobacteria	Betaproteobacteria	NS	MEBS internal db	cluster 1
GCA_000307105.1	Bacteria	Proteobacteria	Deltaproteobacteria	SRB	MEBS internal db	cluster 2
GCA_000341395.1	Bacteria	Proteobacteria	Deltaproteobacteria	SRB	MEBS internal db	cluster 2
GCA_001483385.1	Bacteria	Bacteroidetes	Flavobacteriia	NS	MEBS internal db	cluster 0
GCA_001553605.1	Bacteria	Proteobacteria	Deltaproteobacteria	SRB	MEBS internal db	cluster 2
GCA_000283475.1	Bacteria	Proteobacteria	Betaproteobacteria	NS	MEBS internal db	cluster 1
GCA_000012925.1	Bacteria	Proteobacteria	Deltaproteobacteria	Sur	MEBS internal db	cluster 2
GCA_001640865.1	Bacteria	Bacteroidetes	Bacteroidia	NS	MEBS internal db	cluster 0
GCA_000283535.1	Bacteria	Proteobacteria	Betaproteobacteria	NS	MEBS internal db	cluster 1
GCA_000092305.1	Archaea	Euryarchaeota	Methanococci	Sur	MEBS internal db	cluster 3
GCA_001688725.1	Bacteria	Bacteroidetes	Bacteroidia	NS	MEBS internal db	cluster 0
GCA_000284255.1	Bacteria	Proteobacteria	Betaproteobacteria	NS	MEBS internal db	cluster 1
GCA_000013385.1	Bacteria	Proteobacteria	Deltaproteobacteria	Sur	MEBS internal db	cluster 2
GCA_000292915.1	Bacteria	Proteobacteria	Betaproteobacteria	NS	MEBS internal db	cluster 1
GCA_000284335.1	Bacteria	Caldiserica	Caldisericia	NS	MEBS internal db	cluster 0
GCA_000019605.1	Archaea	Candidatus Korarchaeota	Candidatus Korarchaeum	Sur	MEBS internal db	cluster 0
GCA_000302535.1	Bacteria	Proteobacteria	Betaproteobacteria	NS	MEBS internal db	cluster 1
GCA_000341465.2	Bacteria	Proteobacteria	Betaproteobacteria	NS	MEBS internal db	cluster 1
GCA_000013405.1	Bacteria	Proteobacteria	Deltaproteobacteria	Sur	MEBS internal db	cluster 2
GCA_000016745.1	Bacteria	Proteobacteria	Deltaproteobacteria	Sur	MEBS internal db	cluster 2
GCA_000006685.1	Bacteria	Chlamydiae	Chlamydiales	NS	MEBS internal db	cluster 0
GCA_000342265.1	Bacteria	Proteobacteria	Betaproteobacteria	NS	MEBS internal db	cluster 1
GCA_000349945.1	Bacteria	Proteobacteria	Betaproteobacteria	NS	MEBS internal db	cluster 1
GCA_000017505.1	Bacteria	Proteobacteria	Deltaproteobacteria	Sur	MEBS internal db	cluster 2
GCA_000385525.1	Bacteria	Proteobacteria	Betaproteobacteria	NS	MEBS internal db	cluster 1
GCA_000020385.1	Bacteria	Proteobacteria	Deltaproteobacteria	Sur	MEBS internal db	cluster 2
GCA_000402035.1	Bacteria	Proteobacteria	Betaproteobacteria	NS	MEBS internal db	cluster 1
GCA_000463015.1	Bacteria	Proteobacteria	Betaproteobacteria	NS	MEBS internal db	cluster 1
GCA_000007205.1	Bacteria	Chlamydiae	Chlamydiales	NS	MEBS internal db	cluster 0
GCA_000471925.1	Bacteria	Proteobacteria	Betaproteobacteria	NS	MEBS internal db	cluster 1
GCA_000521505.1	Bacteria	Proteobacteria	Betaproteobacteria	NS	MEBS internal db	cluster 1
GCA_000007605.1	Bacteria	Chlamydiae	Chlamydiales	NS	MEBS internal db	cluster 0
GCA_000522545.2	Bacteria	Proteobacteria	Betaproteobacteria	NS	MEBS internal db	cluster 1
GCA_000590495.2	Bacteria	Proteobacteria	Betaproteobacteria	NS	MEBS internal db	cluster 1
GCA_000020725.1	Bacteria	Proteobacteria	Deltaproteobacteria	Sur	MEBS internal db	cluster 2
GCA_000020805.1	Bacteria	Proteobacteria	Deltaproteobacteria	Sur	MEBS internal db	cluster 2
GCA_000600005.1	Bacteria	Proteobacteria	Betaproteobacteria	NS	MEBS internal db	cluster 1
GCA_000008725.1	Bacteria	Chlamydiae	Chlamydiales	NS	MEBS internal db	cluster 0
GCA_000022265.1	Bacteria	Proteobacteria	Deltaproteobacteria	Sur	MEBS internal db	cluster 2
GCA_000009945.1	Bacteria	Chlamydiae	Chlamydiales	NS	MEBS internal db	cluster 0
GCA_000026025.1	Bacteria	Chlamydiae	Chlamydiales	NS	MEBS internal db	cluster 0
GCA_000612685.1	Bacteria	Proteobacteria	Betaproteobacteria	NS	MEBS internal db	cluster 1
GCA_000023225.1	Bacteria	Proteobacteria	Deltaproteobacteria	Sur	MEBS internal db	cluster 2
GCA_000191925.1	Bacteria	Chlamydiae	Chlamydiales	NS	MEBS internal db	cluster 0
GCA_000204135.1	Bacteria	Chlamydiae	Chlamydiales	NS	MEBS internal db	cluster 0
GCA_000619905.2	Bacteria	Proteobacteria	Betaproteobacteria	NS	MEBS internal db	cluster 1
GCA_000237205.1	Bacteria	Chlamydiae	Chlamydiales	NS	MEBS internal db	cluster 0
GCA_000471025.2	Bacteria	Chlamydiae	Chlamydiales	NS	MEBS internal db	cluster 0
GCA_000583875.1	Bacteria	Chlamydiae	Chlamydiales	NS	MEBS internal db	cluster 0
GCA_001499655.1	Bacteria	Chlamydiae	Chlamydiales	NS	MEBS internal db	cluster 0
GCA_000009025.1	Bacteria	Chloroflexi	Dehalococcoidia	Sur	MEBS internal db	cluster 0
GCA_000025025.1	Bacteria	Chloroflexi	Dehalococcoidia	Sur	MEBS internal db	cluster 0
GCA_000701165.1	Bacteria	Proteobacteria	Betaproteobacteria	NS	MEBS internal db	cluster 1
GCA_000723165.1	Bacteria	Proteobacteria	Betaproteobacteria	NS	MEBS internal db	cluster 1
GCA_000146065.2	Bacteria	Cloacimonetes	Candidatus Cloacimonas	NS	MEBS internal db	cluster 0
GCA_000145295.1	Archaea	Euryarchaeota	Methanobacteria	Sur	MEBS internal db	cluster 3
GCA_000015145.1	Archaea	Crenarchaeota	Thermoprotei	SR	MEBS internal db	cluster 0
GCA_000015205.1	Archaea	Crenarchaeota	Thermoprotei	SR	MEBS internal db	cluster 0
GCA_000015225.1	Archaea	Crenarchaeota	Thermoprotei	Sur	MEBS internal db	cluster 0
GCA_000739375.1	Bacteria	Proteobacteria	Betaproteobacteria	NS	MEBS internal db	cluster 1
GCA_000015945.1	Archaea	Crenarchaeota	Thermoprotei	SR	MEBS internal db	cluster 0
GCA_000743945.1	Bacteria	Proteobacteria	Betaproteobacteria	NS	MEBS internal db	cluster 1
GCA_000018305.1	Archaea	Crenarchaeota	Thermoprotei	SRB/SR	MEBS internal db	cluster 0
GCA_000755725.1	Bacteria	Proteobacteria	Betaproteobacteria	NS	MEBS internal db	cluster 1
GCA_000755985.1	Bacteria	Proteobacteria	Betaproteobacteria	NS	MEBS internal db	cluster 1
GCA_000758265.1	Bacteria	Proteobacteria	Betaproteobacteria	NS	MEBS internal db	cluster 1
GCA_000023645.1	Bacteria	Proteobacteria	Deltaproteobacteria	Sur	MEBS internal db	cluster 2
GCA_000020905.1	Archaea	Crenarchaeota	Thermoprotei	SR	MEBS internal db	cluster 0
GCA_000092185.1	Archaea	Crenarchaeota	Thermoprotei	SRB/SR	MEBS internal db	cluster 0
GCA_000786695.1	Bacteria	Proteobacteria	Betaproteobacteria	NS	MEBS internal db	cluster 1
GCA_000818035.1	Bacteria	Proteobacteria	Betaproteobacteria	NS	MEBS internal db	cluster 1
GCA_000147875.1	Archaea	Euryarchaeota	Methanomicrobia	NS	MEBS internal db	cluster 3
GCA_000067165.1	Bacteria	Proteobacteria	Deltaproteobacteria	Sur	MEBS internal db	cluster 2
GCA_000092465.1	Archaea	Crenarchaeota	Thermoprotei	SR	MEBS internal db	cluster 0
GCA_000828895.1	Bacteria	Proteobacteria	Betaproteobacteria	NS	MEBS internal db	cluster 1
GCA_000828915.1	Bacteria	Proteobacteria	Betaproteobacteria	NS	MEBS internal db	cluster 1
GCA_000828975.1	Bacteria	Proteobacteria	Betaproteobacteria	Sur	MEBS internal db	cluster 1
GCA_000144915.1	Archaea	Crenarchaeota	Thermoprotei	Sur	MEBS internal db	cluster 0
GCA_000186365.1	Archaea	Crenarchaeota	Thermoprotei	SR	MEBS internal db	cluster 0
GCA_000190315.1	Archaea	Crenarchaeota	Thermoprotei	SRB/SR	MEBS internal db	cluster 0
GCA_000204925.1	Archaea	Crenarchaeota	Thermoprotei	SOM	MEBS internal db	cluster 0
GCA_000832305.1	Bacteria	Proteobacteria	Betaproteobacteria	NS	MEBS internal db	cluster 1
GCA_000213215.1	Archaea	Crenarchaeota	Thermoprotei	SO/SR	MEBS internal db	cluster 0
GCA_000835205.1	Bacteria	Proteobacteria	Betaproteobacteria	NS	MEBS internal db	cluster 1
GCA_000953015.1	Bacteria	Proteobacteria	Betaproteobacteria	NS	MEBS internal db	cluster 1
GCA_000954135.1	Bacteria	Proteobacteria	Betaproteobacteria	NS	MEBS internal db	cluster 1
GCA_000959245.1	Bacteria	Proteobacteria	Betaproteobacteria	NS	MEBS internal db	cluster 1
GCA_000959505.1	Bacteria	Proteobacteria	Betaproteobacteria	NS	MEBS internal db	cluster 1
GCA_000961515.1	Bacteria	Proteobacteria	Betaproteobacteria	NS	MEBS internal db	cluster 1
GCA_000967305.2	Bacteria	Proteobacteria	Betaproteobacteria	NS	MEBS internal db	cluster 1
GCA_000969645.2	Bacteria	Proteobacteria	Betaproteobacteria	NS	MEBS internal db	cluster 1
GCA_000264495.1	Archaea	Crenarchaeota	Thermoprotei	Sur	MEBS internal db	cluster 0
GCA_000973625.1	Bacteria	Proteobacteria	Betaproteobacteria	NS	MEBS internal db	cluster 1
GCA_000317795.1	Archaea	Crenarchaeota	Thermoprotei	Sur	MEBS internal db	cluster 0
GCA_000446015.1	Archaea	Crenarchaeota	Thermoprotei	Sur	MEBS internal db	cluster 0
GCA_000981505.1	Bacteria	Proteobacteria	Betaproteobacteria	NS	MEBS internal db	cluster 1
GCA_000993805.1	Archaea	Crenarchaeota	Thermoprotei	Sur	MEBS internal db	cluster 0
GCA_000020965.1	Bacteria	Dictyoglomi	Dictyoglomales	NS	MEBS internal db	cluster 0
GCA_000021645.1	Bacteria	Dictyoglomi	Dictyoglomales	NS	MEBS internal db	cluster 0
GCA_000020145.1	Bacteria	Elusimicrobia	Elusimicrobia	NS	MEBS internal db	cluster 0
GCA_001027545.1	Bacteria	Elusimicrobia	Endomicrobia	NS	MEBS internal db	cluster 0
GCA_000006805.1	Archaea	Euryarchaeota	Halobacteria	NS	MEBS internal db	cluster 0
GCA_001007935.1	Bacteria	Proteobacteria	Betaproteobacteria	NS	MEBS internal db	cluster 1
GCA_000143965.1	Bacteria	Proteobacteria	Deltaproteobacteria	Sur	MEBS internal db	cluster 2
GCA_000007305.1	Archaea	Euryarchaeota	Thermococci	SR	MEBS internal db	cluster 0
GCA_001010785.1	Bacteria	Proteobacteria	Betaproteobacteria	NS	MEBS internal db	cluster 1
GCA_000008265.1	Archaea	Euryarchaeota	Thermoplasmata	NS	MEBS internal db	cluster 0
GCA_001017435.1	Bacteria	Proteobacteria	Betaproteobacteria	NS	MEBS internal db	cluster 1
GCA_001028665.1	Bacteria	Proteobacteria	Betaproteobacteria	NS	MEBS internal db	cluster 1
GCA_001029105.3	Bacteria	Proteobacteria	Betaproteobacteria	NS	MEBS internal db	cluster 1
GCA_001051995.2	Bacteria	Proteobacteria	Betaproteobacteria	NS	MEBS internal db	cluster 1
GCA_001078275.1	Bacteria	Proteobacteria	Betaproteobacteria	NS	MEBS internal db	cluster 1
GCA_001183865.1	Bacteria	Proteobacteria	Betaproteobacteria	NS	MEBS internal db	cluster 1
GCA_000175115.2	Bacteria	Proteobacteria	Deltaproteobacteria	Sur	MEBS internal db	cluster 2
GCA_000166095.1	Archaea	Euryarchaeota	Methanobacteria	Sur	MEBS internal db	cluster 3
GCA_001190925.1	Bacteria	Proteobacteria	Betaproteobacteria	NS	MEBS internal db	cluster 1
GCA_001191005.1	Bacteria	Proteobacteria	Betaproteobacteria	NS	MEBS internal db	cluster 1
GCA_001262075.1	Bacteria	Proteobacteria	Betaproteobacteria	NS	MEBS internal db	cluster 1
GCA_000009965.1	Archaea	Euryarchaeota	Thermococci	SR	MEBS internal db	cluster 0
GCA_000011105.1	Archaea	Euryarchaeota	Thermococci	SR	MEBS internal db	cluster 0
GCA_001267925.1	Bacteria	Proteobacteria	Betaproteobacteria	NS	MEBS internal db	cluster 1
GCA_000011185.1	Archaea	Euryarchaeota	Thermoplasmata	SO/SR	MEBS internal db	cluster 0
GCA_000018365.1	Archaea	Euryarchaeota	Thermococci	SR	MEBS internal db	cluster 0
GCA_001281465.1	Bacteria	Proteobacteria	Betaproteobacteria	NS	MEBS internal db	cluster 1
GCA_000022365.1	Archaea	Euryarchaeota	Thermococci	SR	MEBS internal db	cluster 0
GCA_001293045.1	Bacteria	Proteobacteria	Betaproteobacteria	NS	MEBS internal db	cluster 1
GCA_000817955.1	Bacteria	Proteobacteria	Deltaproteobacteria	Sur	MEBS internal db	cluster 2
GCA_001411495.1	Bacteria	Proteobacteria	Betaproteobacteria	NS	MEBS internal db	cluster 1
GCA_000022545.1	Archaea	Euryarchaeota	Thermococci	SR	MEBS internal db	cluster 0
GCA_001412535.1	Bacteria	Proteobacteria	Betaproteobacteria	NS	MEBS internal db	cluster 1
GCA_000827125.1	Bacteria	Proteobacteria	Deltaproteobacteria	Sur	MEBS internal db	cluster 2
GCA_001412575.1	Bacteria	Proteobacteria	Betaproteobacteria	NS	MEBS internal db	cluster 1
GCA_000191045.1	Bacteria	Aquificae	Desulfurobacteriales	SR	MEBS internal db	cluster 2
GCA_001412595.1	Bacteria	Proteobacteria	Betaproteobacteria	NS	MEBS internal db	cluster 1
GCA_001455205.1	Bacteria	Proteobacteria	Betaproteobacteria	NS	MEBS internal db	cluster 1
GCA_001458475.1	Bacteria	Proteobacteria	Betaproteobacteria	NS	MEBS internal db	cluster 1
GCA_001465545.3	Bacteria	Proteobacteria	Betaproteobacteria	NS	MEBS internal db	cluster 1
GCA_001477625.1	Bacteria	Proteobacteria	Betaproteobacteria	NS	MEBS internal db	cluster 1
GCA_000185805.1	Bacteria	Aquificae	Desulfurobacteriales	SRB/SR	MEBS internal db	cluster 2
GCA_001483865.1	Bacteria	Proteobacteria	Betaproteobacteria	NS	MEBS internal db	cluster 1
GCA_001483945.1	Bacteria	Proteobacteria	Betaproteobacteria	NS	MEBS internal db	cluster 1
GCA_001514355.1	Bacteria	Proteobacteria	Betaproteobacteria	NS	MEBS internal db	cluster 1
GCA_001557535.1	Bacteria	Proteobacteria	Betaproteobacteria	NS	MEBS internal db	cluster 1
GCA_000010345.1	Bacteria	Proteobacteria	Epsilonproteobacteria	CLSB	MEBS internal db	cluster 2
GCA_001580455.1	Bacteria	Proteobacteria	Betaproteobacteria	NS	MEBS internal db	cluster 1
GCA_000012965.1	Bacteria	Proteobacteria	Epsilonproteobacteria	CLSB	MEBS internal db	cluster 2
GCA_000025665.1	Archaea	Euryarchaeota	DHVE2 group	Sur	MEBS internal db	cluster 0
GCA_001584185.1	Bacteria	Proteobacteria	Betaproteobacteria	NS	MEBS internal db	cluster 1
GCA_001634365.1	Bacteria	Proteobacteria	Betaproteobacteria	NS	MEBS internal db	cluster 1
GCA_001653935.1	Bacteria	Proteobacteria	Betaproteobacteria	NS	MEBS internal db	cluster 1
GCA_900078695.1	Bacteria	Proteobacteria	Betaproteobacteria	NS	MEBS internal db	cluster 1
GCA_000226295.1	Bacteria	Acidobacteria	Blastocatellia	NS	MEBS internal db	cluster 1
GCA_000151105.2	Archaea	Euryarchaeota	Thermococci	SR	MEBS internal db	cluster 0
GCA_000147355.1	Bacteria	Proteobacteria	Epsilonproteobacteria	CLSB	MEBS internal db	cluster 2
GCA_000179575.2	Archaea	Euryarchaeota	Methanococci	Sur	MEBS internal db	cluster 3
GCA_000151205.2	Archaea	Euryarchaeota	Thermococci	SR	MEBS internal db	cluster 0
GCA_000024025.1	Bacteria	Actinobacteria	Catenulisporales	NS	MEBS internal db	cluster 1
GCA_000253035.1	Bacteria	Chlamydiae	Chlamydiales	NS	MEBS internal db	cluster 1
GCA_000008765.1	Bacteria	Firmicutes	Clostridia	NS	MEBS internal db	cluster 1
GCA_000015865.1	Bacteria	Firmicutes	Clostridia	NS	MEBS internal db	cluster 1
GCA_000152265.2	Archaea	Euryarchaeota	Thermoplasmata	Sur	MEBS internal db	cluster 0
GCA_000211475.1	Archaea	Euryarchaeota	Thermococci	SR	MEBS internal db	cluster 0
GCA_000215995.1	Archaea	Euryarchaeota	Thermococci	SR	MEBS internal db	cluster 0
GCA_000242915.1	Bacteria	Proteobacteria	Epsilonproteobacteria	CLSB	MEBS internal db	cluster 2
GCA_000016965.1	Bacteria	Firmicutes	Clostridia	NS	MEBS internal db	cluster 1
GCA_000221185.1	Archaea	Euryarchaeota	Thermococci	SR	MEBS internal db	cluster 0
GCA_000987835.1	Bacteria	Proteobacteria	Epsilonproteobacteria	CLSB	MEBS internal db	cluster 2
GCA_000016985.1	Bacteria	Firmicutes	Clostridia	NS	MEBS internal db	cluster 1
GCA_000178835.2	Bacteria	Firmicutes	Clostridia	NS	MEBS internal db	cluster 1
GCA_000184705.1	Bacteria	Firmicutes	Clostridia	NS	MEBS internal db	cluster 1
GCA_000230715.2	Archaea	Euryarchaeota	Halobacteria	NS	MEBS internal db	cluster 0
GCA_000237085.1	Bacteria	Firmicutes	Clostridia	NS	MEBS internal db	cluster 1
GCA_000340885.1	Bacteria	Firmicutes	Clostridia	NS	MEBS internal db	cluster 1
GCA_000389635.1	Bacteria	Firmicutes	Clostridia	NS	MEBS internal db	cluster 1
GCA_000230735.2	Archaea	Euryarchaeota	Halobacteria	NS	MEBS internal db	cluster 0
GCA_000246985.2	Archaea	Euryarchaeota	Thermococci	SR	MEBS internal db	cluster 0
GCA_000007905.1	Bacteria	Proteobacteria	Epsilonproteobacteria	NS	MEBS internal db	cluster 2
GCA_000014025.1	Bacteria	Proteobacteria	Epsilonproteobacteria	NS	MEBS internal db	cluster 2
GCA_000263735.1	Archaea	Euryarchaeota	Thermococci	SR	MEBS internal db	cluster 0
GCA_000577895.1	Bacteria	Firmicutes	Clostridia	NS	MEBS internal db	cluster 1
GCA_000807175.1	Bacteria	Firmicutes	Clostridia	NS	MEBS internal db	cluster 1
GCA_000265525.1	Archaea	Euryarchaeota	Thermococci	SR	MEBS internal db	cluster 0
GCA_000281695.1	Archaea	Euryarchaeota	Halobacteria	NS	MEBS internal db	cluster 0
GCA_000017585.1	Bacteria	Proteobacteria	Epsilonproteobacteria	NS	MEBS internal db	cluster 2
GCA_000968375.1	Bacteria	Firmicutes	Clostridia	NS	MEBS internal db	cluster 1
GCA_000200595.1	Bacteria	Proteobacteria	Epsilonproteobacteria	NS	MEBS internal db	cluster 2
GCA_000327505.1	Archaea	Euryarchaeota	DHVE2 group	Sur	MEBS internal db	cluster 0
GCA_001038625.1	Bacteria	Firmicutes	Clostridia	NS	MEBS internal db	cluster 1
GCA_000259255.1	Bacteria	Proteobacteria	Epsilonproteobacteria	NS	MEBS internal db	cluster 2
GCA_000350305.1	Archaea	Euryarchaeota	Thermoplasmata	SRB/SR	MEBS internal db	cluster 0
GCA_000259275.1	Bacteria	Proteobacteria	Epsilonproteobacteria	NS	MEBS internal db	cluster 2
GCA_001042715.1	Bacteria	Firmicutes	Clostridia	NS	MEBS internal db	cluster 1
GCA_000517445.1	Archaea	Euryarchaeota	Thermococci	SR	MEBS internal db	cluster 0
GCA_000021725.1	Bacteria	Proteobacteria	Epsilonproteobacteria	SR	MEBS internal db	cluster 2
GCA_000585495.1	Archaea	Euryarchaeota	Thermococci	SR	MEBS internal db	cluster 0
GCA_001688665.1	Bacteria	Firmicutes	Clostridia	NS	MEBS internal db	cluster 1
GCA_000725425.1	Archaea	Euryarchaeota	Thermococci	Sur	MEBS internal db	cluster 0
GCA_000769655.1	Archaea	Euryarchaeota	Thermococci	SR	MEBS internal db	cluster 0
GCA_000800805.1	Archaea	Euryarchaeota	Thermoplasmata	NS	MEBS internal db	cluster 0
GCA_000816105.1	Archaea	Euryarchaeota	Thermococci	SR	MEBS internal db	cluster 0
GCA_000007865.1	Bacteria	Actinobacteria	Corynebacteriales	NS	MEBS internal db	cluster 1
GCA_001011115.1	Archaea	Euryarchaeota	Halobacteria	NS	MEBS internal db	cluster 0
GCA_000008585.1	Bacteria	Actinobacteria	Corynebacteriales	NS	MEBS internal db	cluster 1
GCA_000024885.1	Bacteria	Proteobacteria	Epsilonproteobacteria	SR	MEBS internal db	cluster 2
GCA_000009805.1	Bacteria	Actinobacteria	Corynebacteriales	NS	MEBS internal db	cluster 1
GCA_000265295.1	Bacteria	Proteobacteria	Epsilonproteobacteria	SR	MEBS internal db	cluster 2
GCA_000568815.1	Bacteria	Proteobacteria	Epsilonproteobacteria	SR	MEBS internal db	cluster 2
GCA_000010105.1	Bacteria	Actinobacteria	Corynebacteriales	NS	MEBS internal db	cluster 1
GCA_001484685.1	Archaea	Euryarchaeota	Thermococci	SR	MEBS internal db	cluster 0
GCA_000191585.1	Archaea	Euryarchaeota	Methanobacteria	Sur	MEBS internal db	cluster 3
GCA_001592435.1	Archaea	Euryarchaeota	Thermococci	SR	MEBS internal db	cluster 0
GCA_000010225.1	Bacteria	Actinobacteria	Corynebacteriales	NS	MEBS internal db	cluster 1
GCA_000010805.1	Bacteria	Actinobacteria	Corynebacteriales	NS	MEBS internal db	cluster 1
GCA_000011305.1	Bacteria	Actinobacteria	Corynebacteriales	NS	MEBS internal db	cluster 1
GCA_000014165.1	Bacteria	Actinobacteria	Corynebacteriales	NS	MEBS internal db	cluster 1
GCA_000024665.1	Bacteria	Fibrobacteres	Fibrobacterales	NS	MEBS internal db	cluster 0
GCA_001548055.1	Bacteria	Proteobacteria	Epsilonproteobacteria	SR	MEBS internal db	cluster 2
GCA_000006785.2	Bacteria	Firmicutes	Bacilli	NS	MEBS internal db	cluster 0
GCA_000014565.1	Bacteria	Actinobacteria	Corynebacteriales	NS	MEBS internal db	cluster 1
GCA_000006865.1	Bacteria	Firmicutes	Bacilli	NS	MEBS internal db	cluster 0
GCA_000006885.1	Bacteria	Firmicutes	Bacilli	NS	MEBS internal db	cluster 0
GCA_000009085.1	Bacteria	Proteobacteria	Epsilonproteobacteria	Sur	MEBS internal db	cluster 2
GCA_000015005.1	Bacteria	Actinobacteria	Corynebacteriales	NS	MEBS internal db	cluster 1
GCA_000015305.1	Bacteria	Actinobacteria	Corynebacteriales	NS	MEBS internal db	cluster 1
GCA_000016365.1	Bacteria	Actinobacteria	Corynebacteriales	NS	MEBS internal db	cluster 1
GCA_000007085.1	Bacteria	Firmicutes	Clostridia	NS	MEBS internal db	cluster 0
GCA_000010325.1	Bacteria	Proteobacteria	Epsilonproteobacteria	Sur	MEBS internal db	cluster 2
GCA_000007265.1	Bacteria	Firmicutes	Bacilli	NS	MEBS internal db	cluster 0
GCA_000015085.1	Bacteria	Proteobacteria	Epsilonproteobacteria	Sur	MEBS internal db	cluster 2
GCA_000018345.1	Bacteria	Actinobacteria	Corynebacteriales	NS	MEBS internal db	cluster 1
GCA_000007465.2	Bacteria	Firmicutes	Bacilli	NS	MEBS internal db	cluster 0
GCA_000007625.1	Bacteria	Firmicutes	Clostridia	NS	MEBS internal db	cluster 0
GCA_000195895.1	Archaea	Euryarchaeota	Methanomicrobia	Sur	MEBS internal db	cluster 3
GCA_000024785.1	Bacteria	Actinobacteria	Corynebacteriales	NS	MEBS internal db	cluster 1
GCA_000069185.1	Bacteria	Actinobacteria	Corynebacteriales	NS	MEBS internal db	cluster 1
GCA_000007645.1	Bacteria	Firmicutes	Bacilli	NS	MEBS internal db	cluster 0
GCA_000069945.1	Bacteria	Actinobacteria	Corynebacteriales	NS	MEBS internal db	cluster 1
GCA_000092225.1	Bacteria	Actinobacteria	Corynebacteriales	NS	MEBS internal db	cluster 1
GCA_000143885.2	Bacteria	Actinobacteria	Corynebacteriales	NS	MEBS internal db	cluster 1
GCA_000007785.1	Bacteria	Firmicutes	Bacilli	NS	MEBS internal db	cluster 0
GCA_000157895.3	Bacteria	Actinobacteria	Corynebacteriales	NS	MEBS internal db	cluster 1
GCA_000196695.1	Bacteria	Actinobacteria	Corynebacteriales	NS	MEBS internal db	cluster 1
GCA_000008065.1	Bacteria	Firmicutes	Bacilli	NS	MEBS internal db	cluster 0
GCA_000008285.1	Bacteria	Firmicutes	Bacilli	NS	MEBS internal db	cluster 0
GCA_000214155.1	Bacteria	Actinobacteria	Corynebacteriales	NS	MEBS internal db	cluster 1
GCA_000214175.1	Bacteria	Actinobacteria	Corynebacteriales	NS	MEBS internal db	cluster 1
GCA_000230895.2	Bacteria	Actinobacteria	Corynebacteriales	NS	MEBS internal db	cluster 1
GCA_000008925.1	Bacteria	Firmicutes	Bacilli	NS	MEBS internal db	cluster 0
GCA_000247715.1	Bacteria	Actinobacteria	Corynebacteriales	NS	MEBS internal db	cluster 1
GCA_000196655.1	Archaea	Euryarchaeota	Methanomicrobia	Sur	MEBS internal db	cluster 3
GCA_000250675.2	Bacteria	Actinobacteria	Corynebacteriales	NS	MEBS internal db	cluster 1
GCA_000262165.1	Bacteria	Actinobacteria	Corynebacteriales	NS	MEBS internal db	cluster 1
GCA_000266905.1	Bacteria	Actinobacteria	Corynebacteriales	NS	MEBS internal db	cluster 1
GCA_000284035.1	Bacteria	Actinobacteria	Corynebacteriales	NS	MEBS internal db	cluster 1
GCA_000009005.1	Bacteria	Firmicutes	Bacilli	NS	MEBS internal db	cluster 0
GCA_000317305.3	Bacteria	Actinobacteria	Corynebacteriales	NS	MEBS internal db	cluster 1
GCA_000328565.1	Bacteria	Actinobacteria	Corynebacteriales	NS	MEBS internal db	cluster 1
GCA_000340435.2	Bacteria	Actinobacteria	Corynebacteriales	NS	MEBS internal db	cluster 1
GCA_000341345.1	Bacteria	Actinobacteria	Corynebacteriales	NS	MEBS internal db	cluster 1
GCA_000416365.2	Bacteria	Actinobacteria	Corynebacteriales	NS	MEBS internal db	cluster 1
GCA_000017465.2	Bacteria	Proteobacteria	Epsilonproteobacteria	Sur	MEBS internal db	cluster 2
GCA_000017725.2	Bacteria	Proteobacteria	Epsilonproteobacteria	Sur	MEBS internal db	cluster 2
GCA_000019205.1	Bacteria	Proteobacteria	Epsilonproteobacteria	Sur	MEBS internal db	cluster 2
GCA_000092245.1	Bacteria	Proteobacteria	Epsilonproteobacteria	Sur	MEBS internal db	cluster 2
GCA_000009205.1	Bacteria	Firmicutes	Clostridia	NS	MEBS internal db	cluster 0
GCA_000442645.1	Bacteria	Actinobacteria	Corynebacteriales	NS	MEBS internal db	cluster 1
GCA_000511305.1	Bacteria	Actinobacteria	Corynebacteriales	NS	MEBS internal db	cluster 1
GCA_000183725.1	Bacteria	Proteobacteria	Epsilonproteobacteria	Sur	MEBS internal db	cluster 2
GCA_000009405.1	Bacteria	Firmicutes	Bacilli	NS	MEBS internal db	cluster 0
GCA_000523235.1	Bacteria	Actinobacteria	Corynebacteriales	NS	MEBS internal db	cluster 1
GCA_000550785.1	Bacteria	Actinobacteria	Corynebacteriales	NS	MEBS internal db	cluster 1
GCA_000204415.1	Archaea	Euryarchaeota	Methanomicrobia	Sur	MEBS internal db	cluster 3
GCA_000009425.1	Bacteria	Firmicutes	Bacilli	NS	MEBS internal db	cluster 0
GCA_000009545.1	Bacteria	Firmicutes	Bacilli	NS	MEBS internal db	cluster 0
GCA_000009685.1	Bacteria	Firmicutes	Clostridia	NS	MEBS internal db	cluster 0
GCA_000186245.1	Bacteria	Proteobacteria	Epsilonproteobacteria	Sur	MEBS internal db	cluster 2
GCA_000550805.1	Bacteria	Actinobacteria	Corynebacteriales	NS	MEBS internal db	cluster 1
GCA_000599545.1	Bacteria	Actinobacteria	Corynebacteriales	NS	MEBS internal db	cluster 1
GCA_000009865.1	Bacteria	Firmicutes	Bacilli	NS	MEBS internal db	cluster 0
GCA_000465235.1	Bacteria	Proteobacteria	Epsilonproteobacteria	Sur	MEBS internal db	cluster 2
GCA_000010005.1	Bacteria	Firmicutes	Bacilli	NS	MEBS internal db	cluster 0
GCA_000010125.1	Bacteria	Firmicutes	Bacilli	NS	MEBS internal db	cluster 0
GCA_000010145.1	Bacteria	Firmicutes	Bacilli	NS	MEBS internal db	cluster 0
GCA_000739455.1	Bacteria	Actinobacteria	Corynebacteriales	NS	MEBS internal db	cluster 1
GCA_000010185.1	Bacteria	Firmicutes	Tissierellia	NS	MEBS internal db	cluster 0
GCA_000010265.1	Bacteria	Firmicutes	Clostridia	NS	MEBS internal db	cluster 0
GCA_000495505.1	Bacteria	Proteobacteria	Epsilonproteobacteria	Sur	MEBS internal db	cluster 2
GCA_000010705.1	Bacteria	Firmicutes	Bacilli	NS	MEBS internal db	cluster 0
GCA_000736415.1	Bacteria	Proteobacteria	Epsilonproteobacteria	Sur	MEBS internal db	cluster 2
GCA_000755185.1	Bacteria	Actinobacteria	Corynebacteriales	NS	MEBS internal db	cluster 1
GCA_000767055.1	Bacteria	Actinobacteria	Corynebacteriales	NS	MEBS internal db	cluster 1
GCA_000011045.1	Bacteria	Firmicutes	Bacilli	NS	MEBS internal db	cluster 0
GCA_000011825.1	Bacteria	Firmicutes	Bacilli	NS	MEBS internal db	cluster 0
GCA_000011985.1	Bacteria	Firmicutes	Bacilli	NS	MEBS internal db	cluster 0
GCA_000835165.1	Bacteria	Actinobacteria	Corynebacteriales	NS	MEBS internal db	cluster 1
GCA_000816185.1	Bacteria	Proteobacteria	Epsilonproteobacteria	Sur	MEBS internal db	cluster 2
GCA_000954115.1	Bacteria	Actinobacteria	Corynebacteriales	NS	MEBS internal db	cluster 1
GCA_000014125.1	Bacteria	Firmicutes	Clostridia	NS	MEBS internal db	cluster 0
GCA_000816225.1	Bacteria	Proteobacteria	Epsilonproteobacteria	Sur	MEBS internal db	cluster 2
GCA_000982715.1	Bacteria	Actinobacteria	Corynebacteriales	NS	MEBS internal db	cluster 1
GCA_001020985.1	Bacteria	Actinobacteria	Corynebacteriales	NS	MEBS internal db	cluster 1
GCA_001021025.1	Bacteria	Actinobacteria	Corynebacteriales	NS	MEBS internal db	cluster 1
GCA_000014205.1	Bacteria	Firmicutes	Bacilli	NS	MEBS internal db	cluster 0
GCA_000014385.1	Bacteria	Firmicutes	Bacilli	NS	MEBS internal db	cluster 0
GCA_000214415.1	Archaea	Euryarchaeota	Methanococci	Sur	MEBS internal db	cluster 3
GCA_000816245.1	Bacteria	Proteobacteria	Epsilonproteobacteria	Sur	MEBS internal db	cluster 2
GCA_001021045.1	Bacteria	Actinobacteria	Corynebacteriales	NS	MEBS internal db	cluster 1
GCA_000214725.1	Archaea	Euryarchaeota	Methanobacteria	Sur	MEBS internal db	cluster 3
GCA_000014405.1	Bacteria	Firmicutes	Bacilli	NS	MEBS internal db	cluster 0
GCA_001021065.1	Bacteria	Actinobacteria	Corynebacteriales	NS	MEBS internal db	cluster 1
GCA_000816265.1	Bacteria	Proteobacteria	Epsilonproteobacteria	Sur	MEBS internal db	cluster 2
GCA_000816345.1	Bacteria	Proteobacteria	Epsilonproteobacteria	Sur	MEBS internal db	cluster 2
GCA_001021385.1	Bacteria	Actinobacteria	Corynebacteriales	NS	MEBS internal db	cluster 1
GCA_000816365.1	Bacteria	Proteobacteria	Epsilonproteobacteria	Sur	MEBS internal db	cluster 2
GCA_001187505.1	Bacteria	Actinobacteria	Corynebacteriales	NS	MEBS internal db	cluster 1
GCA_000816785.1	Bacteria	Proteobacteria	Epsilonproteobacteria	Sur	MEBS internal db	cluster 2
GCA_001274895.1	Bacteria	Actinobacteria	Corynebacteriales	NS	MEBS internal db	cluster 1
GCA_001277995.1	Bacteria	Actinobacteria	Corynebacteriales	NS	MEBS internal db	cluster 1
GCA_001190745.1	Bacteria	Proteobacteria	Epsilonproteobacteria	Sur	MEBS internal db	cluster 2
GCA_000014425.1	Bacteria	Firmicutes	Bacilli	NS	MEBS internal db	cluster 0
GCA_000014445.1	Bacteria	Firmicutes	Bacilli	NS	MEBS internal db	cluster 0
GCA_001305675.1	Bacteria	Actinobacteria	Corynebacteriales	NS	MEBS internal db	cluster 1
GCA_001583415.1	Bacteria	Actinobacteria	Corynebacteriales	NS	MEBS internal db	cluster 1
GCA_001190755.1	Bacteria	Proteobacteria	Epsilonproteobacteria	Sur	MEBS internal db	cluster 2
GCA_000014465.1	Bacteria	Firmicutes	Bacilli	NS	MEBS internal db	cluster 0
GCA_000217995.1	Archaea	Euryarchaeota	Methanomicrobia	Sur	MEBS internal db	cluster 3
GCA_001586215.1	Bacteria	Actinobacteria	Corynebacteriales	NS	MEBS internal db	cluster 1
GCA_001298465.1	Bacteria	Proteobacteria	Epsilonproteobacteria	Sur	MEBS internal db	cluster 2
GCA_001605725.1	Bacteria	Actinobacteria	Corynebacteriales	NS	MEBS internal db	cluster 1
GCA_001611855.1	Bacteria	Actinobacteria	Corynebacteriales	NS	MEBS internal db	cluster 1
GCA_001620005.1	Bacteria	Actinobacteria	Corynebacteriales	NS	MEBS internal db	cluster 1
GCA_000014505.1	Bacteria	Firmicutes	Bacilli	NS	MEBS internal db	cluster 0
GCA_001655245.1	Bacteria	Actinobacteria	Corynebacteriales	NS	MEBS internal db	cluster 1
GCA_000014525.1	Bacteria	Firmicutes	Bacilli	NS	MEBS internal db	cluster 0
GCA_000014145.1	Bacteria	Bacteroidetes	Cytophagia	NS	MEBS internal db	cluster 1
GCA_000014725.1	Bacteria	Firmicutes	Clostridia	NS	MEBS internal db	cluster 0
GCA_000023125.1	Bacteria	Bacteroidetes	Cytophagia	NS	MEBS internal db	cluster 1
GCA_000166275.1	Bacteria	Bacteroidetes	Cytophagia	NS	MEBS internal db	cluster 1
GCA_000166395.1	Bacteria	Bacteroidetes	Cytophagia	NS	MEBS internal db	cluster 1
GCA_000015385.1	Bacteria	Firmicutes	Bacilli	NS	MEBS internal db	cluster 0
GCA_000016545.1	Bacteria	Firmicutes	Clostridia	NS	MEBS internal db	cluster 0
GCA_000017005.1	Bacteria	Firmicutes	Bacilli	NS	MEBS internal db	cluster 0
GCA_000017025.1	Bacteria	Firmicutes	Clostridia	NS	MEBS internal db	cluster 0
GCA_000018185.1	Bacteria	Firmicutes	Bacilli	NS	MEBS internal db	cluster 0
GCA_000183425.1	Bacteria	Bacteroidetes	Cytophagia	NS	MEBS internal db	cluster 1
GCA_000018325.1	Bacteria	Firmicutes	Clostridia	NS	MEBS internal db	cluster 0
GCA_000018685.1	Bacteria	Firmicutes	Clostridia	NS	MEBS internal db	cluster 0
GCA_000218895.1	Bacteria	Bacteroidetes	Cytophagia	NS	MEBS internal db	cluster 1
GCA_000019065.1	Bacteria	Firmicutes	Clostridia	NS	MEBS internal db	cluster 0
GCA_000020005.1	Bacteria	Firmicutes	Clostridia	NS	MEBS internal db	cluster 0
GCA_001643955.1	Bacteria	Proteobacteria	Epsilonproteobacteria	Sur	MEBS internal db	cluster 2
GCA_000222485.1	Bacteria	Bacteroidetes	Cytophagia	NS	MEBS internal db	cluster 1
GCA_000263195.1	Bacteria	Bacteroidetes	Cytophagia	NS	MEBS internal db	cluster 1
GCA_001643975.1	Bacteria	Proteobacteria	Epsilonproteobacteria	Sur	MEBS internal db	cluster 2
GCA_000265405.1	Bacteria	Bacteroidetes	Cytophagia	NS	MEBS internal db	cluster 1
GCA_000020165.1	Bacteria	Firmicutes	Clostridia	NS	MEBS internal db	cluster 0
GCA_000265505.1	Bacteria	Bacteroidetes	Cytophagia	NS	MEBS internal db	cluster 1
GCA_000020285.1	Bacteria	Firmicutes	Clostridia	NS	MEBS internal db	cluster 0
GCA_000020485.1	Bacteria	Firmicutes	Clostridia	Sur	MEBS internal db	cluster 0
GCA_000020605.1	Bacteria	Firmicutes	Clostridia	NS	MEBS internal db	cluster 0
GCA_000020765.1	Bacteria	Firmicutes	Bacilli	NS	MEBS internal db	cluster 0
GCA_000020945.1	Bacteria	Firmicutes	Clostridia	NS	MEBS internal db	cluster 0
GCA_000325705.1	Bacteria	Bacteroidetes	Cytophagia	NS	MEBS internal db	cluster 1
GCA_000022065.1	Bacteria	Firmicutes	Clostridia	NS	MEBS internal db	cluster 0
GCA_000576555.1	Bacteria	Bacteroidetes	Cytophagia	NS	MEBS internal db	cluster 1
GCA_000022325.1	Bacteria	Firmicutes	Clostridia	Sur	MEBS internal db	cluster 0
GCA_000597885.1	Bacteria	Bacteroidetes	Cytophagia	NS	MEBS internal db	cluster 1
GCA_000023465.1	Bacteria	Bacteroidetes	Flavobacteriia	NS	MEBS internal db	cluster 2
GCA_000737515.1	Bacteria	Bacteroidetes	Cytophagia	NS	MEBS internal db	cluster 1
GCA_000060345.1	Bacteria	Bacteroidetes	Flavobacteriia	NS	MEBS internal db	cluster 2
GCA_000023045.1	Bacteria	Firmicutes	Bacilli	NS	MEBS internal db	cluster 0
GCA_000801315.1	Bacteria	Bacteroidetes	Cytophagia	NS	MEBS internal db	cluster 1
GCA_000973725.1	Bacteria	Bacteroidetes	Cytophagia	NS	MEBS internal db	cluster 1
GCA_000023085.1	Bacteria	Firmicutes	Bacilli	NS	MEBS internal db	cluster 0
GCA_000024105.1	Bacteria	Firmicutes	Tissierellia	NS	MEBS internal db	cluster 0
GCA_000974425.1	Bacteria	Bacteroidetes	Cytophagia	NS	MEBS internal db	cluster 1
GCA_001050135.1	Bacteria	Bacteroidetes	Cytophagia	NS	MEBS internal db	cluster 1
GCA_001078055.1	Bacteria	Bacteroidetes	Cytophagia	NS	MEBS internal db	cluster 1
GCA_001280305.1	Bacteria	Bacteroidetes	Cytophagia	NS	MEBS internal db	cluster 1
GCA_000021985.1	Bacteria	Proteobacteria	Gammaproteobacteria	CLSB	MEBS internal db	cluster 2
GCA_000025545.1	Bacteria	Proteobacteria	Gammaproteobacteria	CLSB	MEBS internal db	cluster 2
GCA_000024945.1	Bacteria	Firmicutes	Negativicutes	NS	MEBS internal db	cluster 0
GCA_000227685.2	Bacteria	Proteobacteria	Gammaproteobacteria	CLSB	MEBS internal db	cluster 2
GCA_000025085.1	Bacteria	Firmicutes	Bacilli	NS	MEBS internal db	cluster 0
GCA_000321415.2	Bacteria	Proteobacteria	Gammaproteobacteria	CLSB	MEBS internal db	cluster 2
GCA_000025225.2	Bacteria	Firmicutes	Clostridia	NS	MEBS internal db	cluster 0
GCA_000235565.1	Archaea	Euryarchaeota	Methanomicrobia	Sur	MEBS internal db	cluster 3
GCA_001308105.1	Bacteria	Bacteroidetes	Cytophagia	NS	MEBS internal db	cluster 1
GCA_000828835.1	Bacteria	Proteobacteria	Gammaproteobacteria	CLSB	MEBS internal db	cluster 2
GCA_000235685.2	Archaea	Euryarchaeota	Methanomicrobia	Sur	MEBS internal db	cluster 3
GCA_001310085.1	Bacteria	Bacteroidetes	Cytophagia	NS	MEBS internal db	cluster 1
GCA_000025305.1	Bacteria	Firmicutes	Negativicutes	NS	MEBS internal db	cluster 0
GCA_001020955.1	Bacteria	Proteobacteria	Gammaproteobacteria	CLSB	MEBS internal db	cluster 2
GCA_000008125.1	Bacteria	Deinococcus-Thermus	Deinococci	Sur	MEBS internal db	cluster 1
GCA_000025645.1	Bacteria	Firmicutes	Clostridia	NS	MEBS internal db	cluster 0
GCA_000026065.1	Bacteria	Firmicutes	Bacilli	NS	MEBS internal db	cluster 0
GCA_000026405.1	Bacteria	Firmicutes	Bacilli	NS	MEBS internal db	cluster 0
GCA_000008565.1	Bacteria	Deinococcus-Thermus	Deinococci	NS	MEBS internal db	cluster 1
GCA_000020685.1	Bacteria	Deinococcus-Thermus	Deinococci	NS	MEBS internal db	cluster 1
GCA_000027145.1	Bacteria	Firmicutes	Bacilli	NS	MEBS internal db	cluster 0
GCA_000024425.1	Bacteria	Deinococcus-Thermus	Deinococci	NS	MEBS internal db	cluster 1
GCA_000027165.1	Bacteria	Firmicutes	Bacilli	NS	MEBS internal db	cluster 0
GCA_000027185.1	Bacteria	Firmicutes	Bacilli	NS	MEBS internal db	cluster 0
GCA_000060285.1	Bacteria	Firmicutes	Bacilli	NS	MEBS internal db	cluster 0
GCA_000092425.1	Bacteria	Deinococcus-Thermus	Deinococci	NS	MEBS internal db	cluster 1
GCA_000183745.1	Bacteria	Deinococcus-Thermus	Deinococci	NS	MEBS internal db	cluster 1
GCA_000186385.1	Bacteria	Deinococcus-Thermus	Deinococci	NS	MEBS internal db	cluster 1
GCA_000092505.1	Bacteria	Firmicutes	Bacilli	NS	MEBS internal db	cluster 0
GCA_000143685.1	Bacteria	Firmicutes	Clostridia	NS	MEBS internal db	cluster 0
GCA_000190555.1	Bacteria	Deinococcus-Thermus	Deinococci	NS	MEBS internal db	cluster 1
GCA_000144625.1	Bacteria	Firmicutes	Clostridia	NS	MEBS internal db	cluster 0
GCA_000196275.1	Bacteria	Deinococcus-Thermus	Deinococci	NS	MEBS internal db	cluster 1
GCA_000144645.1	Bacteria	Firmicutes	Clostridia	NS	MEBS internal db	cluster 0
GCA_000007165.1	Bacteria	Proteobacteria	Gammaproteobacteria	NS	MEBS internal db	cluster 2
GCA_000144695.1	Bacteria	Firmicutes	Clostridia	Sur	MEBS internal db	cluster 0
GCA_000252445.1	Bacteria	Deinococcus-Thermus	Deinococci	NS	MEBS internal db	cluster 1
GCA_000317835.1	Bacteria	Deinococcus-Thermus	Deinococci	NS	MEBS internal db	cluster 1
GCA_000017245.1	Bacteria	Proteobacteria	Gammaproteobacteria	NS	MEBS internal db	cluster 2
GCA_000800395.1	Bacteria	Deinococcus-Thermus	Deinococci	NS	MEBS internal db	cluster 1
GCA_001007995.1	Bacteria	Deinococcus-Thermus	Deinococci	NS	MEBS internal db	cluster 1
GCA_001507665.1	Bacteria	Deinococcus-Thermus	Deinococci	NS	MEBS internal db	cluster 1
GCA_000019185.1	Bacteria	Proteobacteria	Gammaproteobacteria	NS	MEBS internal db	cluster 2
GCA_000024725.1	Bacteria	Proteobacteria	Gammaproteobacteria	NS	MEBS internal db	cluster 2
GCA_000145035.1	Bacteria	Firmicutes	Clostridia	NS	MEBS internal db	cluster 0
GCA_001535545.1	Bacteria	Deinococcus-Thermus	Deinococci	NS	MEBS internal db	cluster 1
GCA_000145215.1	Bacteria	Firmicutes	Clostridia	Sur	MEBS internal db	cluster 0
GCA_001644565.1	Bacteria	Deinococcus-Thermus	Deinococci	NS	MEBS internal db	cluster 1
GCA_000145275.1	Bacteria	Firmicutes	Clostridia	NS	MEBS internal db	cluster 0
GCA_000145615.1	Bacteria	Firmicutes	Clostridia	NS	MEBS internal db	cluster 0
GCA_000146185.1	Bacteria	Firmicutes	Clostridia	NS	MEBS internal db	cluster 0
GCA_000012685.1	Bacteria	Proteobacteria	Deltaproteobacteria	NS	MEBS internal db	cluster 1
GCA_000146875.3	Bacteria	Firmicutes	Bacilli	NS	MEBS internal db	cluster 0
GCA_000147695.2	Bacteria	Firmicutes	Clostridia	NS	MEBS internal db	cluster 0
GCA_000012885.1	Bacteria	Proteobacteria	Deltaproteobacteria	SR	MEBS internal db	cluster 1
GCA_000251105.1	Archaea	Euryarchaeota	Methanomicrobia	Sur	MEBS internal db	cluster 3
GCA_000024805.1	Bacteria	Proteobacteria	Deltaproteobacteria	NS	MEBS internal db	cluster 1
GCA_000152245.2	Bacteria	Firmicutes	Clostridia	NS	MEBS internal db	cluster 0
GCA_000165485.1	Bacteria	Proteobacteria	Deltaproteobacteria	NS	MEBS internal db	cluster 1
GCA_000157355.2	Bacteria	Firmicutes	Bacilli	NS	MEBS internal db	cluster 0
GCA_000219105.1	Bacteria	Proteobacteria	Deltaproteobacteria	NS	MEBS internal db	cluster 1
GCA_000026085.1	Bacteria	Proteobacteria	Gammaproteobacteria	NS	MEBS internal db	cluster 2
GCA_000163895.2	Bacteria	Firmicutes	Clostridia	NS	MEBS internal db	cluster 0
GCA_000255295.1	Bacteria	Proteobacteria	Deltaproteobacteria	NS	MEBS internal db	cluster 1
GCA_000280925.3	Bacteria	Proteobacteria	Deltaproteobacteria	NS	MEBS internal db	cluster 1
GCA_000317895.1	Bacteria	Proteobacteria	Deltaproteobacteria	NS	MEBS internal db	cluster 1
GCA_000164675.2	Bacteria	Firmicutes	Bacilli	NS	MEBS internal db	cluster 0
GCA_000172635.2	Bacteria	Proteobacteria	Gammaproteobacteria	NS	MEBS internal db	cluster 2
GCA_000165465.1	Bacteria	Firmicutes	Clostridia	NS	MEBS internal db	cluster 0
GCA_000331735.1	Bacteria	Proteobacteria	Deltaproteobacteria	NS	MEBS internal db	cluster 1
GCA_000166335.1	Bacteria	Firmicutes	Clostridia	Sur	MEBS internal db	cluster 0
GCA_000418325.1	Bacteria	Proteobacteria	Deltaproteobacteria	NS	MEBS internal db	cluster 1
GCA_000691605.1	Bacteria	Proteobacteria	Deltaproteobacteria	NS	MEBS internal db	cluster 1
GCA_000737325.1	Bacteria	Proteobacteria	Deltaproteobacteria	NS	MEBS internal db	cluster 1
GCA_000204115.1	Bacteria	Proteobacteria	Gammaproteobacteria	NS	MEBS internal db	cluster 2
GCA_000233915.3	Bacteria	Proteobacteria	Gammaproteobacteria	NS	MEBS internal db	cluster 2
GCA_000988565.1	Bacteria	Proteobacteria	Deltaproteobacteria	NS	MEBS internal db	cluster 1
GCA_001027285.1	Bacteria	Proteobacteria	Deltaproteobacteria	NS	MEBS internal db	cluster 1
GCA_000166355.1	Bacteria	Firmicutes	Clostridia	NS	MEBS internal db	cluster 0
GCA_001189295.1	Bacteria	Proteobacteria	Deltaproteobacteria	NS	MEBS internal db	cluster 1
GCA_001263175.1	Bacteria	Proteobacteria	Deltaproteobacteria	NS	MEBS internal db	cluster 1
GCA_000166415.1	Bacteria	Firmicutes	Clostridia	NS	MEBS internal db	cluster 0
GCA_000284235.1	Bacteria	Proteobacteria	Epsilonproteobacteria	NS	MEBS internal db	cluster 1
GCA_001460635.1	Bacteria	Proteobacteria	Epsilonproteobacteria	NS	MEBS internal db	cluster 1
GCA_000166695.1	Bacteria	Firmicutes	Clostridia	Sur	MEBS internal db	cluster 0
GCA_000724625.1	Bacteria	Armatimonadota	Fimbriimonadia	NS	MEBS internal db	cluster 1
GCA_000174395.2	Bacteria	Firmicutes	Bacilli	NS	MEBS internal db	cluster 0
GCA_000016645.1	Bacteria	Bacteroidetes	Flavobacteriia	NS	MEBS internal db	cluster 1
GCA_000178115.2	Bacteria	Firmicutes	Clostridia	NS	MEBS internal db	cluster 0
GCA_001543265.1	Bacteria	Proteobacteria	Gammaproteobacteria	NS	MEBS internal db	cluster 2
GCA_000179635.2	Bacteria	Firmicutes	Clostridia	NS	MEBS internal db	cluster 0
GCA_000185885.1	Bacteria	Firmicutes	Bacilli	NS	MEBS internal db	cluster 0
GCA_000024125.1	Bacteria	Bacteroidetes	Flavobacteriia	NS	MEBS internal db	cluster 1
GCA_000064305.2	Bacteria	Bacteroidetes	Flavobacteriia	NS	MEBS internal db	cluster 1
GCA_000187935.1	Bacteria	Firmicutes	Bacilli	NS	MEBS internal db	cluster 0
GCA_000152945.2	Bacteria	Bacteroidetes	Flavobacteriia	NS	MEBS internal db	cluster 1
GCA_000189775.2	Bacteria	Firmicutes	Clostridia	NS	MEBS internal db	cluster 0
GCA_000153165.2	Bacteria	Bacteroidetes	Flavobacteriia	NS	MEBS internal db	cluster 1
GCA_000153485.2	Bacteria	Bacteroidetes	Flavobacteriia	NS	MEBS internal db	cluster 1
GCA_000191545.1	Bacteria	Firmicutes	Bacilli	NS	MEBS internal db	cluster 0
GCA_000015585.1	Bacteria	Proteobacteria	Gammaproteobacteria	PSB	MEBS internal db	cluster 2
GCA_000186265.1	Bacteria	Bacteroidetes	Flavobacteriia	NS	MEBS internal db	cluster 1
GCA_000193205.1	Bacteria	Firmicutes	Bacilli	NS	MEBS internal db	cluster 0
GCA_000190595.1	Bacteria	Bacteroidetes	Flavobacteriia	NS	MEBS internal db	cluster 1
GCA_000195575.1	Bacteria	Firmicutes	Bacilli	NS	MEBS internal db	cluster 0
GCA_000196455.1	Bacteria	Firmicutes	Clostridia	NS	MEBS internal db	cluster 0
GCA_000196855.1	Bacteria	Firmicutes	Bacilli	NS	MEBS internal db	cluster 0
GCA_000224085.1	Bacteria	Bacteroidetes	Flavobacteriia	NS	MEBS internal db	cluster 1
GCA_000204565.1	Bacteria	Firmicutes	Clostridia	NS	MEBS internal db	cluster 0
GCA_000211375.1	Bacteria	Firmicutes	Bacilli	NS	MEBS internal db	cluster 0
GCA_000240075.2	Bacteria	Bacteroidetes	Flavobacteriia	NS	MEBS internal db	cluster 1
GCA_000213235.1	Bacteria	Firmicutes	Clostridia	NS	MEBS internal db	cluster 0
GCA_000025485.1	Bacteria	Proteobacteria	Gammaproteobacteria	PSB	MEBS internal db	cluster 2
GCA_000213255.1	Bacteria	Firmicutes	Clostridia	NS	MEBS internal db	cluster 0
GCA_000214785.1	Bacteria	Firmicutes	Bacilli	NS	MEBS internal db	cluster 0
GCA_000253275.1	Bacteria	Bacteroidetes	Flavobacteriia	NS	MEBS internal db	cluster 1
GCA_000468615.2	Bacteria	Bacteroidetes	Flavobacteriia	NS	MEBS internal db	cluster 1
GCA_000495935.2	Bacteria	Bacteroidetes	Flavobacteriia	NS	MEBS internal db	cluster 1
GCA_000224005.2	Bacteria	Proteobacteria	Gammaproteobacteria	PSB	MEBS internal db	cluster 2
GCA_000227745.2	Bacteria	Proteobacteria	Gammaproteobacteria	PSB	MEBS internal db	cluster 2
GCA_000219805.1	Bacteria	Firmicutes	Bacilli	NS	MEBS internal db	cluster 0
GCA_000807225.1	Bacteria	Bacteroidetes	Flavobacteriia	NS	MEBS internal db	cluster 1
GCA_000828715.1	Bacteria	Bacteroidetes	Flavobacteriia	NS	MEBS internal db	cluster 1
GCA_000941055.1	Bacteria	Bacteroidetes	Flavobacteriia	NS	MEBS internal db	cluster 1
GCA_000955665.1	Bacteria	Bacteroidetes	Flavobacteriia	NS	MEBS internal db	cluster 1
GCA_000219875.1	Bacteria	Firmicutes	Bacilli	NS	MEBS internal db	cluster 0
GCA_000224985.1	Bacteria	Firmicutes	Bacilli	NS	MEBS internal db	cluster 0
GCA_000225325.1	Bacteria	Firmicutes	Bacilli	NS	MEBS internal db	cluster 0
GCA_000963865.1	Bacteria	Bacteroidetes	Flavobacteriia	NS	MEBS internal db	cluster 1
GCA_000225345.1	Bacteria	Firmicutes	Clostridia	NS	MEBS internal db	cluster 0
GCA_000973105.1	Bacteria	Bacteroidetes	Flavobacteriia	NS	MEBS internal db	cluster 1
GCA_001021975.1	Bacteria	Bacteroidetes	Flavobacteriia	NS	MEBS internal db	cluster 1
GCA_000327045.1	Bacteria	Proteobacteria	Gammaproteobacteria	PSB	MEBS internal db	cluster 2
GCA_001310225.1	Bacteria	Bacteroidetes	Flavobacteriia	NS	MEBS internal db	cluster 1
GCA_000230275.1	Bacteria	Firmicutes	Negativicutes	NS	MEBS internal db	cluster 0
GCA_001430825.1	Bacteria	Bacteroidetes	Flavobacteriia	NS	MEBS internal db	cluster 1
GCA_001534645.1	Bacteria	Bacteroidetes	Flavobacteriia	NS	MEBS internal db	cluster 1
GCA_000013345.1	Bacteria	Actinobacteria	Frankiales	NS	MEBS internal db	cluster 1
GCA_000018005.1	Bacteria	Actinobacteria	Frankiales	NS	MEBS internal db	cluster 1
GCA_001632845.1	Bacteria	Proteobacteria	Gammaproteobacteria	PSB	MEBS internal db	cluster 2
GCA_000236925.1	Bacteria	Firmicutes	Bacilli	NS	MEBS internal db	cluster 0
GCA_000058485.1	Bacteria	Actinobacteria	Frankiales	NS	MEBS internal db	cluster 1
GCA_000166135.1	Bacteria	Actinobacteria	Frankiales	NS	MEBS internal db	cluster 1
GCA_000177615.2	Bacteria	Actinobacteria	Frankiales	NS	MEBS internal db	cluster 1
GCA_000237995.1	Bacteria	Firmicutes	Bacilli	NS	MEBS internal db	cluster 0
GCA_000165505.1	Bacteria	Fusobacteria	Fusobacteriales	NS	MEBS internal db	cluster 1
GCA_000005845.2	Bacteria	Proteobacteria	Gammaproteobacteria	NS	MEBS internal db	cluster 1
GCA_000006645.1	Bacteria	Proteobacteria	Gammaproteobacteria	NS	MEBS internal db	cluster 1
GCA_000241055.1	Bacteria	Firmicutes	Bacilli	NS	MEBS internal db	cluster 0
GCA_000244875.1	Bacteria	Firmicutes	Clostridia	NS	MEBS internal db	cluster 0
GCA_000246835.1	Bacteria	Firmicutes	Bacilli	NS	MEBS internal db	cluster 0
GCA_000247605.1	Bacteria	Firmicutes	Clostridia	NS	MEBS internal db	cluster 0
GCA_000006725.1	Bacteria	Proteobacteria	Gammaproteobacteria	NS	MEBS internal db	cluster 1
GCA_000006745.1	Bacteria	Proteobacteria	Gammaproteobacteria	NS	MEBS internal db	cluster 1
GCA_000006765.1	Bacteria	Proteobacteria	Gammaproteobacteria	NS	MEBS internal db	cluster 1
GCA_000006945.1	Bacteria	Proteobacteria	Gammaproteobacteria	NS	MEBS internal db	cluster 1
GCA_000007145.1	Bacteria	Proteobacteria	Gammaproteobacteria	NS	MEBS internal db	cluster 1
GCA_000014785.1	Bacteria	Proteobacteria	Gammaproteobacteria	SOM	MEBS internal db	cluster 2
GCA_000007245.1	Bacteria	Proteobacteria	Gammaproteobacteria	NS	MEBS internal db	cluster 1
GCA_000007385.1	Bacteria	Proteobacteria	Gammaproteobacteria	NS	MEBS internal db	cluster 1
GCA_000007565.2	Bacteria	Proteobacteria	Gammaproteobacteria	NS	MEBS internal db	cluster 1
GCA_000828615.1	Bacteria	Proteobacteria	Gammaproteobacteria	SOM	MEBS internal db	cluster 2
GCA_000007745.1	Bacteria	Proteobacteria	Gammaproteobacteria	NS	MEBS internal db	cluster 1
GCA_000248095.2	Bacteria	Firmicutes	Bacilli	NS	MEBS internal db	cluster 0
GCA_000252975.1	Bacteria	Firmicutes	Bacilli	NS	MEBS internal db	cluster 0
GCA_000010405.1	Bacteria	Proteobacteria	Gammaproteobacteria	Sur	MEBS internal db	cluster 2
GCA_000007805.1	Bacteria	Proteobacteria	Gammaproteobacteria	NS	MEBS internal db	cluster 1
GCA_000008325.1	Bacteria	Proteobacteria	Gammaproteobacteria	NS	MEBS internal db	cluster 1
GCA_000008465.1	Bacteria	Proteobacteria	Gammaproteobacteria	NS	MEBS internal db	cluster 1
GCA_000253155.1	Bacteria	Firmicutes	Bacilli	NS	MEBS internal db	cluster 0
GCA_000008485.1	Bacteria	Proteobacteria	Gammaproteobacteria	NS	MEBS internal db	cluster 1
GCA_000015105.1	Bacteria	Proteobacteria	Gammaproteobacteria	Sur	MEBS internal db	cluster 2
GCA_000253315.1	Bacteria	Firmicutes	Bacilli	NS	MEBS internal db	cluster 0
GCA_000009165.1	Bacteria	Proteobacteria	Gammaproteobacteria	NS	MEBS internal db	cluster 1
GCA_000009225.2	Bacteria	Proteobacteria	Gammaproteobacteria	NS	MEBS internal db	cluster 1
GCA_000009345.1	Bacteria	Proteobacteria	Gammaproteobacteria	NS	MEBS internal db	cluster 1
GCA_000269925.1	Bacteria	Firmicutes	Bacilli	NS	MEBS internal db	cluster 0
GCA_000009365.1	Bacteria	Proteobacteria	Gammaproteobacteria	NS	MEBS internal db	cluster 1
GCA_000304355.2	Archaea	Euryarchaeota	Methanomicrobia	Sur	MEBS internal db	cluster 3
GCA_000270085.1	Bacteria	Firmicutes	Erysipelotrichia	NS	MEBS internal db	cluster 0
GCA_000020865.1	Bacteria	Proteobacteria	Gammaproteobacteria	Sur	MEBS internal db	cluster 2
GCA_000009745.1	Bacteria	Proteobacteria	Gammaproteobacteria	NS	MEBS internal db	cluster 1
GCA_000785705.2	Bacteria	Proteobacteria	Gammaproteobacteria	Sur	MEBS internal db	cluster 2
GCA_000306725.1	Archaea	Euryarchaeota	Methanomicrobia	Sur	MEBS internal db	cluster 3
GCA_000009885.1	Bacteria	Proteobacteria	Gammaproteobacteria	NS	MEBS internal db	cluster 1
GCA_000011605.1	Bacteria	Proteobacteria	Gammaproteobacteria	NS	MEBS internal db	cluster 1
GCA_000270165.1	Bacteria	Firmicutes	Bacilli	NS	MEBS internal db	cluster 0
GCA_000270205.1	Bacteria	Firmicutes	Clostridia	NS	MEBS internal db	cluster 0
GCA_000801295.1	Bacteria	Proteobacteria	Gammaproteobacteria	Sur	MEBS internal db	cluster 2
GCA_000270305.1	Bacteria	Firmicutes	Clostridia	NS	MEBS internal db	cluster 0
GCA_001007875.1	Bacteria	Proteobacteria	Gammaproteobacteria	Sur	MEBS internal db	cluster 2
GCA_000011805.1	Bacteria	Proteobacteria	Gammaproteobacteria	NS	MEBS internal db	cluster 1
GCA_000012205.1	Bacteria	Proteobacteria	Gammaproteobacteria	NS	MEBS internal db	cluster 1
GCA_000012245.1	Bacteria	Proteobacteria	Gammaproteobacteria	NS	MEBS internal db	cluster 1
GCA_000012265.1	Bacteria	Proteobacteria	Gammaproteobacteria	NS	MEBS internal db	cluster 1
GCA_000012305.1	Bacteria	Proteobacteria	Gammaproteobacteria	NS	MEBS internal db	cluster 1
GCA_000012325.1	Bacteria	Proteobacteria	Gammaproteobacteria	NS	MEBS internal db	cluster 1
GCA_000012445.1	Bacteria	Proteobacteria	Gammaproteobacteria	NS	MEBS internal db	cluster 1
GCA_000012605.1	Bacteria	Proteobacteria	Gammaproteobacteria	CLSB	MEBS internal db	cluster 1
GCA_000012805.1	Bacteria	Proteobacteria	Gammaproteobacteria	NS	MEBS internal db	cluster 1
GCA_000012985.1	Bacteria	Proteobacteria	Gammaproteobacteria	NS	MEBS internal db	cluster 1
GCA_000013665.1	Bacteria	Proteobacteria	Gammaproteobacteria	NS	MEBS internal db	cluster 1
GCA_000013765.1	Bacteria	Proteobacteria	Gammaproteobacteria	NS	MEBS internal db	cluster 1
GCA_000013785.1	Bacteria	Proteobacteria	Gammaproteobacteria	NS	MEBS internal db	cluster 1
GCA_000013905.1	Bacteria	Proteobacteria	Gammaproteobacteria	NS	MEBS internal db	cluster 1
GCA_000014225.1	Bacteria	Proteobacteria	Gammaproteobacteria	NS	MEBS internal db	cluster 1
GCA_000014665.1	Bacteria	Proteobacteria	Gammaproteobacteria	NS	MEBS internal db	cluster 1
GCA_000014705.1	Bacteria	Proteobacteria	Gammaproteobacteria	NS	MEBS internal db	cluster 1
GCA_000014805.1	Bacteria	Proteobacteria	Gammaproteobacteria	NS	MEBS internal db	cluster 1
GCA_000014885.1	Bacteria	Proteobacteria	Gammaproteobacteria	NS	MEBS internal db	cluster 1
GCA_000015185.1	Bacteria	Proteobacteria	Gammaproteobacteria	NS	MEBS internal db	cluster 1
GCA_000015245.1	Bacteria	Proteobacteria	Gammaproteobacteria	NS	MEBS internal db	cluster 1
GCA_000015285.1	Bacteria	Proteobacteria	Gammaproteobacteria	NS	MEBS internal db	cluster 1
GCA_000015365.1	Bacteria	Proteobacteria	Gammaproteobacteria	NS	MEBS internal db	cluster 1
GCA_000015845.1	Bacteria	Proteobacteria	Gammaproteobacteria	NS	MEBS internal db	cluster 1
GCA_000016065.1	Bacteria	Proteobacteria	Gammaproteobacteria	NS	MEBS internal db	cluster 1
GCA_000016325.1	Bacteria	Proteobacteria	Gammaproteobacteria	NS	MEBS internal db	cluster 1
GCA_000016565.1	Bacteria	Proteobacteria	Gammaproteobacteria	NS	MEBS internal db	cluster 1
GCA_000016885.1	Bacteria	Proteobacteria	Gammaproteobacteria	NS	MEBS internal db	cluster 1
GCA_000017205.1	Bacteria	Proteobacteria	Gammaproteobacteria	NS	MEBS internal db	cluster 1
GCA_000017285.1	Bacteria	Proteobacteria	Gammaproteobacteria	NS	MEBS internal db	cluster 1
GCA_000017665.1	Bacteria	Proteobacteria	Gammaproteobacteria	NS	MEBS internal db	cluster 1
GCA_000271405.2	Bacteria	Firmicutes	Bacilli	NS	MEBS internal db	cluster 0
GCA_000017705.1	Bacteria	Proteobacteria	Gammaproteobacteria	NS	MEBS internal db	cluster 1
GCA_000283555.1	Bacteria	Firmicutes	Clostridia	NS	MEBS internal db	cluster 0
GCA_000018025.1	Bacteria	Proteobacteria	Gammaproteobacteria	NS	MEBS internal db	cluster 1
GCA_000283575.1	Bacteria	Firmicutes	Clostridia	NS	MEBS internal db	cluster 0
GCA_000283615.1	Bacteria	Firmicutes	Bacilli	NS	MEBS internal db	cluster 0
GCA_000283975.1	Bacteria	Firmicutes	Bacilli	NS	MEBS internal db	cluster 0
GCA_000299355.1	Bacteria	Firmicutes	Clostridia	NS	MEBS internal db	cluster 0
GCA_000018045.1	Bacteria	Proteobacteria	Gammaproteobacteria	NS	MEBS internal db	cluster 1
GCA_001011055.1	Bacteria	Proteobacteria	Gammaproteobacteria	Sur	MEBS internal db	cluster 2
GCA_000018085.1	Bacteria	Proteobacteria	Gammaproteobacteria	NS	MEBS internal db	cluster 1
GCA_000300135.1	Bacteria	Firmicutes	Bacilli	NS	MEBS internal db	cluster 0
GCA_001293165.1	Bacteria	Proteobacteria	Gammaproteobacteria	Sur	MEBS internal db	cluster 2
GCA_000018285.1	Bacteria	Proteobacteria	Gammaproteobacteria	NS	MEBS internal db	cluster 1
GCA_000327485.1	Archaea	Euryarchaeota	Methanomicrobia	Sur	MEBS internal db	cluster 3
GCA_000306805.1	Bacteria	Firmicutes	Bacilli	NS	MEBS internal db	cluster 0
GCA_000018445.1	Bacteria	Proteobacteria	Gammaproteobacteria	NS	MEBS internal db	cluster 1
GCA_000307165.1	Bacteria	Firmicutes	Bacilli	NS	MEBS internal db	cluster 0
GCA_000328665.1	Archaea	Euryarchaeota	Methanomicrobia	Sur	MEBS internal db	cluster 3
GCA_000018625.1	Bacteria	Proteobacteria	Gammaproteobacteria	NS	MEBS internal db	cluster 1
GCA_000019125.1	Bacteria	Proteobacteria	Gammaproteobacteria	NS	MEBS internal db	cluster 1
GCA_000317975.2	Bacteria	Firmicutes	Bacilli	NS	MEBS internal db	cluster 0
GCA_000019225.1	Bacteria	Proteobacteria	Gammaproteobacteria	NS	MEBS internal db	cluster 1
GCA_000019445.1	Bacteria	Proteobacteria	Gammaproteobacteria	NS	MEBS internal db	cluster 1
GCA_000019525.1	Bacteria	Proteobacteria	Gammaproteobacteria	NS	MEBS internal db	cluster 1
GCA_000020585.3	Bacteria	Proteobacteria	Gammaproteobacteria	NS	MEBS internal db	cluster 1
GCA_000328625.1	Bacteria	Firmicutes	Clostridia	Sur	MEBS internal db	cluster 0
GCA_000331995.1	Bacteria	Firmicutes	Clostridia	NS	MEBS internal db	cluster 0
GCA_000332735.1	Bacteria	Firmicutes	Bacilli	NS	MEBS internal db	cluster 0
GCA_000020665.1	Bacteria	Proteobacteria	Gammaproteobacteria	NS	MEBS internal db	cluster 1
GCA_000021045.1	Bacteria	Proteobacteria	Gammaproteobacteria	NS	MEBS internal db	cluster 1
GCA_000022885.2	Bacteria	Proteobacteria	Gammaproteobacteria	NS	MEBS internal db	cluster 1
GCA_000385925.1	Bacteria	Firmicutes	Bacilli	NS	MEBS internal db	cluster 0
GCA_000441535.1	Bacteria	Firmicutes	Bacilli	NS	MEBS internal db	cluster 0
GCA_000023025.1	Bacteria	Proteobacteria	Gammaproteobacteria	NS	MEBS internal db	cluster 1
GCA_000463395.1	Bacteria	Firmicutes	Bacilli	NS	MEBS internal db	cluster 0
GCA_000023065.1	Bacteria	Proteobacteria	Gammaproteobacteria	NS	MEBS internal db	cluster 1
GCA_000463465.1	Bacteria	Firmicutes	Bacilli	NS	MEBS internal db	cluster 0
GCA_000463505.1	Bacteria	Firmicutes	Bacilli	NS	MEBS internal db	cluster 0
GCA_000023945.1	Archaea	Euryarchaeota	Halobacteria	NS	MEBS internal db	cluster 2
GCA_000023605.1	Bacteria	Proteobacteria	Gammaproteobacteria	NS	MEBS internal db	cluster 1
GCA_000473995.1	Bacteria	Firmicutes	Clostridia	NS	MEBS internal db	cluster 0
GCA_000479315.1	Bacteria	Firmicutes	Bacilli	NS	MEBS internal db	cluster 0
GCA_000007665.1	Bacteria	Actinobacteria	Micrococcales	NS	MEBS internal db	cluster 2
GCA_000024085.1	Bacteria	Proteobacteria	Gammaproteobacteria	NS	MEBS internal db	cluster 1
GCA_000014925.1	Bacteria	Actinobacteria	Micrococcales	NS	MEBS internal db	cluster 2
GCA_000024645.1	Bacteria	Proteobacteria	Gammaproteobacteria	NS	MEBS internal db	cluster 1
GCA_000504125.1	Bacteria	Firmicutes	Bacilli	NS	MEBS internal db	cluster 0
GCA_000024765.1	Bacteria	Proteobacteria	Gammaproteobacteria	SOM	MEBS internal db	cluster 1
GCA_000024825.1	Bacteria	Proteobacteria	Gammaproteobacteria	NS	MEBS internal db	cluster 1
GCA_000512895.1	Bacteria	Firmicutes	Clostridia	Sur	MEBS internal db	cluster 0
GCA_000597865.1	Bacteria	Firmicutes	Clostridia	Sur	MEBS internal db	cluster 0
GCA_000706685.1	Bacteria	Firmicutes	Bacilli	NS	MEBS internal db	cluster 0
GCA_000018885.1	Bacteria	Actinobacteria	Micrococcales	NS	MEBS internal db	cluster 2
GCA_000025065.1	Bacteria	Proteobacteria	Gammaproteobacteria	NS	MEBS internal db	cluster 1
GCA_000723465.1	Bacteria	Firmicutes	Clostridia	NS	MEBS internal db	cluster 0
GCA_000732905.1	Bacteria	Firmicutes	Bacilli	NS	MEBS internal db	cluster 0
GCA_000025405.2	Bacteria	Proteobacteria	Gammaproteobacteria	NS	MEBS internal db	cluster 1
GCA_000025565.1	Bacteria	Proteobacteria	Gammaproteobacteria	NS	MEBS internal db	cluster 1
GCA_000756715.1	Bacteria	Firmicutes	Bacilli	NS	MEBS internal db	cluster 0
GCA_000026105.1	Bacteria	Proteobacteria	Gammaproteobacteria	NS	MEBS internal db	cluster 1
GCA_000022025.1	Bacteria	Actinobacteria	Micrococcales	NS	MEBS internal db	cluster 2
GCA_000026185.1	Bacteria	Proteobacteria	Gammaproteobacteria	NS	MEBS internal db	cluster 1
GCA_000026225.1	Bacteria	Proteobacteria	Gammaproteobacteria	NS	MEBS internal db	cluster 1
GCA_000027085.1	Bacteria	Proteobacteria	Gammaproteobacteria	NS	MEBS internal db	cluster 1
GCA_000027205.1	Bacteria	Proteobacteria	Gammaproteobacteria	NS	MEBS internal db	cluster 1
GCA_000761135.1	Bacteria	Firmicutes	Bacilli	NS	MEBS internal db	cluster 0
GCA_000027225.1	Bacteria	Proteobacteria	Gammaproteobacteria	NS	MEBS internal db	cluster 1
GCA_000023205.1	Bacteria	Actinobacteria	Micrococcales	NS	MEBS internal db	cluster 2
GCA_000763575.1	Bacteria	Firmicutes	Clostridia	Sur	MEBS internal db	cluster 0
GCA_000027265.1	Bacteria	Proteobacteria	Gammaproteobacteria	NS	MEBS internal db	cluster 1
GCA_000046845.1	Bacteria	Proteobacteria	Gammaproteobacteria	NS	MEBS internal db	cluster 1
GCA_000055785.1	Bacteria	Proteobacteria	Gammaproteobacteria	NS	MEBS internal db	cluster 1
GCA_000069965.1	Bacteria	Proteobacteria	Gammaproteobacteria	NS	MEBS internal db	cluster 1
GCA_000789395.1	Bacteria	Firmicutes	Clostridia	NS	MEBS internal db	cluster 0
GCA_000800295.1	Bacteria	Firmicutes	Tissierellia	NS	MEBS internal db	cluster 0
GCA_000072485.1	Bacteria	Proteobacteria	Gammaproteobacteria	NS	MEBS internal db	cluster 1
GCA_000087965.2	Bacteria	Proteobacteria	Gammaproteobacteria	NS	MEBS internal db	cluster 1
GCA_000404165.1	Archaea	Euryarchaeota	Methanobacteria	Sur	MEBS internal db	cluster 3
GCA_000024925.1	Bacteria	Actinobacteria	Micrococcales	NS	MEBS internal db	cluster 2
GCA_000091325.1	Bacteria	Proteobacteria	Gammaproteobacteria	NS	MEBS internal db	cluster 1
GCA_000091465.1	Bacteria	Proteobacteria	Gammaproteobacteria	NS	MEBS internal db	cluster 1
GCA_000091785.1	Bacteria	Proteobacteria	Gammaproteobacteria	NS	MEBS internal db	cluster 1
GCA_000143085.1	Bacteria	Proteobacteria	Gammaproteobacteria	NS	MEBS internal db	cluster 1
GCA_000146165.2	Bacteria	Proteobacteria	Gammaproteobacteria	NS	MEBS internal db	cluster 1
GCA_000063485.1	Bacteria	Actinobacteria	Micrococcales	NS	MEBS internal db	cluster 2
GCA_000147055.1	Bacteria	Proteobacteria	Gammaproteobacteria	NS	MEBS internal db	cluster 1
GCA_000816085.1	Bacteria	Firmicutes	Bacilli	NS	MEBS internal db	cluster 0
GCA_000829055.1	Bacteria	Firmicutes	Bacilli	NS	MEBS internal db	cluster 0
GCA_000829395.1	Bacteria	Firmicutes	Bacilli	NS	MEBS internal db	cluster 0
GCA_000831485.1	Bacteria	Firmicutes	Bacilli	NS	MEBS internal db	cluster 0
GCA_000148645.1	Bacteria	Proteobacteria	Gammaproteobacteria	NS	MEBS internal db	cluster 1
GCA_000148935.1	Bacteria	Proteobacteria	Gammaproteobacteria	NS	MEBS internal db	cluster 1
GCA_000153405.2	Bacteria	Proteobacteria	Gammaproteobacteria	NS	MEBS internal db	cluster 1
GCA_000166295.1	Bacteria	Proteobacteria	Gammaproteobacteria	NS	MEBS internal db	cluster 1
GCA_000831645.3	Bacteria	Firmicutes	Bacilli	NS	MEBS internal db	cluster 0
GCA_000175935.2	Bacteria	Proteobacteria	Gammaproteobacteria	NS	MEBS internal db	cluster 1
GCA_000952975.1	Bacteria	Firmicutes	Tissierellia	NS	MEBS internal db	cluster 0
GCA_000953215.1	Bacteria	Firmicutes	Clostridia	NS	MEBS internal db	cluster 0
GCA_000176835.2	Bacteria	Proteobacteria	Gammaproteobacteria	NS	MEBS internal db	cluster 1
GCA_000973705.1	Bacteria	Firmicutes	Clostridia	NS	MEBS internal db	cluster 0
GCA_000180175.2	Bacteria	Proteobacteria	Gammaproteobacteria	NS	MEBS internal db	cluster 1
GCA_000981525.1	Bacteria	Firmicutes	Bacilli	NS	MEBS internal db	cluster 0
GCA_001028645.1	Bacteria	Firmicutes	Bacilli	NS	MEBS internal db	cluster 0
GCA_001042405.1	Bacteria	Firmicutes	Bacilli	NS	MEBS internal db	cluster 0
GCA_000069225.1	Bacteria	Actinobacteria	Micrococcales	NS	MEBS internal db	cluster 2
GCA_000184065.1	Bacteria	Proteobacteria	Gammaproteobacteria	NS	MEBS internal db	cluster 1
GCA_000184325.1	Bacteria	Proteobacteria	Gammaproteobacteria	NS	MEBS internal db	cluster 1
GCA_000202635.1	Bacteria	Actinobacteria	Micrococcales	NS	MEBS internal db	cluster 2
GCA_001050435.1	Bacteria	Firmicutes	Bacilli	NS	MEBS internal db	cluster 0
GCA_000185965.1	Bacteria	Proteobacteria	Gammaproteobacteria	NS	MEBS internal db	cluster 1
GCA_000187705.1	Bacteria	Proteobacteria	Gammaproteobacteria	NS	MEBS internal db	cluster 1
GCA_001050475.1	Bacteria	Firmicutes	Bacilli	NS	MEBS internal db	cluster 0
GCA_001186155.3	Bacteria	Firmicutes	Bacilli	NS	MEBS internal db	cluster 0
GCA_001188855.1	Bacteria	Firmicutes	Bacilli	NS	MEBS internal db	cluster 0
GCA_001189495.1	Bacteria	Firmicutes	Clostridia	NS	MEBS internal db	cluster 0
GCA_000191145.1	Bacteria	Proteobacteria	Gammaproteobacteria	NS	MEBS internal db	cluster 1
GCA_001267395.1	Bacteria	Firmicutes	Bacilli	NS	MEBS internal db	cluster 0
GCA_001304715.1	Bacteria	Firmicutes	Negativicutes	NS	MEBS internal db	cluster 0
GCA_001308145.2	Bacteria	Firmicutes	Bacilli	NS	MEBS internal db	cluster 0
GCA_000192865.1	Bacteria	Proteobacteria	Gammaproteobacteria	NS	MEBS internal db	cluster 1
GCA_000194805.1	Bacteria	Proteobacteria	Gammaproteobacteria	NS	MEBS internal db	cluster 1
GCA_000196095.1	Bacteria	Proteobacteria	Gammaproteobacteria	NS	MEBS internal db	cluster 1
GCA_000196395.1	Bacteria	Proteobacteria	Gammaproteobacteria	NS	MEBS internal db	cluster 1
GCA_000215105.1	Bacteria	Actinobacteria	Micrococcales	NS	MEBS internal db	cluster 2
GCA_000196475.1	Bacteria	Proteobacteria	Gammaproteobacteria	NS	MEBS internal db	cluster 1
GCA_001314945.1	Bacteria	Firmicutes	Bacilli	NS	MEBS internal db	cluster 0
GCA_000355695.1	Bacteria	Actinobacteria	Micrococcales	NS	MEBS internal db	cluster 2
GCA_000196495.1	Bacteria	Proteobacteria	Gammaproteobacteria	NS	MEBS internal db	cluster 1
GCA_001432245.1	Bacteria	Firmicutes	Bacilli	NS	MEBS internal db	cluster 0
GCA_000196615.1	Bacteria	Proteobacteria	Gammaproteobacteria	NS	MEBS internal db	cluster 1
GCA_001443645.1	Bacteria	Firmicutes	Bacilli	NS	MEBS internal db	cluster 0
GCA_000499765.1	Archaea	Euryarchaeota	Methanobacteria	Sur	MEBS internal db	cluster 3
GCA_001456065.2	Bacteria	Firmicutes	Clostridia	NS	MEBS internal db	cluster 0
GCA_000196875.1	Bacteria	Proteobacteria	Gammaproteobacteria	NS	MEBS internal db	cluster 1
GCA_001481725.1	Bacteria	Firmicutes	Clostridia	NS	MEBS internal db	cluster 0
GCA_001483965.1	Bacteria	Firmicutes	Bacilli	NS	MEBS internal db	cluster 0
GCA_001518795.1	Bacteria	Firmicutes	Bacilli	NS	MEBS internal db	cluster 0
GCA_001543105.1	Bacteria	Firmicutes	Bacilli	NS	MEBS internal db	cluster 0
GCA_000198515.1	Bacteria	Proteobacteria	Gammaproteobacteria	NS	MEBS internal db	cluster 1
GCA_001543175.1	Bacteria	Firmicutes	Bacilli	NS	MEBS internal db	cluster 0
GCA_001543285.1	Bacteria	Firmicutes	Bacilli	NS	MEBS internal db	cluster 0
GCA_001553685.1	Bacteria	Firmicutes	Bacilli	NS	MEBS internal db	cluster 0
GCA_000204295.1	Bacteria	Proteobacteria	Gammaproteobacteria	NS	MEBS internal db	cluster 1
GCA_000209675.1	Bacteria	Proteobacteria	Gammaproteobacteria	NS	MEBS internal db	cluster 1
GCA_000212335.1	Bacteria	Proteobacteria	Gammaproteobacteria	NS	MEBS internal db	cluster 1
GCA_000213655.1	Bacteria	Proteobacteria	Gammaproteobacteria	NS	MEBS internal db	cluster 1
GCA_000213805.1	Bacteria	Proteobacteria	Gammaproteobacteria	NS	MEBS internal db	cluster 1
GCA_000214215.1	Bacteria	Proteobacteria	Gammaproteobacteria	NS	MEBS internal db	cluster 1
GCA_000214665.1	Bacteria	Proteobacteria	Gammaproteobacteria	NS	MEBS internal db	cluster 1
GCA_001553915.1	Bacteria	Firmicutes	Bacilli	NS	MEBS internal db	cluster 0
GCA_000470775.1	Bacteria	Actinobacteria	Micrococcales	NS	MEBS internal db	cluster 2
GCA_000699505.1	Bacteria	Actinobacteria	Micrococcales	NS	MEBS internal db	cluster 2
GCA_001559115.1	Bacteria	Firmicutes	Bacilli	NS	MEBS internal db	cluster 0
GCA_001587175.1	Bacteria	Firmicutes	Bacilli	NS	MEBS internal db	cluster 0
GCA_000755585.2	Bacteria	Actinobacteria	Micrococcales	NS	MEBS internal db	cluster 2
GCA_001598035.1	Bacteria	Firmicutes	Bacilli	NS	MEBS internal db	cluster 0
GCA_000214825.1	Bacteria	Proteobacteria	Gammaproteobacteria	CLSB	MEBS internal db	cluster 1
GCA_001611035.1	Bacteria	Firmicutes	Bacilli	NS	MEBS internal db	cluster 0
GCA_001618885.1	Bacteria	Firmicutes	Bacilli	NS	MEBS internal db	cluster 0
GCA_001642655.1	Bacteria	Firmicutes	Clostridia	NS	MEBS internal db	cluster 0
GCA_000875675.1	Bacteria	Actinobacteria	Micrococcales	NS	MEBS internal db	cluster 2
GCA_000215745.1	Bacteria	Proteobacteria	Gammaproteobacteria	NS	MEBS internal db	cluster 1
GCA_000217675.1	Bacteria	Proteobacteria	Gammaproteobacteria	NS	MEBS internal db	cluster 1
GCA_000219705.1	Bacteria	Proteobacteria	Gammaproteobacteria	NS	MEBS internal db	cluster 1
GCA_000223885.1	Bacteria	Proteobacteria	Gammaproteobacteria	NS	MEBS internal db	cluster 1
GCA_000224675.1	Bacteria	Proteobacteria	Gammaproteobacteria	NS	MEBS internal db	cluster 1
GCA_001663835.1	Bacteria	Firmicutes	Bacilli	NS	MEBS internal db	cluster 0
GCA_001688625.1	Bacteria	Firmicutes	Clostridia	NS	MEBS internal db	cluster 0
GCA_001688965.1	Bacteria	Firmicutes	Erysipelotrichia	NS	MEBS internal db	cluster 0
GCA_000226565.1	Bacteria	Proteobacteria	Gammaproteobacteria	NS	MEBS internal db	cluster 1
GCA_000227665.2	Bacteria	Proteobacteria	Gammaproteobacteria	CLSB	MEBS internal db	cluster 1
GCA_001689125.1	Bacteria	Firmicutes	Clostridia	NS	MEBS internal db	cluster 0
GCA_000230695.2	Bacteria	Proteobacteria	Gammaproteobacteria	NS	MEBS internal db	cluster 1
GCA_000950575.1	Bacteria	Actinobacteria	Micrococcales	NS	MEBS internal db	cluster 2
GCA_000007325.1	Bacteria	Fusobacteria	Fusobacteriales	NS	MEBS internal db	cluster 0
GCA_000239975.1	Bacteria	Proteobacteria	Gammaproteobacteria	NS	MEBS internal db	cluster 1
GCA_000240325.1	Bacteria	Proteobacteria	Gammaproteobacteria	NS	MEBS internal db	cluster 1
GCA_000241385.1	Bacteria	Proteobacteria	Gammaproteobacteria	NS	MEBS internal db	cluster 1
GCA_000023905.1	Bacteria	Fusobacteria	Fusobacteriales	NS	MEBS internal db	cluster 0
GCA_000024405.1	Bacteria	Fusobacteria	Fusobacteriales	NS	MEBS internal db	cluster 0
GCA_000958465.1	Bacteria	Actinobacteria	Micrococcales	NS	MEBS internal db	cluster 2
GCA_000242255.2	Bacteria	Proteobacteria	Gammaproteobacteria	NS	MEBS internal db	cluster 1
GCA_000243075.1	Bacteria	Proteobacteria	Gammaproteobacteria	NS	MEBS internal db	cluster 1
GCA_000252995.1	Bacteria	Proteobacteria	Gammaproteobacteria	NS	MEBS internal db	cluster 1
GCA_000024565.1	Bacteria	Fusobacteria	Fusobacteriales	NS	MEBS internal db	cluster 0
GCA_000158275.2	Bacteria	Fusobacteria	Fusobacteriales	NS	MEBS internal db	cluster 0
GCA_000257545.3	Bacteria	Proteobacteria	Gammaproteobacteria	NS	MEBS internal db	cluster 1
GCA_000259175.1	Bacteria	Proteobacteria	Gammaproteobacteria	NS	MEBS internal db	cluster 1
GCA_000260965.1	Bacteria	Proteobacteria	Gammaproteobacteria	NS	MEBS internal db	cluster 1
GCA_000260985.3	Bacteria	Proteobacteria	Gammaproteobacteria	NS	MEBS internal db	cluster 1
GCA_001266755.1	Bacteria	Actinobacteria	Micrococcales	NS	MEBS internal db	cluster 2
GCA_000262305.1	Bacteria	Proteobacteria	Gammaproteobacteria	NS	MEBS internal db	cluster 1
GCA_000262325.2	Bacteria	Proteobacteria	Gammaproteobacteria	NS	MEBS internal db	cluster 1
GCA_000162235.2	Bacteria	Fusobacteria	Fusobacteriales	NS	MEBS internal db	cluster 0
GCA_000267545.1	Bacteria	Proteobacteria	Gammaproteobacteria	NS	MEBS internal db	cluster 1
GCA_000279165.1	Bacteria	Proteobacteria	Gammaproteobacteria	NS	MEBS internal db	cluster 1
GCA_000973085.1	Bacteria	Fusobacteria	Fusobacteriales	NS	MEBS internal db	cluster 0
GCA_000283275.1	Bacteria	Proteobacteria	Gammaproteobacteria	NS	MEBS internal db	cluster 1
GCA_000286275.1	Bacteria	Proteobacteria	Gammaproteobacteria	NS	MEBS internal db	cluster 1
GCA_001274535.1	Bacteria	Fusobacteria	Fusobacteriales	NS	MEBS internal db	cluster 0
GCA_000286435.2	Bacteria	Proteobacteria	Gammaproteobacteria	NS	MEBS internal db	cluster 1
GCA_000287215.2	Bacteria	Proteobacteria	Gammaproteobacteria	NS	MEBS internal db	cluster 1
GCA_000293885.2	Bacteria	Proteobacteria	Gammaproteobacteria	NS	MEBS internal db	cluster 1
GCA_000297075.2	Bacteria	Proteobacteria	Gammaproteobacteria	NS	MEBS internal db	cluster 1
GCA_001275345.1	Bacteria	Actinobacteria	Micrococcales	NS	MEBS internal db	cluster 2
GCA_000299335.2	Bacteria	Proteobacteria	Gammaproteobacteria	NS	MEBS internal db	cluster 1
GCA_000299965.1	Bacteria	Proteobacteria	Gammaproteobacteria	NS	MEBS internal db	cluster 1
GCA_000299995.1	Bacteria	Proteobacteria	Gammaproteobacteria	NS	MEBS internal db	cluster 1
GCA_001433955.1	Bacteria	Fusobacteria	Fusobacteriales	NS	MEBS internal db	cluster 0
GCA_001455085.1	Bacteria	Fusobacteria	Fusobacteriales	NS	MEBS internal db	cluster 0
GCA_000006825.1	Bacteria	Proteobacteria	Gammaproteobacteria	NS	MEBS internal db	cluster 0
GCA_000300005.1	Bacteria	Proteobacteria	Gammaproteobacteria	NS	MEBS internal db	cluster 1
GCA_000300455.3	Bacteria	Proteobacteria	Gammaproteobacteria	NS	MEBS internal db	cluster 1
GCA_000305785.2	Bacteria	Proteobacteria	Gammaproteobacteria	NS	MEBS internal db	cluster 1
GCA_000310105.2	Bacteria	Proteobacteria	Gammaproteobacteria	NS	MEBS internal db	cluster 1
GCA_000316175.1	Bacteria	Proteobacteria	Gammaproteobacteria	NS	MEBS internal db	cluster 1
GCA_000006845.1	Bacteria	Proteobacteria	Betaproteobacteria	NS	MEBS internal db	cluster 0
GCA_000319575.2	Bacteria	Proteobacteria	Gammaproteobacteria	NS	MEBS internal db	cluster 1
GCA_000327065.1	Bacteria	Proteobacteria	Gammaproteobacteria	NS	MEBS internal db	cluster 1
GCA_000330845.1	Bacteria	Proteobacteria	Gammaproteobacteria	NS	MEBS internal db	cluster 1
GCA_000330865.1	Bacteria	Proteobacteria	Gammaproteobacteria	NS	MEBS internal db	cluster 1
GCA_001280205.1	Bacteria	Actinobacteria	Micrococcales	NS	MEBS internal db	cluster 2
GCA_000336425.1	Bacteria	Proteobacteria	Gammaproteobacteria	NS	MEBS internal db	cluster 1
GCA_000007025.1	Bacteria	Proteobacteria	Alphaproteobacteria	NS	MEBS internal db	cluster 0
GCA_000336465.1	Bacteria	Proteobacteria	Gammaproteobacteria	NS	MEBS internal db	cluster 1
GCA_000007365.1	Bacteria	Proteobacteria	Gammaproteobacteria	NS	MEBS internal db	cluster 0
GCA_000007725.1	Bacteria	Proteobacteria	Gammaproteobacteria	NS	MEBS internal db	cluster 0
GCA_000347635.1	Bacteria	Proteobacteria	Gammaproteobacteria	NS	MEBS internal db	cluster 1
GCA_000007765.1	Bacteria	Proteobacteria	Gammaproteobacteria	NS	MEBS internal db	cluster 0
GCA_000007945.1	Bacteria	Proteobacteria	Gammaproteobacteria	NS	MEBS internal db	cluster 0
GCA_000349845.1	Bacteria	Proteobacteria	Gammaproteobacteria	NS	MEBS internal db	cluster 1
GCA_000355675.1	Bacteria	Proteobacteria	Gammaproteobacteria	NS	MEBS internal db	cluster 1
GCA_000008025.1	Bacteria	Proteobacteria	Alphaproteobacteria	NS	MEBS internal db	cluster 0
GCA_000367425.1	Bacteria	Proteobacteria	Gammaproteobacteria	NS	MEBS internal db	cluster 1
GCA_000410575.1	Bacteria	Proteobacteria	Gammaproteobacteria	NS	MEBS internal db	cluster 1
GCA_000412695.1	Bacteria	Proteobacteria	Gammaproteobacteria	NS	MEBS internal db	cluster 1
GCA_000422085.1	Bacteria	Proteobacteria	Gammaproteobacteria	NS	MEBS internal db	cluster 1
GCA_001281315.1	Bacteria	Actinobacteria	Micrococcales	NS	MEBS internal db	cluster 2
GCA_000452705.1	Bacteria	Proteobacteria	Gammaproteobacteria	NS	MEBS internal db	cluster 1
GCA_000485905.1	Bacteria	Proteobacteria	Gammaproteobacteria	NS	MEBS internal db	cluster 1
GCA_000008045.1	Bacteria	Proteobacteria	Alphaproteobacteria	NS	MEBS internal db	cluster 0
GCA_000008385.1	Bacteria	Proteobacteria	Alphaproteobacteria	NS	MEBS internal db	cluster 0
GCA_000494915.1	Bacteria	Proteobacteria	Gammaproteobacteria	NS	MEBS internal db	cluster 1
GCA_000498975.2	Bacteria	Proteobacteria	Gammaproteobacteria	NS	MEBS internal db	cluster 1
GCA_000508205.1	Bacteria	Proteobacteria	Gammaproteobacteria	NS	MEBS internal db	cluster 1
GCA_000008525.1	Bacteria	Proteobacteria	Epsilonproteobacteria	NS	MEBS internal db	cluster 0
GCA_000008785.1	Bacteria	Proteobacteria	Epsilonproteobacteria	NS	MEBS internal db	cluster 0
GCA_001302565.1	Bacteria	Actinobacteria	Micrococcales	NS	MEBS internal db	cluster 2
GCA_000512125.1	Bacteria	Proteobacteria	Gammaproteobacteria	NS	MEBS internal db	cluster 1
GCA_000512185.1	Bacteria	Proteobacteria	Gammaproteobacteria	NS	MEBS internal db	cluster 1
GCA_001314225.1	Bacteria	Actinobacteria	Micrococcales	NS	MEBS internal db	cluster 2
GCA_000517305.1	Bacteria	Proteobacteria	Gammaproteobacteria	NS	MEBS internal db	cluster 1
GCA_000520015.2	Bacteria	Proteobacteria	Gammaproteobacteria	NS	MEBS internal db	cluster 1
GCA_000585995.1	Bacteria	Proteobacteria	Gammaproteobacteria	NS	MEBS internal db	cluster 1
GCA_000590475.1	Bacteria	Proteobacteria	Gammaproteobacteria	NS	MEBS internal db	cluster 1
GCA_000632395.1	Bacteria	Proteobacteria	Gammaproteobacteria	NS	MEBS internal db	cluster 1
GCA_000632805.1	Bacteria	Proteobacteria	Gammaproteobacteria	NS	MEBS internal db	cluster 1
GCA_000739065.1	Archaea	Euryarchaeota	Methanococci	Sur	MEBS internal db	cluster 3
GCA_000648515.1	Bacteria	Proteobacteria	Gammaproteobacteria	NS	MEBS internal db	cluster 1
GCA_000689415.1	Bacteria	Proteobacteria	Gammaproteobacteria	NS	MEBS internal db	cluster 1
GCA_000696485.1	Bacteria	Proteobacteria	Gammaproteobacteria	NS	MEBS internal db	cluster 1
GCA_000008805.1	Bacteria	Proteobacteria	Betaproteobacteria	NS	MEBS internal db	cluster 0
GCA_000698865.1	Bacteria	Proteobacteria	Gammaproteobacteria	NS	MEBS internal db	cluster 1
GCA_000008885.1	Bacteria	Proteobacteria	Gammaproteobacteria	NS	MEBS internal db	cluster 0
GCA_000724505.1	Bacteria	Proteobacteria	Gammaproteobacteria	NS	MEBS internal db	cluster 1
GCA_000725385.1	Bacteria	Proteobacteria	Gammaproteobacteria	NS	MEBS internal db	cluster 1
GCA_000730385.1	Bacteria	Proteobacteria	Gammaproteobacteria	NS	MEBS internal db	cluster 1
GCA_000008985.1	Bacteria	Proteobacteria	Gammaproteobacteria	NS	MEBS internal db	cluster 0
GCA_001484605.1	Bacteria	Actinobacteria	Micrococcales	NS	MEBS internal db	cluster 2
GCA_000730425.1	Bacteria	Proteobacteria	Gammaproteobacteria	NS	MEBS internal db	cluster 1
GCA_000734975.2	Bacteria	Proteobacteria	Gammaproteobacteria	NS	MEBS internal db	cluster 1
GCA_000009305.1	Bacteria	Proteobacteria	Epsilonproteobacteria	NS	MEBS internal db	cluster 0
GCA_000009605.1	Bacteria	Proteobacteria	Gammaproteobacteria	NS	MEBS internal db	cluster 0
GCA_000746525.1	Bacteria	Proteobacteria	Gammaproteobacteria	NS	MEBS internal db	cluster 1
GCA_001542565.1	Bacteria	Actinobacteria	Micrococcales	NS	MEBS internal db	cluster 2
GCA_000010085.1	Bacteria	Proteobacteria	Gammaproteobacteria	NS	MEBS internal db	cluster 0
GCA_000756775.1	Bacteria	Proteobacteria	Gammaproteobacteria	NS	MEBS internal db	cluster 1
GCA_000757785.1	Bacteria	Proteobacteria	Gammaproteobacteria	NS	MEBS internal db	cluster 1
GCA_000757825.1	Bacteria	Proteobacteria	Gammaproteobacteria	NS	MEBS internal db	cluster 1
GCA_000010205.1	Bacteria	Proteobacteria	Alphaproteobacteria	NS	MEBS internal db	cluster 0
GCA_000759475.1	Bacteria	Proteobacteria	Gammaproteobacteria	NS	MEBS internal db	cluster 1
GCA_000759535.1	Bacteria	Proteobacteria	Gammaproteobacteria	NS	MEBS internal db	cluster 1
GCA_000761155.1	Bacteria	Proteobacteria	Gammaproteobacteria	NS	MEBS internal db	cluster 1
GCA_000763535.1	Bacteria	Proteobacteria	Gammaproteobacteria	NS	MEBS internal db	cluster 1
GCA_000772105.1	Bacteria	Proteobacteria	Gammaproteobacteria	NS	MEBS internal db	cluster 1
GCA_000784875.1	Bacteria	Proteobacteria	Gammaproteobacteria	NS	MEBS internal db	cluster 1
GCA_000784965.1	Bacteria	Proteobacteria	Gammaproteobacteria	NS	MEBS internal db	cluster 1
GCA_000788395.1	Bacteria	Proteobacteria	Gammaproteobacteria	NS	MEBS internal db	cluster 1
GCA_000800255.1	Bacteria	Proteobacteria	Gammaproteobacteria	NS	MEBS internal db	cluster 1
GCA_000801275.2	Bacteria	Proteobacteria	Gammaproteobacteria	NS	MEBS internal db	cluster 1
GCA_000807415.2	Bacteria	Proteobacteria	Gammaproteobacteria	NS	MEBS internal db	cluster 1
GCA_000815185.1	Bacteria	Proteobacteria	Gammaproteobacteria	NS	MEBS internal db	cluster 1
GCA_000817975.1	Bacteria	Proteobacteria	Gammaproteobacteria	NS	MEBS internal db	cluster 1
GCA_000818015.1	Bacteria	Proteobacteria	Gammaproteobacteria	NS	MEBS internal db	cluster 1
GCA_000829415.1	Bacteria	Proteobacteria	Gammaproteobacteria	NS	MEBS internal db	cluster 1
GCA_000829965.1	Bacteria	Proteobacteria	Gammaproteobacteria	NS	MEBS internal db	cluster 1
GCA_000831005.1	Bacteria	Proteobacteria	Gammaproteobacteria	NS	MEBS internal db	cluster 1
GCA_000011725.1	Bacteria	Proteobacteria	Epsilonproteobacteria	NS	MEBS internal db	cluster 0
GCA_000834215.1	Bacteria	Proteobacteria	Gammaproteobacteria	NS	MEBS internal db	cluster 1
GCA_000834255.1	Bacteria	Proteobacteria	Gammaproteobacteria	NS	MEBS internal db	cluster 1
GCA_000762265.1	Archaea	Euryarchaeota	Methanobacteria	Sur	MEBS internal db	cluster 3
GCA_000834395.1	Bacteria	Proteobacteria	Gammaproteobacteria	NS	MEBS internal db	cluster 1
GCA_000011745.1	Bacteria	Proteobacteria	Gammaproteobacteria	NS	MEBS internal db	cluster 0
GCA_000834455.1	Bacteria	Proteobacteria	Gammaproteobacteria	NS	MEBS internal db	cluster 1
GCA_000011785.1	Bacteria	Proteobacteria	Gammaproteobacteria	NS	MEBS internal db	cluster 0
GCA_000834515.1	Bacteria	Proteobacteria	Gammaproteobacteria	NS	MEBS internal db	cluster 1
GCA_000011945.1	Bacteria	Proteobacteria	Alphaproteobacteria	NS	MEBS internal db	cluster 0
GCA_000931465.1	Bacteria	Proteobacteria	Gammaproteobacteria	NS	MEBS internal db	cluster 1
GCA_000012145.1	Bacteria	Proteobacteria	Alphaproteobacteria	NS	MEBS internal db	cluster 0
GCA_000940805.1	Bacteria	Proteobacteria	Gammaproteobacteria	NS	MEBS internal db	cluster 1
GCA_000940995.1	Bacteria	Proteobacteria	Gammaproteobacteria	NS	MEBS internal db	cluster 1
GCA_000012185.1	Bacteria	Proteobacteria	Gammaproteobacteria	NS	MEBS internal db	cluster 0
GCA_000953135.1	Bacteria	Proteobacteria	Gammaproteobacteria	NS	MEBS internal db	cluster 1
GCA_000953355.1	Bacteria	Proteobacteria	Gammaproteobacteria	NS	MEBS internal db	cluster 1
GCA_000953635.1	Bacteria	Proteobacteria	Gammaproteobacteria	NS	MEBS internal db	cluster 1
GCA_000953655.1	Bacteria	Proteobacteria	Gammaproteobacteria	NS	MEBS internal db	cluster 1
GCA_000953695.1	Bacteria	Proteobacteria	Gammaproteobacteria	NS	MEBS internal db	cluster 1
GCA_001558975.1	Bacteria	Actinobacteria	Micrococcales	NS	MEBS internal db	cluster 2
GCA_000953735.1	Bacteria	Proteobacteria	Gammaproteobacteria	NS	MEBS internal db	cluster 1
GCA_000963495.1	Bacteria	Proteobacteria	Gammaproteobacteria	NS	MEBS internal db	cluster 1
GCA_001647635.1	Bacteria	Actinobacteria	Micrococcales	NS	MEBS internal db	cluster 2
GCA_000012385.1	Bacteria	Proteobacteria	Alphaproteobacteria	NS	MEBS internal db	cluster 0
GCA_000012565.1	Bacteria	Proteobacteria	Alphaproteobacteria	NS	MEBS internal db	cluster 0
GCA_000967895.1	Bacteria	Proteobacteria	Gammaproteobacteria	NS	MEBS internal db	cluster 1
GCA_000013125.1	Bacteria	Proteobacteria	Alphaproteobacteria	NS	MEBS internal db	cluster 0
GCA_000968175.1	Bacteria	Proteobacteria	Gammaproteobacteria	NS	MEBS internal db	cluster 1
GCA_000013145.1	Bacteria	Proteobacteria	Alphaproteobacteria	NS	MEBS internal db	cluster 0
GCA_000013165.1	Bacteria	Proteobacteria	Alphaproteobacteria	NS	MEBS internal db	cluster 0
GCA_000013185.1	Bacteria	Proteobacteria	Gammaproteobacteria	NS	MEBS internal db	cluster 0
GCA_000968195.1	Bacteria	Proteobacteria	Gammaproteobacteria	NS	MEBS internal db	cluster 1
GCA_000968535.2	Bacteria	Proteobacteria	Gammaproteobacteria	NS	MEBS internal db	cluster 1
GCA_001652465.1	Bacteria	Actinobacteria	Micrococcales	NS	MEBS internal db	cluster 2
GCA_000972745.1	Bacteria	Proteobacteria	Gammaproteobacteria	NS	MEBS internal db	cluster 1
GCA_000972865.1	Bacteria	Proteobacteria	Gammaproteobacteria	NS	MEBS internal db	cluster 1
GCA_000981765.1	Bacteria	Proteobacteria	Gammaproteobacteria	NS	MEBS internal db	cluster 1
GCA_000981805.1	Bacteria	Proteobacteria	Gammaproteobacteria	NS	MEBS internal db	cluster 1
GCA_000013245.1	Bacteria	Proteobacteria	Epsilonproteobacteria	NS	MEBS internal db	cluster 0
GCA_001006005.1	Bacteria	Proteobacteria	Gammaproteobacteria	NS	MEBS internal db	cluster 1
GCA_000014345.1	Bacteria	Proteobacteria	Alphaproteobacteria	NS	MEBS internal db	cluster 0
GCA_001010285.1	Bacteria	Proteobacteria	Gammaproteobacteria	NS	MEBS internal db	cluster 1
GCA_000015345.1	Bacteria	Proteobacteria	Gammaproteobacteria	NS	MEBS internal db	cluster 0
GCA_000015445.1	Bacteria	Proteobacteria	Alphaproteobacteria	NS	MEBS internal db	cluster 0
GCA_000015885.1	Bacteria	Proteobacteria	Gammaproteobacteria	NS	MEBS internal db	cluster 0
GCA_001010805.1	Bacteria	Proteobacteria	Gammaproteobacteria	NS	MEBS internal db	cluster 1
GCA_000018205.1	Bacteria	Proteobacteria	Alphaproteobacteria	NS	MEBS internal db	cluster 0
GCA_001021935.1	Bacteria	Proteobacteria	Gammaproteobacteria	NS	MEBS internal db	cluster 1
GCA_000019285.1	Bacteria	Proteobacteria	Gammaproteobacteria	NS	MEBS internal db	cluster 0
GCA_000021885.1	Bacteria	Proteobacteria	Gammaproteobacteria	NS	MEBS internal db	cluster 0
GCA_000271665.2	Bacteria	Firmicutes	Negativicutes	NS	MEBS internal db	cluster 2
GCA_000284095.1	Bacteria	Firmicutes	Negativicutes	NS	MEBS internal db	cluster 2
GCA_000208405.1	Bacteria	Firmicutes	Negativicutes	Sur	MEBS internal db	cluster 2
GCA_001189555.1	Bacteria	Firmicutes	Negativicutes	Sur	MEBS internal db	cluster 2
GCA_000284315.1	Bacteria	Nitrospirae	Nitrospirales	NS	MEBS internal db	cluster 2
GCA_000020985.1	Bacteria	Nitrospirae	Nitrospirales	SRB	MEBS internal db	cluster 2
GCA_000299235.1	Bacteria	Nitrospirae	Nitrospirales	Sur	MEBS internal db	cluster 2
GCA_001022135.1	Bacteria	Proteobacteria	Gammaproteobacteria	NS	MEBS internal db	cluster 1
GCA_000025125.1	Bacteria	Cyanobacteria	Oscillatoriophycideae	Sur	MEBS internal db	cluster 2
GCA_001022155.1	Bacteria	Proteobacteria	Gammaproteobacteria	NS	MEBS internal db	cluster 1
GCA_001026985.1	Bacteria	Proteobacteria	Gammaproteobacteria	NS	MEBS internal db	cluster 1
GCA_001047675.1	Bacteria	Proteobacteria	Gammaproteobacteria	NS	MEBS internal db	cluster 1
GCA_001186335.1	Bacteria	Proteobacteria	Gammaproteobacteria	NS	MEBS internal db	cluster 1
GCA_000186345.1	Bacteria	Planctomycetes	Planctomycetia	NS	MEBS internal db	cluster 2
GCA_001187785.1	Bacteria	Proteobacteria	Gammaproteobacteria	NS	MEBS internal db	cluster 1
GCA_001267175.1	Bacteria	Proteobacteria	Gammaproteobacteria	NS	MEBS internal db	cluster 1
GCA_000242455.2	Bacteria	Planctomycetes	Planctomycetia	NS	MEBS internal db	cluster 2
GCA_001274595.1	Bacteria	Proteobacteria	Gammaproteobacteria	NS	MEBS internal db	cluster 1
GCA_000022525.1	Bacteria	Proteobacteria	Alphaproteobacteria	NS	MEBS internal db	cluster 0
GCA_000828575.1	Archaea	Euryarchaeota	Methanobacteria	Sur	MEBS internal db	cluster 3
GCA_000092105.1	Bacteria	Planctomycetes	Planctomycetia	Sur	MEBS internal db	cluster 2
GCA_000215975.1	Bacteria	Thermodesulfobacteria	Thermodesulfobacteriales	SRB	MEBS internal db	cluster 2
GCA_000022725.1	Bacteria	Proteobacteria	Alphaproteobacteria	NS	MEBS internal db	cluster 0
GCA_000022785.1	Bacteria	Proteobacteria	Alphaproteobacteria	NS	MEBS internal db	cluster 0
GCA_001277195.1	Bacteria	Proteobacteria	Gammaproteobacteria	NS	MEBS internal db	cluster 1
GCA_000022985.1	Bacteria	Proteobacteria	Gammaproteobacteria	NS	MEBS internal db	cluster 0
GCA_000217795.1	Bacteria	Thermodesulfobacteria	Thermodesulfobacteriales	SRB	MEBS internal db	cluster 2
GCA_000023765.2	Bacteria	Proteobacteria	Alphaproteobacteria	NS	MEBS internal db	cluster 0
GCA_001277255.1	Bacteria	Proteobacteria	Gammaproteobacteria	NS	MEBS internal db	cluster 1
GCA_001278715.1	Bacteria	Proteobacteria	Gammaproteobacteria	NS	MEBS internal db	cluster 1
GCA_001281385.1	Bacteria	Proteobacteria	Gammaproteobacteria	NS	MEBS internal db	cluster 1
GCA_000024505.1	Bacteria	Proteobacteria	Alphaproteobacteria	NS	MEBS internal db	cluster 0
GCA_001294575.1	Bacteria	Proteobacteria	Gammaproteobacteria	NS	MEBS internal db	cluster 1
GCA_000734015.1	Bacteria	Thermodesulfobacteria	Thermodesulfobacteriales	SRB	MEBS internal db	cluster 2
GCA_000026005.1	Bacteria	Proteobacteria	Alphaproteobacteria	NS	MEBS internal db	cluster 0
GCA_000043285.1	Bacteria	Proteobacteria	Gammaproteobacteria	NS	MEBS internal db	cluster 0
GCA_000046685.1	Bacteria	Proteobacteria	Alphaproteobacteria	NS	MEBS internal db	cluster 0
GCA_001298525.1	Bacteria	Proteobacteria	Gammaproteobacteria	NS	MEBS internal db	cluster 1
GCA_001314305.1	Bacteria	Proteobacteria	Gammaproteobacteria	NS	MEBS internal db	cluster 1
GCA_001420915.1	Bacteria	Proteobacteria	Gammaproteobacteria	NS	MEBS internal db	cluster 1
GCA_000046705.1	Bacteria	Proteobacteria	Alphaproteobacteria	NS	MEBS internal db	cluster 0
GCA_000300255.2	Archaea	Euryarchaeota	Thermoplasmata	NS	MEBS internal db	cluster 2
GCA_000055945.1	Bacteria	Proteobacteria	Deltaproteobacteria	NS	MEBS internal db	cluster 0
GCA_000063545.1	Bacteria	Proteobacteria	Alphaproteobacteria	NS	MEBS internal db	cluster 0
GCA_001431725.1	Bacteria	Proteobacteria	Gammaproteobacteria	NS	MEBS internal db	cluster 1
GCA_000090965.1	Bacteria	Proteobacteria	Gammaproteobacteria	NS	MEBS internal db	cluster 0
GCA_000091985.1	Bacteria	Proteobacteria	Epsilonproteobacteria	NS	MEBS internal db	cluster 0
GCA_001433715.1	Bacteria	Proteobacteria	Gammaproteobacteria	NS	MEBS internal db	cluster 1
GCA_000092265.1	Bacteria	Proteobacteria	Gammaproteobacteria	NS	MEBS internal db	cluster 0
GCA_001442535.1	Bacteria	Proteobacteria	Gammaproteobacteria	NS	MEBS internal db	cluster 1
GCA_001442785.1	Bacteria	Proteobacteria	Gammaproteobacteria	NS	MEBS internal db	cluster 1
GCA_001442805.1	Bacteria	Proteobacteria	Gammaproteobacteria	NS	MEBS internal db	cluster 1
GCA_001444365.1	Bacteria	Proteobacteria	Gammaproteobacteria	NS	MEBS internal db	cluster 1
GCA_001444405.1	Bacteria	Proteobacteria	Gammaproteobacteria	NS	MEBS internal db	cluster 1
GCA_001444425.1	Bacteria	Proteobacteria	Gammaproteobacteria	NS	MEBS internal db	cluster 1
GCA_001447335.1	Bacteria	Proteobacteria	Gammaproteobacteria	NS	MEBS internal db	cluster 1
GCA_000404225.1	Archaea	Euryarchaeota	Thermoplasmata	Sur	MEBS internal db	cluster 2
GCA_000093065.1	Bacteria	Proteobacteria	Gammaproteobacteria	NS	MEBS internal db	cluster 0
GCA_001466725.1	Bacteria	Proteobacteria	Gammaproteobacteria	NS	MEBS internal db	cluster 1
GCA_001482385.1	Bacteria	Proteobacteria	Gammaproteobacteria	NS	MEBS internal db	cluster 1
GCA_001511755.1	Bacteria	Proteobacteria	Gammaproteobacteria	NS	MEBS internal db	cluster 1
GCA_001518815.1	Bacteria	Proteobacteria	Gammaproteobacteria	NS	MEBS internal db	cluster 1
GCA_001518835.1	Bacteria	Proteobacteria	Gammaproteobacteria	NS	MEBS internal db	cluster 1
GCA_000164865.1	Bacteria	Proteobacteria	Gammaproteobacteria	NS	MEBS internal db	cluster 0
GCA_001534745.1	Bacteria	Proteobacteria	Gammaproteobacteria	NS	MEBS internal db	cluster 1
GCA_001547895.1	Bacteria	Proteobacteria	Gammaproteobacteria	NS	MEBS internal db	cluster 1
GCA_000007005.1	Archaea	Crenarchaeota	Thermoprotei	SO/SR	MEBS internal db	cluster 2
GCA_001553955.1	Bacteria	Proteobacteria	Gammaproteobacteria	NS	MEBS internal db	cluster 1
GCA_000183665.1	Bacteria	Proteobacteria	Alphaproteobacteria	NS	MEBS internal db	cluster 0
GCA_001558255.1	Bacteria	Proteobacteria	Gammaproteobacteria	NS	MEBS internal db	cluster 1
GCA_001558415.1	Bacteria	Proteobacteria	Gammaproteobacteria	NS	MEBS internal db	cluster 1
GCA_000185245.1	Bacteria	Proteobacteria	Epsilonproteobacteria	NS	MEBS internal db	cluster 0
GCA_000185745.1	Bacteria	Proteobacteria	Betaproteobacteria	NS	MEBS internal db	cluster 0
GCA_001558435.1	Bacteria	Proteobacteria	Gammaproteobacteria	NS	MEBS internal db	cluster 1
GCA_000185985.2	Bacteria	Proteobacteria	Gammaproteobacteria	NS	MEBS internal db	cluster 0
GCA_001558475.1	Bacteria	Proteobacteria	Gammaproteobacteria	NS	MEBS internal db	cluster 1
GCA_000194135.1	Bacteria	Proteobacteria	Deltaproteobacteria	SRB/SR	MEBS internal db	cluster 0
GCA_001559255.1	Bacteria	Proteobacteria	Gammaproteobacteria	NS	MEBS internal db	cluster 1
GCA_001562215.1	Bacteria	Proteobacteria	Gammaproteobacteria	NS	MEBS internal db	cluster 1
GCA_001579805.1	Bacteria	Proteobacteria	Gammaproteobacteria	NS	MEBS internal db	cluster 1
GCA_000195555.1	Bacteria	Proteobacteria	Gammaproteobacteria	NS	MEBS internal db	cluster 0
GCA_001582075.1	Bacteria	Proteobacteria	Gammaproteobacteria	NS	MEBS internal db	cluster 1
GCA_001586155.1	Bacteria	Proteobacteria	Gammaproteobacteria	NS	MEBS internal db	cluster 1
GCA_001586165.1	Bacteria	Proteobacteria	Gammaproteobacteria	NS	MEBS internal db	cluster 1
GCA_001586255.1	Bacteria	Proteobacteria	Gammaproteobacteria	NS	MEBS internal db	cluster 1
GCA_000196435.1	Bacteria	Proteobacteria	Alphaproteobacteria	NS	MEBS internal db	cluster 0
GCA_000210895.1	Bacteria	Proteobacteria	Gammaproteobacteria	NS	MEBS internal db	cluster 0
GCA_000217635.1	Bacteria	Proteobacteria	Gammaproteobacteria	NS	MEBS internal db	cluster 0
GCA_000011205.1	Archaea	Crenarchaeota	Thermoprotei	SO/SR	MEBS internal db	cluster 2
GCA_001590615.1	Bacteria	Proteobacteria	Gammaproteobacteria	NS	MEBS internal db	cluster 1
GCA_001597285.1	Bacteria	Proteobacteria	Gammaproteobacteria	NS	MEBS internal db	cluster 1
GCA_001605965.1	Bacteria	Proteobacteria	Gammaproteobacteria	NS	MEBS internal db	cluster 1
GCA_001606025.1	Bacteria	Proteobacteria	Gammaproteobacteria	NS	MEBS internal db	cluster 1
GCA_001636015.1	Bacteria	Proteobacteria	Gammaproteobacteria	NS	MEBS internal db	cluster 1
GCA_001641285.1	Bacteria	Proteobacteria	Gammaproteobacteria	NS	MEBS internal db	cluster 1
GCA_001644685.1	Bacteria	Proteobacteria	Gammaproteobacteria	NS	MEBS internal db	cluster 1
GCA_000219045.1	Bacteria	Proteobacteria	Gammaproteobacteria	NS	MEBS internal db	cluster 0
GCA_001647715.1	Bacteria	Proteobacteria	Gammaproteobacteria	NS	MEBS internal db	cluster 1
GCA_001648175.1	Bacteria	Proteobacteria	Gammaproteobacteria	NS	MEBS internal db	cluster 1
GCA_001652505.1	Bacteria	Proteobacteria	Gammaproteobacteria	NS	MEBS internal db	cluster 1
GCA_000219175.1	Bacteria	Proteobacteria	Gammaproteobacteria	NS	MEBS internal db	cluster 0
GCA_000219355.1	Bacteria	Proteobacteria	Alphaproteobacteria	NS	MEBS internal db	cluster 0
GCA_000012285.1	Archaea	Crenarchaeota	Thermoprotei	SO/SR	MEBS internal db	cluster 2
GCA_001655615.1	Bacteria	Proteobacteria	Gammaproteobacteria	NS	MEBS internal db	cluster 1
GCA_001658025.1	Bacteria	Proteobacteria	Gammaproteobacteria	NS	MEBS internal db	cluster 1
GCA_001661075.1	Bacteria	Proteobacteria	Gammaproteobacteria	NS	MEBS internal db	cluster 1
GCA_001677275.1	Bacteria	Proteobacteria	Gammaproteobacteria	NS	MEBS internal db	cluster 1
GCA_001687805.1	Bacteria	Proteobacteria	Gammaproteobacteria	NS	MEBS internal db	cluster 1
GCA_000969885.1	Archaea	Euryarchaeota	Methanomicrobia	Sur	MEBS internal db	cluster 3
GCA_000969905.1	Archaea	Euryarchaeota	Methanomicrobia	Sur	MEBS internal db	cluster 3
GCA_000969965.1	Archaea	Euryarchaeota	Methanomicrobia	Sur	MEBS internal db	cluster 3
GCA_000970025.1	Archaea	Euryarchaeota	Methanomicrobia	S-org	MEBS internal db	cluster 3
GCA_000970045.1	Archaea	Euryarchaeota	Methanomicrobia	Sur	MEBS internal db	cluster 3
GCA_000970085.1	Archaea	Euryarchaeota	Methanomicrobia	Sur	MEBS internal db	cluster 3
GCA_000970265.1	Archaea	Euryarchaeota	Methanomicrobia	Sur	MEBS internal db	cluster 3
[truncated: 433 more rows]

## Sheet: MEBS
Mag	Species	Kigdom	Phylum	Class	Order	Family	Genus	Guild	Category	sulfur	carbon	oxygen	iron	nitrogen
GCA_000024605.1	Ammonifex degensii KC4	Bacteria	Firmicutes	Clostridia	Thermoanaerobacterales	Thermoanaerobacteraceae	Moorella group	SRB/SR	Suli	12.508	13.529	1.607	4.551	8.258
GCA_000025285.1	Archaeoglobus profundus DSM 5631	Archaea	Euryarchaeota	Archaeoglobi	Archaeoglobales	Archaeoglobaceae	Archaeoglobus	SRB	Suli	12.024	24.841	1.493	0.765	6.624
GCA_000018425.1	Candidatus Desulforudis audaxviator MP104C	Bacteria	Firmicutes	Clostridia	Clostridiales	Peptococcaceae	Candidatus Desulforudis	Sur	Sur	11.972	17.49	4.775	1.514	10.211
GCA_000020645.1	Pelodictyon phaeoclathratiforme BU-1	Bacteria	Chlorobi	Chlorobia	Chlorobiales	Chlorobiaceae	Chlorobium/Pelodictyon group	GSB	Suli	11.836	11.635	5.589	6.521	12.176
GCA_000020545.1	Chlorobium phaeobacteroides BS1	Bacteria	Chlorobi	Chlorobia	Chlorobiales	Chlorobiaceae	Chlorobium/Pelodictyon group	GSB	Suli	11.649	9.598	5.534	7.536	12.314
GCA_000012585.1	Chlorobium chlorochromatii CaD3	Bacteria	Chlorobi	Chlorobia	Chlorobiales	Chlorobiaceae	Chlorobium/Pelodictyon group	GSB	Suli	11.625	7.581	5.486	7.463	12.549
GCA_000012745.1	Thiobacillus denitrificans ATCC 25259	Bacteria	Proteobacteria	Betaproteobacteria	Hydrogenophilales	Hydrogenophilaceae	Thiobacillus	CLSB	Suli	11.61	5.818	4.735	3.943	14.54
GCA_000024325.1	Desulfohalobium retbaense DSM 5692	Bacteria	Proteobacteria	Deltaproteobacteria	Desulfovibrionales	Desulfohalobiaceae	Desulfohalobium	SRB	Suli	11.511	9.2	2.806	5.031	9.189
GCA_000012665.1	Desulfovibrio alaskensis G20	Bacteria	Proteobacteria	Deltaproteobacteria	Desulfovibrionales	Desulfovibrionaceae	Desulfovibrio	SRB	Suli	11.5	6.783	4.036	5.625	8.664
GCA_000015485.1	Desulfovibrio vulgaris DP4	Bacteria	Proteobacteria	Deltaproteobacteria	Desulfovibrionales	Desulfovibrionaceae	Desulfovibrio	SRB	Suli	11.442	8.863	5.904	6.955	11.811
GCA_000006985.1	Chlorobium tepidum TLS	Bacteria	Chlorobi	Chlorobia	Chlorobiales	Chlorobiaceae	Chlorobaculum	GSB	Suli	11.354	9.223	4.713	3.619	12.064
GCA_000801295.1	endosymbiont of unidentified scaly snail isolate Monju	Bacteria	Proteobacteria	Gammaproteobacteria	0	0	0	Sur	Sur	11.205	6.503	3.047	8.025	14.549
GCA_000021385.1	Desulfovibrio vulgaris str. 'Miyazaki F'	Bacteria	Proteobacteria	Deltaproteobacteria	Desulfovibrionales	Desulfovibrionaceae	Desulfovibrio	SRB	Suli	11.093	9.066	6.296	6.021	12.683
GCA_000022125.1	Desulfovibrio desulfuricans subsp. desulfuricans str. ATCC 27774	Bacteria	Proteobacteria	Deltaproteobacteria	Desulfovibrionales	Desulfovibrionaceae	Desulfovibrio	SRB	Suli	11.034	6.388	1.734	4.951	9.53
GCA_001553605.1	Desulfovibrio fairfieldensis	Bacteria	Proteobacteria	Deltaproteobacteria	Desulfovibrionales	Desulfovibrionaceae	Desulfovibrio	SRB	Suli	10.955	8.842	1.665	6.536	9.025
GCA_000195295.1	Desulfobacca acetoxidans DSM 11109	Bacteria	Proteobacteria	Deltaproteobacteria	Syntrophobacterales	Syntrophaceae	Desulfobacca	SRB	Suli	10.947	14.514	3.171	4.033	10.98
GCA_000023445.1	Desulfovibrio salexigens DSM 2638	Bacteria	Proteobacteria	Deltaproteobacteria	Desulfovibrionales	Desulfovibrionaceae	Desulfovibrio	SRB	Suli	10.923	9.636	4.856	3.817	11.401
GCA_000194625.1	Archaeoglobus veneficus SNP6	Archaea	Euryarchaeota	Archaeoglobi	Archaeoglobales	Archaeoglobaceae	Archaeoglobus	SRB	Suli	10.89	30.221	2.749	3.636	9.456
GCA_000217795.1	Thermodesulfatator indicus DSM 15286	Bacteria	Thermodesulfobacteria	Thermodesulfobacteriales	Thermodesulfobacteriaceae	Thermodesulfatator	0	SRB	Suli	10.851	20.491	4.616	5.467	11.147
GCA_000321415.2	Thioalkalivibrio nitratireducens DSM 14787	Bacteria	Proteobacteria	Gammaproteobacteria	Chromatiales	Ectothiorhodospiraceae	Thioalkalivibrio	CLSB	Suli	10.846	5.38	2.918	8.445	16.429
GCA_000020985.1	Thermodesulfovibrio yellowstonii DSM 11347	Bacteria	Nitrospirae	Nitrospirales	Nitrospiraceae	Thermodesulfovibrio	0	SRB	Suli	10.793	13.867	3.484	6.546	11.6
GCA_000215975.1	Thermodesulfobacterium geofontis OPF15	Bacteria	Thermodesulfobacteria	Thermodesulfobacteriales	Thermodesulfobacteriaceae	Thermodesulfobacterium	0	SRB	Suli	10.772	12.808	2.249	4.388	9.146
GCA_000214435.1	Desulfotomaculum nigrificans CO-1-SRB	Bacteria	Firmicutes	Clostridia	Clostridiales	Peptococcaceae	Desulfotomaculum	SRB	Suli	10.745	12.271	4.631	4.693	11.257
GCA_000025485.1	Allochromatium vinosum DSM 180	Bacteria	Proteobacteria	Gammaproteobacteria	Chromatiales	Chromatiaceae	Allochromatium	PSB	Suli	10.737	11.776	5.766	7.995	14.886
GCA_000297055.2	Sulfuricella denitrificans skB26	Bacteria	Proteobacteria	Betaproteobacteria	Sulfuricellales	Sulfuricellaceae	Sulfuricella	Sur	Sur	10.699	7.959	3.766	8.116	14.472
GCA_000227745.2	Thiocystis violascens DSM 198	Bacteria	Proteobacteria	Gammaproteobacteria	Chromatiales	Chromatiaceae	Thiocystis	PSB	Suli	10.633	10.861	5.071	9.152	15.358
GCA_000092205.1	Desulfurivibrio alkaliphilus AHT 2	Bacteria	Proteobacteria	Deltaproteobacteria	Desulfobacterales	Desulfobulbaceae	Desulfurivibrio	SRB	Suli	10.574	13.809	4.115	4.697	13.348
GCA_000307105.1	Desulfobacula toluolica Tol2	Bacteria	Proteobacteria	Deltaproteobacteria	Desulfobacterales	Desulfobacteraceae	Desulfobacula	SRB	Suli	10.574	14.577	1.638	5.64	11.406
GCA_000734015.1	Thermodesulfobacterium commune DSM 2178	Bacteria	Thermodesulfobacteria	Thermodesulfobacteriales	Thermodesulfobacteriaceae	Thermodesulfobacterium	0	SRB	Suli	10.538	13.403	2.145	5.54	10.083
GCA_000023225.1	Desulfomicrobium baculatum DSM 4028	Bacteria	Proteobacteria	Deltaproteobacteria	Desulfovibrionales	Desulfomicrobiaceae	Desulfomicrobium	Sur	Sur	10.495	12.572	5.946	7.816	13.583
GCA_000212675.2	Desulfovibrio africanus str. Walvis Bay	Bacteria	Proteobacteria	Deltaproteobacteria	Desulfovibrionales	Desulfovibrionaceae	Desulfovibrio	SRB	Suli	10.479	14.59	5.514	5.771	13.782
GCA_000014965.1	Syntrophobacter fumaroxidans MPOB	Bacteria	Proteobacteria	Deltaproteobacteria	Syntrophobacterales	Syntrophobacteraceae	Syntrophobacter	SRB	Suli	10.342	14.912	4.241	7.125	13.196
GCA_000828835.1	Thioploca ingrica	Bacteria	Proteobacteria	Gammaproteobacteria	Thiotrichales	Thiotrichaceae	Thioploca	CLSB	Suli	10.327	14.242	5.419	7.447	17.095
GCA_000010665.1	Desulfovibrio magneticus RS-1	Bacteria	Proteobacteria	Deltaproteobacteria	Desulfovibrionales	Desulfovibrionaceae	Desulfovibrio	SRB	Suli	10.322	10.297	4.561	5.569	12.95
GCA_000227685.2	Thioalkalivibrio paradoxus ARh 1	Bacteria	Proteobacteria	Gammaproteobacteria	Chromatiales	Ectothiorhodospiraceae	Thioalkalivibrio	CLSB	Suli	10.256	4.424	3.429	7.8	16.085
GCA_000008665.1	Archaeoglobus fulgidus DSM 4304	Archaea	Euryarchaeota	Archaeoglobi	Archaeoglobales	Archaeoglobaceae	Archaeoglobus	SRB	Suli	10.229	34.26	3.175	4.699	9.915
GCA_000341395.1	Desulfocapsa sulfexigens DSM 10523	Bacteria	Proteobacteria	Deltaproteobacteria	Desulfobacterales	Desulfobulbaceae	Desulfocapsa	SRB	Suli	10.202	16.394	4.222	6.284	13.213
GCA_000215085.1	Desulfotomaculum ruminis DSM 2154	Bacteria	Firmicutes	Clostridia	Clostridiales	Peptococcaceae	Desulfotomaculum	SRB	Suli	10.187	13.637	4.355	3.011	11.986
GCA_000010785.1	Hydrogenobacter thermophilus TK-6	Bacteria	Aquificae	Aquificales	Aquificaceae	Hydrogenobacter	0	Sur	Sur	10.157	8.405	7.028	4.764	14.919
GCA_000025945.1	Desulfotalea psychrophila LSv54	Bacteria	Proteobacteria	Deltaproteobacteria	Desulfobacterales	Desulfobulbaceae	Desulfotalea	SRB	Suli	10.151	9.521	1.084	5.152	10.937
GCA_000148385.1	Vulcanisaeta distributa DSM 14429	Archaea	Crenarchaeota	Thermoprotei	Thermoproteales	Thermoproteaceae	Vulcanisaeta	SRB/SR	Suli	10.112	5.456	1.63	2.632	9.403
GCA_001007875.1	Sedimenticola thiotaurini	Bacteria	Proteobacteria	Gammaproteobacteria	Sedimenticola	0	0	Sur	Sur	10.109	20.34	5.472	8.942	15.953
GCA_000021985.1	Thioalkalivibrio sulfidiphilus HL-EbGr7	Bacteria	Proteobacteria	Gammaproteobacteria	Chromatiales	Ectothiorhodospiraceae	Thioalkalivibrio	CLSB	Suli	10.069	6.337	4.021	7.065	14.473
GCA_000212395.1	Thermodesulfobium narugense DSM 14796	Bacteria	Firmicutes	Clostridia	Thermoanaerobacterales	Thermodesulfobiaceae	Thermodesulfobium	Sur	Sur	10.012	10.45	4.557	0.755	11.425
GCA_000176915.2	Desulfovibrio aespoeensis Aspo-2	Bacteria	Proteobacteria	Deltaproteobacteria	Desulfovibrionales	Desulfovibrionaceae	Desulfovibrio	SRB	Suli	9.971	12.359	4.095	4.421	10.596
GCA_001293165.1	Candidatus Thioglobus autotrophicus	Bacteria	Proteobacteria	Gammaproteobacteria	Candidatus Thioglobus	0	0	Sur	Sur	9.92	4.608	3.181	6.875	13.177
GCA_000253055.1	Thermoproteus tenax Kra 1	Archaea	Crenarchaeota	Thermoprotei	Thermoproteales	Thermoproteaceae	Thermoproteus	SR	Suli	9.906	5.917	0.83	1.603	9.22
GCA_000327045.1	Thioflavicoccus mobilis 8321	Bacteria	Proteobacteria	Gammaproteobacteria	Chromatiales	Chromatiaceae	Thioflavicoccus	PSB	Suli	9.756	11.621	4.971	8.522	15.875
GCA_000021565.1	Persephonella marina EX-H1	Bacteria	Aquificae	Aquificales	Hydrogenothermaceae	Persephonella	0	CLSB	Suli	9.754	8.892	3.525	7.906	13.584
GCA_000024205.1	Desulfotomaculum acetoxidans DSM 771	Bacteria	Firmicutes	Clostridia	Clostridiales	Peptococcaceae	Desulfotomaculum	SRB	Suli	9.615	16.996	3.714	1.239	11.094
GCA_000143965.1	Desulfarculus baarsii DSM 2075	Bacteria	Proteobacteria	Deltaproteobacteria	Desulfarculales	Desulfarculaceae	Desulfarculus	Sur	Sur	9.607	16.951	3.715	7.232	11.283
GCA_000968135.1	Magnetospira sp. QH-2	Bacteria	Proteobacteria	Alphaproteobacteria	Rhodospirillales	Rhodospirillaceae	Magnetospira	Sur	Sur	9.594	6.016	4.843	8.414	15.497
GCA_000385565.1	Archaeoglobus sulfaticallidus PM70-1	Archaea	Euryarchaeota	Archaeoglobi	Archaeoglobales	Archaeoglobaceae	Archaeoglobus	SRB	Suli	9.569	34.407	3.585	1.931	10.554
GCA_000233715.2	Desulfotomaculum gibsoniae DSM 7213	Bacteria	Firmicutes	Clostridia	Clostridiales	Peptococcaceae	Desulfotomaculum	SRB	Suli	9.528	18.395	3.323	4.629	12.568
GCA_000189295.2	Desulfovibrio desulfuricans ND132	Bacteria	Proteobacteria	Deltaproteobacteria	Desulfovibrionales	Desulfovibrionaceae	Desulfovibrio	SRB	Suli	9.487	11.625	5.398	7.439	13.597
GCA_000186885.1	Desulfobulbus propionicus DSM 2032	Bacteria	Proteobacteria	Deltaproteobacteria	Desulfobacterales	Desulfobulbaceae	Desulfobulbus	SRB	Suli	9.442	10.441	4.1	6.219	13.212
GCA_000020785.1	Hydrogenobaculum sp. Y04AAS1	Bacteria	Aquificae	Aquificales	Aquificaceae	Hydrogenobaculum	0	Sur	Sur	9.319	7.04	2.467	4.131	11.301
GCA_000020365.1	Desulfobacterium autotrophicum HRM2	Bacteria	Proteobacteria	Deltaproteobacteria	Desulfobacterales	Desulfobacteraceae	Desulfobacterium	SRB	Suli	9.317	16.468	4.782	6.936	13.513
GCA_000021905.1	Desulfatibacillum alkenivorans AK-01	Bacteria	Proteobacteria	Deltaproteobacteria	Desulfobacterales	Desulfobacteraceae	Desulfatibacillum	SRB	Suli	9.284	17.559	2.929	5.318	11.252
GCA_000015145.1	Hyperthermus butylicus DSM 5456	Archaea	Crenarchaeota	Thermoprotei	Desulfurococcales	Pyrodictiaceae	Hyperthermus	SR	Suli	9.23	4.359	0.263	1.459	6.014
GCA_000020465.1	Chlorobium limicola DSM 245	Bacteria	Chlorobi	Chlorobia	Chlorobiales	Chlorobiaceae	Chlorobium/Pelodictyon group	GSB	Suli	9.23	11.343	5.235	6.379	12.818
GCA_000235605.1	Desulfosporosinus orientis DSM 765	Bacteria	Firmicutes	Clostridia	Clostridiales	Peptococcaceae	Desulfosporosinus	SRB	Suli	9.128	23.476	3.348	5.739	13.594
GCA_000231385.2	Desulfosporosinus meridiei DSM 13257	Bacteria	Firmicutes	Clostridia	Clostridiales	Peptococcaceae	Desulfosporosinus	SRB	Suli	9.06	21.847	4.72	6.807	14.246
GCA_000092945.1	Thermincola potens JR	Bacteria	Firmicutes	Clostridia	Clostridiales	Peptococcaceae	Thermincola	Sur	Sur	9.011	20.521	4.571	4.083	11.976
GCA_000015125.1	Chlorobium phaeobacteroides DSM 266	Bacteria	Chlorobi	Chlorobia	Chlorobiales	Chlorobiaceae	Chlorobium/Pelodictyon group	GSB	Suli	8.974	11.46	4.797	5.711	12.276
GCA_000010405.1	Candidatus Vesicomyosocius okutanii HA	Bacteria	Proteobacteria	Gammaproteobacteria	sulfur-oxidizing symbionts	0	0	Sur	Sur	8.94	3.704	3.69	7.398	13.431
GCA_000255115.2	Desulfosporosinus acidiphilus SJ4	Bacteria	Firmicutes	Clostridia	Clostridiales	Peptococcaceae	Desulfosporosinus	SRB	Suli	8.91	17.759	4.49	6.923	14.499
GCA_000012865.1	Carboxydothermus hydrogenoformans Z-2901	Bacteria	Firmicutes	Clostridia	Thermoanaerobacterales	Thermoanaerobacteraceae	Carboxydothermus	Sur	Sur	8.907	14.03	1.417	4.477	10.567
GCA_000015105.1	Candidatus Ruthia magnifica str. Cm (Calyptogena magnifica)	Bacteria	Proteobacteria	Gammaproteobacteria	sulfur-oxidizing symbionts	Candidatus Ruthia	0	Sur	Sur	8.87	3.632	3.862	5.294	13.148
GCA_000223395.1	Pyrolobus fumarii 1A	Archaea	Crenarchaeota	Thermoprotei	Desulfurococcales	Pyrodictiaceae	Pyrolobus	SRB/SR	Suli	8.862	6.47	1.721	3.541	7.554
GCA_000024625.1	Methanocaldococcus vulcanius M7	Archaea	Euryarchaeota	Methanococci	Methanococcales	Methanocaldococcaceae	Methanocaldococcus	Sur	Sur	8.847	77.125	5.084	0.512	7.97
GCA_000191045.1	Desulfurobacterium thermolithotrophum DSM 11699	Bacteria	Aquificae	Desulfurobacteriales	Desulfurobacteriaceae	Desulfurobacterium	0	SR	Suli	8.783	11.908	2.022	4.757	9.719
GCA_000016165.1	Desulfotomaculum reducens MI-1	Bacteria	Firmicutes	Clostridia	Clostridiales	Peptococcaceae	Desulfotomaculum	SRB	Suli	8.706	7.931	3.771	3.586	11.501
GCA_000193375.1	Thermoproteus uzoniensis 768-20	Archaea	Crenarchaeota	Thermoprotei	Thermoproteales	Thermoproteaceae	Thermoproteus	SR	Suli	8.705	4.464	0.863	2.492	8.415
GCA_000725425.1	Palaeococcus pacificus DY20341	Archaea	Euryarchaeota	Thermococci	Thermococcales	Thermococcaceae	Palaeococcus	Sur	Sur	8.543	7.745	-0.458	0.473	6.689
GCA_000025505.1	Ferroglobus placidus DSM 10642	Archaea	Euryarchaeota	Archaeoglobi	Archaeoglobales	Archaeoglobaceae	Ferroglobus	Sur	Sur	8.541	31.41	2.727	5.88	11.13
GCA_000010325.1	Nitratiruptor sp. SB155-2	Bacteria	Proteobacteria	Epsilonproteobacteria	Nitratiruptor	0	0	Sur	Sur	8.51	7.374	4.17	5.877	12.363
GCA_000828615.1	Thiolapillus brandeum	Bacteria	Proteobacteria	Gammaproteobacteria	Thiolapillus	0	0	SOM	Suli	8.479	4.889	3.228	8.415	14.606
GCA_000013105.1	Moorella thermoacetica ATCC 39073	Bacteria	Firmicutes	Clostridia	Thermoanaerobacterales	Thermoanaerobacteraceae	Moorella group	Sur	Sur	8.447	18.06	5.514	0.755	11.163
GCA_000828635.1	Sulfuritalea hydrogenivorans sk43H	Bacteria	Proteobacteria	Betaproteobacteria	Rhodocyclales	Rhodocyclaceae	Sulfuritalea	Sur	Sur	8.436	7.563	3.206	8.078	15.124
GCA_000025705.1	Sideroxydans lithotrophicus ES-1	Bacteria	Proteobacteria	Betaproteobacteria	Gallionellales	Gallionellaceae	Sideroxydans	Sur	Sur	8.373	7.432	5.036	9.083	15.634
GCA_000020625.1	Prosthecochloris aestuarii DSM 271	Bacteria	Chlorobi	Chlorobia	Chlorobiales	Chlorobiaceae	Prosthecochloris	GSB	Suli	8.362	12.144	4.792	6.006	11.958
GCA_000018365.1	Thermococcus onnurineus NA1	Archaea	Euryarchaeota	Thermococci	Thermococcales	Thermococcaceae	Thermococcus	SR	Suli	8.308	10.996	-0.502	0.209	6.329
GCA_000017945.1	Ignicoccus hospitalis KIN4/I	Archaea	Crenarchaeota	Thermoprotei	Desulfurococcales	Desulfurococcaceae	Ignicoccus	SR	Suli	8.288	7.169	0.625	3.418	6.65
GCA_000020505.1	Chlorobaculum parvum NCIB 8327	Bacteria	Chlorobi	Chlorobia	Chlorobiales	Chlorobiaceae	Chlorobaculum	GSB	Suli	8.288	7.279	6.007	6.895	12.562
GCA_000265525.1	Thermococcus cleftensis	Archaea	Euryarchaeota	Thermococci	Thermococcales	Thermococcaceae	Thermococcus	SR	Suli	8.282	10.447	-0.351	0.151	6.291
GCA_000215995.1	Pyrococcus yayanosii CH1	Archaea	Euryarchaeota	Thermococci	Thermococcales	Thermococcaceae	Pyrococcus	SR	Suli	8.24	11.385	-0.22	0.367	5.925
GCA_000266945.1	Desulfomonile tiedjei DSM 6799	Bacteria	Proteobacteria	Deltaproteobacteria	Syntrophobacterales	Syntrophaceae	Desulfomonile	SRB	Suli	8.238	19.675	5.591	7.948	15.388
GCA_000221185.1	Thermococcus sp. 4557	Archaea	Euryarchaeota	Thermococci	Thermococcales	Thermococcaceae	Thermococcus	SR	Suli	8.198	11.384	-0.423	0.151	6.715
GCA_000183725.1	Sulfuricurvum kujiense DSM 16994	Bacteria	Proteobacteria	Epsilonproteobacteria	Campylobacterales	Helicobacteraceae	Sulfuricurvum	Sur	Sur	8.168	6.346	5.326	6.811	14.977
GCA_000025665.1	Aciduliprofundum boonei T469	Archaea	Euryarchaeota	DHVE2 group	Aciduliprofundum	0	0	Sur	Sur	8.156	5.241	-0.103	0.431	5.84
GCA_000015205.1	Pyrobaculum islandicum DSM 4184	Archaea	Crenarchaeota	Thermoprotei	Thermoproteales	Thermoproteaceae	Pyrobaculum	SR	Suli	8.15	7.353	0.806	0.251	7.638
GCA_001592435.1	Thermococcus peptonophilus	Archaea	Euryarchaeota	Thermococci	Thermococcales	Thermococcaceae	Thermococcus	SR	Suli	8.117	8.5	-0.458	0.132	6.093
GCA_000016085.1	Chlorobium phaeovibrioides DSM 265	Bacteria	Chlorobi	Chlorobia	Chlorobiales	Chlorobiaceae	Chlorobium/Pelodictyon group	GSB	Suli	8.116	7.985	5.098	6.006	11.872
GCA_000789255.1	Geoglobus acetivorans	Archaea	Euryarchaeota	Archaeoglobi	Archaeoglobales	Archaeoglobaceae	Geoglobus	Sur	Sur	8.114	31.701	3.145	5.571	11.166
GCA_000092305.1	Methanocaldococcus infernus ME	Archaea	Euryarchaeota	Methanococci	Methanococcales	Methanocaldococcaceae	Methanocaldococcus	Sur	Sur	8.11	74.966	4.981	0.712	7.911
GCA_000025605.1	Thermocrinis albus DSM 14484	Bacteria	Aquificae	Aquificales	Aquificaceae	Thermocrinis	0	SOM	Suli	8.087	7.359	7.237	4.764	14.67
GCA_000007305.1	Pyrococcus furiosus DSM 3638	Archaea	Euryarchaeota	Thermococci	Thermococcales	Thermococcaceae	Pyrococcus	SR	Suli	8.037	10.35	1.281	0.297	7.367
GCA_000018405.1	Desulfococcus oleovorans Hxd3	Bacteria	Proteobacteria	Deltaproteobacteria	Desulfobacterales	Desulfobacteraceae	Desulfococcus	SRB	Suli	8.007	12.769	1.104	7.09	9.04
GCA_000012965.1	Sulfurimonas denitrificans DSM 1251	Bacteria	Proteobacteria	Epsilonproteobacteria	Campylobacterales	Helicobacteraceae	Sulfurimonas	CLSB	Suli	7.988	6.134	3.527	7.088	12.792
GCA_000739065.1	Methanocaldococcus bathoardescens	Archaea	Euryarchaeota	Methanococci	Methanococcales	Methanocaldococcaceae	Methanocaldococcus	Sur	Sur	7.957	76.666	4.981	0.347	8.153
GCA_001006045.1	Geoglobus ahangari	Archaea	Euryarchaeota	Archaeoglobi	Archaeoglobales	Archaeoglobaceae	Geoglobus	Sur	Sur	7.947	32.31	2.129	5.091	9.656
GCA_000021545.1	Sulfurihydrogenibium azorense Az-Fu1	Bacteria	Aquificae	Aquificales	Hydrogenothermaceae	Sulfurihydrogenibium	0	SOM	Suli	7.907	7.015	2.488	7.898	11.082
GCA_001412615.1	Pyrodictium delaneyi	Archaea	Crenarchaeota	Thermoprotei	Desulfurococcales	Pyrodictiaceae	Pyrodictium	SR	Suli	7.902	5.982	0.604	3.434	7.994
GCA_000185805.1	Thermovibrio ammonificans HB-1	Bacteria	Aquificae	Desulfurobacteriales	Desulfurobacteriaceae	Thermovibrio	0	SRB/SR	Suli	7.886	9.267	2.099	4.757	9.865
GCA_000517445.1	Thermococcus paralvinellae	Archaea	Euryarchaeota	Thermococci	Thermococcales	Thermococcaceae	Thermococcus	SR	Suli	7.835	9.735	-0.227	0.609	6.648
GCA_000012485.1	Chlorobium luteolum DSM 273	Bacteria	Chlorobi	Chlorobia	Chlorobiales	Chlorobiaceae	Chlorobium/Pelodictyon group	GSB	Suli	7.742	9.74	5.098	7.09	11.881
GCA_000151105.2	Thermococcus barophilus MP	Archaea	Euryarchaeota	Thermococci	Thermococcales	Thermococcaceae	Thermococcus	SR	Suli	7.741	6.666	-0.255	0.545	6.182
GCA_000020825.1	Acidithiobacillus ferrooxidans ATCC 53993	Bacteria	Proteobacteria	Acidithiobacillia	Acidithiobacillales	Acidithiobacillaceae	Acidithiobacillus	SOM	Suli	7.655	7.77	6.371	4.951	15.57
GCA_000147355.1	Sulfurimonas autotrophica DSM 16294	Bacteria	Proteobacteria	Epsilonproteobacteria	Campylobacterales	Helicobacteraceae	Sulfurimonas	CLSB	Suli	7.651	6.194	3.45	6.867	12.374
GCA_000063445.1	Methanocella arvoryzae MRE50	Archaea	Euryarchaeota	Methanomicrobia	Methanocellales	Methanocellaceae	Methanocella	Sur	Sur	7.645	74.788	4.253	1.275	11.265
GCA_000008625.1	Aquifex aeolicus VF5	Bacteria	Aquificae	Aquificales	Aquificaceae	Aquifex	0	SO/SR	Suli	7.631	6.233	4.741	7.031	12.721
GCA_000263735.1	Pyrococcus sp. ST04	Archaea	Euryarchaeota	Thermococci	Thermococcales	Thermococcaceae	Pyrococcus	SR	Suli	7.609	8.07	1.432	0.074	7.275
GCA_000190315.1	Vulcanisaeta moutnovskia 768-28	Archaea	Crenarchaeota	Thermoprotei	Thermoproteales	Thermoproteaceae	Vulcanisaeta	SRB/SR	Suli	7.544	4.512	0.643	0.967	9.61
GCA_000211475.1	Pyrococcus sp. NA2	Archaea	Euryarchaeota	Thermococci	Thermococcales	Thermococcaceae	Pyrococcus	SR	Suli	7.527	7.881	0.237	0.103	6.425
GCA_000010345.1	Sulfurovum sp. NBC37-1	Bacteria	Proteobacteria	Epsilonproteobacteria	Sulfurovum	0	0	CLSB	Suli	7.437	6.46	3.382	8.172	14.129
GCA_000214095.2	Acidithiobacillus ferrivorans SS3	Bacteria	Proteobacteria	Acidithiobacillia	Acidithiobacillales	Acidithiobacillaceae	Acidithiobacillus	SOM	Suli	7.436	7.584	6.542	4.979	15.143
GCA_000186245.1	Nitratifractor salsuginis DSM 16511	Bacteria	Proteobacteria	Epsilonproteobacteria	Campylobacterales	Nitratifractor	0	Sur	Sur	7.414	5.082	3.45	7.088	12.941
GCA_000025545.1	Thioalkalivibrio sp. K90mix	Bacteria	Proteobacteria	Gammaproteobacteria	Chromatiales	Ectothiorhodospiraceae	Thioalkalivibrio	CLSB	Suli	7.406	5.163	4.065	4.311	15.111
GCA_000251105.1	Methanocella conradii HZ254	Archaea	Euryarchaeota	Methanomicrobia	Methanocellales	Methanocellaceae	Methanocella	Sur	Sur	7.297	67.424	3.409	0.881	8.593
GCA_000024885.1	Sulfurospirillum deleyianum DSM 6946	Bacteria	Proteobacteria	Epsilonproteobacteria	Campylobacterales	Campylobacteraceae	Sulfurospirillum	SR	Suli	7.136	6.639	1.763	7.331	11.242
GCA_000993805.1	Thermofilum sp. 1807-2	Archaea	Crenarchaeota	Thermoprotei	Thermoproteales	Thermofilaceae	Thermofilum	Sur	Sur	7.131	8.028	0.3	0.749	6.249
GCA_000025525.1	Methanocaldococcus sp. FS406-22	Archaea	Euryarchaeota	Methanococci	Methanococcales	Methanocaldococcaceae	Methanocaldococcus	Sur	Sur	7.119	76.721	5.084	0.289	7.894
GCA_000015225.1	Thermofilum pendens Hrk 5	Archaea	Crenarchaeota	Thermoprotei	Thermoproteales	Thermofilaceae	Thermofilum	Sur	Sur	7.115	8.605	-0.305	0.749	6.315
GCA_000015945.1	Staphylothermus marinus F1	Archaea	Crenarchaeota	Thermoprotei	Desulfurococcales	Desulfurococcaceae	Staphylothermus	SR	Suli	7.111	5.676	0.164	0.06	4.473
GCA_000235565.1	Methanosaeta harundinacea 6Ac	Archaea	Euryarchaeota	Methanomicrobia	Methanosarcinales	Methanosaetaceae	Methanosaeta	Sur	Sur	7.104	75.396	4.648	0.794	9.503
GCA_000020325.1	Sulfurihydrogenibium sp. YO3AOP1	Bacteria	Aquificae	Aquificales	Hydrogenothermaceae	Sulfurihydrogenibium	0	SOM	Suli	7.035	4.586	3.517	6.883	13.339
GCA_000512735.1	Thermocrinis ruber	Bacteria	Aquificae	Aquificales	Aquificaceae	Thermocrinis	0	SOM	Suli	7.002	5.828	3.951	7.246	13.314
GCA_000242915.1	Sulfurimonas gotlandica GD1	Bacteria	Proteobacteria	Epsilonproteobacteria	Campylobacterales	Helicobacteraceae	Sulfurimonas	CLSB	Suli	6.995	5.701	2.77	8.172	14.145
GCA_000092465.1	Staphylothermus hellenicus DSM 12710	Archaea	Crenarchaeota	Thermoprotei	Desulfurococcales	Desulfurococcaceae	Staphylothermus	SR	Suli	6.94	8.023	-0.449	-0.163	4.887
GCA_000020525.1	Chloroherpeton thalassium ATCC 35110	Bacteria	Chlorobi	Chlorobia	Chlorobiales	Chlorobiaceae	Chloroherpeton	GSB	Suli	6.913	11.573	3.971	4.512	11.801
GCA_000014865.1	Magnetococcus marinus MC-1	Bacteria	Proteobacteria	Alphaproteobacteria	Magnetococcales	Magnetococcaceae	Magnetococcus	Sur	Sur	6.864	9.034	5.274	7.856	15.084
GCA_000016605.1	Metallosphaera sedula DSM 5348	Archaea	Crenarchaeota	Thermoprotei	Sulfolobales	Sulfolobaceae	Metallosphaera	SOM	Suli	6.753	5.034	2.66	2.136	11.424
GCA_000021725.1	Nautilia profundicola AmH	Bacteria	Proteobacteria	Epsilonproteobacteria	Nautiliales	Nautiliaceae	Nautilia	SR	Suli	6.725	6.192	1.531	5.173	9.372
GCA_000265295.1	Sulfurospirillum barnesii SES-3	Bacteria	Proteobacteria	Epsilonproteobacteria	Campylobacterales	Campylobacteraceae	Sulfurospirillum	SR	Suli	6.684	12.337	5.387	7.158	14.221
GCA_000446015.1	Thermofilum sp. 1910b	Archaea	Crenarchaeota	Thermoprotei	Thermoproteales	Thermofilaceae	Thermofilum	Sur	Sur	6.624	8.25	-0.432	0.534	6.805
GCA_000568815.1	Sulfurospirillum multivorans DSM 12446	Bacteria	Proteobacteria	Epsilonproteobacteria	Campylobacterales	Campylobacteraceae	Sulfurospirillum	SR	Suli	6.612	7.968	6.022	8.062	15.061
GCA_001298465.1	Campylobacter concisus	Bacteria	Proteobacteria	Epsilonproteobacteria	Campylobacterales	Campylobacteraceae	Campylobacter	Sur	Sur	6.57	3.128	1.417	6.818	9.44
GCA_000814825.1	Coriobacteriaceae bacterium 68-1-3	Bacteria	Actinobacteria	Coriobacteriia	Coriobacteriales	Coriobacteriaceae	0	Sur	Sur	6.535	6.911	0.58	2.797	7.32
GCA_000175575.2	Acidithiobacillus caldus ATCC 51756	Bacteria	Proteobacteria	Acidithiobacillia	Acidithiobacillales	Acidithiobacillaceae	Acidithiobacillus	SOM	Suli	6.525	4.058	2.741	2.319	11.967
GCA_000020385.1	Geobacter lovleyi SZ	Bacteria	Proteobacteria	Deltaproteobacteria	Desulfuromonadales	Geobacteraceae	Geobacter	Sur	Sur	6.524	7.042	3.311	6.834	14.414
GCA_000217995.1	Methanosalsum zhilinae DSM 4017	Archaea	Euryarchaeota	Methanomicrobia	Methanosarcinales	Methanosarcinaceae	Methanosalsum	Sur	Sur	6.514	76.062	5.074	3.159	10.753
GCA_000179575.2	Methanothermococcus okinawensis IH1	Archaea	Euryarchaeota	Methanococci	Methanococcales	Methanococcaceae	Methanothermococcus	Sur	Sur	6.507	76.593	4.981	0.735	8.441
GCA_000513295.1	Magnetospirillum gryphiswaldense MSR-1 v2	Bacteria	Proteobacteria	Alphaproteobacteria	Rhodospirillales	Rhodospirillaceae	Magnetospirillum	Sur	Sur	6.505	5.806	6.268	8.785	17.102
GCA_000017505.1	Anaeromyxobacter sp. Fw109-5	Bacteria	Proteobacteria	Deltaproteobacteria	Myxococcales	Cystobacterineae	Anaeromyxobacteraceae	Sur	Sur	6.463	6.382	5.208	7.524	15.774
GCA_000969905.1	Methanosarcina vacuolata Z-761	Archaea	Euryarchaeota	Methanomicrobia	Methanosarcinales	Methanosarcinaceae	Methanosarcina	Sur	Sur	6.419	78.828	4.8	0.429	9.924
GCA_000499765.1	Methanobacterium sp. MB1	Archaea	Euryarchaeota	Methanobacteria	Methanobacteriales	Methanobacteriaceae	Methanobacterium	Sur	Sur	6.409	74.462	4.229	0.596	9.301
GCA_000018605.1	Petrotoga mobilis SJ95	Bacteria	Thermotogae	Petrotogales	Petrotogaceae	Petrotoga	0	Sur	Sur	6.398	4.892	1.203	0.199	7.113
GCA_000092245.1	Arcobacter nitrofigilis DSM 7299	Bacteria	Proteobacteria	Epsilonproteobacteria	Campylobacterales	Campylobacteraceae	Arcobacter	Sur	Sur	6.395	9.606	5.736	7.886	16.366
GCA_000017185.1	Methanococcus aeolicus Nankai-3	Archaea	Euryarchaeota	Methanococci	Methanococcales	Methanococcaceae	Methanococcus	Sur	Sur	6.328	77.295	4.981	0.712	8.361
GCA_000020805.1	Anaeromyxobacter sp. K	Bacteria	Proteobacteria	Deltaproteobacteria	Myxococcales	Cystobacterineae	Anaeromyxobacteraceae	Sur	Sur	6.327	4.888	5.321	7.924	16.18
GCA_000017725.2	Campylobacter concisus 13826	Bacteria	Proteobacteria	Epsilonproteobacteria	Campylobacterales	Campylobacteraceae	Campylobacter	Sur	Sur	6.317	4.791	0.951	8.331	9.188
GCA_000021945.1	Chloroflexus aggregans DSM 9485	Bacteria	Chloroflexi	Chloroflexia	Chloroflexales	Chloroflexineae	Chloroflexaceae	GSB	Suli	6.291	11.056	5.103	4.19	14.694
GCA_000214415.1	Methanotorris igneus Kol 5	Archaea	Euryarchaeota	Methanococci	Methanococcales	Methanocaldococcaceae	Methanotorris	Sur	Sur	6.285	74.455	4.981	0.512	8.153
GCA_000970305.1	Methanosarcina barkeri 3	Archaea	Euryarchaeota	Methanomicrobia	Methanosarcinales	Methanosarcinaceae	Methanosarcina	Sur	Sur	6.276	78.274	5.659	0.757	11.01
GCA_000145295.1	Methanothermobacter marburgensis str. Marburg	Archaea	Euryarchaeota	Methanobacteria	Methanobacteriales	Methanobacteriaceae	Methanothermobacter	Sur	Sur	6.27	77.881	4.585	0.438	8.449
GCA_000828575.1	Methanothermobacter sp. CaT2	Archaea	Euryarchaeota	Methanobacteria	Methanobacteriales	Methanobacteriaceae	Methanothermobacter	Sur	Sur	6.245	77.748	4.741	0.438	8.605
GCA_001548055.1	Sulfurospirillum cavolei	Bacteria	Proteobacteria	Epsilonproteobacteria	Campylobacterales	Campylobacteraceae	Sulfurospirillum	SR	Suli	6.225	9.712	6.022	7.64	15.061
GCA_000017465.2	Campylobacter curvus 525.92	Bacteria	Proteobacteria	Epsilonproteobacteria	Campylobacterales	Campylobacteraceae	Campylobacter	Sur	Sur	6.219	4.065	1.345	7.08	9.85
GCA_000246985.2	Thermococcus litoralis DSM 5473	Archaea	Euryarchaeota	Thermococci	Thermococcales	Thermococcaceae	Thermococcus	SR	Suli	6.189	11.294	-0.22	0.151	7.106
GCA_000018865.1	Chloroflexus aurantiacus J-10-fl	Bacteria	Chloroflexi	Chloroflexia	Chloroflexales	Chloroflexineae	Chloroflexaceae	GSB	Suli	6.179	11.687	6.16	3.396	15.806
GCA_000969965.1	Methanosarcina sp. WWM596	Archaea	Euryarchaeota	Methanomicrobia	Methanosarcinales	Methanosarcinaceae	Methanosarcina	Sur	Sur	6.168	78.775	4.419	2.81	11.18
GCA_000281175.1	Caldilinea aerophila DSM 14535 = NBRC 104270	Bacteria	Chloroflexi	Caldilineae	Caldilineales	Caldilineaceae	Caldilinea	Sur	Sur	6.159	11.576	4.1	7.131	15.095
GCA_000006175.1	Methanococcus voltae A3	Archaea	Euryarchaeota	Methanococci	Methanococcales	Methanococcaceae	Methanococcus	Sur	Sur	6.122	71.467	3.563	0.661	6.619
GCA_000017165.1	Methanococcus vannielii SB	Archaea	Euryarchaeota	Methanococci	Methanococcales	Methanococcaceae	Methanococcus	Sur	Sur	6.106	76.499	3.735	0.533	6.942
GCA_000009985.1	Magnetospirillum magneticum AMB-1	Bacteria	Proteobacteria	Alphaproteobacteria	Rhodospirillales	Rhodospirillaceae	Magnetospirillum	Sur	Sur	6.094	9.831	5.708	10.241	16.642
GCA_000013405.1	Syntrophus aciditrophicus SB	Bacteria	Proteobacteria	Deltaproteobacteria	Syntrophobacterales	Syntrophaceae	Syntrophus	Sur	Sur	6.093	8.302	0.53	5.025	7.379
GCA_000305935.1	Thermacetogenium phaeum DSM 12270	Bacteria	Firmicutes	Clostridia	Thermoanaerobacterales	Thermoanaerobacteraceae	Thermacetogenium	Sur	Sur	6.077	18.119	3.459	3.012	9.233
GCA_000008645.1	Methanothermobacter thermautotrophicus str. Delta H	Archaea	Euryarchaeota	Methanobacteria	Methanobacteriales	Methanobacteriaceae	Methanothermobacter	Sur	Sur	6.054	77.383	4.526	0.438	8.295
GCA_001190755.1	Campylobacter ureolyticus RIGS 9880	Bacteria	Proteobacteria	Epsilonproteobacteria	Campylobacterales	Campylobacteraceae	Campylobacter	Sur	Sur	6.047	7.707	1.527	7.435	9.628
GCA_000327505.1	Aciduliprofundum sp. MAR08-339	Archaea	Euryarchaeota	DHVE2 group	Aciduliprofundum	0	0	Sur	Sur	6.043	4.96	-0.184	0.431	6.089
GCA_001477655.1	Methanobrevibacter millerae	Archaea	Euryarchaeota	Methanobacteria	Methanobacteriales	Methanobacteriaceae	Methanobrevibacter	Sur	Sur	6.022	70.318	3.497	0.596	6.853
GCA_000816105.1	Thermococcus guaymasensis DSM 11113	Archaea	Euryarchaeota	Thermococci	Thermococcales	Thermococcaceae	Thermococcus	SR	Suli	6.017	11.384	-0.423	-0.12	6.851
GCA_000091665.1	Methanocaldococcus jannaschii DSM 2661	Archaea	Euryarchaeota	Methanococci	Methanococcales	Methanocaldococcaceae	Methanocaldococcus	Sur	Sur	6.002	75.861	5.084	0.289	7.97
GCA_000196655.1	Methanohalobium evestigatum Z-7303	Archaea	Euryarchaeota	Methanomicrobia	Methanosarcinales	Methanosarcinaceae	Methanohalobium	Sur	Sur	6	77.065	5.999	3.986	11.465
GCA_001484685.1	Thermococcus sp. 2319x1	Archaea	Euryarchaeota	Thermococci	Thermococcales	Thermococcaceae	Thermococcus	SR	Suli	5.993	5.599	-0.502	0.667	7.398
GCA_000011105.1	Pyrococcus horikoshii OT3	Archaea	Euryarchaeota	Thermococci	Thermococcales	Thermococcaceae	Pyrococcus	SR	Suli	5.989	7.145	-0.351	0.103	5.527
GCA_000016125.1	Methanococcus maripaludis C5	Archaea	Euryarchaeota	Methanococci	Methanococcales	Methanococcaceae	Methanococcus	Sur	Sur	5.947	76.744	3.924	0.651	6.935
GCA_000018305.1	Caldivirga maquilingensis IC-167	Archaea	Crenarchaeota	Thermoprotei	Thermoproteales	Thermoproteaceae	Caldivirga	SRB/SR	Suli	5.945	4.102	1.44	2.276	8.413
GCA_000769655.1	Thermococcus eurythermalis	Archaea	Euryarchaeota	Thermococci	Thermococcales	Thermococcaceae	Thermococcus	SR	Suli	5.937	8.719	-0.43	-0.066	6.788
GCA_000166095.1	Methanothermus fervidus DSM 2088	Archaea	Euryarchaeota	Methanobacteria	Methanobacteriales	Methanothermaceae	Methanothermus	Sur	Sur	5.935	75.988	5.084	0.512	7.841
GCA_000970025.1	Methanosarcina barkeri MS	Archaea	Euryarchaeota	Methanomicrobia	Methanosarcinales	Methanosarcinaceae	Methanosarcina	S-org	Suli	5.93	79.143	4.467	0.041	10.605
GCA_000970265.1	Methanosarcina lacustris Z-7289	Archaea	Euryarchaeota	Methanomicrobia	Methanosarcinales	Methanosarcinaceae	Methanosarcina	Sur	Sur	5.93	78.621	5.058	2.294	10.303
GCA_000024265.1	Eggerthella lenta DSM 2243	Bacteria	Actinobacteria	Coriobacteriia	Eggerthellales	Eggerthellaceae	Eggerthella	Sur	Sur	5.922	4.869	-0.541	4.238	8.234
GCA_000011585.1	Methanococcus maripaludis S2	Archaea	Euryarchaeota	Methanococci	Methanococcales	Methanococcaceae	Methanococcus	Sur	Sur	5.904	77.375	4.981	0.496	7.911
GCA_000023985.1	Methanocaldococcus fervens AG86	Archaea	Euryarchaeota	Methanococci	Methanococcales	Methanocaldococcaceae	Methanocaldococcus	Sur	Sur	5.894	76.666	4.981	0.223	8.153
GCA_000007065.1	Methanosarcina mazei Go1	Archaea	Euryarchaeota	Methanomicrobia	Methanosarcinales	Methanosarcinaceae	Methanosarcina	Sur	Sur	5.877	78.605	4.673	2.254	10.587
GCA_000009025.1	Dehalococcoides mccartyi CBDB1	Bacteria	Chloroflexi	Dehalococcoidia	Dehalococcoidales	Dehalococcoidaceae	Dehalococcoides	Sur	Sur	5.877	11.297	1.199	1.604	8.631
GCA_000009965.1	Thermococcus kodakarensis KOD1	Archaea	Euryarchaeota	Thermococci	Thermococcales	Thermococcaceae	Thermococcus	SR	Suli	5.867	5.013	-0.43	0.06	6.817
GCA_000816345.1	Campylobacter volucris LMG 24379	Bacteria	Proteobacteria	Epsilonproteobacteria	Campylobacterales	Campylobacteraceae	Campylobacter	Sur	Sur	5.864	2.576	1.791	7.621	11.193
GCA_000585495.1	Thermococcus nautili	Archaea	Euryarchaeota	Thermococci	Thermococcales	Thermococcaceae	Thermococcus	SR	Suli	5.856	9.236	-0.423	0.223	6.43
GCA_000011905.1	Dehalococcoides mccartyi 195	Bacteria	Chloroflexi	Dehalococcoidia	Dehalococcoidales	Dehalococcoidaceae	Dehalococcoides	Sur	Sur	5.851	18.381	3.933	1.604	9.297
GCA_000736415.1	Campylobacter iguaniorum	Bacteria	Proteobacteria	Epsilonproteobacteria	Campylobacterales	Campylobacteraceae	Campylobacter	Sur	Sur	5.848	4.657	2.505	7.925	11.585
GCA_000195895.1	Methanosarcina barkeri str. Fusaro	Archaea	Euryarchaeota	Methanomicrobia	Methanosarcinales	Methanosarcinaceae	Methanosarcina	Sur	Sur	5.842	77.795	5.102	0.416	10.472
GCA_000183405.1	Calditerrivibrio nitroreducens DSM 19672	Bacteria	Deferribacteres	Deferribacterales	Deferribacteraceae	0	0	Sur	Sur	5.837	8.55	3.333	5.675	12.283
GCA_000191585.1	Methanobacterium lacus	Archaea	Euryarchaeota	Methanobacteria	Methanobacteriales	Methanobacteriaceae	Methanobacterium	Sur	Sur	5.836	75.355	4.4	1.259	9.256
GCA_000175115.2	Geobacter sp. M18	Bacteria	Proteobacteria	Deltaproteobacteria	Desulfuromonadales	Geobacteraceae	Geobacter	Sur	Sur	5.829	8.972	4.876	7.906	15.794
GCA_000022545.1	Thermococcus sibiricus MM 739	Archaea	Euryarchaeota	Thermococci	Thermococcales	Thermococcaceae	Thermococcus	SR	Suli	5.821	7.253	-0.299	0.151	7.78
GCA_000517565.1	Desulfurella acetivorans A63	Bacteria	Proteobacteria	Deltaproteobacteria	Desulfurellales	Desulfurellaceae	Desulfurella	SR	Suli	5.789	8.497	1.357	5.843	11.182
GCA_000025865.1	Methanohalophilus mahii DSM 5219	Archaea	Euryarchaeota	Methanomicrobia	Methanosarcinales	Methanosarcinaceae	Methanohalophilus	Sur	Sur	5.779	75.803	5.429	3.845	11.338
GCA_000327485.1	Methanoregula formicica SMSP	Archaea	Euryarchaeota	Methanomicrobia	Methanomicrobiales	Methanoregulaceae	Methanoregula	Sur	Sur	5.778	76.423	5.027	0.743	9.064
GCA_001020955.1	Thioalkalivibrio versutus	Bacteria	Proteobacteria	Gammaproteobacteria	Chromatiales	Ectothiorhodospiraceae	Thioalkalivibrio	CLSB	Suli	5.777	6.388	3.555	3.909	14.351
GCA_000007345.1	Methanosarcina acetivorans C2A	Archaea	Euryarchaeota	Methanomicrobia	Methanosarcinales	Methanosarcinaceae	Methanosarcina	S-org	Suli	5.753	78.779	4.589	2.553	11.811
GCA_000025025.1	Dehalococcoides mccartyi VS	Bacteria	Chloroflexi	Dehalococcoidia	Dehalococcoidales	Dehalococcoidaceae	Dehalococcoides	Sur	Sur	5.744	11	1.197	1.604	8.218
GCA_001632845.1	Ectothiorhodospira sp. BSL-9	Bacteria	Proteobacteria	Gammaproteobacteria	Chromatiales	Ectothiorhodospiraceae	Ectothiorhodospira	PSB	Suli	5.74	11.194	5.072	8.039	14.767
GCA_000235685.2	Methanolinea tarda NOBI-1	Archaea	Euryarchaeota	Methanomicrobia	Methanomicrobiales	Methanoregulaceae	Methanolinea	Sur	Sur	5.738	67.997	4.152	1.096	10.713
GCA_000266925.1	Acetomicrobium mobile DSM 13181	Bacteria	Synergistetes	Synergistia	Synergistales	Synergistaceae	Anaerobaculum	Sur	Sur	5.73	16.623	-0.031	0.938	6.166
GCA_000970045.1	Methanosarcina sp. MTP4	Archaea	Euryarchaeota	Methanomicrobia	Methanosarcinales	Methanosarcinaceae	Methanosarcina	Sur	Sur	5.721	78.791	4.34	2.188	11.275
GCA_001643975.1	Campylobacter hyointestinalis subsp. lawsonii	Bacteria	Proteobacteria	Epsilonproteobacteria	Campylobacterales	Campylobacteraceae	Campylobacter	Sur	Sur	5.713	4.215	2.577	7.925	12.009
GCA_000151205.2	Thermococcus sp. AM4	Archaea	Euryarchaeota	Thermococci	Thermococcales	Thermococcaceae	Thermococcus	SR	Suli	5.703	6.338	-0.423	0.223	6.42
GCA_000020485.1	Halothermothrix orenii H 168	Bacteria	Firmicutes	Clostridia	Halanaerobiales	Halanaerobiaceae	Halothermothrix	Sur	Sur	5.701	7.392	1.292	0.502	5.618
GCA_000007985.2	Geobacter sulfurreducens PCA	Bacteria	Proteobacteria	Deltaproteobacteria	Desulfuromonadales	Geobacteraceae	Geobacter	SRB	Suli	5.695	10.391	5.546	9.136	16.557
GCA_000023645.1	Geobacter sp. M21	Bacteria	Proteobacteria	Deltaproteobacteria	Desulfuromonadales	Geobacteraceae	Geobacter	Sur	Sur	5.692	9.607	4.976	9.278	15.342
GCA_000306725.1	Methanolobus psychrophilus R15	Archaea	Euryarchaeota	Methanomicrobia	Methanosarcinales	Methanosarcinaceae	Methanolobus	Sur	Sur	5.692	77.376	4.329	1.685	11.609
GCA_000970285.1	Methanosarcina horonobensis HB-1 = JCM 15518	Archaea	Euryarchaeota	Methanomicrobia	Methanosarcinales	Methanosarcinaceae	Methanosarcina	Sur	Sur	5.652	78.987	4.777	2.944	11.891
GCA_000465235.1	Campylobacter coli CVM N29710	Bacteria	Proteobacteria	Epsilonproteobacteria	Campylobacterales	Campylobacteraceae	Campylobacter	Sur	Sur	5.635	3.823	2.484	7.412	11.808
GCA_000013385.1	Anaeromyxobacter dehalogenans 2CP-C	Bacteria	Proteobacteria	Deltaproteobacteria	Myxococcales	Cystobacterineae	Anaeromyxobacteraceae	Sur	Sur	5.633	3.128	3.039	7.924	15.203
GCA_000404165.1	Methanobrevibacter sp. AbM4	Archaea	Euryarchaeota	Methanobacteria	Methanobacteriales	Methanobacteriaceae	Methanobrevibacter	Sur	Sur	5.629	71.014	4.948	0.743	7.688
GCA_000309885.1	Thermus oshimai JL-2	Bacteria	Deinococcus-Thermus	Deinococci	Thermales	Thermaceae	Thermus	Sur	Sur	5.612	4.106	3.692	7.462	14.903
GCA_000478885.1	Adlercreutzia equolifaciens DSM 19450	Bacteria	Actinobacteria	Coriobacteriia	Eggerthellales	Eggerthellaceae	Adlercreutzia	Sur	Sur	5.601	6.198	-0.066	3.621	7.885
GCA_000016665.1	Roseiflexus sp. RS-1	Bacteria	Chloroflexi	Chloroflexia	Chloroflexales	Roseiflexineae	Roseiflexaceae	Sur	Sur	5.58	7.547	5.099	3.764	14.338
GCA_000017805.1	Roseiflexus castenholzii DSM 13941	Bacteria	Chloroflexi	Chloroflexia	Chloroflexales	Roseiflexineae	Roseiflexaceae	Sur	Sur	5.58	7.547	5.099	5.518	14.338
GCA_000024845.1	Rhodothermus marinus DSM 4252	Bacteria	Bacteroidetes	Bacteroidetes Order II. Incertae sedis	Rhodothermaceae	Rhodothermus	0	Sur	Sur	5.574	4.549	2.973	5.112	14.832
GCA_000969885.1	Methanosarcina thermophila TM-1	Archaea	Euryarchaeota	Methanomicrobia	Methanosarcinales	Methanosarcinaceae	Methanosarcina	Sur	Sur	5.561	78.815	4.726	1.145	10.706
GCA_000019165.1	Heliobacterium modesticaldum Ice1	Bacteria	Firmicutes	Clostridia	Clostridiales	Heliobacteriaceae	Heliobacterium	GSB	Suli	5.558	11.691	3.507	6.492	11.977
GCA_001190745.1	Campylobacter gracilis	Bacteria	Proteobacteria	Epsilonproteobacteria	Campylobacterales	Campylobacteraceae	Campylobacter	Sur	Sur	5.543	7.151	2.131	7.208	10.011
GCA_000328625.1	Halobacteroides halobius DSM 5150	Bacteria	Firmicutes	Clostridia	Halanaerobiales	Halobacteroidaceae	Halobacteroides	Sur	Sur	5.539	5.214	2.357	0.938	6.825
GCA_000317795.1	Caldisphaera lagunensis DSM 15908	Archaea	Crenarchaeota	Thermoprotei	Acidilobales	Caldisphaeraceae	Caldisphaera	Sur	Sur	5.532	2.11	-0.021	2.061	8.756
GCA_000024185.1	Methanobrevibacter ruminantium M1	Archaea	Euryarchaeota	Methanobacteria	Methanobacteriales	Methanobacteriaceae	Methanobrevibacter	Sur	Sur	5.529	69.653	3.81	0.654	7.347
GCA_000214725.1	Methanobacterium paludis	Archaea	Euryarchaeota	Methanobacteria	Methanobacteriales	Methanobacteriaceae	Methanobacterium	Sur	Sur	5.522	75.045	4.451	1.259	9.645
GCA_000022265.1	Geobacter daltonii FRC-32	Bacteria	Proteobacteria	Deltaproteobacteria	Desulfuromonadales	Geobacteraceae	Geobacter	Sur	Sur	5.51	11.055	4.394	7.828	15.111
GCA_000092405.1	Syntrophothermus lipocalidus DSM 12680	Bacteria	Firmicutes	Clostridia	Clostridiales	Syntrophomonadaceae	Syntrophothermus	Sur	Sur	5.505	8.649	2.839	1.672	9.911
GCA_000762265.1	Methanobacterium formicicum	Archaea	Euryarchaeota	Methanobacteria	Methanobacteriales	Methanobacteriaceae	Methanobacterium	Sur	Sur	5.505	73.918	4.475	0.601	8.393
GCA_001399775.1	Thermus aquaticus Y51MC23	Bacteria	Deinococcus-Thermus	Deinococci	Thermales	Thermaceae	Thermus	Sur	Sur	5.494	3.452	4.002	4.298	13.42
GCA_000016525.1	Methanobrevibacter smithii ATCC 35061	Archaea	Euryarchaeota	Methanobacteria	Methanobacteriales	Methanobacteriaceae	Methanobrevibacter	Sur	Sur	5.488	71.521	3.891	0.743	6.712
GCA_000015825.1	Methanoculleus marisnigri JR1	Archaea	Euryarchaeota	Methanomicrobia	Methanomicrobiales	Methanomicrobiaceae	Methanoculleus	Sur	Sur	5.477	68.552	4.657	1.086	9.422
GCA_000816265.1	Campylobacter subantarcticus LMG 24374	Bacteria	Proteobacteria	Epsilonproteobacteria	Campylobacterales	Campylobacteraceae	Campylobacter	Sur	Sur	5.47	2.405	2.076	6.746	11.387
GCA_000981545.1	Candidatus Filomicrobium marinum	Bacteria	Proteobacteria	Alphaproteobacteria	Rhizobiales	Hyphomicrobiaceae	Filomicrobium	Sur	Sur	5.464	14.911	4.319	7.267	15.897
GCA_000012285.1	Sulfolobus acidocaldarius DSM 639	Archaea	Crenarchaeota	Thermoprotei	Sulfolobales	Sulfolobaceae	Sulfolobus	SO/SR	Suli	5.457	3.265	3.498	2.734	11.849
GCA_000187005.1	Thermus scotoductus SA-01	Bacteria	Deinococcus-Thermus	Deinococci	Thermales	Thermaceae	Thermus	Sur	Sur	5.447	3.575	2.7	5.584	13.627
GCA_000763575.1	Thermoanaerobacter kivui	Bacteria	Firmicutes	Clostridia	Thermoanaerobacterales	Thermoanaerobacteraceae	Thermoanaerobacter	Sur	Sur	5.437	11.894	2.333	0.902	7.423
GCA_000013445.1	Methanospirillum hungatei JF-1	Archaea	Euryarchaeota	Methanomicrobia	Methanomicrobiales	Methanospirillaceae	Methanospirillum	Sur	Sur	5.435	73.622	4.506	1.068	9.272
GCA_000025725.1	Denitrovibrio acetiphilus DSM 12809	Bacteria	Deferribacteres	Deferribacterales	Deferribacteraceae	Denitrovibrio	0	Sur	Sur	5.418	6.944	4.351	6.829	13.372
GCA_000970085.1	Methanosarcina siciliae T4/M	Archaea	Euryarchaeota	Methanomicrobia	Methanosarcinales	Methanosarcinaceae	Methanosarcina	Sur	Sur	5.405	78.995	4.73	2.655	12.069
GCA_000020725.1	Geobacter bemidjiensis Bem	Bacteria	Proteobacteria	Deltaproteobacteria	Desulfuromonadales	Geobacteraceae	Geobacter	Sur	Sur	5.401	9.607	4.976	9.278	15.342
GCA_000987835.1	Sulfurovum lithotrophicum	Bacteria	Proteobacteria	Epsilonproteobacteria	Sulfurovum	0	0	CLSB	Suli	5.397	4.782	2.771	7.088	13.071
GCA_000019605.1	Candidatus Korarchaeum cryptofilum OPF8	Archaea	Candidatus Korarchaeota	Candidatus Korarchaeum	0	0	0	Sur	Sur	5.394	6.362	-0.327	2.696	7.786
GCA_000817955.1	Geobacter pickeringii	Bacteria	Proteobacteria	Deltaproteobacteria	Desulfuromonadales	Geobacteraceae	Geobacter	Sur	Sur	5.375	9.041	4.932	8.606	15.833
GCA_000224005.2	Marichromatium purpuratum 984	Bacteria	Proteobacteria	Gammaproteobacteria	Chromatiales	Chromatiaceae	Marichromatium	PSB	Suli	5.372	10.699	4.887	7.826	15.427
GCA_000011205.1	Sulfolobus tokodaii str. 7	Archaea	Crenarchaeota	Thermoprotei	Sulfolobales	Sulfolobaceae	Sulfolobus	SO/SR	Suli	5.341	3.837	4.134	2.136	12.283
GCA_000017625.1	Methanoregula boonei 6A8	Archaea	Euryarchaeota	Methanomicrobia	Methanomicrobiales	Methanoregulaceae	Methanoregula	Sur	Sur	5.336	74.236	5.038	1.508	10.79
GCA_000016745.1	Geobacter uraniireducens Rf4	Bacteria	Proteobacteria	Deltaproteobacteria	Desulfuromonadales	Geobacteraceae	Geobacter	Sur	Sur	5.334	8.136	5.062	9.136	15.541
GCA_000014785.1	Alkalilimnicola ehrlichii MLHE-1	Bacteria	Proteobacteria	Gammaproteobacteria	Chromatiales	Ectothiorhodospiraceae	Alkalilimnicola	SOM	Suli	5.308	4.026	3.659	8.431	14.762
GCA_000021965.1	Methanosphaerula palustris E1-9c	Archaea	Euryarchaeota	Methanomicrobia	Methanomicrobiales	Methanoregulaceae	Methanosphaerula	Sur	Sur	5.308	72.551	4.461	1.187	11.419
GCA_000007005.1	Sulfolobus solfataricus P2	Archaea	Crenarchaeota	Thermoprotei	Sulfolobales	Sulfolobaceae	Sulfolobus	SO/SR	Suli	5.307	3.568	2.56	2.136	11.828
GCA_000144915.1	Acidilobus saccharovorans 345-15	Archaea	Crenarchaeota	Thermoprotei	Acidilobales	Acidilobaceae	Acidilobus	Sur	Sur	5.303	1.922	-0.514	0.769	8.307
GCA_000022365.1	Thermococcus gammatolerans EJ3	Archaea	Euryarchaeota	Thermococci	Thermococcales	Thermococcaceae	Thermococcus	SR	Suli	5.281	10.256	-0.153	0.155	5.813
GCA_000195335.1	Marinithermus hydrothermalis DSM 14884	Bacteria	Deinococcus-Thermus	Deinococci	Thermales	Thermaceae	Marinithermus	Sur	Sur	5.279	2.591	3.103	4.298	13.549
GCA_000243135.2	Desulfitobacterium dichloroeliminans LMG P-21439	Bacteria	Firmicutes	Clostridia	Clostridiales	Peptococcaceae	Desulfitobacterium	SRB/SR	Suli	5.278	13.389	2.431	7.174	12.218
GCA_000023885.1	Slackia heliotrinireducens DSM 20476	Bacteria	Actinobacteria	Coriobacteriia	Eggerthellales	Eggerthellaceae	Slackia	Sur	Sur	5.271	2.408	-0.873	4.159	7.298
GCA_000012545.1	Methanosphaera stadtmanae DSM 3091	Archaea	Euryarchaeota	Methanobacteria	Methanobacteriales	Methanobacteriaceae	Methanosphaera	Sur	Sur	5.264	67.195	4.072	0.743	7.224
GCA_000190635.1	Syntrophobotulus glycolicus DSM 8271	Bacteria	Firmicutes	Clostridia	Clostridiales	Peptococcaceae	Syntrophobotulus	SRB/SR	Suli	5.258	14.785	3.874	0.813	11.112
GCA_000204415.1	Methanosaeta concilii GP6	Archaea	Euryarchaeota	Methanomicrobia	Methanosarcinales	Methanosaetaceae	Methanosaeta	Sur	Sur	5.25	74.316	4.487	0.757	11.024
GCA_001643955.1	Campylobacter hyointestinalis subsp. hyointestinalis LMG 9260	Bacteria	Proteobacteria	Epsilonproteobacteria	Campylobacterales	Campylobacteraceae	Campylobacter	Sur	Sur	5.237	5.152	2.505	7.925	11.585
GCA_000019665.1	Methylacidiphilum infernorum V4	Bacteria	Verrucomicrobia	unclassified Verrucomicrobia	Methylacidiphilales	Methylacidiphilaceae	Methylacidiphilum	Sur	Sur	5.231	6.335	6.936	4.989	17.24
GCA_000023845.1	Cryptobacterium curtum DSM 15641	Bacteria	Actinobacteria	Coriobacteriia	Eggerthellales	Eggerthellaceae	Cryptobacterium	Sur	Sur	5.229	3.944	-1.402	2.65	5.83
GCA_000020865.1	Edwardsiella tarda EIB202	Bacteria	Proteobacteria	Gammaproteobacteria	Enterobacteriales	Enterobacteriaceae	Edwardsiella	Sur	Sur	5.203	6.169	1.622	4.782	12.993
GCA_000827125.1	Geoalkalibacter subterraneus	Bacteria	Proteobacteria	Deltaproteobacteria	Desulfuromonadales	Geobacteraceae	Geoalkalibacter	Sur	Sur	5.191	6.66	1.992	7.007	11.888
GCA_000270285.1	Eggerthella sp. YY7918	Bacteria	Actinobacteria	Coriobacteriia	Eggerthellales	Eggerthellaceae	Eggerthella	Sur	Sur	5.189	5.898	0.447	3.902	8.028
GCA_000015045.1	Pelobacter propionicus DSM 2379	Bacteria	Proteobacteria	Deltaproteobacteria	Desulfuromonadales	Desulfuromonadaceae	Pelobacter	SR	Suli	5.176	8.817	4.366	4.587	11.714
GCA_000022385.1	Sulfolobus islandicus L.S.2.15	Archaea	Crenarchaeota	Thermoprotei	Sulfolobales	Sulfolobaceae	Sulfolobus	SO/SR	Suli	5.128	3.568	2.56	1.921	11.828
GCA_000953475.1	Methylacidiphilum fumariolicum SolV	Bacteria	Verrucomicrobia	unclassified Verrucomicrobia	Methylacidiphilales	Methylacidiphilaceae	Methylacidiphilum	Sur	Sur	5.128	7.111	7.017	5.111	16.89
GCA_000404225.1	Candidatus Methanomassiliicoccus intestinalis Issoire-Mx1	Archaea	Euryarchaeota	Thermoplasmata	Methanomassiliicoccales	Methanomassiliicoccaceae	Methanomassiliicoccus	Sur	Sur	5.123	34.908	4.728	0.471	8.686
GCA_000067165.1	Sorangium cellulosum So ce56	Bacteria	Proteobacteria	Deltaproteobacteria	Myxococcales	Sorangiineae	Polyangiaceae	Sur	Sur	5.114	5.446	3.389	7.04	16.175
GCA_000092125.1	Meiothermus silvanus DSM 9946	Bacteria	Deinococcus-Thermus	Deinococci	Thermales	Thermaceae	Meiothermus	Sur	Sur	5.105	5.084	3.437	5.524	15.425
GCA_000199675.1	Anaerolinea thermophila UNI-1	Bacteria	Chloroflexi	Anaerolineae	Anaerolineales	Anaerolineaceae	Anaerolinea	Sur	Sur	5.095	6.104	3.149	6.297	12.155
GCA_000010985.1	Deferribacter desulfuricans SSM1	Bacteria	Deferribacteres	Deferribacterales	Deferribacteraceae	Deferribacter	0	Sur	Sur	5.091	8.915	0.097	6.434	11.312
GCA_000236585.1	Thermus sp. CCB_US3_UF1	Bacteria	Deinococcus-Thermus	Deinococci	Thermales	Thermaceae	Thermus	Sur	Sur	5.035	3.388	3.956	5.584	13.271
GCA_000017225.1	Methanococcus maripaludis C7	Archaea	Euryarchaeota	Methanococci	Methanococcales	Methanococcaceae	Methanococcus	Sur	Sur	5.011	76.744	3.924	0.719	6.935
GCA_000018485.1	Methanococcus maripaludis C6	Archaea	Euryarchaeota	Methanococci	Methanococcales	Methanococcaceae	Methanococcus	Sur	Sur	5.011	76.744	3.924	0.651	6.935
GCA_000264495.1	Thermogladius cellulolyticus 1633	Archaea	Crenarchaeota	Thermoprotei	Desulfurococcales	Desulfurococcaceae	Thermogladius	Sur	Sur	5.004	5.025	-0.34	0.274	5.448
GCA_001046955.1	Marinovum algicola DG 898	Bacteria	Proteobacteria	Alphaproteobacteria	Rhodobacterales	Rhodobacteraceae	Marinovum	Sur	Sur	4.992	5.568	3.547	6.404	16.391
GCA_000194135.1	Hippea maritima DSM 10411	Bacteria	Proteobacteria	Deltaproteobacteria	Desulfurellales	Desulfurellaceae	Hippea	SRB/SR	Suli	4.984	9.826	1.283	1.554	7.696
GCA_000025125.1	Candidatus Atelocyanobacterium thalassa isolate ALOHA	Bacteria	Cyanobacteria	Oscillatoriophycideae	Chroococcales	Candidatus Atelocyanobacterium	0	Sur	Sur	4.959	4.866	5.757	3.104	9.285
GCA_000144695.1	Acetohalobium arabaticum DSM 5501	Bacteria	Firmicutes	Clostridia	Halanaerobiales	Halobacteroidaceae	Acetohalobium	Sur	Sur	4.958	14.368	2.333	0.651	7.529
GCA_000512895.1	Dehalobacter restrictus DSM 9455	Bacteria	Firmicutes	Clostridia	Clostridiales	Peptococcaceae	Dehalobacter	Sur	Sur	4.95	13.796	1.173	1.637	8.917
GCA_000828975.1	Burkholderiales bacterium GJ-E10	Bacteria	Proteobacteria	Betaproteobacteria	Burkholderiales	0	0	Sur	Sur	4.946	5.856	6.615	5.976	16.586
GCA_000785705.2	Methylomonas denitrificans	Bacteria	Proteobacteria	Gammaproteobacteria	Methylococcales	Methylococcaceae	Methylomonas	Sur	Sur	4.924	17.887	7.542	7.972	17.175
GCA_000218625.1	Flexistipes sinusarabici DSM 4947	Bacteria	Deferribacteres	Deferribacterales	Deferribacteraceae	Flexistipes	0	Sur	Sur	4.923	5.886	1.154	5.363	11.757
GCA_000816785.1	Campylobacter peloridis LMG 23910	Bacteria	Proteobacteria	Epsilonproteobacteria	Campylobacterales	Campylobacteraceae	Campylobacter	Sur	Sur	4.87	2.884	2.095	7.54	11.021
GCA_000166335.1	Caldicellulosiruptor owensensis OL	Bacteria	Firmicutes	Clostridia	Thermoanaerobacterales	Thermoanaerobacterales Family III. Incertae Sedis	Caldicellulosiruptor	Sur	Sur	4.849	13.008	0.691	0.47	7.094
GCA_000009725.1	Synechocystis sp. PCC 6803	Bacteria	Cyanobacteria	Oscillatoriophycideae	Chroococcales	Synechocystis	0	Sur	Sur	4.842	8.514	7.64	4.215	15.064
GCA_000009085.1	Campylobacter jejuni subsp. jejuni NCTC 11168 = ATCC 700819	Bacteria	Proteobacteria	Epsilonproteobacteria	Campylobacterales	Campylobacteraceae	Campylobacter	Sur	Sur	4.82	3.845	2.482	7.555	12.182
GCA_000010045.1	Desulfitobacterium hafniense Y51	Bacteria	Firmicutes	Clostridia	Clostridiales	Peptococcaceae	Desulfitobacterium	SRB/SR	Suli	4.813	15.548	4.809	7.001	12.88
GCA_000304355.2	Methanoculleus bourgensis MS2	Archaea	Euryarchaeota	Methanomicrobia	Methanomicrobiales	Methanomicrobiaceae	Methanoculleus	Sur	Sur	4.805	72.943	4.815	1.285	10.16
GCA_000011185.1	Thermoplasma volcanium GSS1	Archaea	Euryarchaeota	Thermoplasmata	Thermoplasmatales	Thermoplasmataceae	Thermoplasma	SO/SR	Suli	4.801	4.996	-0.413	1.903	7.819
GCA_000145215.1	Caldicellulosiruptor obsidiansis OB47	Bacteria	Firmicutes	Clostridia	Thermoanaerobacterales	Thermoanaerobacterales Family III. Incertae Sedis	Caldicellulosiruptor	Sur	Sur	4.799	8.769	0.763	0.47	6.818
GCA_000597865.1	Peptoclostridium acidaminophilum DSM 3953	Bacteria	Firmicutes	Clostridia	Clostridiales	Eubacteriaceae	Eubacterium	Sur	Sur	4.795	5.559	0.775	0.464	8.439
GCA_000015585.1	Halorhodospira halophila SL1	Bacteria	Proteobacteria	Gammaproteobacteria	Chromatiales	Ectothiorhodospiraceae	Halorhodospira	PSB	Suli	4.793	9.797	4.419	7.569	13.748
GCA_000092105.1	Planctopirus limnophila DSM 3776	Bacteria	Planctomycetes	Planctomycetia	Planctomycetales	Planctomycetaceae	Planctopirus	Sur	Sur	4.782	15.319	4.405	5.752	14.566
GCA_000196535.1	Mobiluncus curtisii ATCC 43063	Bacteria	Actinobacteria	Actinomycetales	Actinomycetaceae	Mobiluncus	0	Sur	Sur	4.782	2.504	-0.091	0.572	8.448
GCA_001011055.1	Edwardsiella tarda	Bacteria	Proteobacteria	Gammaproteobacteria	Enterobacteriales	Enterobacteriaceae	Edwardsiella	Sur	Sur	4.778	5.72	1.67	5.013	12.752
GCA_001548075.1	Rhodovulum sulfidophilum	Bacteria	Proteobacteria	Alphaproteobacteria	Rhodobacterales	Rhodobacteraceae	Rhodovulum	PSB	Sur	4.775	8.024	6.971	5.571	15.926
GCA_000166075.1	Geobacillus sp. Y4.1MC1	Bacteria	Firmicutes	Bacilli	Bacillales	Bacillaceae	Geobacillus	Sur	Sur	4.774	8.741	3.068	4.139	14.427
GCA_000816185.1	Campylobacter insulaenigrae NCTC 12927	Bacteria	Proteobacteria	Epsilonproteobacteria	Campylobacterales	Campylobacteraceae	Campylobacter	Sur	Sur	4.77	2.756	2.108	6.685	11.438
GCA_000092905.1	Kyrpidia tusciae DSM 2912	Bacteria	Firmicutes	Bacilli	Bacillales	Alicyclobacillaceae	Kyrpidia	Sur	Sur	4.767	3.803	4.344	4.312	13.795
GCA_000829235.1	cyanobacterium endosymbiont of Epithemia turgida isolate EtSB Lake Yunoko	Bacteria	Cyanobacteria	0	0	0	0	Sur	Sur	4.764	5.425	7.076	3.311	10.213
GCA_000305775.1	Dehalobacter sp. DCA	Bacteria	Firmicutes	Clostridia	Clostridiales	Peptococcaceae	Dehalobacter	Sur	Sur	4.757	16.332	3.455	1.81	9.894
GCA_000022325.1	Caldicellulosiruptor bescii DSM 6725	Bacteria	Firmicutes	Clostridia	Thermoanaerobacterales	Thermoanaerobacterales Family III. Incertae Sedis	Caldicellulosiruptor	Sur	Sur	4.737	10.499	1.781	0.47	8.086
GCA_000166695.1	Caldicellulosiruptor kristjanssonii I77R1B	Bacteria	Firmicutes	Clostridia	Thermoanaerobacterales	Thermoanaerobacterales Family III. Incertae Sedis	Caldicellulosiruptor	Sur	Sur	4.737	12.097	4.03	0.47	9.047
GCA_000008125.1	Thermus thermophilus HB27	Bacteria	Deinococcus-Thermus	Deinococci	Thermales	Thermaceae	Thermus	Sur	Sur	4.708	3.705	3.903	4.298	14.153
GCA_000020905.1	Desulfurococcus kamchatkensis 1221n	Archaea	Crenarchaeota	Thermoprotei	Desulfurococcales	Desulfurococcaceae	Desulfurococcus	SR	Suli	4.689	3.978	-0.206	0.132	4.654
GCA_001189555.1	Selenomonas sp. oral taxon 478	Bacteria	Firmicutes	Negativicutes	Selenomonadales	Veillonellaceae	Selenomonas	Sur	Sur	4.684	9.108	2.732	3.534	8.188
GCA_000177635.2	Desulfurispirillum indicum S5	Bacteria	Chrysiogenetes	Chrysiogenales	Chrysiogenaceae	Desulfurispirillum	0	SRB/SR	Suli	4.681	8.311	5.541	6.385	13.714
GCA_000186365.1	Desulfurococcus mucosus DSM 2162	Archaea	Crenarchaeota	Thermoprotei	Desulfurococcales	Desulfurococcaceae	Desulfurococcus	SR	Suli	4.675	4.008	-0.645	0.132	4.535
GCA_000208405.1	Selenomonas sputigena ATCC 35185	Bacteria	Firmicutes	Negativicutes	Selenomonadales	Veillonellaceae	Selenomonas	Sur	Sur	4.672	9.803	1.73	4.153	9.223
GCA_000299235.1	Leptospirillum ferriphilum ML-04	Bacteria	Nitrospirae	Nitrospirales	Nitrospiraceae	Leptospirillum	0	Sur	Sur	4.659	7.587	3.612	5.344	11.914
GCA_000009905.1	Symbiobacterium thermophilum IAM 14863	Bacteria	Firmicutes	Clostridia	Clostridiales	Symbiobacteriaceae	Symbiobacterium	Sur	Sur	4.64	6.013	2.974	7.634	12.822
GCA_000019205.1	Campylobacter lari RM2100	Bacteria	Proteobacteria	Epsilonproteobacteria	Campylobacterales	Campylobacteraceae	Campylobacter	Sur	Sur	4.63	2.361	1.996	7.54	11.862
GCA_000816225.1	Campylobacter lari subsp. concheus LMG 11760	Bacteria	Proteobacteria	Epsilonproteobacteria	Campylobacterales	Campylobacteraceae	Campylobacter	Sur	Sur	4.626	2.405	2.076	7.621	11.071
GCA_000816245.1	Campylobacter sp. RM16704	Bacteria	Proteobacteria	Epsilonproteobacteria	Campylobacterales	Campylobacteraceae	Campylobacter	Sur	Sur	4.626	2.647	2.175	7.621	10.469
GCA_000152265.2	Ferroplasma acidarmanus fer1	Archaea	Euryarchaeota	Thermoplasmata	Thermoplasmatales	Ferroplasmaceae	Ferroplasma	Sur	Sur	4.595	1.79	1.89	1.881	10.867
GCA_000015085.1	Campylobacter fetus subsp. fetus 82-40	Bacteria	Proteobacteria	Epsilonproteobacteria	Campylobacterales	Campylobacteraceae	Campylobacter	Sur	Sur	4.589	4.846	2.36	7.389	11.947
GCA_000328665.1	Methanomethylovorans hollandica DSM 15978	Archaea	Euryarchaeota	Methanomicrobia	Methanosarcinales	Methanosarcinaceae	Methanomethylovorans	Sur	Sur	4.578	76.537	5.645	2.914	13.178
GCA_000317635.1	Halothece sp. PCC 7418	Bacteria	Cyanobacteria	Oscillatoriophycideae	Chroococcales	Halothece cluster	Halothece	Sur	Sur	4.566	9.117	8.161	4.236	16.248
GCA_000012925.1	Geobacter metallireducens GS-15	Bacteria	Proteobacteria	Deltaproteobacteria	Desulfuromonadales	Geobacteraceae	Geobacter	Sur	Sur	4.556	9.332	4.956	9.278	15.908
GCA_000317435.1	Calothrix sp. PCC 6303	Bacteria	Cyanobacteria	Nostocales	Rivulariaceae	Calothrix	0	Sur	Sur	4.547	9.846	7.005	3.628	17.177
GCA_000241025.1	Aggregatibacter actinomycetemcomitans ANH9381	Bacteria	Proteobacteria	Gammaproteobacteria	Pasteurellales	Pasteurellaceae	Aggregatibacter	Sur	Sur	4.542	4.849	0.549	4.784	6.712
GCA_000186345.1	Isosphaera pallida ATCC 43644	Bacteria	Planctomycetes	Planctomycetia	Planctomycetales	Isosphaeraceae	Isosphaera	NS	NS	4.541	15.618	3.781	6.693	14.111
GCA_000495505.1	Campylobacter fetus subsp. testudinum 03-427	Bacteria	Proteobacteria	Epsilonproteobacteria	Campylobacterales	Campylobacteraceae	Campylobacter	Sur	Sur	4.541	4.846	2.36	8.183	11.947
GCA_000023945.1	Halorhabdus utahensis DSM 12940	Archaea	Euryarchaeota	Halobacteria	Halobacteriales	Halobacteriaceae	Halorhabdus	NS	NS	4.539	13.339	3.386	3.742	13.053
GCA_000147875.1	Methanolacinia petrolearia DSM 11571	Archaea	Euryarchaeota	Methanomicrobia	Methanomicrobiales	Methanomicrobiaceae	Methanolacinia	NS	NS	4.516	71.905	4.672	0.428	9.74
GCA_000300255.2	Candidatus Methanomethylophilus alvus Mx1201	Archaea	Euryarchaeota	Thermoplasmata	Methanomassiliicoccales	Methanomassiliicoccaceae	Candidatus Methanomethylophilus	NS	NS	4.516	28.073	4.897	0.529	8.681
GCA_001644685.1	Methylomonas sp. DH-1	Bacteria	Proteobacteria	Gammaproteobacteria	Methylococcales	Methylococcaceae	Methylomonas	NS	NS	4.516	18.24	8.267	4.193	16.342
GCA_000612505.1	Paenibacillus sabinae T27	Bacteria	Firmicutes	Bacilli	Bacillales	Paenibacillaceae	Paenibacillus	NS	NS	4.504	6.567	6.35	3.99	13.894
GCA_000016405.1	Rhodobacter sphaeroides ATCC 17025	Bacteria	Proteobacteria	Alphaproteobacteria	Rhodobacterales	Rhodobacteraceae	Rhodobacter	Sur	Sur	4.504	8.62	6.329	8.587	18.065
GCA_000020945.1	Coprothermobacter proteolyticus DSM 5265	Bacteria	Firmicutes	Clostridia	Thermoanaerobacterales	Thermodesulfobiaceae	Coprothermobacter	NS	NS	4.493	3.542	0.403	0.472	5.365
GCA_000284095.1	Selenomonas ruminantium subsp. lactilytica TAM6421	Bacteria	Firmicutes	Negativicutes	Selenomonadales	Selenomonadaceae	Selenomonas	NS	NS	4.493	11.577	3.216	3.91	9.382
GCA_000284315.1	Leptospirillum ferrooxidans C2-3	Bacteria	Nitrospirae	Nitrospirales	Nitrospiraceae	Leptospirillum	0	NS	NS	4.489	10.211	6.235	6.762	14.329
GCA_000478825.2	Synechocystis sp. PCC 6714	Bacteria	Cyanobacteria	Oscillatoriophycideae	Chroococcales	Synechocystis	0	NS	NS	4.479	8.514	7.64	3.777	15.064
GCA_000756615.1	Paenibacillus durus	Bacteria	Firmicutes	Bacilli	Bacillales	Paenibacillaceae	Paenibacillus	NS	NS	4.444	6.267	5.689	3.94	14.618
GCA_000953715.1	Defluviitoga tunisiensis	Bacteria	Thermotogae	Petrotogales	Petrotogaceae	Defluviitoga	0	NS	NS	4.443	-0.474	0.422	0.818	3.767
GCA_000143165.1	Dehalogenimonas lykanthroporepellens BL-DC-9	Bacteria	Chloroflexi	Dehalococcoidia	Dehalogenimonas	0	0	NS	NS	4.434	11.134	1.993	4.463	11.582
GCA_000024765.1	Halothiobacillus neapolitanus c2	Bacteria	Proteobacteria	Gammaproteobacteria	Chromatiales	Halothiobacillaceae	Halothiobacillus	SOM	Suli	4.403	6.016	5.452	4.247	15.755
GCA_000008325.1	Methylococcus capsulatus str. Bath	Bacteria	Proteobacteria	Gammaproteobacteria	Methylococcales	Methylococcaceae	Methylococcus	NS	NS	4.401	18.303	6.648	7.768	19.03
GCA_000312705.1	Anabaena sp. 90	Bacteria	Cyanobacteria	Nostocales	Nostocaceae	Anabaena	0	NS	NS	4.395	11.543	7.165	3.843	16.505
GCA_000013725.1	Methanococcoides burtonii DSM 6242	Archaea	Euryarchaeota	Methanomicrobia	Methanosarcinales	Methanosarcinaceae	Methanococcoides	NS	NS	4.394	77.602	4.527	3.997	10.825
GCA_000243155.2	Desulfitobacterium dehalogenans ATCC 51507	Bacteria	Firmicutes	Clostridia	Clostridiales	Peptococcaceae	Desulfitobacterium	SRB/SR	Suli	4.386	14.727	2.47	7.174	13.178
GCA_001278055.1	Desulfuromonas soudanensis	Bacteria	Proteobacteria	Deltaproteobacteria	Desulfuromonadales	Desulfuromonadaceae	Desulfuromonas	SR	Suli	4.383	10.183	5.341	8.921	14.581
GCA_000242455.2	Singulisphaera acidiphila DSM 18658	Bacteria	Planctomycetes	Planctomycetia	Planctomycetales	Isosphaeraceae	Singulisphaera	NS	NS	4.37	15.97	3.905	5.726	16.543
GCA_000012885.1	Pelobacter carbinolicus DSM 2380	Bacteria	Proteobacteria	Deltaproteobacteria	Desulfuromonadales	Desulfuromonadaceae	Pelobacter	SR	Suli	4.368	10.467	5.986	4.634	13.262
GCA_000014025.1	Arcobacter butzleri RM4018	Bacteria	Proteobacteria	Epsilonproteobacteria	Campylobacterales	Campylobacteraceae	Arcobacter	NS	NS	4.366	6.289	2.812	7.95	13.043
GCA_000015765.1	Methanocorpusculum labreanum Z	Archaea	Euryarchaeota	Methanomicrobia	Methanomicrobiales	Methanocorpusculaceae	Methanocorpusculum	NS	NS	4.358	71.224	3.607	0.793	8.861
GCA_000166355.1	Caldicellulosiruptor hydrothermalis 108	Bacteria	Firmicutes	Clostridia	Thermoanaerobacterales	Thermoanaerobacterales Family III. Incertae Sedis	Caldicellulosiruptor	NS	NS	4.358	11.816	3.949	0.47	9.296
GCA_000018625.1	Salmonella enterica subsp. arizonae serovar 62:z4,z23:-	Bacteria	Proteobacteria	Gammaproteobacteria	Enterobacteriales	Enterobacteriaceae	Salmonella	NS	NS	4.356	5.54	2.669	5.671	14.398
GCA_000661895.1	Rubrobacter radiotolerans	Bacteria	Actinobacteria	Rubrobacteria	Rubrobacterales	Rubrobacteraceae	Rubrobacter	NS	NS	4.346	4.777	3.953	1.506	13.425
GCA_000970325.1	Methanococcoides methylutens MM1	Archaea	Euryarchaeota	Methanomicrobia	Methanosarcinales	Methanosarcinaceae	Methanococcoides	NS	NS	4.327	77.072	5.306	4.539	11.765
GCA_000018345.1	Mycobacterium marinum M	Bacteria	Actinobacteria	Corynebacteriales	Mycobacteriaceae	Mycobacterium	0	NS	NS	4.267	4.211	4.614	2.22	15.184
GCA_000816365.1	Campylobacter lari NCTC 11845	Bacteria	Proteobacteria	Epsilonproteobacteria	Campylobacterales	Campylobacteraceae	Campylobacter	Sur	Sur	4.267	2.642	1.996	7.621	11.445
GCA_000198515.1	gamma proteobacterium HdN1	Bacteria	Proteobacteria	Gammaproteobacteria	0	0	0	NS	NS	4.249	3.256	3.311	3.864	14.916
GCA_000210895.1	Haemophilus parainfluenzae T3T1	Bacteria	Proteobacteria	Gammaproteobacteria	Pasteurellales	Pasteurellaceae	Haemophilus	NS	NS	4.247	3.632	0.965	5.157	8.391
GCA_000021645.1	Dictyoglomus turgidum DSM 6724	Bacteria	Dictyoglomi	Dictyoglomales	Dictyoglomaceae	Dictyoglomus	0	NS	NS	4.243	6.041	1.07	0.678	5.013
GCA_000022985.1	Aggregatibacter aphrophilus NJ8700	Bacteria	Proteobacteria	Gammaproteobacteria	Pasteurellales	Pasteurellaceae	Aggregatibacter	NS	NS	4.231	4.486	1.232	5.157	8.267
GCA_000233775.1	Thermovirga lienii DSM 17291	Bacteria	Synergistetes	Synergistia	Synergistales	Synergistaceae	Thermovirga	SRB/SR	Suli	4.225	7.258	-0.502	1.34	5.643
GCA_000418325.1	Sorangium cellulosum So0157-2	Bacteria	Proteobacteria	Deltaproteobacteria	Myxococcales	Sorangiineae	Polyangiaceae	NS	NS	4.223	6.966	4.246	7.322	16.998
GCA_000231405.2	Desulfitobacterium metallireducens DSM 15288	Bacteria	Firmicutes	Clostridia	Clostridiales	Peptococcaceae	Desulfitobacterium	SRB/SR	Suli	4.204	13.808	2.298	7.093	12.219
GCA_000092185.1	Thermosphaera aggregans DSM 11486	Archaea	Crenarchaeota	Thermoprotei	Desulfurococcales	Desulfurococcaceae	Thermosphaera	SRB/SR	Suli	4.201	2.5	-0.29	-0.091	3.81
GCA_001693255.1	Synechococcus sp. PCC 7003	Bacteria	Cyanobacteria	Oscillatoriophycideae	Chroococcales	Synechococcus	0	NS	NS	4.198	8.931	8.155	4	15.187
GCA_000350305.1	Thermoplasmatales archaeon BRNA1	Archaea	Euryarchaeota	Thermoplasmata	Thermoplasmatales	0	0	SRB/SR	Suli	4.195	24.855	2.554	0.684	6.658
GCA_000252995.1	Salmonella bongori NCTC 12419	Bacteria	Proteobacteria	Gammaproteobacteria	Enterobacteriales	Enterobacteriaceae	Salmonella	NS	NS	4.18	5.544	2.792	5.671	14.359
GCA_000023325.1	Kosmotoga olearia TBF 19.5.1	Bacteria	Thermotogae	Kosmotogales	Kosmotogaceae	Kosmotoga	0	NS	NS	4.176	4.863	-0.163	0.47	5.683
GCA_000800805.1	Candidatus Methanoplasma termitum	Archaea	Euryarchaeota	Thermoplasmata	Methanomassiliicoccales	Methanomassiliicoccaceae	Candidatus Methanoplasma	NS	NS	4.168	28.629	3.099	0.529	5.719
GCA_000271665.2	Pelosinus fermentans JBW45	Bacteria	Firmicutes	Negativicutes	Selenomonadales	Veillonellaceae	Pelosinus	NS	NS	4.162	11.263	3.126	4.816	11.999
GCA_000953215.1	[Clostridium] cellulosi	Bacteria	Firmicutes	Clostridia	Clostridiales	Ruminococcaceae	Ruminiclostridium	NS	NS	4.155	7.666	3.566	0.906	6.935
GCA_000024725.1	Nitrosococcus halophilus Nc 4	Bacteria	Proteobacteria	Gammaproteobacteria	Chromatiales	Chromatiaceae	Nitrosococcus	NS	NS	4.152	15.268	3.246	8.551	15.925
GCA_000204115.1	Aeromonas veronii B565	Bacteria	Proteobacteria	Gammaproteobacteria	Aeromonadales	Aeromonadaceae	Aeromonas	NS	NS	4.142	6.389	2.493	8.038	14.147
GCA_000024865.1	Streptosporangium roseum DSM 43021	Bacteria	Actinobacteria	Streptosporangiales	Streptosporangiaceae	Streptosporangium	0	NS	NS	4.128	3.379	4.222	2.54	16.735
GCA_000013205.1	Synechococcus sp. JA-3-3Ab	Bacteria	Cyanobacteria	Oscillatoriophycideae	Chroococcales	Synechococcus	0	NS	NS	4.078	8.443	7.495	3.442	13.257
GCA_000062885.1	Saccharopolyspora erythraea NRRL 2338	Bacteria	Actinobacteria	Pseudonocardiales	Pseudonocardiaceae	Saccharopolyspora	0	NS	NS	4.069	4.998	3.448	2.648	16.503
GCA_000200595.1	Helicobacter felis ATCC 49179	Bacteria	Proteobacteria	Epsilonproteobacteria	Campylobacterales	Helicobacteraceae	Helicobacter	NS	NS	4.062	3.846	1.723	7.3	9.404
GCA_001281385.1	Candidatus Thioglobus singularis PS1	Bacteria	Proteobacteria	Gammaproteobacteria	Candidatus Thioglobus	0	0	NS	NS	4.045	6.124	3.768	3.982	12.276
GCA_001187595.1	Anoxybacillus gonensis	Bacteria	Firmicutes	Bacilli	Bacillales	Bacillaceae	Anoxybacillus	NS	NS	4.044	5.408	3.468	7.849	11.798
GCA_000006945.1	Salmonella enterica subsp. enterica serovar Typhimurium str. LT2	Bacteria	Proteobacteria	Gammaproteobacteria	Enterobacteriales	Enterobacteriaceae	Salmonella	NS	NS	4.036	5.844	2.019	5.671	14.281
GCA_000014005.1	Candidatus Koribacter versatilis Ellin345	Bacteria	Acidobacteria	Acidobacteriales	Acidobacteriaceae	Candidatus Koribacter	0	NS	NS	4.029	5.996	3.705	6.308	15.742
GCA_000017585.1	Campylobacter hominis ATCC BAA-381	Bacteria	Proteobacteria	Epsilonproteobacteria	Campylobacterales	Campylobacteraceae	Campylobacter	NS	NS	4.008	6.678	0.811	7.955	9.958
GCA_000017245.1	Actinobacillus succinogenes 130Z	Bacteria	Proteobacteria	Gammaproteobacteria	Pasteurellales	Pasteurellaceae	Actinobacillus	NS	NS	3.997	3.498	1.68	5.529	9.374
GCA_000016545.1	Caldicellulosiruptor saccharolyticus DSM 8903	Bacteria	Firmicutes	Clostridia	Thermoanaerobacterales	Thermoanaerobacterales Family III. Incertae Sedis	Caldicellulosiruptor	NS	NS	3.995	12.259	4.063	0.47	9.063
GCA_000304315.1	Methylocystis sp. SC2	Bacteria	Proteobacteria	Alphaproteobacteria	Rhizobiales	Methylocystaceae	Methylocystis	NS	NS	3.983	21.826	5.922	6.46	18.215
GCA_000015885.1	Actinobacillus pleuropneumoniae serovar 5b str. L20	Bacteria	Proteobacteria	Gammaproteobacteria	Pasteurellales	Pasteurellaceae	Actinobacillus	NS	NS	3.982	4.4	0.653	4.66	7.882
GCA_001443605.1	bacterium L21-Spi-D4	Bacteria	0	0	0	0	0	NS	NS	3.981	3.211	0.917	6.252	9.06
GCA_000993825.1	Paenibacillus durus ATCC 35681	Bacteria	Firmicutes	Bacilli	Bacillales	Paenibacillaceae	Paenibacillus	NS	NS	3.958	5.739	5.485	3.739	13.267
GCA_000317475.1	Oscillatoria nigro-viridis PCC 7112	Bacteria	Cyanobacteria	Oscillatoriophycideae	Oscillatoriales	Oscillatoria	0	NS	NS	3.953	12.782	7.288	3.809	17.168
GCA_000012425.1	Dechloromonas aromatica RCB	Bacteria	Proteobacteria	Betaproteobacteria	Rhodocyclales	Rhodocyclaceae	Dechloromonas	NS	NS	3.941	10.055	6.47	10.322	17.139
GCA_000020965.1	Dictyoglomus thermophilum H-6-12	Bacteria	Dictyoglomi	Dictyoglomales	Dictyoglomaceae	Dictyoglomus	0	NS	NS	3.924	7.009	1.207	0.901	4.948
GCA_000024945.1	Veillonella parvula DSM 2008	Bacteria	Firmicutes	Negativicutes	Selenomonadales	Veillonellaceae	Veillonella	NS	NS	3.904	4.508	2.311	1.602	6.905
GCA_000024165.1	Candidatus Accumulibacter phosphatis clade IIA str. UW-1	Bacteria	Proteobacteria	Betaproteobacteria	Candidatus Accumulibacter	0	0	NS	NS	3.884	7.351	5.814	10.241	15.939
GCA_000213215.1	Acidianus hospitalis W1	Archaea	Crenarchaeota	Thermoprotei	Sulfolobales	Sulfolobaceae	Acidianus	SO/SR	Suli	3.88	3.614	0.501	2.061	9.039
GCA_000758645.1	Paenibacillus sp. FSL R7-0331	Bacteria	Firmicutes	Bacilli	Bacillales	Paenibacillaceae	Paenibacillus	NS	NS	3.861	5.326	6.115	3.597	13.798
GCA_000143685.1	Clostridium ljungdahlii DSM 13528	Bacteria	Firmicutes	Clostridia	Clostridiales	Clostridiaceae	Clostridium	NS	NS	3.856	15.013	3.677	0.956	8.785
GCA_000021865.1	Rhodobacter capsulatus SB 1003	Bacteria	Proteobacteria	Alphaproteobacteria	Rhodobacterales	Rhodobacteraceae	Rhodobacter	NS	NS	3.849	9.72	5.862	7.882	16.084
GCA_000007945.1	Haemophilus ducreyi 35000HP	Bacteria	Proteobacteria	Gammaproteobacteria	Pasteurellales	Pasteurellaceae	Haemophilus	NS	NS	3.847	1.623	0.131	4.461	5.653
GCA_000294515.1	Nocardiopsis alba ATCC BAA-2165	Bacteria	Actinobacteria	Streptosporangiales	Nocardiopsaceae	Nocardiopsis	0	NS	NS	3.821	3.829	3.675	2.719	14.94
GCA_000317675.1	Cyanobacterium aponinum PCC 10605	Bacteria	Cyanobacteria	Oscillatoriophycideae	Chroococcales	Cyanobacterium	0	NS	NS	3.803	8.606	7.673	4	15.221
GCA_000022045.1	Cyanothece sp. PCC 7425	Bacteria	Cyanobacteria	Oscillatoriophycideae	Chroococcales	Cyanothece	0	NS	NS	3.796	8.491	7.577	4.113	16.307
GCA_000021825.1	Cyanothece sp. PCC 7424	Bacteria	Cyanobacteria	Oscillatoriophycideae	Chroococcales	Cyanothece	0	NS	NS	3.79	11.458	6.815	3.848	16.698
GCA_000203895.1	Paracoccus denitrificans PD1222	Bacteria	Proteobacteria	Alphaproteobacteria	Rhodobacterales	Rhodobacteraceae	Paracoccus	CLSB	Suli	3.79	4.875	3.598	7.12	16.673
GCA_000204925.1	Metallosphaera cuprina Ar-4	Archaea	Crenarchaeota	Thermoprotei	Sulfolobales	Sulfolobaceae	Metallosphaera	SOM	Suli	3.789	2.888	1.306	2.136	10.865
GCA_000317025.1	Pleurocapsa sp. PCC 7327	Bacteria	Cyanobacteria	Pleurocapsales	Pleurocapsa	0	0	NS	NS	3.787	8.888	6.204	4.809	18.213
GCA_000007905.1	Helicobacter hepaticus ATCC 51449	Bacteria	Proteobacteria	Epsilonproteobacteria	Campylobacterales	Helicobacteraceae	Helicobacter	NS	NS	3.783	2.754	0.566	6.669	9.619
GCA_000349945.1	Azoarcus sp. KH32C	Bacteria	Proteobacteria	Betaproteobacteria	Rhodocyclales	Rhodocyclaceae	Azoarcus	NS	NS	3.78	18.743	5.369	9.184	18.005
GCA_000758685.1	Paenibacillus stellifer	Bacteria	Firmicutes	Bacilli	Bacillales	Paenibacillaceae	Paenibacillus	NS	NS	3.776	6.273	4.977	1.734	11.023
GCA_000262305.1	Shimwellia blattae DSM 4481 = NBRC 105725	Bacteria	Proteobacteria	Gammaproteobacteria	Enterobacteriales	Enterobacteriaceae	Shimwellia	NS	NS	3.766	5.54	2.669	6.123	15.331
GCA_001027025.1	Kosmotoga pacifica	Bacteria	Thermotogae	Kosmotogales	Kosmotogaceae	Kosmotoga	0	NS	NS	3.757	5.826	0.088	4.083	6.141
GCA_000511405.1	Paenibacillus larvae subsp. larvae DSM 25430	Bacteria	Firmicutes	Bacilli	Bacillales	Paenibacillaceae	Paenibacillus	NS	NS	3.738	5.065	4.594	4.133	13.015
GCA_001458695.1	Candidatus Nitrospira inopinata	Bacteria	Nitrospirae	Nitrospirales	Nitrospiraceae	Nitrospira	0	NS	NS	3.737	4.147	2.36	5.861	16.348
GCA_001689125.1	Blautia sp. YL58	Bacteria	Firmicutes	Clostridia	Clostridiales	Lachnospiraceae	Blautia	NS	NS	3.73	14.496	2.239	0.741	8.594
GCA_000828655.1	Thermotoga caldifontis AZM44c09	Bacteria	Thermotogae	Thermotogales	Thermotogaceae	Thermotoga	0	SR	Suli	3.73	2.861	0.042	0.536	4.18
GCA_000758725.1	Paenibacillus odorifer	Bacteria	Firmicutes	Bacilli	Bacillales	Paenibacillaceae	Paenibacillus	NS	NS	3.709	5.17	6.495	3.539	12.479
GCA_000725345.1	Pelosinus sp. UFO1	Bacteria	Firmicutes	Negativicutes	Selenomonadales	Veillonellaceae	Pelosinus	NS	NS	3.706	8.023	3.136	4.619	13.176
GCA_000013225.1	Synechococcus sp. JA-2-3B'a(2-13)	Bacteria	Cyanobacteria	Oscillatoriophycideae	Chroococcales	Synechococcus	0	NS	NS	3.704	11.596	7.18	3.442	13.65
GCA_000317045.1	Geitlerinema sp. PCC 7407	Bacteria	Cyanobacteria	Oscillatoriophycideae	Oscillatoriales	Geitlerinema	0	NS	NS	3.7	10.051	7.835	4.097	15.941
GCA_000014805.1	Aeromonas hydrophila subsp. hydrophila ATCC 7966	Bacteria	Proteobacteria	Gammaproteobacteria	Aeromonadales	Aeromonadaceae	Aeromonas	NS	NS	3.697	5.323	2.812	9.214	15.329
GCA_000599985.1	Gilliamella apicola	Bacteria	Proteobacteria	Gammaproteobacteria	Orbales	Orbaceae	Gilliamella	NS	NS	3.696	3.684	2.253	2.113	8.177
GCA_000014185.1	Rubrobacter xylanophilus DSM 9941	Bacteria	Actinobacteria	Rubrobacteria	Rubrobacterales	Rubrobacteraceae	Rubrobacter	NS	NS	3.683	8.022	4.07	2.214	14.218
GCA_001042715.1	Clostridium aceticum	Bacteria	Firmicutes	Clostridia	Clostridiales	Clostridiaceae	Clostridium	NS	NS	3.682	15.726	4.387	2.229	9
GCA_000024545.1	Stackebrandtia nassauensis DSM 44728	Bacteria	Actinobacteria	Glycomycetales	Glycomycetaceae	Stackebrandtia	0	NS	NS	3.678	3.769	3.576	2.023	15.6
GCA_000019485.1	Synechococcus sp. PCC 7002	Bacteria	Cyanobacteria	Oscillatoriophycideae	Chroococcales	Synechococcus	0	NS	NS	3.652	8.236	7.498	3.206	15.526
GCA_000214665.1	Methylomonas methanica MC09	Bacteria	Proteobacteria	Gammaproteobacteria	Methylococcales	Methylococcaceae	Methylomonas	NS	NS	3.651	18.434	7.61	5.651	17.436
GCA_000734895.2	Calothrix sp. 336/3	Bacteria	Cyanobacteria	Nostocales	Rivulariaceae	Calothrix	0	NS	NS	3.648	11.062	6.983	3.767	17.596
GCA_000022885.2	Edwardsiella ictaluri 93-146	Bacteria	Proteobacteria	Gammaproteobacteria	Enterobacteriales	Enterobacteriaceae	Edwardsiella	NS	NS	3.646	4.391	1.744	5.729	12.633
GCA_000025645.1	Thermoanaerobacter italicus Ab9	Bacteria	Firmicutes	Clostridia	Thermoanaerobacterales	Thermoanaerobacteraceae	Thermoanaerobacter	NS	NS	3.631	5.46	2.655	0.866	7.485
GCA_000230715.2	Natronobacterium gregoryi SP2	Archaea	Euryarchaeota	Halobacteria	Natrialbales	Natrialbaceae	Natronobacterium	NS	NS	3.626	8.32	1.737	2.577	11.179
GCA_000010065.1	Synechococcus elongatus PCC 6301	Bacteria	Cyanobacteria	Oscillatoriophycideae	Chroococcales	Synechococcus	0	NS	NS	3.601	9.237	8.519	3.66	14.824
GCA_000967305.2	Alcaligenes faecalis	Bacteria	Proteobacteria	Betaproteobacteria	Burkholderiales	Alcaligenaceae	Alcaligenes	NS	NS	3.582	4.207	3.63	5.152	16.414
GCA_000019185.1	Shewanella halifaxensis HAW-EB4	Bacteria	Proteobacteria	Gammaproteobacteria	Alteromonadales	Shewanellaceae	Shewanella	NS	NS	3.559	7.861	2.732	10.026	12.527
GCA_000021765.1	Thauera sp. MZ1T	Bacteria	Proteobacteria	Betaproteobacteria	Rhodocyclales	Rhodocyclaceae	Thauera	NS	NS	3.55	4.586	3.342	8.82	15.811
GCA_000014265.1	Trichodesmium erythraeum IMS101	Bacteria	Cyanobacteria	Oscillatoriophycideae	Oscillatoriales	Trichodesmium	0	NS	NS	3.532	12.49	7.247	4.281	16.266
GCA_000807275.1	Frischella perrara	Bacteria	Proteobacteria	Gammaproteobacteria	Orbales	Orbaceae	Frischella	NS	NS	3.519	3.998	1.877	0.647	7.725
GCA_000019365.1	Methylobacterium sp. 4-46	Bacteria	Proteobacteria	Alphaproteobacteria	Rhizobiales	Methylobacteriaceae	Methylobacterium	NS	NS	3.514	16.148	7.204	7.578	18.926
GCA_000146875.3	Paenibacillus polymyxa E681	Bacteria	Firmicutes	Bacilli	Bacillales	Paenibacillaceae	Paenibacillus	NS	NS	3.511	2.985	2.878	1.95	9.955
GCA_000259275.1	Helicobacter cetorum MIT 99-5656	Bacteria	Proteobacteria	Epsilonproteobacteria	Campylobacterales	Helicobacteraceae	Helicobacter	NS	NS	3.51	3.059	1.246	7.463	9.145
GCA_000286435.2	Morganella morganii subsp. morganii KT	Bacteria	Proteobacteria	Gammaproteobacteria	Enterobacteriales	Enterobacteriaceae	Morganella	NS	NS	3.484	5.413	2.065	3.194	13.214
GCA_000259255.1	Helicobacter cetorum MIT 00-7128	Bacteria	Proteobacteria	Epsilonproteobacteria	Campylobacterales	Helicobacteraceae	Helicobacter	NS	NS	3.468	2.896	1.083	7.463	9.232
GCA_000145255.1	Gallionella capsiferriformans ES-2	Bacteria	Proteobacteria	Betaproteobacteria	Gallionellales	Gallionellaceae	Gallionella	NS	NS	3.466	5.865	4.305	7.335	12.073
GCA_000021805.1	Cyanothece sp. PCC 8801	Bacteria	Cyanobacteria	Oscillatoriophycideae	Chroococcales	Cyanothece	0	NS	NS	3.447	8.001	6.561	3.99	16.983
GCA_000015985.1	Rhodobacter sphaeroides ATCC 17029	Bacteria	Proteobacteria	Alphaproteobacteria	Rhodobacterales	Rhodobacteraceae	Rhodobacter	NS	NS	3.446	8.661	6.587	8.587	16.838
GCA_000020005.1	Natranaerobius thermophilus JW/NM-WN-LF	Bacteria	Firmicutes	Clostridia	Natranaerobiales	Natranaerobiaceae	Natranaerobius	NS	NS	3.436	2.969	0.479	1.303	8.667
GCA_000014045.1	Roseobacter denitrificans OCh 114	Bacteria	Proteobacteria	Alphaproteobacteria	Rhodobacterales	Rhodobacteraceae	Roseobacter	NS	NS	3.43	9.781	5.781	6.546	17.133
GCA_001190925.1	Azoarcus sp. CIB	Bacteria	Proteobacteria	Betaproteobacteria	Rhodocyclales	Rhodocyclaceae	Azoarcus	NS	NS	3.426	6.358	5.909	9.213	18.011
GCA_000504105.1	Pseudothermotoga hypogea DSM 11164 = NBRC 106472	Bacteria	Thermotogae	Thermotogales	Thermotogaceae	Pseudothermotoga	0	NS	NS	3.424	1.793	0.241	0.536	4.411
GCA_000236665.1	Dechlorosoma suillum PS	Bacteria	Proteobacteria	Betaproteobacteria	Rhodocyclales	Rhodocyclaceae	Azospira	NS	NS	3.415	6.732	5.514	8.697	16.774
GCA_000284335.1	Caldisericum exile AZM16c01	Bacteria	Caldiserica	Caldisericia	Caldisericales	Caldisericaceae	Caldisericum	NS	NS	3.406	2.07	-0.64	1.122	6.464
GCA_000299965.1	Cycloclasticus sp. P1	Bacteria	Proteobacteria	Gammaproteobacteria	Thiotrichales	Piscirickettsiaceae	Cycloclasticus	NS	NS	3.398	6.112	3.892	4.538	13.279
GCA_000316665.1	Rivularia sp. PCC 7116	Bacteria	Cyanobacteria	Nostocales	Rivulariaceae	Rivularia	0	NS	NS	3.377	8.014	5.627	3.721	16.499
GCA_000818015.1	Pseudomonas balearica DSM 6083	Bacteria	Proteobacteria	Gammaproteobacteria	Pseudomonadales	Pseudomonadaceae	Pseudomonas	NS	NS	3.372	6.91	4.248	8.259	16.091
GCA_000009705.1	Nostoc sp. PCC 7120	Bacteria	Cyanobacteria	Nostocales	Nostocaceae	Nostoc	0	NS	NS	3.37	10.194	7.37	4.421	17.74
GCA_000016965.1	Clostridium beijerinckii NCIMB 8052	Bacteria	Firmicutes	Clostridia	Clostridiales	Clostridiaceae	Clostridium	NS	NS	3.358	11.966	3.697	1.78	12.005
GCA_000340885.1	Clostridium saccharoperbutylacetonicum N1-4(HMT)	Bacteria	Firmicutes	Clostridia	Clostridiales	Clostridiaceae	Clostridium	NS	NS	3.358	12.909	3.692	1.91	10.421
GCA_001460635.1	Helicobacter typhlonius	Bacteria	Proteobacteria	Epsilonproteobacteria	Campylobacterales	Helicobacteraceae	Helicobacter	NS	NS	3.357	2.473	0.566	7.693	9.619
GCA_000284255.1	Rubrivivax gelatinosus IL144	Bacteria	Proteobacteria	Betaproteobacteria	Burkholderiales	Rubrivivax	0	NS	NS	3.35	20.824	6.585	9.673	16.67
GCA_000025885.1	Aminobacterium colombiense DSM 12261	Bacteria	Synergistetes	Synergistia	Synergistales	Synergistaceae	Aminobacterium	NS	NS	3.345	6.445	-0.042	1.182	4.938
GCA_001548455.1	Fischerella sp. NIES-3754	Bacteria	Cyanobacteria	Stigonematales	Fischerella	0	0	NS	NS	3.343	10.225	6.711	4.281	17.613
GCA_000055945.1	Lawsonia intracellularis PHE/MN1-00	Bacteria	Proteobacteria	Deltaproteobacteria	Desulfovibrionales	Desulfovibrionaceae	Lawsonia	NS	NS	3.339	1.816	0.467	4.3	4.325
GCA_000243075.1	Oceanimonas sp. GK1	Bacteria	Proteobacteria	Gammaproteobacteria	Aeromonadales	Aeromonadaceae	Oceanimonas	NS	NS	3.333	3.613	3.542	8.027	14.277
GCA_000092985.1	Nocardiopsis dassonvillei subsp. dassonvillei DSM 43111	Bacteria	Actinobacteria	Streptosporangiales	Nocardiopsaceae	Nocardiopsis	0	NS	NS	3.326	2.715	3.472	2.291	14.923
GCA_000007745.1	Mannheimia succiniciproducens MBEL55E	Bacteria	Proteobacteria	Gammaproteobacteria	Pasteurellales	Pasteurellaceae	Basfia	NS	NS	3.325	3.636	1.836	6.168	8.848
GCA_000189775.2	Thermoanaerobacterium xylanolyticum LX-11	Bacteria	Firmicutes	Clostridia	Thermoanaerobacterales	Thermoanaerobacterales Family III. Incertae Sedis	Thermoanaerobacterium	NS	NS	3.311	5.235	1.679	1.167	6.912
GCA_000968375.1	Clostridium scatologenes	Bacteria	Firmicutes	Clostridia	Clostridiales	Clostridiaceae	Clostridium	NS	NS	3.3	19.084	4.541	0.599	9.96
GCA_000024905.1	Thermanaerovibrio acidaminovorans DSM 6589	Bacteria	Synergistetes	Synergistia	Synergistales	Synergistaceae	Thermanaerovibrio	NS	NS	3.264	2.967	-0.273	0.723	4.234
GCA_000184685.1	Intrasporangium calvum DSM 43043	Bacteria	Actinobacteria	Micrococcales	Intrasporangiaceae	Intrasporangium	0	NS	NS	3.257	3.509	3.482	7.599	15.96
GCA_000299395.1	Candidatus Nitrosopumilus sp. AR2	Archaea	Thaumarchaeota	Nitrosopumilales	Nitrosopumilaceae	Nitrosopumilus	0	NS	NS	3.256	5.773	2.524	2.492	9.997
GCA_000828915.1	Comamonadaceae bacterium B1	Bacteria	Proteobacteria	Betaproteobacteria	Burkholderiales	Comamonadaceae	0	NS	NS	3.252	4.546	2.986	3.558	14.085
GCA_000230975.2	Hyphomicrobium denitrificans 1NES1	Bacteria	Proteobacteria	Alphaproteobacteria	Rhizobiales	Hyphomicrobiaceae	Hyphomicrobium	NS	NS	3.236	15.618	3.296	4.177	15.754
GCA_000069965.1	Proteus mirabilis HI4320	Bacteria	Proteobacteria	Gammaproteobacteria	Enterobacteriales	Enterobacteriaceae	Proteus	NS	NS	3.235	5.397	2.144	3.168	11.983
GCA_000270305.1	Clostridium sp. SY8519	Bacteria	Firmicutes	Clostridia	Clostridiales	Clostridiaceae	Clostridium	NS	NS	3.233	8.043	3.738	1.554	9.233
GCA_000147695.2	Thermoanaerobacter wiegelii Rt8.B1	Bacteria	Firmicutes	Clostridia	Thermoanaerobacterales	Thermoanaerobacteraceae	Thermoanaerobacter	NS	NS	3.215	4.844	1.998	0.902	8.104
GCA_000014725.1	Syntrophomonas wolfei subsp. wolfei str. Goettingen G311	Bacteria	Firmicutes	Clostridia	Clostridiales	Syntrophomonadaceae	Syntrophomonas	NS	NS	3.204	4.729	1.488	4.514	7.783
GCA_000025005.1	Thermobaculum terrenum ATCC BAA-798	Bacteria	Thermobaculum	0	0	0	0	NS	NS	3.204	6.938	2.76	3.358	14.059
GCA_000015025.1	Acidothermus cellulolyticus 11B	Bacteria	Actinobacteria	Acidothermales	Acidothermaceae	Acidothermus	0	NS	NS	3.198	3.885	3.674	3.106	14.351
GCA_000017845.1	Cyanothece sp. ATCC 51142	Bacteria	Cyanobacteria	Oscillatoriophycideae	Chroococcales	Cyanothece	0	NS	NS	3.189	9.825	6.513	4.083	16.54
GCA_000389635.1	Clostridium pasteurianum BC1	Bacteria	Firmicutes	Clostridia	Clostridiales	Clostridiaceae	Clostridium	NS	NS	3.184	8.279	4.02	1.317	11.851
GCA_000955905.1	Candidatus Nitrosotenuis cloacae	Archaea	Thaumarchaeota	unclassified Thaumarchaeota	Candidatus Nitrosotenuis	0	0	NS	NS	3.182	5.536	2.787	2.277	9.947
GCA_000316625.1	Nostoc sp. PCC 7107	Bacteria	Cyanobacteria	Nostocales	Nostocaceae	Nostoc	0	NS	NS	3.168	10.165	6.788	3.843	17.7
GCA_000157895.3	Mycobacterium kansasii ATCC 12478	Bacteria	Actinobacteria	Corynebacteriales	Mycobacteriaceae	Mycobacterium	0	NS	NS	3.16	4.579	4.572	3.212	16.489
GCA_000012185.1	Haemophilus influenzae 86-028NP	Bacteria	Proteobacteria	Gammaproteobacteria	Pasteurellales	Pasteurellaceae	Haemophilus	NS	NS	3.157	1.162	-0.253	4.527	5.165
GCA_000012305.1	Psychrobacter arcticus 273-4	Bacteria	Proteobacteria	Gammaproteobacteria	Pseudomonadales	Moraxellaceae	Psychrobacter	NS	NS	3.157	3.559	2.293	4.874	12.556
GCA_000316645.1	Nostoc sp. PCC 7524	Bacteria	Cyanobacteria	Nostocales	Nostocaceae	Nostoc	0	NS	NS	3.155	13.632	7.44	3.924	16.948
GCA_000754265.1	Candidatus Baumannia cicadellinicola	Bacteria	Proteobacteria	Gammaproteobacteria	Candidatus Baumannia	0	0	NS	NS	3.155	1.307	2.525	0.979	6.905
GCA_000807175.1	Clostridium pasteurianum DSM 525 = ATCC 6013	Bacteria	Firmicutes	Clostridia	Clostridiales	Clostridiaceae	Clostridium	NS	NS	3.149	8.99	4.068	1.608	11.389
GCA_000317695.1	Anabaena cylindrica PCC 7122	Bacteria	Cyanobacteria	Nostocales	Nostocaceae	Anabaena	0	NS	NS	3.148	10.089	8.284	3.272	17.448
GCA_000091985.1	Helicobacter mustelae 12198	Bacteria	Proteobacteria	Epsilonproteobacteria	Campylobacterales	Helicobacteraceae	Helicobacter	NS	NS	3.147	1.754	1.223	4.62	7.094
GCA_000242895.2	Bacillus sp. 1NLA3E	Bacteria	Firmicutes	Bacilli	Bacillales	Bacillaceae	Bacillus	NS	NS	3.146	5.899	2.875	8.203	15.303
GCA_000747345.1	Bacillus sp. X1(2014)	Bacteria	Firmicutes	Bacilli	Bacillales	Bacillaceae	Bacillus	NS	NS	3.143	3.709	2.832	3.288	12.536
GCA_001277295.1	Anabaena sp. wa102	Bacteria	Cyanobacteria	Nostocales	Nostocaceae	Anabaena	0	NS	NS	3.143	10.27	6.556	3.628	16.891
GCA_001038625.1	Clostridium carboxidivorans P7	Bacteria	Firmicutes	Clostridia	Clostridiales	Clostridiaceae	Clostridium	NS	NS	3.142	19.662	4.493	1.115	10.717
GCA_000164985.3	Paenibacillus polymyxa SC2	Bacteria	Firmicutes	Bacilli	Bacillales	Paenibacillaceae	Paenibacillus	NS	NS	3.135	3.065	3.614	1.95	10.016
GCA_900087055.1	Plesiomonas shigelloides	Bacteria	Proteobacteria	Gammaproteobacteria	Enterobacteriales	Enterobacteriaceae	Plesiomonas	NS	NS	3.134	5.436	2.292	7.756	14.062
GCA_001618685.1	Geobacillus subterraneus	Bacteria	Firmicutes	Bacilli	Bacillales	Bacillaceae	Geobacillus	NS	NS	3.131	4.966	2.762	4.236	14.289
GCA_000018025.1	Shewanella sediminis HAW-EB3	Bacteria	Proteobacteria	Gammaproteobacteria	Alteromonadales	Shewanellaceae	Shewanella	NS	NS	3.122	4.538	2.68	10.169	12.554
GCA_000284235.1	Arcobacter sp. L	Bacteria	Proteobacteria	Epsilonproteobacteria	Campylobacterales	Campylobacteraceae	Arcobacter	NS	NS	3.114	6.666	4.876	4.588	15.376
GCA_000316515.1	Cyanobium gracile PCC 6307	Bacteria	Cyanobacteria	Oscillatoriophycideae	Chroococcales	Cyanobium	0	NS	NS	3.111	8.078	6.945	4	15.304
GCA_000300455.3	Kosakonia sacchari SP1	Bacteria	Proteobacteria	Gammaproteobacteria	Enterobacteriales	Enterobacteriaceae	Kosakonia	NS	NS	3.088	7.673	4.632	2.094	15.065
GCA_000512125.1	Escherichia albertii KF1	Bacteria	Proteobacteria	Gammaproteobacteria	Enterobacteriales	Enterobacteriaceae	Escherichia	NS	NS	3.087	6.341	2.241	6.187	14.389
GCA_000007865.1	Mycobacterium avium subsp. paratuberculosis K-10	Bacteria	Actinobacteria	Corynebacteriales	Mycobacteriaceae	Mycobacterium,	0	NS	NS	3.084	2.888	4.484	2.165	15.348
GCA_000738435.1	Planktomarina temperata RCA23	Bacteria	Proteobacteria	Alphaproteobacteria	Rhodobacterales	Rhodobacteraceae	Planktomarina	NS	NS	3.081	6.909	6.257	4.038	15.901
GCA_000017425.1	Bacillus cytotoxicus NVH 391-98	Bacteria	Firmicutes	Bacilli	Bacillales	Bacillaceae	Bacillus,	NS	NS	3.079	3.363	3.837	3.668	13.205
GCA_000317125.1	Chroococcidiopsis thermalis PCC 7203	Bacteria	Cyanobacteria	Pleurocapsales	Chroococcidiopsis	0	0	NS	NS	3.077	8.077	7.135	4.421	18.402
GCA_000011345.1	Thermosynechococcus elongatus BP-1	Bacteria	Cyanobacteria	Oscillatoriophycideae	Chroococcales	Thermosynechococcus	0	NS	NS	3.075	9.745	6.819	4.378	12.682
GCA_000260985.3	Methylophaga nitratireducenticrescens	Bacteria	Proteobacteria	Gammaproteobacteria	Thiotrichales	Piscirickettsiaceae	Methylophaga	NS	NS	3.058	16.029	4.97	4.019	15.123
GCA_000758705.1	Paenibacillus graminis	Bacteria	Firmicutes	Bacilli	Bacillales	Paenibacillaceae	Paenibacillus	NS	NS	3.058	7.977	5.458	3.848	13.695
GCA_000981585.1	Paenibacillus riograndensis SBR5	Bacteria	Firmicutes	Bacilli	Bacillales	Paenibacillaceae	Paenibacillus	NS	NS	3.058	7.973	6.09	3.848	14.44
GCA_000317515.1	Microcoleus sp. PCC 7113	Bacteria	Cyanobacteria	Oscillatoriophycideae	Oscillatoriales	Microcoleus	0	NS	NS	3.055	11.962	7.221	3.843	17.934
GCA_000015745.1	Geobacillus thermodenitrificans NG80-2	Bacteria	Firmicutes	Bacilli	Bacillales	Bacillaceae	Geobacillus	NS	NS	3.054	4.796	3.22	4.021	12.816
GCA_001558255.1	Grimontia hollisae	Bacteria	Proteobacteria	Gammaproteobacteria	Vibrionales	Vibrionaceae	Grimontia	NS	NS	3.054	3.269	3.235	8.25	12.294
GCA_000092605.1	Thiomonas intermedia K12	Bacteria	Proteobacteria	Betaproteobacteria	Burkholderiales	Thiomonas	0	CLSB	Suli	3.045	3.591	0.809	7.036	12.23
GCA_000316575.1	Calothrix sp. PCC 7507	Bacteria	Cyanobacteria	Nostocales	Rivulariaceae	Calothrix	0	NS	NS	3.041	11	6.589	3.843	16.509
GCA_000600105.1	Lysinibacillus varians	Bacteria	Firmicutes	Bacilli	Bacillales	Bacillaceae	Lysinibacillus	NS	NS	3.04	3.875	2.403	4.578	10.79
GCA_000812185.1	Candidatus Nitrosopelagicus brevis	Archaea	Thaumarchaeota	unclassified Thaumarchaeota	0	0	0	NS	NS	3.033	2.397	2.787	2.659	9.475
GCA_000196515.1	'Nostoc azollae' 0708	Bacteria	Cyanobacteria	Nostocales	Nostocaceae	Trichormus	0	NS	NS	3.029	9.285	7.493	3.272	15.114
GCA_000258405.1	Ignavibacterium album JCM 16511	Bacteria	Ignavibacteriae	Ignavibacteria	Ignavibacteriales	Ignavibacteriaceae	Ignavibacterium	NS	NS	3.028	3.935	1.275	7.09	10.439
GCA_000284635.1	Helicobacter cinaedi PAGU611	Bacteria	Proteobacteria	Epsilonproteobacteria	Campylobacterales	Helicobacteraceae	Helicobacter	NS	NS	3.026	2.533	0.489	6.588	9.336
GCA_000013605.1	Rhodoferax ferrireducens T118	Bacteria	Proteobacteria	Betaproteobacteria	Burkholderiales	Comamonadaceae	Rhodoferax	NS	NS	3.011	5.139	4.594	9.622	15.159
GCA_000024405.1	Sebaldella termitidis ATCC 33386	Bacteria	Fusobacteria	Fusobacteriales	Leptotrichiaceae	Sebaldella	0	NS	NS	3.011	5.353	1.322	0.44	7.082
GCA_000834455.1	Yersinia rohdei	Bacteria	Proteobacteria	Gammaproteobacteria	Enterobacteriales	Enterobacteriaceae	Yersinia	NS	NS	3.009	5.54	2.669	6.502	14.55
GCA_000828675.1	Thermotoga profunda AZM34c06	Bacteria	Thermotogae	Thermotogales	Thermotogaceae	Thermotoga	0	SR	Suli	3.001	1.886	0.128	0.536	4.502
GCA_000300475.1	Bacillus thuringiensis MC28	Bacteria	Firmicutes	Bacilli	Bacillales	Bacillaceae	Bacillus,	NS	NS	2.996	4.418	4.878	3.726	14.921
GCA_000022065.1	[Clostridium] cellulolyticum H10	Bacteria	Firmicutes	Clostridia	Clostridiales	Ruminococcaceae	Ruminiclostridium	NS	NS	2.986	8.237	1.745	0.956	7.737
GCA_000014665.1	Shewanella sp. MR-7	Bacteria	Proteobacteria	Gammaproteobacteria	Alteromonadales	Shewanellaceae	Shewanella	NS	NS	2.984	4.676	2.835	10.026	11.066
GCA_000012605.1	Thiomicrospira crunogena XCL-2	Bacteria	Proteobacteria	Gammaproteobacteria	Thiotrichales	Piscirickettsiaceae	Thiomicrospira	CLSB	Suli	2.984	6.495	3.643	5.108	13.885
GCA_000145615.1	Thermoanaerobacterium thermosaccharolyticum DSM 571	Bacteria	Firmicutes	Clostridia	Thermoanaerobacterales	Thermoanaerobacterales Family III. Incertae Sedis	Thermoanaerobacterium	NS	NS	2.981	6.806	4.361	0.852	8.688
GCA_000020445.1	Rhodopseudomonas palustris TIE-1	Bacteria	Proteobacteria	Alphaproteobacteria	Rhizobiales	Bradyrhizobiaceae	Rhodopseudomonas	NS	NS	2.979	10.155	7.652	8.984	17.942
GCA_001484565.1	Streptomyces sp. CdTB01	Bacteria	Actinobacteria	Streptomycetales	Streptomycetaceae	Streptomyces	0	NS	NS	2.972	3.444	3.448	2.718	16.324
GCA_000981785.1	Microcystis aeruginosa NIES-2549	Bacteria	Cyanobacteria	Oscillatoriophycideae	Chroococcales	Microcystis	0	NS	NS	2.971	10.847	7.153	3.248	15.756
GCA_000011605.1	Pectobacterium atrosepticum SCRI1043	Bacteria	Proteobacteria	Gammaproteobacteria	Enterobacteriales	Enterobacteriaceae	Pectobacterium	NS	NS	2.967	7.714	4.66	4.464	15.531
GCA_000010645.1	Candidatus Azobacteroides pseudotrichonymphae genomovar. CFP2	Bacteria	Bacteroidetes	Bacteroidia	Bacteroidales	Candidatus Azobacteroides	0	NS	NS	2.965	4.773	4.404	0.738	8.648
GCA_000011785.1	Haemophilus somnus 129PT	Bacteria	Proteobacteria	Gammaproteobacteria	Pasteurellales	Pasteurellaceae	Histophilus	NS	NS	2.959	1.152	-0.286	4.603	5.59
GCA_000007085.1	Caldanaerobacter subterraneus subsp. tengcongensis MB4	Bacteria	Firmicutes	Clostridia	Thermoanaerobacterales	Thermoanaerobacteraceae	Caldanaerobacter	NS	NS	2.958	7.306	0.86	1.117	7.039
GCA_000023385.1	Geobacillus sp. WCH70	Bacteria	Firmicutes	Bacilli	Bacillales	Bacillaceae	Geobacillus	NS	NS	2.954	4.616	3.566	3.963	12.982
GCA_000018945.1	Thermotoga neapolitana DSM 4359	Bacteria	Thermotogae	Thermotogales	Thermotogaceae	Thermotoga	0	SR	Suli	2.939	5.294	1.55	1.052	6.882
GCA_000018145.1	Dinoroseobacter shibae DFL 12 = DSM 16493	Bacteria	Proteobacteria	Alphaproteobacteria	Rhodobacterales	Rhodobacteraceae	Dinoroseobacter	NS	NS	2.934	9.78	5.912	7.436	17.597
GCA_000012465.1	Prochlorococcus marinus str. NATL2A	Bacteria	Cyanobacteria	Prochlorales	Prochlorococcaceae	Prochlorococcus	0	NS	NS	2.932	5.276	8.378	3.421	11.138
GCA_000757865.1	Prochlorococcus sp. MIT 0801	Bacteria	Cyanobacteria	Prochlorales	Prochlorococcaceae	Prochlorococcus	0	NS	NS	2.932	5.276	8.378	3.421	11.138
GCA_000758525.1	Paenibacillus sp. FSL H7-0357	Bacteria	Firmicutes	Bacilli	Bacillales	Paenibacillaceae	Paenibacillus	NS	NS	2.932	4.693	5.453	3.848	13.122
GCA_000758625.1	Paenibacillus sp. FSL R7-0273	Bacteria	Firmicutes	Bacilli	Bacillales	Paenibacillaceae	Paenibacillus	NS	NS	2.932	4.631	5.458	3.722	14.137
GCA_000317105.1	Oscillatoria acuminata PCC 6304	Bacteria	Cyanobacteria	Oscillatoriophycideae	Oscillatoriales	Oscillatoria	0	NS	NS	2.92	11.03	6.577	4.636	15.347
GCA_000063525.1	Synechococcus sp. RCC307	Bacteria	Cyanobacteria	Oscillatoriophycideae	Chroococcales	Synechococcus	0	NS	NS	2.918	7.946	8.274	3.421	13.823
GCA_000154785.2	Roseobacter litoralis Och 149	Bacteria	Proteobacteria	Alphaproteobacteria	Rhodobacterales	Rhodobacteraceae	Roseobacter	NS	NS	2.913	9.78	5.912	6.404	17.1
GCA_001021065.1	Corynebacterium uterequi	Bacteria	Actinobacteria	Corynebacteriales	Corynebacteriaceae	Corynebacterium	0	NS	NS	2.899	1.647	2.789	2.533	11.317
GCA_000209675.1	Gallibacterium anatis UMN179	Bacteria	Proteobacteria	Gammaproteobacteria	Pasteurellales	Pasteurellaceae	Gallibacterium	NS	NS	2.898	2.275	2.611	6.125	8.193
GCA_000169195.2	Bacillus coagulans 36D1	Bacteria	Firmicutes	Bacilli	Bacillales	Bacillaceae	Bacillus	NS	NS	2.895	0.029	3.852	4.252	10.624
GCA_000020025.1	Nostoc punctiforme PCC 73102	Bacteria	Cyanobacteria	Nostocales	Nostocaceae	Nostoc	0	NS	NS	2.892	10.956	6.73	3.502	17.308
GCA_000008545.1	Thermotoga maritima MSB8	Bacteria	Thermotogae	Thermotogales	Thermotogaceae	Thermotoga	0	SR	Suli	2.892	5.169	1.55	1.052	7.144
GCA_001027545.1	Endomicrobium proavitum	Bacteria	Elusimicrobia	Endomicrobia	Endomicrobiales	Endomicrobiaceae	Endomicrobium	NS	NS	2.886	4.998	3.593	0.938	7.468
GCA_000006825.1	Pasteurella multocida subsp. multocida str. Pm70	Bacteria	Proteobacteria	Gammaproteobacteria	Pasteurellales	Pasteurellaceae	Pasteurella	NS	NS	2.884	1.257	-0.014	5.155	6.664
GCA_000018825.1	Bacillus weihenstephanensis KBAB4	Bacteria	Firmicutes	Bacilli	Bacillales	Bacillaceae	Bacillus,	NS	NS	2.882	4.418	4.878	3.726	14.921
GCA_001582075.1	Enterobacter sp. FY-07	Bacteria	Proteobacteria	Gammaproteobacteria	Enterobacteriales	Enterobacteriaceae	Enterobacter	NS	NS	2.88	6.436	3.363	2.08	14.123
GCA_000279145.1	Melioribacter roseus P3M-2	Bacteria	Ignavibacteriae	Ignavibacteria	Ignavibacteriales	Melioribacteraceae	Melioribacter	NS	NS	2.878	3.292	3.052	7.1	12.805
GCA_000956175.1	Candidatus Nitrosopumilus adriaticus	Archaea	Thaumarchaeota	Nitrosopumilales	Nitrosopumilaceae	Nitrosopumilus	0	NS	NS	2.858	5.751	2.739	2.568	9.748
GCA_000015005.1	Mycobacterium smegmatis str. MC2 155	Bacteria	Actinobacteria	Corynebacteriales	Mycobacteriaceae	Mycobacterium	0	NS	NS	2.855	3.501	4.612	2.346	15.467
GCA_000009865.1	Staphylococcus haemolyticus JCSC1435	Bacteria	Firmicutes	Bacilli	Bacillales	Staphylococcaceae	Staphylococcus	NS	NS	2.851	0.663	2.956	1.685	9.632
GCA_001402875.1	Blastochloris viridis	Bacteria	Proteobacteria	Alphaproteobacteria	Rhizobiales	Hyphomicrobiaceae	Blastochloris	NS	NS	2.849	4.842	5.656	7.693	15.106
GCA_000214825.1	Thioalkalimicrobium cyclicum ALM1	Bacteria	Proteobacteria	Gammaproteobacteria	Thiotrichales	Piscirickettsiaceae	Thioalkalimicrobium	CLSB	Suli	2.848	5.261	3.136	3.515	13.459
GCA_000266905.1	Mycobacterium chubuense NBB4	Bacteria	Actinobacteria	Corynebacteriales	Mycobacteriaceae	Mycobacterium	0	NS	NS	2.846	4.213	3.678	2.494	17.496
GCA_000011485.1	Prochlorococcus marinus str. MIT 9313	Bacteria	Cyanobacteria	Prochlorales	Prochlorococcaceae	Prochlorococcus	0	NS	NS	2.839	3.873	7.501	3.421	12.073
GCA_000015705.1	Prochlorococcus marinus str. MIT 9303	Bacteria	Cyanobacteria	Prochlorales	Prochlorococcaceae	Prochlorococcus	0	NS	NS	2.839	3.675	7.402	3.248	12.255
GCA_000764555.1	Francisella sp. FSC1006	Bacteria	Proteobacteria	Gammaproteobacteria	Thiotrichales	Francisellaceae	Francisella	NS	NS	2.838	2.2	1.164	1.674	8.265
GCA_001421015.1	Paenibacillus bovis	Bacteria	Firmicutes	Bacilli	Bacillales	Paenibacillaceae	Paenibacillus	NS	NS	2.837	2.392	3.001	1.703	11.979
GCA_000265425.1	Terriglobus roseus DSM 18391	Bacteria	Acidobacteria	Acidobacteriales	Acidobacteriaceae	Terriglobus	0	NS	NS	2.834	6.689	4.485	5.054	15.764
GCA_000968535.2	Methylomicrobium alcaliphilum 20Z	Bacteria	Proteobacteria	Gammaproteobacteria	Methylococcales	Methylococcaceae	Methylomicrobium	NS	NS	2.832	15.864	5.108	7.685	15.478
GCA_000317615.1	Dactylococcopsis salina PCC 8305	Bacteria	Cyanobacteria	Oscillatoriophycideae	Chroococcales	Dactylococcopsis	0	NS	NS	2.819	8.596	8.681	4.042	13.684
GCA_000195275.1	Treponema succinifaciens DSM 2489	Bacteria	Spirochaetes	Spirochaetales	Spirochaetaceae	Treponema	0	NS	NS	2.812	6.065	1.825	1.161	3.677
GCA_000012505.1	Synechococcus sp. CC9902	Bacteria	Cyanobacteria	Oscillatoriophycideae	Chroococcales	Synechococcus	0	NS	NS	2.8	4.644	8.274	3.282	14.098
GCA_000757845.1	Prochlorococcus sp. MIT 0604	Bacteria	Cyanobacteria	Prochlorales	Prochlorococcaceae	Prochlorococcus	0	NS	NS	2.791	6.921	7.124	3.421	11.375
GCA_000009785.1	Geobacillus kaustophilus HTA426	Bacteria	Firmicutes	Bacilli	Bacillales	Bacillaceae	Geobacillus	NS	NS	2.784	4.787	3.193	4.021	14.323
GCA_000025065.1	Dickeya zeae Ech586	Bacteria	Proteobacteria	Gammaproteobacteria	Enterobacteriales	Enterobacteriaceae	Dickeya	NS	NS	2.775	6.243	2.924	1.72	13.784
GCA_000015505.1	Polaromonas naphthalenivorans CJ2	Bacteria	Proteobacteria	Betaproteobacteria	Burkholderiales	Comamonadaceae	Polaromonas	NS	NS	2.77	6.431	5.798	3.663	17.408
GCA_000834515.1	Yersinia intermedia	Bacteria	Proteobacteria	Gammaproteobacteria	Enterobacteriales	Enterobacteriaceae	Yersinia	NS	NS	2.761	5.454	2.995	6.502	15.621
GCA_000019965.1	Opitutus terrae PB90-1	Bacteria	Verrucomicrobia	Opitutae	Opitutales	Opitutaceae	Opitutus	NS	NS	2.757	5.114	3.458	6.201	14.538
GCA_000016885.1	Psychrobacter sp. PRwf-1	Bacteria	Proteobacteria	Gammaproteobacteria	Pseudomonadales	Moraxellaceae	Psychrobacter	NS	NS	2.753	3.387	2.812	8.568	13.165
GCA_000470655.1	Halorhabdus tiamatea SARL4B	Archaea	Euryarchaeota	Halobacteria	Halobacteriales	Halobacteriaceae	Halorhabdus	NS	NS	2.751	9.605	2.761	3.519	10.77
GCA_000015245.1	Shewanella amazonensis SB2B	Bacteria	Proteobacteria	Gammaproteobacteria	Alteromonadales	Shewanellaceae	Shewanella	NS	NS	2.747	4.245	2.867	10.026	11.729
GCA_000010625.1	Microcystis aeruginosa NIES-843	Bacteria	Cyanobacteria	Oscillatoriophycideae	Chroococcales	Microcystis	0	NS	NS	2.745	10.191	7.188	4.042	15.396
GCA_000026045.1	Natronomonas pharaonis DSM 2160	Archaea	Euryarchaeota	Halobacteria	Halobacteriales	Halobacteriaceae	Natronomonas	NS	NS	2.738	10.274	3.37	2.354	12.747
GCA_001443645.1	Lactobacillus paraplantarum	Bacteria	Firmicutes	Bacilli	Lactobacillales	Lactobacillaceae	Lactobacillus	NS	NS	2.736	4.455	0.066	0.356	3.09
GCA_000742855.1	Bacillus mycoides	Bacteria	Firmicutes	Bacilli	Bacillales	Bacillaceae	Bacillus,	NS	NS	2.735	4.174	3.786	3.668	14.093
GCA_001273775.1	Nitrospira moscoviensis	Bacteria	Nitrospirae	Nitrospirales	Nitrospiraceae	Nitrospira	0	NS	NS	2.731	5.297	3.852	7.532	16.129
GCA_000019065.1	Thermoanaerobacter sp. X514	Bacteria	Firmicutes	Clostridia	Thermoanaerobacterales	Thermoanaerobacteraceae	Thermoanaerobacter	NS	NS	2.73	3.564	2.736	0.723	6.254
GCA_000194805.1	Pseudomonas brassicacearum subsp. brassicacearum NFM421	Bacteria	Proteobacteria	Gammaproteobacteria	Pseudomonadales	Pseudomonadaceae	Pseudomonas	NS	NS	2.716	3.333	2.674	7.425	15.999
GCA_000013685.1	Rhodopseudomonas palustris BisB5	Bacteria	Proteobacteria	Alphaproteobacteria	Rhizobiales	Bradyrhizobiaceae	Rhodopseudomonas	NS	NS	2.708	9.244	6.641	7.663	17.123
GCA_000011965.2	Ruegeria pomeroyi DSS-3	Bacteria	Proteobacteria	Alphaproteobacteria	Rhodobacterales	Rhodobacteraceae	Ruegeria	S-org	Suli	2.707	5.541	3.902	6.209	15.56
GCA_000300005.1	Alcanivorax dieselolei B5	Bacteria	Proteobacteria	Gammaproteobacteria	Oceanospirillales	Alcanivoracaceae	Alcanivorax	NS	NS	2.697	2.669	4.597	7.615	13.887
GCA_000012645.1	Prochlorococcus marinus str. MIT 9312	Bacteria	Cyanobacteria	Prochlorales	Prochlorococcaceae	Prochlorococcus	0	NS	NS	2.696	5.529	7.441	3.421	10.751
GCA_000184325.1	Vibrio furnissii NCTC 11218	Bacteria	Proteobacteria	Gammaproteobacteria	Vibrionales	Vibrionaceae	Vibrio	NS	NS	2.69	6.192	3.08	8.077	13.358
GCA_000293885.2	Pseudomonas fluorescens NCIMB 11764	Bacteria	Proteobacteria	Gammaproteobacteria	Pseudomonadales	Pseudomonadaceae	Pseudomonas	NS	NS	2.69	3.698	4.451	5.17	16.631
GCA_001658025.1	Kosakonia oryzae	Bacteria	Proteobacteria	Gammaproteobacteria	Enterobacteriales	Enterobacteriaceae	Kosakonia	NS	NS	2.683	7.576	4.473	2.577	15.069
GCA_000145235.1	Micromonospora aurantiaca ATCC 27029	Bacteria	Actinobacteria	Micromonosporales	Micromonosporaceae	Micromonospora	0	NS	NS	2.676	2.07	3.496	2.845	15.752
GCA_000819565.1	Celeribacter indicus	Bacteria	Proteobacteria	Alphaproteobacteria	Rhodobacterales	Rhodobacteraceae	Celeribacter	NS	NS	2.676	6.764	3.856	4.025	15.041
GCA_001511755.1	Pseudomonas sp. URMO17WK12:I11	Bacteria	Proteobacteria	Gammaproteobacteria	Pseudomonadales	Pseudomonadaceae	Pseudomonas	NS	NS	2.676	3.78	4.325	7.639	17.1
GCA_000007825.1	Bacillus cereus ATCC 14579	Bacteria	Firmicutes	Bacilli	Bacillales	Bacillaceae	Bacillus,	NS	NS	2.673	1.996	3.835	3.726	13.763
GCA_000477435.1	Candidatus Symbiobacter mobilis CR	Bacteria	Proteobacteria	Betaproteobacteria	Burkholderiales	Comamonadaceae	0	NS	NS	2.667	3.68	2.408	1.251	8.774
GCA_000014885.1	Shewanella piezotolerans WP3	Bacteria	Proteobacteria	Gammaproteobacteria	Alteromonadales	Shewanellaceae	Shewanella	NS	NS	2.665	4.452	2.754	9.529	13.202
GCA_000981805.1	Citrobacter amalonaticus Y19	Bacteria	Proteobacteria	Gammaproteobacteria	Enterobacteriales	Enterobacteriaceae	Citrobacter	NS	NS	2.661	7.626	3.033	7.519	14.524
GCA_000973525.1	Pasteurella multocida subsp. multocida OH4807	Bacteria	Proteobacteria	Gammaproteobacteria	Pasteurellales	Pasteurellaceae	Pasteurella	NS	NS	2.657	1.013	0.559	5.155	6.781
GCA_000024385.1	Thermomonospora curvata DSM 43183	Bacteria	Actinobacteria	Streptosporangiales	Thermomonosporaceae	Thermomonospora	0	NS	NS	2.645	4.359	3.671	2.494	15.58
GCA_000260965.1	Methylophaga frappieri	Bacteria	Proteobacteria	Gammaproteobacteria	Thiotrichales	Piscirickettsiaceae	Methylophaga	NS	NS	2.643	16.894	3.524	3.452	14.043
GCA_000014585.1	Synechococcus sp. CC9311	Bacteria	Cyanobacteria	Oscillatoriophycideae	Chroococcales	Synechococcus	0	NS	NS	2.642	4.769	8.274	4.215	13.752
GCA_000484535.1	Gloeobacter kilaueensis JS1	Bacteria	Cyanobacteria	Gloeobacteria	Gloeobacterales	Gloeobacter	0	NS	NS	2.637	8.096	6.389	3.219	16.083
GCA_000445995.2	Geobacillus genomosp. 3	Bacteria	Firmicutes	Bacilli	Bacillales	Bacillaceae	Geobacillus	NS	NS	2.635	4.111	3.045	4.236	14.32
GCA_000217815.1	Pseudothermotoga thermarum DSM 5069	Bacteria	Thermotogae	Thermotogales	Thermotogaceae	Pseudothermotoga	0	NS	NS	2.63	3.218	0.456	0.536	5.435
GCA_000021885.1	Haemophilus parasuis SH0165	Bacteria	Proteobacteria	Gammaproteobacteria	Pasteurellales	Pasteurellaceae	Haemophilus	NS	NS	2.623	1.253	-0.45	5.021	6.496
GCA_000063505.1	Synechococcus sp. WH 7803	Bacteria	Cyanobacteria	Oscillatoriophycideae	Chroococcales	Synechococcus	0	NS	NS	2.623	7.722	8.245	3.72	13.973
GCA_000212415.1	Treponema brennaborense DSM 12168	Bacteria	Spirochaetes	Spirochaetales	Spirochaetaceae	Treponema	0	NS	NS	2.623	8.159	3.598	0.723	6.337
GCA_000148645.1	Ferrimonas balearica DSM 9799	Bacteria	Proteobacteria	Gammaproteobacteria	Alteromonadales	Ferrimonadaceae	Ferrimonas	NS	NS	2.622	4.525	2.754	9.853	12.914
GCA_000019285.1	Francisella philomiragia subsp. philomiragia ATCC 25017	Bacteria	Proteobacteria	Gammaproteobacteria	Thiotrichales	Francisellaceae	Francisella	NS	NS	2.621	2.907	0.739	0.306	8.413
GCA_000310065.1	Acidipropionibacterium acidipropionici ATCC 4875	Bacteria	Actinobacteria	Propionibacteriales	Propionibacteriaceae	Propionibacterium	0	NS	NS	2.61	3.807	3.86	3.473	14.568
GCA_001305615.1	Confluentimicrobium sp. EMB200-NS6	Bacteria	Proteobacteria	Alphaproteobacteria	Rhodobacterales	Rhodobacteraceae	Confluentimicrobium	NS	NS	2.608	5.701	6.324	6.727	17.577
GCA_000018325.1	Alkaliphilus oremlandii OhILAs	Bacteria	Firmicutes	Clostridia	Clostridiales	Clostridiaceae	Alkaliphilus	NS	NS	2.606	3.228	1.364	2.331	7.285
GCA_000016725.1	Acidiphilium cryptum JF-5	Bacteria	Proteobacteria	Alphaproteobacteria	Rhodospirillales	Acetobacteraceae	Acidiphilium	NS	NS	2.602	5.028	3.325	3.918	14.456
GCA_000008525.1	Helicobacter pylori 26695	Bacteria	Proteobacteria	Epsilonproteobacteria	Campylobacterales	Helicobacteraceae	Helicobacter	NS	NS	2.599	2.997	1.602	4.08	8.692
GCA_000013245.1	Helicobacter pylori HPAG1	Bacteria	Proteobacteria	Epsilonproteobacteria	Campylobacterales	Helicobacteraceae	Helicobacter	NS	NS	2.599	3.336	1.602	4.08	8.692
GCA_000147055.1	Dickeya dadantii 3937	Bacteria	Proteobacteria	Gammaproteobacteria	Enterobacteriales	Enterobacteriaceae	Dickeya	NS	NS	2.598	8.433	5.788	1.411	15.11
GCA_000015865.1	Ruminiclostridium thermocellum ATCC 27405	Bacteria	Firmicutes	Clostridia	Clostridiales	Ruminococcaceae	Ruminiclostridium	NS	NS	2.593	9.087	4.932	1.279	8.716
GCA_001187845.1	Octadecabacter temperatus	Bacteria	Proteobacteria	Alphaproteobacteria	Rhodobacterales	Rhodobacteraceae	Octadecabacter	NS	NS	2.589	5.574	3.578	4.017	15.193
GCA_000245355.1	Streptomyces hygroscopicus subsp. jinggangensis 5008	Bacteria	Actinobacteria	Streptomycetales	Streptomycetaceae	Streptomyces	0	NS	NS	2.586	3.567	4.582	2.971	16.113
GCA_001028085.1	Geobacillus sp. 12AMOR1	Bacteria	Firmicutes	Bacilli	Bacillales	Bacillaceae	Geobacillus	NS	NS	2.586	2.604	3.827	4.021	12.153
GCA_001511815.1	Streptomyces reticuli	Bacteria	Actinobacteria	Streptomycetales	Streptomycetaceae	Streptomyces	0	NS	NS	2.586	3.469	3.645	2.723	15.931
GCA_000008425.1	Bacillus licheniformis DSM 13 = ATCC 14580	Bacteria	Firmicutes	Bacilli	Bacillales	Bacillaceae	Bacillus	NS	NS	2.58	0.436	3.424	3.868	13.132
GCA_000023085.1	Lactobacillus plantarum JDM1	Bacteria	Firmicutes	Bacilli	Lactobacillales	Lactobacillaceae	Lactobacillus	NS	NS	2.578	1.153	0.066	0.356	3.156
GCA_000011085.1	Haloarcula marismortui ATCC 43049	Archaea	Euryarchaeota	Halobacteria	Halobacteriales	Halobacteriaceae	Haloarcula	NS	NS	2.576	6.308	3.206	3.298	14.175
GCA_001558435.1	Vibrio harveyi	Bacteria	Proteobacteria	Gammaproteobacteria	Vibrionales	Vibrionaceae	Vibrio	NS	NS	2.565	2.78	3.034	8.574	11.882
GCA_000292685.1	Candidatus Portiera aleyrodidarum BT-B-HRs	Bacteria	Proteobacteria	Gammaproteobacteria	Oceanospirillales	Halomonadaceae	Zymobacter group	NS	NS	2.564	1.791	1.231	0.956	5.896
GCA_000257545.3	Pseudomonas mandelii JR-1	Bacteria	Proteobacteria	Gammaproteobacteria	Pseudomonadales	Pseudomonadaceae	Pseudomonas	NS	NS	2.563	3.647	3.768	6.535	15.668
GCA_001006005.1	Serratia fonticola	Bacteria	Proteobacteria	Gammaproteobacteria	Enterobacteriales	Enterobacteriaceae	Serratia	NS	NS	2.562	5.4	3.886	6.49	15.918
GCA_000177255.2	Rhodopseudomonas palustris DX-1	Bacteria	Proteobacteria	Alphaproteobacteria	Rhizobiales	Bradyrhizobiaceae	Rhodopseudomonas	NS	NS	2.56	10.155	7.652	9.571	17.82
GCA_000161795.2	Synechococcus sp. WH 8109	Bacteria	Cyanobacteria	Oscillatoriophycideae	Chroococcales	Synechococcus	0	NS	NS	2.551	5.011	8.373	3.421	13.389
GCA_001678945.1	Phaeobacter gallaeciensis	Bacteria	Proteobacteria	Alphaproteobacteria	Rhodobacterales	Rhodobacteraceae	Phaeobacter	NS	NS	2.544	4.367	4.615	4.535	16.251
GCA_000214155.1	Mycobacterium sinense	Bacteria	Actinobacteria	Corynebacteriales	Mycobacteriaceae	Mycobacterium	0	NS	NS	2.538	3.349	4.31	2.165	15.35
GCA_000165715.2	Rubinisphaera brasiliensis DSM 5305	Bacteria	Planctomycetes	Planctomycetia	Planctomycetales	Planctomycetaceae	Rubinisphaera	NS	NS	2.537	13.404	3.56	5.774	12.429
GCA_001051995.2	Thauera humireducens	Bacteria	Proteobacteria	Betaproteobacteria	Rhodocyclales	Rhodocyclaceae	Thauera	NS	NS	2.525	15.491	3.839	8.352	16.174
GCA_000737535.1	Synechococcus sp. KORDI-100	Bacteria	Cyanobacteria	Oscillatoriophycideae	Chroococcales	Synechococcus	0	NS	NS	2.524	4.029	7.54	4.291	14.046
GCA_000478905.1	Candidatus Pantoea carbekii	Bacteria	Proteobacteria	Gammaproteobacteria	Enterobacteriales	Enterobacteriaceae	Pantoea	NS	NS	2.52	4.963	2.056	0.647	7.647
GCA_001488575.1	Halobacterium hubeiense	Archaea	Euryarchaeota	Halobacteria	Halobacteriales	Halobacteriaceae	Halobacterium	NS	NS	2.517	8.371	2.512	2.818	12.01
GCA_000007845.1	Bacillus anthracis str. Ames	Bacteria	Firmicutes	Bacilli	Bacillales	Bacillaceae	Bacillus,	NS	NS	2.515	4.626	3.989	3.726	14.21
GCA_000196695.1	Rhodococcus equi 103S	Bacteria	Actinobacteria	Corynebacteriales	Nocardiaceae	Rhodococcus	0	NS	NS	2.506	3.728	4.465	2.418	15.801
GCA_000165505.1	Ilyobacter polytropus DSM 2926	Bacteria	Fusobacteria	Fusobacteriales	Fusobacteriaceae	Ilyobacter	0	NS	NS	2.505	4.67	4.196	1.245	9.587
GCA_000590925.1	Roseibacterium elongatum DSM 19469	Bacteria	Proteobacteria	Alphaproteobacteria	Rhodobacterales	Rhodobacteraceae	Roseibacterium	NS	NS	2.504	5.27	6.067	4.76	15.465
GCA_000146165.2	Shewanella oneidensis MR-1	Bacteria	Proteobacteria	Gammaproteobacteria	Alteromonadales	Shewanellaceae	Shewanella	NS	NS	2.497	5.151	2.886	9.529	14.326
GCA_000973705.1	Clostridium sporogenes	Bacteria	Firmicutes	Clostridia	Clostridiales	Clostridiaceae	Clostridium	NS	NS	2.495	5.529	3.032	1.064	8.494
GCA_000092645.1	Thermobispora bispora DSM 43833	Bacteria	Actinobacteria	Actinobacteria incertae sedis	Thermobispora	0	0	NS	NS	2.493	4.235	3.528	3.999	14.411
GCA_000021745.1	Methylocella silvestris BL2	Bacteria	Proteobacteria	Alphaproteobacteria	Rhizobiales	Beijerinckiaceae	Methylocella	NS	NS	2.491	18.59	7.179	5.035	17.503
GCA_000024425.1	Meiothermus ruber DSM 1279	Bacteria	Deinococcus-Thermus	Deinococci	Thermales	Thermaceae	Meiothermus	NS	NS	2.487	2.778	3.83	3.197	14.762
GCA_001618885.1	Staphylococcus condimenti	Bacteria	Firmicutes	Bacilli	Bacillales	Staphylococcaceae	Staphylococcus	NS	NS	2.485	2.77	1.83	1.733	9.214
GCA_001518835.1	Leclercia adecarboxylata	Bacteria	Proteobacteria	Gammaproteobacteria	Enterobacteriales	Enterobacteriaceae	Leclercia	NS	NS	2.483	5.848	2.142	2.03	13.73
GCA_000011365.1	Bradyrhizobium diazoefficiens USDA 110	Bacteria	Proteobacteria	Alphaproteobacteria	Rhizobiales	Bradyrhizobiaceae	Bradyrhizobium	NS	NS	2.474	6.805	7.335	7.935	19.282
GCA_000015185.1	Shewanella sp. W3-18-1	Bacteria	Proteobacteria	Gammaproteobacteria	Alteromonadales	Shewanellaceae	Shewanella	NS	NS	2.467	4.675	2.966	10.026	11.065
GCA_000016065.1	Shewanella loihica PV-4	Bacteria	Proteobacteria	Gammaproteobacteria	Alteromonadales	Shewanellaceae	Shewanella	NS	NS	2.464	3.938	2.867	10.026	11.93
GCA_000164865.1	Enterobacter lignolyticus SCF1	Bacteria	Proteobacteria	Gammaproteobacteria	Enterobacteriales	Enterobacteriaceae	Enterobacter,	NS	NS	2.464	5.218	1.685	2.236	12.794
GCA_000177235.2	Bacillus cellulosilyticus DSM 2522	Bacteria	Firmicutes	Bacilli	Bacillales	Bacillaceae	Bacillus	NS	NS	2.46	3.504	3.526	4.498	13.519
GCA_000230735.2	Natrinema pellirubrum DSM 15624	Archaea	Euryarchaeota	Halobacteria	Natrialbales	Natrialbaceae	Natrinema	NS	NS	2.457	12.231	2.384	1.231	12.67
GCA_001011115.1	Halanaeroarchaeum sulfurireducens	Archaea	Euryarchaeota	Halobacteria	Halobacteriales	Halobacteriaceae	Halanaeroarchaeum	NS	NS	2.457	7.651	1.316	1.26	8.21
GCA_000223905.1	Haloarcula hispanica ATCC 33960	Archaea	Euryarchaeota	Halobacteria	Halobacteriales	Halobacteriaceae	Haloarcula	NS	NS	2.455	6.344	3.515	2.951	13.939
GCA_000016425.1	Salinispora tropica CNB-440	Bacteria	Actinobacteria	Micromonosporales	Micromonosporaceae	Salinispora	0	NS	NS	2.454	2.204	3.373	2.165	14.973
GCA_000018265.1	Salinispora arenicola CNS-205	Bacteria	Actinobacteria	Micromonosporales	Micromonosporaceae	Salinispora	0	NS	NS	2.454	3.139	3.504	2.287	15.371
GCA_000183745.1	Oceanithermus profundus DSM 14977	Bacteria	Deinococcus-Thermus	Deinococci	Thermales	Thermaceae	Oceanithermus	NS	NS	2.454	2.279	2.278	6.256	13.337
GCA_000219045.1	Francisella sp. TX077308	Bacteria	Proteobacteria	Gammaproteobacteria	Thiotrichales	Francisellaceae	Francisella	NS	NS	2.448	3.246	0.069	0.822	8.862
GCA_000019785.1	Leptothrix cholodnii SP-6	Bacteria	Proteobacteria	Betaproteobacteria	Burkholderiales	Leptothrix	0	NS	NS	2.444	17.105	6.006	8.271	18.024
GCA_000196395.1	Aeromonas salmonicida subsp. salmonicida A449	Bacteria	Proteobacteria	Gammaproteobacteria	Aeromonadales	Aeromonadaceae	Aeromonas	NS	NS	2.444	5.565	2.911	8.554	14.905
GCA_000015785.1	Bacillus velezensis FZB42	Bacteria	Firmicutes	Bacilli	Bacillales	Bacillaceae	Bacillus	NS	NS	2.433	1.191	3.424	3.519	12.781
GCA_000093085.1	[Bacillus] selenitireducens MLS10	Bacteria	Firmicutes	Bacilli	Bacillales	Sporolactobacillaceae	unclassified Sporolactobacillaceae	NS	NS	2.432	2.77	2.795	7.726	11.616
GCA_000024685.1	Paenibacillus sp. Y412MC10	Bacteria	Firmicutes	Bacilli	Bacillales	Paenibacillaceae	Paenibacillus	NS	NS	2.429	2.718	3.654	3.848	12.743
GCA_000737595.1	Synechococcus sp. KORDI-52	Bacteria	Cyanobacteria	Oscillatoriophycideae	Chroococcales	Synechococcus	0	NS	NS	2.425	4.866	8.798	3.421	13.813
GCA_000166055.1	Rhodomicrobium vannielii ATCC 17100	Bacteria	Proteobacteria	Alphaproteobacteria	Rhizobiales	Hyphomicrobiaceae	Rhodomicrobium	NS	NS	2.418	8.561	5.435	7.684	14.178
GCA_000214375.1	Treponema primitia ZAS-2	Bacteria	Spirochaetes	Spirochaetales	Spirochaetaceae	Treponema	0	NS	NS	2.411	14.354	3.934	1.161	7.553
GCA_001447335.1	Aeromonas schubertii	Bacteria	Proteobacteria	Gammaproteobacteria	Aeromonadales	Aeromonadaceae	Aeromonas	NS	NS	2.408	5.974	3.133	9.571	14.626
GCA_000012985.1	Hahella chejuensis KCTC 2396	Bacteria	Proteobacteria	Gammaproteobacteria	Oceanospirillales	Hahellaceae	Hahella	NS	NS	2.407	3.477	3.308	7.008	15.052
GCA_000018685.1	Lachnoclostridium phytofermentans ISDg	Bacteria	Firmicutes	Clostridia	Clostridiales	Lachnospiraceae	0	NS	NS	2.405	10.054	1.944	1.028	7.642
GCA_000316605.1	Leptolyngbya sp. PCC 7376	Bacteria	Cyanobacteria	Oscillatoriophycideae	Oscillatoriales	Leptolyngbya	0	NS	NS	2.405	4.567	7.237	5.974	15.707
GCA_000521655.1	Mannheimia varigena USDA-ARS-USMARC-1296	Bacteria	Proteobacteria	Gammaproteobacteria	Pasteurellales	Pasteurellaceae	Mannheimia	NS	NS	2.393	3.45	0.851	4.732	7.408
GCA_000834215.1	Yersinia frederiksenii Y225	Bacteria	Proteobacteria	Gammaproteobacteria	Enterobacteriales	Enterobacteriaceae	Yersinia	NS	NS	2.388	5.385	4.577	6.329	16.37
GCA_000015265.1	Nocardioides sp. JS614	Bacteria	Actinobacteria	Propionibacteriales	Nocardioidaceae	Nocardioides	0	NS	NS	2.385	2.875	3.402	3.41	15.171
GCA_000018045.1	Citrobacter koseri ATCC BAA-895	Bacteria	Proteobacteria	Gammaproteobacteria	Enterobacteriales	Enterobacteriaceae	Citrobacter	NS	NS	2.384	5.764	2.392	7.999	14.724
GCA_000235585.1	Paenibacillus terrae HPL-003	Bacteria	Firmicutes	Bacilli	Bacillales	Paenibacillaceae	Paenibacillus	NS	NS	2.383	4.245	4.839	2.004	11.658
GCA_000027085.1	Citrobacter rodentium ICC168	Bacteria	Proteobacteria	Gammaproteobacteria	Enterobacteriales	Enterobacteriaceae	Citrobacter	NS	NS	2.372	5.54	2.669	6.187	14.914
GCA_001271345.1	Chelatococcus sp. CO-6	Bacteria	Proteobacteria	Alphaproteobacteria	Rhizobiales	Beijerinckiaceae	Chelatococcus	NS	NS	2.371	2.2	3.133	7.902	15.503
GCA_000005825.2	Bacillus pseudofirmus OF4	Bacteria	Firmicutes	Bacilli	Bacillales	Bacillaceae	Bacillus	NS	NS	2.366	2.637	3.548	3.583	12.432
GCA_000817975.1	Azotobacter chroococcum NCIMB 8003	Bacteria	Proteobacteria	Gammaproteobacteria	Pseudomonadales	Pseudomonadaceae	Azotobacter	NS	NS	2.355	7.759	5.372	6.369	16.885
GCA_000940995.1	Photobacterium gaetbulicola Gung47	Bacteria	Proteobacteria	Gammaproteobacteria	Vibrionales	Vibrionaceae	Photobacterium	NS	NS	2.354	4.666	5.193	9.234	13.688
GCA_000179915.2	Terriglobus saanensis SP1PR4	Bacteria	Acidobacteria	Acidobacteriales	Acidobacteriaceae	Terriglobus	0	NS	NS	2.352	6.148	4.263	5.905	15.447
GCA_000165925.1	Bacillus atrophaeus 1942	Bacteria	Firmicutes	Bacilli	Bacillales	Bacillaceae	Bacillus	NS	NS	2.348	0.885	3.376	3.426	12.605
GCA_001693385.1	Bradyrhizobium icense	Bacteria	Proteobacteria	Alphaproteobacteria	Rhizobiales	Bradyrhizobiaceae	Bradyrhizobium	NS	NS	2.348	8.022	7.069	7.685	19.188
GCA_000019725.1	Methylobacterium radiotolerans JCM 2831	Bacteria	Proteobacteria	Alphaproteobacteria	Rhizobiales	Methylobacteriaceae	Methylobacterium	NS	NS	2.347	17.373	7.007	6.422	17.554
GCA_000005845.2	Escherichia coli str. K-12 substr. MG1655	Bacteria	Proteobacteria	Gammaproteobacteria	Enterobacteriales	Enterobacteriaceae	Escherichia	NS	NS	2.345	5.942	2.956	6.065	14.562
GCA_000009685.1	Clostridium perfringens str. 13	Bacteria	Firmicutes	Clostridia	Clostridiales	Clostridiaceae	Clostridium	NS	NS	2.343	3.149	-0.02	0.669	5.515
GCA_000009405.1	Staphylococcus carnosus subsp. carnosus TM300	Bacteria	Firmicutes	Bacilli	Bacillales	Staphylococcaceae	Staphylococcus	NS	NS	2.341	2.443	2.47	2.265	9.693
GCA_001559115.1	Staphylococcus simulans	Bacteria	Firmicutes	Bacilli	Bacillales	Staphylococcaceae	Staphylococcus	NS	NS	2.341	2.097	2.532	2.48	9.586
GCA_000009345.1	Yersinia enterocolitica subsp. enterocolitica 8081	Bacteria	Proteobacteria	Gammaproteobacteria	Enterobacteriales	Enterobacteriaceae	Yersinia	NS	NS	2.338	5.603	2.846	6.387	15.183
GCA_000758565.1	Paenibacillus sp. FSL P4-0081	Bacteria	Firmicutes	Bacilli	Bacillales	Paenibacillaceae	Paenibacillus	NS	NS	2.338	4.565	5.635	3.895	13.464
GCA_001047675.1	Yersinia aleksiciae	Bacteria	Proteobacteria	Gammaproteobacteria	Enterobacteriales	Enterobacteriaceae	Yersinia	NS	NS	2.338	4.514	2.8	6.502	15.222
GCA_000422085.1	Serratia liquefaciens ATCC 27592	Bacteria	Proteobacteria	Gammaproteobacteria	Enterobacteriales	Enterobacteriaceae	Serratia	NS	NS	2.337	5.614	3.652	5.993	15.398
GCA_000014705.1	Shewanella frigidimarina NCIMB 400	Bacteria	Proteobacteria	Gammaproteobacteria	Alteromonadales	Shewanellaceae	Shewanella	NS	NS	2.332	4.749	2.735	9.602	12.811
GCA_000058485.1	Frankia alni ACN14a	Bacteria	Actinobacteria	Frankiales	Frankiaceae	Frankia	0	NS	NS	2.332	5.236	6.291	2.474	18.001
GCA_000253295.1	Hyphomicrobium sp. MC1	Bacteria	Proteobacteria	Alphaproteobacteria	Rhizobiales	Hyphomicrobiaceae	Hyphomicrobium	NS	NS	2.331	19.779	6.957	8.005	18.763
GCA_000184705.1	Thermaerobacter marianensis DSM 12885	Bacteria	Firmicutes	Clostridia	Clostridiales	Clostridiales Family XVII. Incertae Sedis	Thermaerobacter	NS	NS	2.33	2.235	3.804	3.74	12.085
GCA_000018085.1	Serratia proteamaculans 568	Bacteria	Proteobacteria	Gammaproteobacteria	Enterobacteriales	Enterobacteriaceae	Serratia	NS	NS	2.328	5.554	3.729	5.993	15.398
GCA_000022085.1	Methylobacterium nodulans ORS 2060	Bacteria	Proteobacteria	Alphaproteobacteria	Rhizobiales	Methylobacteriaceae	Methylobacterium	NS	NS	2.324	16.775	6.938	4.96	18.436
GCA_000185245.1	Helicobacter pylori SouthAfrica7	Bacteria	Proteobacteria	Epsilonproteobacteria	Campylobacterales	Helicobacteraceae	Helicobacter	NS	NS	2.32	2.603	1.602	3.931	8.382
GCA_001005905.1	Salinicoccus halodurans	Bacteria	Firmicutes	Bacilli	Bacillales	Staphylococcaceae	Salinicoccus	NS	NS	2.318	0.154	3.838	3.424	10.708
GCA_000512185.1	Aeromonas hydrophila 4AK4	Bacteria	Proteobacteria	Gammaproteobacteria	Aeromonadales	Aeromonadaceae	Aeromonas	NS	NS	2.317	5.565	2.911	8.554	14.905
GCA_000026225.1	Escherichia fergusonii ATCC 35469	Bacteria	Proteobacteria	Gammaproteobacteria	Enterobacteriales	Enterobacteriaceae	Escherichia	NS	NS	2.306	5.908	2.065	5.707	13.886
GCA_000219875.1	Alicyclobacillus acidocaldarius subsp. acidocaldarius Tc-4-1	Bacteria	Firmicutes	Bacilli	Bacillales	Alicyclobacillaceae	Alicyclobacillus	NS	NS	2.297	-0.229	2.294	2.244	8.904
GCA_000255135.1	Marinitoga piezophila KA3	Bacteria	Thermotogae	Petrotogales	Petrotogaceae	Marinitoga	0	NS	NS	2.296	3.057	-0.199	0.536	4.726
GCA_000009045.1	Bacillus subtilis subsp. subtilis str. 168	Bacteria	Firmicutes	Bacilli	Bacillales	Bacillaceae	Bacillus	NS	NS	2.289	1.191	3.424	3.304	12.781
GCA_000007725.1	Buchnera aphidicola str. Bp (Baizongia pistaciae)	Bacteria	Proteobacteria	Gammaproteobacteria	Enterobacteriales	Enterobacteriaceae	Buchnera	NS	NS	2.288	2.098	1.527	1.078	6.24
GCA_000011385.1	Gloeobacter violaceus PCC 7421	Bacteria	Cyanobacteria	Gloeobacteria	Gloeobacterales	Gloeobacter	0	NS	NS	2.282	7.709	6.421	3.303	15.95
GCA_000061505.1	Azoarcus sp. BH72	Bacteria	Proteobacteria	Betaproteobacteria	Rhodocyclales	Rhodocyclaceae	Azoarcus	NS	NS	2.281	7.216	6.373	9.165	17.508
GCA_000723465.1	Ruminococcus bicirculans	Bacteria	Firmicutes	Clostridia	Clostridiales	Ruminococcaceae	Ruminococcus	NS	NS	2.281	6.488	4.935	0.693	6.076
GCA_000020225.1	Akkermansia muciniphila ATCC BAA-835	Bacteria	Verrucomicrobia	Verrucomicrobiae	Verrucomicrobiales	Akkermansiaceae	Akkermansia	NS	NS	2.28	3.872	3.791	3.873	8.788
GCA_000241385.1	Vibrio sp. EJY3	Bacteria	Proteobacteria	Gammaproteobacteria	Vibrionales	Vibrionaceae	Vibrio	NS	NS	2.28	5.32	5.436	9.731	14.982
GCA_000473245.1	Bacillus infantis NRRL B-14911	Bacteria	Firmicutes	Bacilli	Bacillales	Bacillaceae	Bacillus	NS	NS	2.278	3.371	3.983	3.461	13.58
GCA_000317575.1	Stanieria cyanosphaera PCC 7437	Bacteria	Cyanobacteria	Pleurocapsales	Stanieria	0	0	NS	NS	2.276	7.158	7.003	3.821	16.081
GCA_000739435.1	Actinobacillus suis ATCC 33415	Bacteria	Proteobacteria	Gammaproteobacteria	Pasteurellales	Pasteurellaceae	Actinobacillus	NS	NS	2.276	2.787	1.38	4.66	8.167
GCA_000648515.1	Citrobacter freundii CFNIH1	Bacteria	Proteobacteria	Gammaproteobacteria	Enterobacteriales	Enterobacteriaceae	Citrobacter,	NS	NS	2.271	4.243	1.477	6.187	14.389
GCA_001022155.1	Citrobacter freundii	Bacteria	Proteobacteria	Gammaproteobacteria	Enterobacteriales	Enterobacteriaceae	Citrobacter,	NS	NS	2.271	5.48	2.746	7.999	15.331
GCA_000145275.1	Clostridium cellulovorans 743B	Bacteria	Firmicutes	Clostridia	Clostridiales	Clostridiaceae	Clostridium	NS	NS	2.268	5.459	3.84	1.064	8.513
GCA_000016325.1	Enterobacter sp. 638	Bacteria	Proteobacteria	Gammaproteobacteria	Enterobacteriales	Enterobacteriaceae	Enterobacter	NS	NS	2.263	5.848	2.142	1.636	13.214
GCA_000217715.1	Halopiger xanaduensis SH-6	Archaea	Euryarchaeota	Halobacteria	Natrialbales	Natrialbaceae	Halopiger	NS	NS	2.254	11.245	3.154	1.303	13.7
GCA_000017645.1	Xanthobacter autotrophicus Py2	Bacteria	Proteobacteria	Alphaproteobacteria	Rhizobiales	Xanthobacteraceae	Xanthobacter	NS	NS	2.248	17.416	7.132	6.199	17.907
GCA_000012625.1	Synechococcus sp. CC9605	Bacteria	Cyanobacteria	Oscillatoriophycideae	Chroococcales	Synechococcus	0	NS	NS	2.244	4.903	8.669	3.497	13.326
GCA_000024985.1	Sphaerobacter thermophilus DSM 20745	Bacteria	Chloroflexi	Sphaerobacteridae	Sphaerobacterales	Sphaerobacterineae	Sphaerobacteraceae	NS	NS	2.244	2.523	1.319	3.254	12.828
GCA_000829965.1	Raoultella ornithinolytica	Bacteria	Proteobacteria	Gammaproteobacteria	Enterobacteriales	Enterobacteriaceae	Raoultella	NS	NS	2.242	7.818	5.234	3.918	16.583
GCA_000023705.1	Methylotenera mobilis JLW8	Bacteria	Proteobacteria	Betaproteobacteria	Methylophilales	Methylophilaceae	Methylotenera	NS	NS	2.217	16.206	3.826	6.735	14.22
GCA_000178955.2	Granulicella mallensis MP5ACTX8	Bacteria	Acidobacteria	Acidobacteriales	Acidobacteriaceae	Granulicella	0	NS	NS	2.213	5.857	4.926	5.507	16.136
GCA_001318345.1	Bacteroides cellulosilyticus	Bacteria	Bacteroidetes	Bacteroidia	Bacteroidales	Bacteroidaceae	Bacteroides	NS	NS	2.208	7.208	0.866	4.633	8.734
GCA_000829195.1	Bacillus sp. OxB-1	Bacteria	Firmicutes	Bacilli	Bacillales	Bacillaceae	Bacillus	NS	NS	2.207	1.635	3.367	3.461	10.128
GCA_000015845.1	Shewanella baltica OS155	Bacteria	Proteobacteria	Gammaproteobacteria	Alteromonadales	Shewanellaceae	Shewanella	NS	NS	2.204	4.541	3.089	9.529	11.844
GCA_000146565.1	Bacillus subtilis subsp. spizizenii str. W23	Bacteria	Firmicutes	Bacilli	Bacillales	Bacillaceae	Bacillus	NS	NS	2.204	0.436	3.424	3.162	12.781
GCA_000828515.1	Candidatus Ishikawaella capsulata Mpkobe	Bacteria	Proteobacteria	Gammaproteobacteria	Enterobacteriales	Enterobacteriaceae	Candidatus Ishikawaella	NS	NS	2.204	3.705	2.613	0.956	7.577
GCA_000294775.2	Bacillus oceanisediminis 2691	Bacteria	Firmicutes	Bacilli	Bacillales	Bacillaceae	Bacillus	NS	NS	2.203	2.155	3.782	3.848	15.559
GCA_000153405.2	Psychromonas sp. CNPT3	Bacteria	Proteobacteria	Gammaproteobacteria	Alteromonadales	Psychromonadaceae	Psychromonas	NS	NS	2.197	6.568	2.381	8.231	11.5
GCA_000237085.1	[Clostridium] clariflavum DSM 19732	Bacteria	Firmicutes	Clostridia	Clostridiales	Ruminococcaceae	Ruminiclostridium	NS	NS	2.197	13.354	4.894	0.992	8.997
GCA_000327065.1	Pseudomonas stutzeri RCH2	Bacteria	Proteobacteria	Gammaproteobacteria	Pseudomonadales	Pseudomonadaceae	Pseudomonas	NS	NS	2.195	5.837	4.248	8.217	13.502
GCA_001029105.3	Pandoraea faecigallinarum	Bacteria	Proteobacteria	Betaproteobacteria	Burkholderiales	Burkholderiaceae	Pandoraea	NS	NS	2.195	4.877	3.565	4.784	16.514
GCA_000011725.1	Helicobacter pylori 51	Bacteria	Proteobacteria	Epsilonproteobacteria	Campylobacterales	Helicobacteraceae	Helicobacter	NS	NS	2.185	2.858	1.65	4.08	8.489
GCA_000021685.1	Thermomicrobium roseum DSM 5159	Bacteria	Chloroflexi	Thermomicrobiales	Thermomicrobiaceae	Thermomicrobium	0	NS	NS	2.181	5.288	2.64	2.925	13.314
GCA_000009605.1	Buchnera aphidicola str. APS (Acyrthosiphon pisum)	Bacteria	Proteobacteria	Gammaproteobacteria	Enterobacteriales	Enterobacteriaceae	Buchnera	NS	NS	2.177	3.023	2.957	0.997	7.367
GCA_000225445.1	Buchnera aphidicola str. Ak (Acyrthosiphon kondoi)	Bacteria	Proteobacteria	Gammaproteobacteria	Enterobacteriales	Enterobacteriaceae	Buchnera	NS	NS	2.177	3.023	2.957	0.997	7.367
GCA_000521525.1	Buchnera aphidicola str. USDA (Myzus persicae)	Bacteria	Proteobacteria	Gammaproteobacteria	Enterobacteriales	Enterobacteriaceae	Buchnera	NS	NS	2.177	2.729	2.584	1.119	7.216
GCA_000178975.2	Granulicella tundricola MP5ACTX9	Bacteria	Acidobacteria	Acidobacteriales	Acidobacteriaceae	Granulicella	0	NS	NS	2.17	2.104	3.791	4.181	16.001
GCA_000296215.2	Bradyrhizobium sp. CCGE-LA001	Bacteria	Proteobacteria	Alphaproteobacteria	Rhizobiales	Bradyrhizobiaceae	Bradyrhizobium	NS	NS	2.17	7.095	7.356	6.956	19.198
GCA_001456065.2	Clostridium butyricum	Bacteria	Firmicutes	Clostridia	Clostridiales	Clostridiaceae	Clostridium	NS	NS	2.169	8.453	3.609	0.742	8.141
GCA_000807415.2	Enterobacter cloacae complex sp. 35734	Bacteria	Proteobacteria	Gammaproteobacteria	Enterobacteriales	Enterobacteriaceae	Enterobacter,	NS	NS	2.167	5.848	2.142	1.578	13.214
GCA_000689415.1	Pseudomonas knackmussii B13	Bacteria	Proteobacteria	Gammaproteobacteria	Pseudomonadales	Pseudomonadaceae	Pseudomonas	NS	NS	2.165	3.95	3.611	7.955	15.822
GCA_000494755.1	Actinoplanes friuliensis DSM 7358	Bacteria	Actinobacteria	Micromonosporales	Micromonosporaceae	Actinoplanes	0	NS	NS	2.159	2.378	3.565	2.738	15.974
GCA_000008265.1	Picrophilus torridus DSM 9790	Archaea	Euryarchaeota	Thermoplasmata	Thermoplasmatales	Picrophilaceae	Picrophilus	NS	NS	2.154	2.545	1.89	2.527	10.867
GCA_000021045.1	Azotobacter vinelandii DJ	Bacteria	Proteobacteria	Gammaproteobacteria	Pseudomonadales	Pseudomonadaceae	Azotobacter	NS	NS	2.145	7.282	5.343	6.227	16.644
GCA_000196455.1	Acetoanaerobium sticklandii	Bacteria	Firmicutes	Clostridia	Clostridiales	Peptostreptococcaceae	Peptoclostridium	NS	NS	2.145	8.33	0.241	0.585	7.018
GCA_000008785.1	Helicobacter pylori J99	Bacteria	Proteobacteria	Epsilonproteobacteria	Campylobacterales	Helicobacteraceae	Helicobacter	NS	NS	2.142	2.603	1.602	3.931	8.382
GCA_000023865.1	Saccharomonospora viridis DSM 43017	Bacteria	Actinobacteria	Pseudonocardiales	Pseudonocardiaceae	Saccharomonospora	0	NS	NS	2.142	4.893	4.907	2.241	15.032
GCA_000190435.1	Sphaerochaeta globosa str. Buddy	Bacteria	Spirochaetes	Spirochaetales	Spirochaetaceae	Sphaerochaeta	0	NS	NS	2.133	5.502	1.395	0.693	4.518
GCA_000011745.1	Candidatus Blochmannia pennsylvanicus str. BPEN	Bacteria	Proteobacteria	Gammaproteobacteria	Enterobacteriales	Enterobacteriaceae	ant endosymbionts	NS	NS	2.125	2.874	3.117	1.271	7.916
GCA_000185985.2	Candidatus Blochmannia vafer str. BVAF	Bacteria	Proteobacteria	Gammaproteobacteria	Enterobacteriales	Enterobacteriaceae	ant endosymbionts	NS	NS	2.125	2.072	2.59	0.915	7.563
GCA_000013345.1	Frankia casuarinae	Bacteria	Actinobacteria	Frankiales	Frankiaceae	Frankia	0	NS	NS	2.123	5.752	6.356	2.77	17.635
GCA_000008345.1	Propionibacterium acnes KPA171202	Bacteria	Actinobacteria	Propionibacteriales	Propionibacteriaceae	Propionibacterium	0	NS	NS	2.122	1.784	1.633	3.735	11.796
GCA_000316175.1	Pseudomonas sp. UW4	Bacteria	Proteobacteria	Gammaproteobacteria	Pseudomonadales	Pseudomonadaceae	Pseudomonas	NS	NS	2.121	3.755	3.473	6.555	15.609
GCA_000286275.1	Enterobacter cloacae subsp. cloacae ENHKU01	Bacteria	Proteobacteria	Gammaproteobacteria	Enterobacteriales	Enterobacteriaceae	Enterobacter,	NS	NS	2.12	5.686	2.779	2.409	14.291
GCA_000632395.1	Enterobacter asburiae L1	Bacteria	Proteobacteria	Gammaproteobacteria	Enterobacteriales	Enterobacteriaceae	Enterobacter,	NS	NS	2.12	5.848	2.142	2.094	13.73
GCA_000015645.1	Prochlorococcus marinus str. AS9601	Bacteria	Cyanobacteria	Prochlorales	Prochlorococcaceae	Prochlorococcus	0	NS	NS	2.118	5.125	7.441	3.421	10.751
GCA_000018065.1	Prochlorococcus marinus str. MIT 9215	Bacteria	Cyanobacteria	Prochlorales	Prochlorococcaceae	Prochlorococcus	0	NS	NS	2.118	4.963	7.408	3.421	10.735
GCA_000012805.1	Nitrosococcus oceani ATCC 19707	Bacteria	Proteobacteria	Gammaproteobacteria	Chromatiales	Chromatiaceae	Nitrosococcus	NS	NS	2.116	11.186	3.276	8.781	15.515
GCA_000014285.1	Granulibacter bethesdensis CGDNIH1	Bacteria	Proteobacteria	Alphaproteobacteria	Rhodospirillales	Acetobacteraceae	Granulibacter	NS	NS	2.116	16.409	3.374	2.753	15.284
GCA_000485905.1	Spiribacter sp. UAH-SP71	Bacteria	Proteobacteria	Gammaproteobacteria	Chromatiales	Ectothiorhodospiraceae	Spiribacter	NS	NS	2.116	3.964	5.131	3.6	13.634
GCA_000014825.1	Rhodopseudomonas palustris BisA53	Bacteria	Proteobacteria	Alphaproteobacteria	Rhizobiales	Bradyrhizobiaceae	Rhodopseudomonas	NS	NS	2.111	11.54	7.604	10.119	17.997
GCA_000213255.1	Mahella australiensis 50-1 BON	Bacteria	Firmicutes	Clostridia	Thermoanaerobacterales	Thermoanaerobacterales Family IV. Incertae Sedis	Mahella	NS	NS	2.109	5.341	0.69	0.938	5.871
GCA_000013185.1	Baumannia cicadellinicola str. Hc (Homalodisca coagulata)	Bacteria	Proteobacteria	Gammaproteobacteria	Candidatus Baumannia	0	0	NS	NS	2.104	2.173	2.671	0.956	7.004
GCA_000154745.2	Phaeobacter inhibens 2.10	Bacteria	Proteobacteria	Alphaproteobacteria	Rhodobacterales	Rhodobacteraceae	Phaeobacter	NS	NS	2.102	4.723	3.805	3.885	14.806
GCA_000244875.1	Clostridium sp. BNL1100	Bacteria	Firmicutes	Clostridia	Clostridiales	Clostridiaceae	Clostridium	NS	NS	2.099	7.923	3.801	0.741	8.897
GCA_000020285.1	Clostridium botulinum E3 str. Alaska E43	Bacteria	Firmicutes	Clostridia	Clostridiales	Clostridiaceae	Clostridium	NS	NS	2.094	7.843	1.771	0.599	6.656
GCA_000225465.1	Buchnera aphidicola str. Ua (Uroleucon ambrosiae)	Bacteria	Proteobacteria	Gammaproteobacteria	Enterobacteriales	Enterobacteriaceae	Buchnera	NS	NS	2.09	1.302	2.584	0.997	7.216
GCA_000017025.1	Clostridium botulinum A str. ATCC 19397	Bacteria	Firmicutes	Clostridia	Clostridiales	Clostridiaceae	Clostridium	NS	NS	2.089	5.584	3.135	1.165	7.966
GCA_000263195.1	Emticicia oligotrophica DSM 17448	Bacteria	Bacteroidetes	Cytophagia	Cytophagales	Cytophagaceae	Emticicia	NS	NS	2.089	4.88	3.722	5.33	14.184
GCA_000147715.2	Mesotoga prima MesG1.Ag.4.2	Bacteria	Thermotogae	Kosmotogales	Kosmotogaceae	Mesotoga	0	NS	NS	2.088	3.015	0.167	0.464	5.897
GCA_000737575.1	Synechococcus sp. KORDI-49	Bacteria	Cyanobacteria	Oscillatoriophycideae	Chroococcales	Synechococcus	0	NS	NS	2.086	4.494	8.576	3.497	13.804
GCA_000227665.2	Thioalkalimicrobium aerophilum AL3	Bacteria	Proteobacteria	Gammaproteobacteria	Thiotrichales	Piscirickettsiaceae	Thioalkalimicrobium	CLSB	Suli	2.082	4.2	4.031	3.292	15.052
GCA_000195515.1	Bacillus amyloliquefaciens TA208	Bacteria	Firmicutes	Bacilli	Bacillales	Bacillaceae	Bacillus	NS	NS	2.08	1.191	3.424	3.519	12.364
GCA_000007365.1	Buchnera aphidicola str. Sg (Schizaphis graminum)	Bacteria	Proteobacteria	Gammaproteobacteria	Enterobacteriales	Enterobacteriaceae	Buchnera	NS	NS	2.079	1.696	1.527	1.078	5.893
GCA_000009365.1	Alcanivorax borkumensis SK2	Bacteria	Proteobacteria	Gammaproteobacteria	Oceanospirillales	Alcanivoracaceae	Alcanivorax	NS	NS	2.077	3.024	3.863	5.385	12.258
GCA_000020145.1	Elusimicrobium minutum Pei191	Bacteria	Elusimicrobia	Elusimicrobia	Elusimicrobiales	Elusimicrobiaceae	Elusimicrobium	NS	NS	2.075	2.034	-0.562	0.773	6.283
GCA_000376545.2	Ruegeria mobilis F1926	Bacteria	Proteobacteria	Alphaproteobacteria	Rhodobacterales	Rhodobacteraceae	Ruegeria	NS	NS	2.075	5.106	3.885	3.65	14.432
GCA_000015725.1	Methylibium petroleiphilum PM1	Bacteria	Proteobacteria	Betaproteobacteria	Burkholderiales	Methylibium	0	NS	NS	2.073	15.924	4.436	4.579	16.241
GCA_000023065.1	Tolumonas auensis DSM 9187	Bacteria	Proteobacteria	Gammaproteobacteria	Aeromonadales	Aeromonadaceae	Tolumonas	NS	NS	2.072	7.287	5.877	2.399	12.881
GCA_000025905.1	Coraliomargarita akajimensis DSM 45221	Bacteria	Verrucomicrobia	Opitutae	Puniceicoccales	Puniceicoccaceae	Coraliomargarita	NS	NS	2.072	5.284	6.659	5.443	14.213
GCA_000014065.1	Ruegeria sp. TM1040	Bacteria	Proteobacteria	Alphaproteobacteria	Rhodobacterales	Rhodobacteraceae	Ruegeria	NS	NS	2.071	5.106	3.885	4.18	14.568
GCA_000317495.1	Crinalium epipsammum PCC 9333	Bacteria	Cyanobacteria	Oscillatoriophycideae	Oscillatoriales	Crinalium	0	NS	NS	2.071	9.522	6.985	3.843	15.806
GCA_000017665.1	Cronobacter sakazakii ATCC BAA-894	Bacteria	Proteobacteria	Gammaproteobacteria	Enterobacteriales	Enterobacteriaceae	Cronobacter	NS	NS	2.07	6.101	2.937	3.402	13.364
GCA_000330845.1	Enterobacteriaceae bacterium strain FGI 57	Bacteria	Proteobacteria	Gammaproteobacteria	Enterobacteriales	Enterobacteriaceae	0	NS	NS	2.065	5.54	4.289	3.796	15.462
GCA_000347595.1	Bibersteinia trehalosi USDA-ARS-USMARC-192	Bacteria	Proteobacteria	Gammaproteobacteria	Pasteurellales	Pasteurellaceae	Bibersteinia	NS	NS	2.065	1.465	-0.396	5.013	6.867
GCA_000024365.1	Nakamurella multipartita DSM 44233	Bacteria	Actinobacteria	Nakamurellales	Nakamurellaceae	Nakamurella	0	NS	NS	2.062	3.631	3.75	2.479	15.693
GCA_000043285.1	Candidatus Blochmannia floridanus	Bacteria	Proteobacteria	Gammaproteobacteria	Enterobacteriales	Enterobacteriaceae	ant endosymbionts	NS	NS	2.062	2.711	3.117	0.915	8.034
GCA_000204155.1	Verrucosispora maris AB-18-032	Bacteria	Actinobacteria	Micromonosporales	Micromonosporaceae	Verrucosispora	0	NS	NS	2.059	2.43	3.589	2.287	14.53
GCA_000219705.1	Pseudomonas putida S16	Bacteria	Proteobacteria	Gammaproteobacteria	Pseudomonadales	Pseudomonadaceae	Pseudomonas	NS	NS	2.046	3.016	2.805	3.812	15.009
GCA_000317065.1	Pseudanabaena sp. PCC 7367	Bacteria	Cyanobacteria	Oscillatoriophycideae	Oscillatoriales	Pseudanabaena	0	NS	NS	2.041	7.319	7.054	5.95	14.866
GCA_000982715.1	Rhodococcus aetherivorans	Bacteria	Actinobacteria	Corynebacteriales	Nocardiaceae	Rhodococcus	0	NS	NS	2.038	3.255	3.452	2.494	14.583
GCA_001277195.1	Cronobacter muytjensii ATCC 51329	Bacteria	Proteobacteria	Gammaproteobacteria	Enterobacteriales	Enterobacteriaceae	Cronobacter	NS	NS	2.022	6.021	3.31	3.402	13.708
GCA_001277255.1	Cronobacter condimenti 1330	Bacteria	Proteobacteria	Gammaproteobacteria	Enterobacteriales	Enterobacteriaceae	Cronobacter	NS	NS	2.022	6.139	3.951	3.402	13.963
GCA_000010165.1	Brevibacillus brevis NBRC 100599	Bacteria	Firmicutes	Bacilli	Bacillales	Paenibacillaceae	Brevibacillus	NS	NS	2.02	2.858	3.818	3.802	14.668
GCA_001553895.1	Bacillus sp. SDLI1	Bacteria	Firmicutes	Bacilli	Bacillales	Bacillaceae	Bacillus	NS	NS	2.017	1.191	3.424	3.304	12.652
GCA_000143985.1	Sediminispirochaeta smaragdinae DSM 11293	Bacteria	Spirochaetes	Spirochaetales	Spirochaetaceae	Spirochaeta	0	NS	NS	2.016	10.693	3.575	0.723	6.697
GCA_000306785.1	Modestobacter marinus	Bacteria	Actinobacteria	Geodermatophilales	Geodermatophilaceae	Modestobacter	0	NS	NS	2.014	2.723	3.658	2.318	15.543
GCA_000237145.1	Actinoplanes sp. SE50/110	Bacteria	Actinobacteria	Micromonosporales	Micromonosporaceae	Actinoplanes	0	NS	NS	2.008	2.503	3.565	2.86	16.11
GCA_000284295.1	Actinoplanes missouriensis 431	Bacteria	Actinobacteria	Micromonosporales	Micromonosporaceae	Actinoplanes	0	NS	NS	2.008	2.281	3.51	2.592	16.13
GCA_000015665.1	Prochlorococcus marinus str. MIT 9515	Bacteria	Cyanobacteria	Prochlorales	Prochlorococcaceae	Prochlorococcus	0	NS	NS	2.006	6.769	6.758	2.941	9.746
GCA_000247605.1	Acetobacterium woodii DSM 1030	Bacteria	Firmicutes	Clostridia	Clostridiales	Eubacteriaceae	Acetobacterium	NS	NS	2.005	18.561	3.566	1.17	9.814
GCA_000007925.1	Prochlorococcus marinus subsp. marinus str. CCMP1375	Bacteria	Cyanobacteria	Prochlorales	Prochlorococcaceae	Prochlorococcus	0	NS	NS	2.001	4.774	7.441	3.421	10.473
GCA_001022135.1	Kluyvera intermedia	Bacteria	Proteobacteria	Gammaproteobacteria	Enterobacteriales	Enterobacteriaceae	Kluyvera	NS	NS	2.001	7.583	4.835	2.094	15.47
GCA_001661075.1	Pseudomonas sp. A3(2016)	Bacteria	Proteobacteria	Gammaproteobacteria	Pseudomonadales	Pseudomonadaceae	Pseudomonas	NS	NS	2.001	3.711	3.814	7.497	16.227
GCA_000284375.1	Bradyrhizobium japonicum USDA 6	Bacteria	Proteobacteria	Alphaproteobacteria	Rhizobiales	Bradyrhizobiaceae	Bradyrhizobium	NS	NS	1.999	6.777	7.258	6.758	19.181
GCA_001432245.1	Staphylococcus equorum	Bacteria	Firmicutes	Bacilli	Bacillales	Staphylococcaceae	Staphylococcus	NS	NS	1.993	0.889	2.621	1.95	9.469
GCA_000319575.2	Spiribacter salinus M19-40	Bacteria	Proteobacteria	Gammaproteobacteria	Chromatiales	Ectothiorhodospiraceae	Spiribacter	NS	NS	1.991	7.151	3.437	3.927	11.511
GCA_001677275.1	Vibrio breoganii	Bacteria	Proteobacteria	Gammaproteobacteria	Vibrionales	Vibrionaceae	Vibrio	NS	NS	1.986	3.066	3.135	8.389	10.932
GCA_000019525.1	Shewanella woodyi ATCC 51908	Bacteria	Proteobacteria	Gammaproteobacteria	Alteromonadales	Shewanellaceae	Shewanella	NS	NS	1.983	4.783	2.453	9.904	16.121
GCA_001308265.1	Celeribacter marinus	Bacteria	Proteobacteria	Alphaproteobacteria	Rhodobacterales	Rhodobacteraceae	Celeribacter	NS	NS	1.98	4.481	3.776	6.189	15.141
GCA_001189295.1	Chondromyces crocatus	Bacteria	Proteobacteria	Deltaproteobacteria	Myxococcales	Sorangiineae	Polyangiaceae	NS	NS	1.978	1.918	2.516	4.907	14.479
GCA_001579905.1	Labrenzia sp. CP4	Bacteria	Proteobacteria	Alphaproteobacteria	Rhodobacterales	Rhodobacteraceae	Labrenzia	NS	NS	1.976	5.17	4.55	7.78	16.848
GCA_000511385.1	Phaeobacter gallaeciensis DSM 26640	Bacteria	Proteobacteria	Alphaproteobacteria	Rhodobacterales	Rhodobacteraceae	Phaeobacter	NS	NS	1.975	5.172	3.757	3.58	15.183
GCA_000299355.1	[Clostridium] acidurici 9a	Bacteria	Firmicutes	Clostridia	Clostridiales	Gottschalkia	0	NS	NS	1.971	5.13	3.089	0.191	7.348
GCA_000187705.1	Rahnella sp. Y9602	Bacteria	Proteobacteria	Gammaproteobacteria	Enterobacteriales	Enterobacteriaceae	Rahnella	NS	NS	1.969	5.382	3.429	3.302	14.045
GCA_000014165.1	Mycobacterium sp. MCS	Bacteria	Actinobacteria	Corynebacteriales	Mycobacteriaceae	Mycobacterium	0	NS	NS	1.959	3.509	4.564	2.418	15.513
GCA_000143085.1	Nitrosococcus watsonii C-113	Bacteria	Proteobacteria	Gammaproteobacteria	Chromatiales	Chromatiaceae	Nitrosococcus	NS	NS	1.955	11.246	3.199	7.127	15.32
GCA_000026145.1	Bradyrhizobium sp. ORS 278	Bacteria	Proteobacteria	Alphaproteobacteria	Rhizobiales	Bradyrhizobiaceae	Bradyrhizobium	NS	NS	1.953	6.296	7.29	6.791	18.785
GCA_000020165.1	Clostridium botulinum B str. Eklund 17B (NRP)	Bacteria	Firmicutes	Clostridia	Clostridiales	Clostridiaceae	Clostridium	NS	NS	1.951	3.505	1.655	1.191	6.981
GCA_000018285.1	Shewanella pealeana ATCC 700345	Bacteria	Proteobacteria	Gammaproteobacteria	Alteromonadales	Shewanellaceae	Shewanella	NS	NS	1.947	4.646	2.886	9.832	12.516
GCA_001182765.1	Synechococcus sp. WH 8103	Bacteria	Cyanobacteria	Oscillatoriophycideae	Chroococcales	Synechococcus	0	NS	NS	1.945	5.746	8.669	3.421	13.25
GCA_000473995.1	Clostridium saccharobutylicum DSM 13864	Bacteria	Firmicutes	Clostridia	Clostridiales	Clostridiaceae	Clostridium	NS	NS	1.941	11.053	1.415	1.73	7.443
GCA_000757785.1	Pluralibacter gergoviae	Bacteria	Proteobacteria	Gammaproteobacteria	Enterobacteriales	Enterobacteriaceae	Pluralibacter	NS	NS	1.939	4.606	1.697	5.814	14.092
GCA_000473305.1	Bacteroidales bacterium CF	Bacteria	Bacteroidetes	Bacteroidia	Bacteroidales	0	0	NS	NS	1.935	3.264	-0.006	2.813	6.978
GCA_000006805.1	Halobacterium salinarum NRC-1	Archaea	Euryarchaeota	Halobacteria	Halobacteriales	Halobacteriaceae	Halobacterium	NS	NS	1.932	4.283	0.62	2.653	9.873
GCA_000013785.1	Pseudomonas stutzeri A1501	Bacteria	Proteobacteria	Gammaproteobacteria	Pseudomonadales	Pseudomonadaceae	Pseudomonas	NS	NS	1.928	7.843	6.815	9.252	15.316
GCA_000287335.1	secondary endosymbiont of Ctenarytaina eucalypti	Bacteria	Proteobacteria	Gammaproteobacteria	Enterobacteriales	Enterobacteriaceae	aphid secondary symbionts	NS	NS	1.925	2.277	2.293	1.254	7.422
GCA_000009825.1	Bacillus clausii KSM-K16	Bacteria	Firmicutes	Bacilli	Bacillales	Bacillaceae	Bacillus	NS	NS	1.924	1.52	3.58	4.15	11.777
GCA_000025325.1	Haloterrigena turkmenica DSM 5511	Archaea	Euryarchaeota	Halobacteria	Natrialbales	Natrialbaceae	Haloterrigena	NS	NS	1.924	9.457	3.074	1.257	14.433
GCA_000632475.1	Azospirillum brasilense	Bacteria	Proteobacteria	Alphaproteobacteria	Rhodospirillales	Rhodospirillaceae	Azospirillum	NS	NS	1.923	15.843	6.212	8.57	18.159
GCA_000513475.1	Candidatus Babela massiliensis	Bacteria	Proteobacteria	Deltaproteobacteria	Candidatus Babela	0	0	NS	NS	1.921	0.563	0.535	0.114	0.695
GCA_000696485.1	Halomonas campaniensis	Bacteria	Proteobacteria	Gammaproteobacteria	Oceanospirillales	Halomonadaceae	Halomonas	NS	NS	1.911	1.885	3.562	5.315	13.95
GCA_000008005.1	Bacillus cereus ATCC 10987	Bacteria	Firmicutes	Bacilli	Bacillales	Bacillaceae	Bacillus,	NS	NS	1.904	2.979	4.283	3.726	13.954
GCA_000011465.1	Prochlorococcus marinus subsp. pastoris str. CCMP1986	Bacteria	Cyanobacteria	Prochlorales	Prochlorococcaceae	Prochlorococcus	0	NS	NS	1.9	5.346	8.378	3.421	10.933
GCA_000389965.1	Actinoplanes sp. N902-109	Bacteria	Actinobacteria	Micromonosporales	Micromonosporaceae	Actinoplanes	0	NS	NS	1.899	2.708	3.664	2.718	15.686
GCA_001050115.1	Bacillus smithii	Bacteria	Firmicutes	Bacilli	Bacillales	Bacillaceae	Bacillus	NS	NS	1.899	2.392	4.043	3.911	10.342
GCA_000196675.1	Pseudonocardia dioxanivorans CB1190	Bacteria	Actinobacteria	Pseudonocardiales	Pseudonocardiaceae	Pseudonocardia	0	NS	NS	1.891	3.719	3.365	2.474	16.036
GCA_000758545.1	Paenibacillus sp. FSL H7-0737	Bacteria	Firmicutes	Bacilli	Bacillales	Paenibacillaceae	Paenibacillus	NS	NS	1.891	2.522	3.998	3.539	9.986
GCA_000828475.1	Methyloceanibacter caenitepidi	Bacteria	Proteobacteria	Alphaproteobacteria	Rhizobiales	Methyloceanibacter	0	NS	NS	1.891	14.435	4.014	6.398	15.618
GCA_000828815.1	Candidatus Tachikawaea gelatinosa	Bacteria	Proteobacteria	Gammaproteobacteria	Enterobacteriales	Enterobacteriaceae	Candidatus Tachikawaea	NS	NS	1.886	1.433	2.434	0.915	7.324
GCA_000009285.1	Ralstonia eutropha H16	Bacteria	Proteobacteria	Betaproteobacteria	Burkholderiales	Burkholderiaceae	Cupriavidus	NS	NS	1.879	4.554	4.402	7.985	17.063
GCA_000196015.1	Cupriavidus metallidurans CH34	Bacteria	Proteobacteria	Betaproteobacteria	Burkholderiales	Burkholderiaceae	Cupriavidus	NS	NS	1.879	4.764	4.168	7.998	16.752
GCA_001655615.1	Pseudomonas sp. GR 6-02	Bacteria	Proteobacteria	Gammaproteobacteria	Pseudomonadales	Pseudomonadaceae	Pseudomonas	NS	NS	1.875	3.978	4.248	4.026	15.785
GCA_000815025.1	Coxiella endosymbiont of Amblyomma americanum	Bacteria	Proteobacteria	Gammaproteobacteria	Legionellales	Coxiellaceae	Coxiella	NS	NS	1.872	2.46	1.005	1.36	5.743
GCA_000016985.1	Alkaliphilus metalliredigens QYMF	Bacteria	Firmicutes	Clostridia	Clostridiales	Clostridiaceae	Alkaliphilus	NS	NS	1.871	13.917	3.869	2.295	10.154
GCA_000724505.1	Enterobacter cloacae ECNIH2	Bacteria	Proteobacteria	Gammaproteobacteria	Enterobacteriales	Enterobacteriaceae	Enterobacter,	NS	NS	1.866	5.848	2.142	1.972	13.73
GCA_000007565.2	Pseudomonas putida KT2440	Bacteria	Proteobacteria	Gammaproteobacteria	Pseudomonadales	Pseudomonadaceae	Pseudomonas	NS	NS	1.857	2.854	3.442	5.17	15.57
GCA_000332735.1	Staphylococcus warneri SG1	Bacteria	Firmicutes	Bacilli	Bacillales	Staphylococcaceae	Staphylococcus	NS	NS	1.857	0.779	2.635	2.123	9.038
GCA_000012405.1	Thermobifida fusca YX	Bacteria	Actinobacteria	Streptosporangiales	Nocardiopsaceae	Thermobifida	0	NS	NS	1.853	2.71	4.102	2.502	14.316
GCA_000953015.1	Candidatus Methylopumilus turicensis	Bacteria	Proteobacteria	Betaproteobacteria	Methylophilales	Methylophilaceae	Candidatus Methylopumilus	NS	NS	1.85	16.352	4.056	3.812	12.997
GCA_000953435.1	Candidatus Evansia muelleri	Bacteria	Proteobacteria	Gammaproteobacteria	Oceanospirillales	Halomonadaceae	Zymobacter group	NS	NS	1.849	1.727	0.967	1.037	6.421
GCA_000196835.1	Amycolatopsis mediterranei U32	Bacteria	Actinobacteria	Pseudonocardiales	Pseudonocardiaceae	Amycolatopsis	0	NS	NS	1.847	4.675	3.645	2.991	15.974
GCA_000025565.1	Enterobacter cloacae subsp. cloacae ATCC 13047	Bacteria	Proteobacteria	Gammaproteobacteria	Enterobacteriales	Enterobacteriaceae	Enterobacter,	NS	NS	1.846	5.848	2.142	2.094	13.73
GCA_000023605.1	Pectobacterium carotovorum subsp. carotovorum PC1	Bacteria	Proteobacteria	Gammaproteobacteria	Enterobacteriales	Enterobacteriaceae	Pectobacterium	NS	NS	1.844	4.902	2.093	4.464	13.908
GCA_000024645.1	Pectobacterium parmentieri WPP163	Bacteria	Proteobacteria	Gammaproteobacteria	Enterobacteriales	Enterobacteriaceae	Pectobacterium	NS	NS	1.844	4.902	2.093	4.464	13.908
GCA_000218915.1	Paenibacillus mucilaginosus KNP414	Bacteria	Firmicutes	Bacilli	Bacillales	Paenibacillaceae	Paenibacillus	NS	NS	1.843	3.983	3.56	3.41	15.118
GCA_000521605.1	Mannheimia sp. USDA-ARS-USMARC-1261	Bacteria	Proteobacteria	Gammaproteobacteria	Pasteurellales	Pasteurellaceae	Mannheimia	NS	NS	1.841	2.395	0.859	4.732	7.201
GCA_000259175.1	Providencia stuartii MRSN 2154	Bacteria	Proteobacteria	Gammaproteobacteria	Enterobacteriales	Enterobacteriaceae	Providencia	NS	NS	1.835	4.781	2.098	5.824	13.111
GCA_000023965.1	Halomicrobium mukohataei DSM 12286	Archaea	Euryarchaeota	Halobacteria	Halobacteriales	Halobacteriaceae	Halomicrobium	NS	NS	1.831	6.691	3.312	2.595	12.755
GCA_000219175.1	Candidatus Moranella endobia PCIT	Bacteria	Proteobacteria	Gammaproteobacteria	Enterobacteriales	Enterobacteriaceae	Candidatus Moranella	NS	NS	1.82	3.249	1.905	0.148	5.788
GCA_000963495.1	Pseudomonas fluorescens PICF7	Bacteria	Proteobacteria	Gammaproteobacteria	Pseudomonadales	Pseudomonadaceae	Pseudomonas	NS	NS	1.82	3.953	4.405	6.678	16.601
GCA_001305595.1	Azospirillum thiophilum	Bacteria	Proteobacteria	Alphaproteobacteria	Rhodospirillales	Rhodospirillaceae	Azospirillum	NS	NS	1.82	17.391	5.717	8.199	18.318
GCA_000698865.1	Pseudomonas chlororaphis	Bacteria	Proteobacteria	Gammaproteobacteria	Pseudomonadales	Pseudomonadaceae	Pseudomonas	NS	NS	1.818	3.485	4.216	4.381	15.95
GCA_001652505.1	Lelliottia amnigena	Bacteria	Proteobacteria	Gammaproteobacteria	Enterobacteriales	Enterobacteriaceae	Lelliottia	NS	NS	1.818	6.297	2.094	2.152	13.971
GCA_000018105.1	Acaryochloris marina MBIC11017	Bacteria	Cyanobacteria	Oscillatoriophycideae	Chroococcales	Acaryochloris	0	NS	NS	1.812	9.245	7.184	6.828	16.925
GCA_001017655.1	Kiritimatiella glycovorans	Bacteria	Verrucomicrobia	unclassified Verrucomicrobia	0	0	0	NS	NS	1.811	1.886	0.817	0.639	5.312
GCA_000092365.1	Arcanobacterium haemolyticum DSM 20595	Bacteria	Actinobacteria	Actinomycetales	Actinomycetaceae	Arcanobacterium	0	NS	NS	1.808	0.949	-0.418	5.274	8.395
GCA_000015165.1	Bradyrhizobium sp. BTAi1	Bacteria	Proteobacteria	Alphaproteobacteria	Rhizobiales	Bradyrhizobiaceae	Bradyrhizobium	NS	NS	1.804	6.167	7.29	7.981	18.886
GCA_000239975.1	Enterobacter cloacae EcWSU1	Bacteria	Proteobacteria	Gammaproteobacteria	Enterobacteriales	Enterobacteriaceae	Enterobacter,	NS	NS	1.798	5.848	2.142	2.094	13.73
GCA_001586255.1	Zhongshania aliphaticivorans	Bacteria	Proteobacteria	Gammaproteobacteria	Cellvibrionales	Spongiibacteraceae	Zhongshania	NS	NS	1.797	2.228	4.381	6.567	13.038
GCA_000317085.1	Synechococcus sp. PCC 7502	Bacteria	Cyanobacteria	Oscillatoriophycideae	Chroococcales	Synechococcus	0	NS	NS	1.796	7.998	7.778	3.547	14.404
GCA_001481725.1	Eubacterium limosum	Bacteria	Firmicutes	Clostridia	Clostridiales	Eubacteriaceae	Eubacterium	NS	NS	1.791	18.876	3.762	0.476	7.918
GCA_000014565.1	Rhodococcus jostii RHA1	Bacteria	Actinobacteria	Corynebacteriales	Nocardiaceae	Rhodococcus	0	NS	NS	1.787	3.472	3.645	2.352	15.931
GCA_000226295.1	Chloracidobacterium thermophilum B	Bacteria	Acidobacteria	Blastocatellia	Chloracidobacterium	0	0	NS	NS	1.784	7.714	4.893	6.538	12.951
GCA_000092425.1	Truepera radiovictrix DSM 17093	Bacteria	Deinococcus-Thermus	Deinococci	Deinococcales	Trueperaceae	Truepera	NS	NS	1.782	3.055	4.132	4.086	14.673
GCA_000144645.1	Thermosediminibacter oceani DSM 16646	Bacteria	Firmicutes	Clostridia	Thermoanaerobacterales	Thermoanaerobacterales Family III. Incertae Sedis	Thermosediminibacter	NS	NS	1.776	12.568	-0.613	0.651	4.784
GCA_000196815.1	Nitrospira defluvii	Bacteria	Nitrospirae	Nitrospirales	Nitrospiraceae	Nitrospira	0	NS	NS	1.775	5.57	3.611	5.688	15.224
GCA_000306765.2	Haloferax mediterranei ATCC 33500	Archaea	Euryarchaeota	Halobacteria	Haloferacales	Haloferacaceae	Haloferax	NS	NS	1.773	9.61	3.286	2.977	12.616
GCA_001578185.1	Bacillus simplex	Bacteria	Firmicutes	Bacilli	Bacillales	Bacillaceae	Bacillus	NS	NS	1.772	4.143	4.167	3.28	13.92
GCA_000328685.1	Natronococcus occultus SP4	Archaea	Euryarchaeota	Halobacteria	Natrialbales	Natrialbaceae	Natronococcus	NS	NS	1.75	9.983	2.938	1.874	13.832
GCA_000176035.2	Mesorhizobium opportunistum WSM2075	Bacteria	Proteobacteria	Alphaproteobacteria	Rhizobiales	Phyllobacteriaceae	Mesorhizobium	NS	NS	1.749	7.822	6.478	5.132	17.551
GCA_000014905.1	Candidatus Solibacter usitatus Ellin6076	Bacteria	Acidobacteria	Solibacteres	Solibacterales	Solibacteraceae	Candidatus Solibacter	NS	NS	1.746	5.261	3.584	7.212	16.642
GCA_000010525.1	Azorhizobium caulinodans ORS 571	Bacteria	Proteobacteria	Alphaproteobacteria	Rhizobiales	Xanthobacteraceae	Azorhizobium	NS	NS	1.741	5.513	7.307	5.078	17.214
GCA_000241875.1	Corynebacterium diphtheriae 31A	Bacteria	Actinobacteria	Corynebacteriales	Corynebacteriaceae	Corynebacterium	0	NS	NS	1.735	1.55	3.092	2.308	8.179
GCA_001026985.1	Pragia fontium	Bacteria	Proteobacteria	Gammaproteobacteria	Enterobacteriales	Enterobacteriaceae	Pragia	NS	NS	1.735	5.474	3.003	6.604	15.415
GCA_000349765.1	Mannheimia haemolytica USDA-ARS-USMARC-183	Bacteria	Proteobacteria	Gammaproteobacteria	Pasteurellales	Pasteurellaceae	Mannheimia	NS	NS	1.732	1.764	-0.198	5.013	6.225
GCA_000342265.1	beta proteobacterium CB	Bacteria	Proteobacteria	Betaproteobacteria	0	0	0	NS	NS	1.723	6.001	3.211	4.66	13.691
GCA_000020585.3	Alteromonas mediterranea	Bacteria	Proteobacteria	Gammaproteobacteria	Alteromonadales	Alteromonadaceae	Alteromonas	NS	NS	1.716	3.267	2.856	6.78	10.97
GCA_000025085.1	Staphylococcus lugdunensis HKU09-01	Bacteria	Firmicutes	Bacilli	Bacillales	Staphylococcaceae	Staphylococcus	NS	NS	1.712	0.942	2.418	1.828	8.581
GCA_000281695.1	Natrinema sp. J7-2	Archaea	Euryarchaeota	Halobacteria	Natrialbales	Natrialbaceae	Natrinema	NS	NS	1.709	10.436	2.398	1.231	11.918
GCA_000023265.1	Acidimicrobium ferrooxidans DSM 10331	Bacteria	Actinobacteria	Acidimicrobiia	Acidimicrobiales	Acidimicrobiaceae	Acidimicrobium	NS	NS	1.702	2.31	2.855	3.501	12.223
GCA_000511355.1	Leisingera methylohalidivorans DSM 14336	Bacteria	Proteobacteria	Alphaproteobacteria	Rhodobacterales	Rhodobacteraceae	Leisingera	NS	NS	1.702	4.698	3.475	6.408	16.297
GCA_000013885.1	Nitrobacter hamburgensis X14	Bacteria	Proteobacteria	Alphaproteobacteria	Rhizobiales	Bradyrhizobiaceae	Nitrobacter	NS	NS	1.695	1.747	4.295	6.141	15.727
GCA_000981505.1	Candidatus Methylopumilus planktonicus	Bacteria	Proteobacteria	Betaproteobacteria	Methylophilales	Methylophilaceae	Candidatus Methylopumilus	NS	NS	1.693	5.751	4.257	4.328	12.395
GCA_000014125.1	Clostridium novyi NT	Bacteria	Firmicutes	Clostridia	Clostridiales	Clostridiaceae	Clostridium	NS	NS	1.687	2.404	0.478	0.649	4.449
GCA_000252445.1	Deinococcus gobiensis I-0	Bacteria	Deinococcus-Thermus	Deinococci	Deinococcales	Deinococcaceae	Deinococcus	NS	NS	1.686	3.088	4.826	3.192	15.298
GCA_000734975.2	Halomonas sp. KO116	Bacteria	Proteobacteria	Gammaproteobacteria	Oceanospirillales	Halomonadaceae	Halomonas	NS	NS	1.674	3.325	3.611	4.218	14.822
GCA_000176835.2	Serratia plymuthica 4Rx13	Bacteria	Proteobacteria	Gammaproteobacteria	Enterobacteriales	Enterobacteriaceae	Serratia	NS	NS	1.672	5.456	2.792	5.997	15.216
GCA_000585995.1	Pseudomonas brassicacearum	Bacteria	Proteobacteria	Gammaproteobacteria	Pseudomonadales	Pseudomonadaceae	Pseudomonas	NS	NS	1.669	3.836	3.231	7.425	16.374
GCA_000019125.1	Pseudomonas putida GB-1	Bacteria	Proteobacteria	Gammaproteobacteria	Pseudomonadales	Pseudomonadaceae	Pseudomonas	NS	NS	1.665	2.924	2.805	6.413	14.919
GCA_000025685.1	Haloferax volcanii DS2	Archaea	Euryarchaeota	Halobacteria	Haloferacales	Haloferacaceae	Haloferax	NS	NS	1.664	6.377	2.951	2.951	13.247
GCA_001586155.1	Pseudomonas citronellolis	Bacteria	Proteobacteria	Gammaproteobacteria	Pseudomonadales	Pseudomonadaceae	Pseudomonas	NS	NS	1.658	3.449	3.311	6.838	15.954
GCA_001559255.1	Hafnia alvei	Bacteria	Proteobacteria	Gammaproteobacteria	Enterobacteriales	Enterobacteriaceae	Hafnia	NS	NS	1.657	5.438	4.073	5.902	15.391
GCA_000828895.1	Comamonadaceae bacterium A1	Bacteria	Proteobacteria	Betaproteobacteria	Burkholderiales	Comamonadaceae	0	NS	NS	1.64	4.3	3.196	3.436	14.089
GCA_000340435.2	Mycobacterium haemophilum DSM 44634	Bacteria	Actinobacteria	Corynebacteriales	Mycobacteriaceae	Mycobacterium	0	NS	NS	1.634	3.802	4.452	3.212	15.733
GCA_000230895.2	Mycobacterium rhodesiae NBB3	Bacteria	Actinobacteria	Corynebacteriales	Mycobacteriaceae	Mycobacterium	0	NS	NS	1.631	3.869	3.522	2.418	16.435
GCA_000367205.1	Cutibacterium avidum 44067	Bacteria	Actinobacteria	Propionibacteriales	Propionibacteriaceae	Propionibacterium	0	NS	NS	1.624	1.028	3.068	3.908	12.016
GCA_000800395.1	Deinococcus swuensis	Bacteria	Deinococcus-Thermus	Deinococci	Deinococcales	Deinococcaceae	Deinococcus	NS	NS	1.621	2.718	4.134	3.844	13.751
GCA_000973505.1	Blochmannia endosymbiont of Polyrhachis (Hedomyrma) turneri	Bacteria	Proteobacteria	Gammaproteobacteria	Enterobacteriales	Enterobacteriaceae	ant endosymbionts	NS	NS	1.615	3.269	2.986	1.271	7.485
GCA_001304715.1	Megasphaera elsdenii 14-14	Bacteria	Firmicutes	Negativicutes	Selenomonadales	Veillonellaceae	Megasphaera	NS	NS	1.611	7.889	3.893	0.938	7.374
GCA_000015965.1	Prochlorococcus marinus str. MIT 9301	Bacteria	Cyanobacteria	Prochlorales	Prochlorococcaceae	Prochlorococcus	0	NS	NS	1.609	5.529	7.441	3.421	10.817
GCA_000195315.1	Coriobacterium glomerans PW2	Bacteria	Actinobacteria	Coriobacteriia	Coriobacteriales	Coriobacteriaceae	Coriobacterium	NS	NS	1.605	0.357	0.654	1.012	2.477
GCA_000017885.4	Bacillus pumilus SAFR-032	Bacteria	Firmicutes	Bacilli	Bacillales	Bacillaceae	Bacillus	NS	NS	1.597	0.472	3.713	3.552	11.588
GCA_000143145.1	Hyphomicrobium denitrificans ATCC 51888	Bacteria	Proteobacteria	Alphaproteobacteria	Rhizobiales	Hyphomicrobiaceae	Hyphomicrobium	NS	NS	1.594	15.975	4.233	4.126	15.968
GCA_001634365.1	Burkholderia sp. OLGA172	Bacteria	Proteobacteria	Betaproteobacteria	Burkholderiales	Burkholderiaceae	Burkholderia	NS	NS	1.588	4.739	3.744	6.328	15.615
GCA_000090965.1	Buchnera aphidicola BCc	Bacteria	Proteobacteria	Gammaproteobacteria	Enterobacteriales	Enterobacteriaceae	Buchnera	NS	NS	1.584	0.592	1.527	1.078	5.765
GCA_000284015.1	Blastococcus saxobsidens DD2	Bacteria	Actinobacteria	Geodermatophilales	Geodermatophilaceae	Blastococcus	0	NS	NS	1.58	4.237	3.694	2.613	15.13
GCA_000600005.1	Snodgrassella alvi wkB2	Bacteria	Proteobacteria	Betaproteobacteria	Neisseriales	Neisseriaceae	Snodgrassella	NS	NS	1.574	4.935	3.558	1.219	11.353
GCA_000789395.1	Clostridium baratii str. Sullivan	Bacteria	Firmicutes	Clostridia	Clostridiales	Clostridiaceae	Clostridium	NS	NS	1.57	1.559	0.219	1.119	5.985
GCA_000091325.1	Shewanella violacea DSS12	Bacteria	Proteobacteria	Gammaproteobacteria	Alteromonadales	Shewanellaceae	Shewanella	NS	NS	1.567	4.021	2.88	8.962	13.45
GCA_001654495.1	Streptomyces sp. SAT1	Bacteria	Actinobacteria	Streptomycetales	Streptomycetaceae	Streptomyces	0	NS	NS	1.565	3.583	4.465	2.276	15.801
GCA_000190535.1	Odoribacter splanchnicus DSM 20712	Bacteria	Bacteroidetes	Bacteroidia	Bacteroidales	Porphyromonadaceae	Odoribacter	NS	NS	1.561	3.478	-0.452	1.117	7.235
GCA_000706685.1	Staphylococcus xylosus	Bacteria	Firmicutes	Bacilli	Bacillales	Staphylococcaceae	Staphylococcus	NS	NS	1.559	0.829	2.48	1.95	9.065
GCA_000219215.1	Cupriavidus necator N-1	Bacteria	Proteobacteria	Betaproteobacteria	Burkholderiales	Burkholderiaceae	Cupriavidus	NS	NS	1.557	3.571	4.448	7.252	17.125
GCA_000590495.2	Pandoraea pnomenusa 3kgm	Bacteria	Proteobacteria	Betaproteobacteria	Burkholderiales	Burkholderiaceae	Pandoraea	NS	NS	1.557	3.743	3.434	6.075	16.446
GCA_000834395.1	Yersinia aldovae 670-83	Bacteria	Proteobacteria	Gammaproteobacteria	Enterobacteriales	Enterobacteriaceae	Yersinia	NS	NS	1.551	5.543	2.923	6.502	14.478
GCA_000019045.1	Anoxybacillus flavithermus WK1	Bacteria	Firmicutes	Bacilli	Bacillales	Bacillaceae	Anoxybacillus	NS	NS	1.548	3.245	3.934	4.178	10.411
GCA_000757825.1	Cedecea neteri	Bacteria	Proteobacteria	Gammaproteobacteria	Enterobacteriales	Enterobacteriaceae	Cedecea	NS	NS	1.544	4.367	1.446	6.56	14.35
GCA_001642655.1	Clostridium tyrobutyricum	Bacteria	Firmicutes	Clostridia	Clostridiales	Clostridiaceae	Clostridium	NS	NS	1.541	4.923	4.077	1.067	6.888
GCA_000520015.2	Chania multitudinisentens RB-25	Bacteria	Proteobacteria	Gammaproteobacteria	Enterobacteriales	Enterobacteriaceae	Chania	NS	NS	1.536	5.479	2.877	6.754	15.298
GCA_001644665.1	Fervidobacterium pennivorans	Bacteria	Thermotogae	Thermotogales	Fervidobacteriaceae	Fervidobacterium	0	NS	NS	1.536	5.054	0.083	0.837	6.429
GCA_000017865.1	Pseudothermotoga lettingae TMO	Bacteria	Thermotogae	Thermotogales	Thermotogaceae	Pseudothermotoga	0	NS	NS	1.535	1.872	-0.23	0.536	5.432
GCA_001439585.2	Aneurinibacillus sp. XH2	Bacteria	Firmicutes	Bacilli	Bacillales	Paenibacillaceae	Aneurinibacillus group	NS	NS	1.533	3.673	4.08	3.508	13.611
GCA_000166415.1	Halanaerobium hydrogeniformans	Bacteria	Firmicutes	Clostridia	Halanaerobiales	Halanaerobiaceae	Halanaerobium	NS	NS	1.532	18.887	1.305	1.04	6.88
GCA_001586165.1	Obesumbacterium proteus	Bacteria	Proteobacteria	Gammaproteobacteria	Enterobacteriales	Enterobacteriaceae	Obesumbacterium	NS	NS	1.531	4.488	2.529	5.78	13.698
GCA_000262165.1	Mycobacterium sp. MOTT36Y	Bacteria	Actinobacteria	Corynebacteriales	Mycobacteriaceae	Mycobacterium	0	NS	NS	1.528	2.932	4.484	2.165	15.736
GCA_000317835.1	Deinococcus peraridilitoris DSM 19664	Bacteria	Deinococcus-Thermus	Deinococci	Deinococcales	Deinococcaceae	Deinococcus	NS	NS	1.526	2.474	3.727	3.11	14.651
GCA_000165835.1	Achromobacter xylosoxidans A8	Bacteria	Proteobacteria	Betaproteobacteria	Burkholderiales	Alcaligenaceae	Achromobacter	NS	NS	1.523	3.834	3.499	6.164	16.944
GCA_001010805.1	Spongiibacter sp. IMCC21906	Bacteria	Proteobacteria	Gammaproteobacteria	Cellvibrionales	Spongiibacteraceae	Spongiibacter	NS	NS	1.518	2.52	3.915	6.688	12.061
GCA_000022565.1	Acidobacterium capsulatum ATCC 51196	Bacteria	Acidobacteria	Acidobacteriales	Acidobacteriaceae	Acidobacterium	0	NS	NS	1.507	7.38	4.522	6.216	14.501
GCA_000471925.1	Ralstonia pickettii DTP0602	Bacteria	Proteobacteria	Betaproteobacteria	Burkholderiales	Burkholderiaceae	Ralstonia	NS	NS	1.506	3.696	4.448	7.524	17.125
GCA_000203875.1	Ralstonia eutropha JMP134	Bacteria	Proteobacteria	Betaproteobacteria	Burkholderiales	Burkholderiaceae	Cupriavidus	NS	NS	1.505	3.586	3.308	8.12	16.57
GCA_000012845.1	Parabacteroides distasonis ATCC 8503	Bacteria	Bacteroidetes	Bacteroidia	Bacteroidales	Porphyromonadaceae	Parabacteroides	NS	NS	1.504	2.904	1.27	4.936	7.854
GCA_001028645.1	Staphylococcus capitis subsp. capitis	Bacteria	Firmicutes	Bacilli	Bacillales	Staphylococcaceae	Staphylococcus	NS	NS	1.504	1.082	2.432	1.512	8.633
GCA_000284515.1	Halobacillus halophilus DSM 2266	Bacteria	Firmicutes	Bacilli	Bacillales	Bacillaceae	Halobacillus	NS	NS	1.496	1.59	4.245	3.525	10.382
GCA_000410575.1	Pseudomonas putida H8234	Bacteria	Proteobacteria	Gammaproteobacteria	Pseudomonadales	Pseudomonadaceae	Pseudomonas	NS	NS	1.494	2.775	2.805	6.413	14.919
GCA_000007645.1	Staphylococcus epidermidis ATCC 12228	Bacteria	Firmicutes	Bacilli	Bacillales	Staphylococcaceae	Staphylococcus	NS	NS	1.491	0.488	2.573	2.165	8.811
GCA_000224675.1	Enterobacter asburiae LF7a	Bacteria	Proteobacteria	Gammaproteobacteria	Enterobacteriales	Enterobacteriaceae	Enterobacter,	NS	NS	1.491	5.848	2.142	1.972	13.313
GCA_000152245.2	Eubacterium limosum KIST612	Bacteria	Firmicutes	Clostridia	Clostridiales	Eubacteriaceae	Eubacterium	NS	NS	1.489	16.221	3.841	0.476	7.392
GCA_001644565.1	Deinococcus puniceus	Bacteria	Deinococcus-Thermus	Deinococci	Deinococcales	Deinococcaceae	Deinococcus	NS	NS	1.486	2.705	3.78	3.029	13.969
GCA_000237305.1	Streptomyces cattleya NRRL 8057 = DSM 46488	Bacteria	Actinobacteria	Streptomycetales	Streptomycetaceae	Streptomyces	0	NS	NS	1.482	3.583	4.465	2.474	15.937
GCA_000009205.1	Clostridioides difficile 630	Bacteria	Firmicutes	Clostridia	Clostridiales	Peptostreptococcaceae	Peptoclostridium	NS	NS	1.48	7.784	0.402	1.46	6.554
GCA_000725385.1	Dyella japonica A8	Bacteria	Proteobacteria	Gammaproteobacteria	Xanthomonadales	Rhodanobacteraceae	Dyella	NS	NS	1.478	3.67	2.773	7.888	15.384
GCA_000009885.1	Klebsiella pneumoniae subsp. pneumoniae NTUH-K2044	Bacteria	Proteobacteria	Gammaproteobacteria	Enterobacteriales	Enterobacteriaceae	Klebsiella	NS	NS	1.476	5.604	2.715	3.796	14.719
GCA_000498975.2	Pseudomonas mosselii SJ10	Bacteria	Proteobacteria	Gammaproteobacteria	Pseudomonadales	Pseudomonadaceae	Pseudomonas	NS	NS	1.472	3.114	3.742	5.044	15.191
GCA_000010305.1	Gemmatimonas aurantiaca T-27	Bacteria	Gemmatimonadetes	Gemmatimonadales	Gemmatimonadaceae	Gemmatimonas	0	NS	NS	1.47	3.411	2.134	5.524	13.517
GCA_000093025.1	Methylotenera versatilis 301	Bacteria	Proteobacteria	Betaproteobacteria	Methylophilales	Methylophilaceae	Methylotenera	NS	NS	1.466	15.629	3.292	7.108	15.885
GCA_000724485.1	Bacillus methanolicus MGA3	Bacteria	Firmicutes	Bacilli	Bacillales	Bacillaceae	Bacillus	NS	NS	1.466	3.869	3.812	4.32	13.64
GCA_000011145.1	Bacillus halodurans C-125	Bacteria	Firmicutes	Bacilli	Bacillales	Bacillaceae	Bacillus	NS	NS	1.463	2.843	3.931	3.725	12.08
GCA_000953635.1	Tatlockia micdadei	Bacteria	Proteobacteria	Gammaproteobacteria	Legionellales	Legionellaceae	Tatlockia	NS	NS	1.462	3.174	2.288	5.859	10.954
GCA_000236065.1	Burkholderia sp. YI23	Bacteria	Proteobacteria	Betaproteobacteria	Burkholderiales	Burkholderiaceae	Burkholderia	NS	NS	1.461	15.241	4.379	5.787	17.185
GCA_000091305.1	Streptomyces scabiei 87.22	Bacteria	Actinobacteria	Streptomycetales	Streptomycetaceae	Streptomyces	0	NS	NS	1.436	3.421	3.307	2.718	15.92
GCA_001298525.1	Psychrobacter urativorans	Bacteria	Proteobacteria	Gammaproteobacteria	Pseudomonadales	Moraxellaceae	Psychrobacter	NS	NS	1.436	2.812	2.702	3.588	11.735
GCA_000007765.1	Coxiella burnetii RSA 493	Bacteria	Proteobacteria	Gammaproteobacteria	Legionellales	Coxiellaceae	Coxiella	NS	NS	1.435	1.39	0.399	0.926	6.847
GCA_000215745.1	Enterobacter aerogenes KCTC 2190	Bacteria	Proteobacteria	Gammaproteobacteria	Enterobacteriales	Enterobacteriaceae	Enterobacter	NS	NS	1.428	5.612	3.855	6.265	15.625
GCA_000025965.1	Aromatoleum aromaticum EbN1	Bacteria	Proteobacteria	Betaproteobacteria	Rhodocyclales	Rhodocyclaceae	Aromatoleum	NS	NS	1.427	3.394	3.489	9.052	14.78
GCA_000743945.1	Basilea psittacipulmonis DSM 24701	Bacteria	Proteobacteria	Betaproteobacteria	Burkholderiales	Alcaligenaceae	Basilea	NS	NS	1.426	3.508	2.315	3.165	10.303
GCA_000517405.1	Candidatus Sodalis pierantonius str. SOPE	Bacteria	Proteobacteria	Gammaproteobacteria	Enterobacteriales	Enterobacteriaceae	Sodalis	NS	NS	1.424	2.85	1.639	1.875	8.696
GCA_000590455.1	Bacillus pumilus	Bacteria	Firmicutes	Bacilli	Bacillales	Bacillaceae	Bacillus	NS	NS	1.42	0.472	3.713	3.552	11.588
GCA_000800825.1	Bacillus sp. WP8	Bacteria	Firmicutes	Bacilli	Bacillales	Bacillaceae	Bacillus	NS	NS	1.42	0.836	4.043	3.552	10.73
GCA_000508205.1	Pseudomonas sp. TKP	Bacteria	Proteobacteria	Gammaproteobacteria	Pseudomonadales	Pseudomonadaceae	Pseudomonas	NS	NS	1.417	3.79	3.514	5.507	16.481
GCA_000317875.1	Helicobacter pylori Aklavik86	Bacteria	Proteobacteria	Epsilonproteobacteria	Campylobacterales	Helicobacteraceae	Helicobacter	NS	NS	1.416	1.876	1.665	4.08	7.826
GCA_000723505.1	Mucinivorans hirudinis	Bacteria	Bacteroidetes	Bacteroidia	Bacteroidales	Rikenellaceae	Mucinivorans	NS	NS	1.408	2.044	-0.196	3.163	5.392
GCA_000800295.1	Parvimonas micra	Bacteria	Firmicutes	Tissierellia	Tissierellales	Peptoniphilaceae	Parvimonas	NS	NS	1.403	0.154	-0.437	0.465	4.056
GCA_000218895.1	Runella slithyformis DSM 19594	Bacteria	Bacteroidetes	Cytophagia	Cytophagales	Cytophagaceae	Runella	NS	NS	1.402	4.223	3.427	5.258	15.305
GCA_000146065.2	Candidatus Cloacimonas acidaminovorans str. Evry	Bacteria	Cloacimonetes	Candidatus Cloacimonas	0	0	0	NS	NS	1.396	0.544	-1.026	0.865	4.359
GCA_001281505.1	Lawsonella clevelandensis	Bacteria	Actinobacteria	Corynebacteriales	Lawsonella	0	0	NS	NS	1.393	1.612	0.997	1.606	7.793
GCA_000279165.1	Pseudomonas stutzeri DSM 10701	Bacteria	Proteobacteria	Gammaproteobacteria	Pseudomonadales	Pseudomonadaceae	Pseudomonas	NS	NS	1.389	3.608	4.248	8.331	16.091
GCA_000313175.2	Leptospira santarosai serovar Shermani str. LT 821	Bacteria	Spirochaetes	Leptospirales	Leptospiraceae	Leptospira	0	NS	NS	1.387	2.688	3.608	4.206	13.665
GCA_000153165.2	Maribacter sp. HTCC2170	Bacteria	Bacteroidetes	Flavobacteriia	Flavobacteriales	Flavobacteriaceae	Maribacter	NS	NS	1.381	3.319	3.168	5.761	13.457
GCA_000021365.1	Oligotropha carboxidovorans OM5	Bacteria	Proteobacteria	Alphaproteobacteria	Rhizobiales	Bradyrhizobiaceae	Oligotropha	NS	NS	1.376	3.811	2.862	4.898	15.598
GCA_000179635.2	Ruminococcus albus 7 = DSM 20455	Bacteria	Firmicutes	Clostridia	Clostridiales	Ruminococcaceae	Ruminococcus	NS	NS	1.372	8.049	2.558	0.771	4.972
GCA_000196895.1	Halalkalicoccus jeotgali B3	Archaea	Euryarchaeota	Halobacteria	Halobacteriales	Halobacteriaceae	Halalkalicoccus	NS	NS	1.371	9.306	3.074	2.595	13.679
GCA_000024085.1	Kangiella koreensis DSM 16069	Bacteria	Proteobacteria	Gammaproteobacteria	Oceanospirillales	Alcanivoracaceae	Kangiella	NS	NS	1.37	2.763	2.371	4.112	11.664
GCA_000022205.1	Halorubrum lacusprofundi ATCC 49239	Archaea	Euryarchaeota	Halobacteria	Haloferacales	Haloferacaceae	Halorubrum	NS	NS	1.36	6.486	3.286	2.595	12.567
GCA_000240325.1	Klebsiella michiganensis	Bacteria	Proteobacteria	Gammaproteobacteria	Enterobacteriales	Enterobacteriaceae	Klebsiella	NS	NS	1.356	6.476	4.912	2.632	16.213
GCA_000013945.1	Leptospira borgpetersenii serovar Hardjo-bovis str. L550	Bacteria	Spirochaetes	Leptospirales	Leptospiraceae	Leptospira	0	NS	NS	1.355	2.781	3.512	4.206	14.18
GCA_000013745.1	Rhodopseudomonas palustris BisB18	Bacteria	Proteobacteria	Alphaproteobacteria	Rhizobiales	Bradyrhizobiaceae	Rhodopseudomonas	NS	NS	1.336	11.194	6.644	9.274	17.334
GCA_000246855.1	Niastella koreensis GR20-10	Bacteria	Bacteroidetes	Sphingobacteriia	Sphingobacteriales	Chitinophagaceae	Niastella	NS	NS	1.331	4.078	4.283	4.153	16.428
GCA_000739375.1	Comamonas testosteroni TK102	Bacteria	Proteobacteria	Betaproteobacteria	Burkholderiales	Comamonadaceae	Comamonas	NS	NS	1.328	3.774	3.427	5.671	16.009
GCA_001302585.1	Kibdelosporangium phytohabitans	Bacteria	Actinobacteria	Pseudonocardiales	Pseudonocardiaceae	Kibdelosporangium	0	NS	NS	1.325	2.909	3.322	2.738	16.581
GCA_000812665.2	Halocynthiibacter arcticus	Bacteria	Proteobacteria	Alphaproteobacteria	Rhodobacterales	Rhodobacteraceae	Halocynthiibacter	NS	NS	1.324	4.821	2.609	6.185	14.027
GCA_000010805.1	Rhodococcus opacus B4	Bacteria	Actinobacteria	Corynebacteriales	Nocardiaceae	Rhodococcus	0	NS	NS	1.322	6.79	3.528	2.276	15.879
GCA_000236685.1	Sphaerochaeta pleomorpha str. Grapes	Bacteria	Spirochaetes	Spirochaetales	Spirochaetaceae	Sphaerochaeta	0	NS	NS	1.321	6.903	2.533	1.879	6.711
GCA_001314995.1	Bacteroides ovatus	Bacteria	Bacteroidetes	Bacteroidia	Bacteroidales	Bacteroidaceae	Bacteroides	NS	NS	1.302	6.993	0.866	5.099	8.734
GCA_001558475.1	Vibrio mimicus	Bacteria	Proteobacteria	Gammaproteobacteria	Vibrionales	Vibrionaceae	Vibrio	NS	NS	1.301	2.961	2.403	8.058	10.227
GCA_000283655.1	Azospirillum lipoferum 4B	Bacteria	Proteobacteria	Alphaproteobacteria	Rhodospirillales	Rhodospirillaceae	Azospirillum	NS	NS	1.3	17.403	5.594	6.956	16.81
GCA_000367425.1	Raoultella ornithinolytica B6	Bacteria	Proteobacteria	Gammaproteobacteria	Enterobacteriales	Enterobacteriaceae	Raoultella	NS	NS	1.299	5.604	2.715	3.918	14.719
GCA_001688665.1	Lachnoclostridium sp. YL32	Bacteria	Firmicutes	Clostridia	Clostridiales	Lachnospiraceae	0	NS	NS	1.299	6.861	3.76	1.334	9.902
GCA_000724775.3	Lysinibacillus fusiformis	Bacteria	Firmicutes	Bacilli	Bacillales	Bacillaceae	Lysinibacillus	NS	NS	1.289	1.628	2.24	4.026	11.275
GCA_000316685.1	Synechococcus sp. PCC 6312	Bacteria	Cyanobacteria	Oscillatoriophycideae	Chroococcales	Synechococcus	0	NS	NS	1.282	6.747	7.116	5.887	12.136
GCA_000010005.1	Lactobacillus reuteri JCM 1112	Bacteria	Firmicutes	Bacilli	Lactobacillales	Lactobacillaceae	Lactobacillus	NS	NS	1.275	3.103	0.997	0.822	3.161
GCA_000183135.1	Paludibacter propionicigenes WB4	Bacteria	Bacteroidetes	Bacteroidia	Bacteroidales	Porphyromonadaceae	Paludibacter	NS	NS	1.27	6.044	5.704	4.761	10.93
GCA_000247715.1	Gordonia polyisoprenivorans VH2	Bacteria	Actinobacteria	Corynebacteriales	Gordoniaceae	Gordonia	0	NS	NS	1.269	3.451	4.729	2.637	14.831
GCA_001548015.1	Methylobacterium aquaticum	Bacteria	Proteobacteria	Alphaproteobacteria	Rhizobiales	Methylobacteriaceae	Methylobacterium	NS	NS	1.266	17.104	6.973	6.494	17.309
GCA_000016345.1	Polynucleobacter asymbioticus QLW-P1DMWA-1	Bacteria	Proteobacteria	Betaproteobacteria	Burkholderiales	Burkholderiaceae	Polynucleobacter	NS	NS	1.265	5.826	4.328	6.893	15.096
GCA_000021325.1	Gluconacetobacter diazotrophicus PA1 5	Bacteria	Proteobacteria	Alphaproteobacteria	Rhodospirillales	Acetobacteraceae	Gluconacetobacter	NS	NS	1.262	5.191	6.696	6.637	16.846
GCA_001553955.1	Moraxella osloensis	Bacteria	Proteobacteria	Gammaproteobacteria	Pseudomonadales	Moraxellaceae	Moraxella	NS	NS	1.262	3.444	2.436	3.301	12.526
GCA_000165465.1	Halanaerobium praevalens DSM 2228	Bacteria	Firmicutes	Clostridia	Halanaerobiales	Halanaerobiaceae	Halanaerobium	NS	NS	1.258	1.46	-0.328	1.117	5.254
GCA_000212735.1	Haliscomenobacter hydrossis DSM 1100	Bacteria	Bacteroidetes	Sphingobacteriia	Sphingobacteriales	Saprospiraceae	Haliscomenobacter	NS	NS	1.252	3.787	3.586	3.859	15.294
GCA_000972245.3	Bacillus endophyticus	Bacteria	Firmicutes	Bacilli	Bacillales	Bacillaceae	Bacillus	NS	NS	1.252	2.808	3.554	3.23	13.51
GCA_001558415.1	Vibrio fluvialis	Bacteria	Proteobacteria	Gammaproteobacteria	Vibrionales	Vibrionaceae	Vibrio	NS	NS	1.251	3.368	2.893	8.574	12.095
GCA_000512915.1	Barnesiella viscericola DSM 18177	Bacteria	Bacteroidetes	Bacteroidia	Bacteroidales	Porphyromonadaceae	Barnesiella	NS	NS	1.25	6.193	0.736	0.966	8.021
GCA_000022525.1	Neorickettsia risticii str. Illinois	Bacteria	Proteobacteria	Alphaproteobacteria	Rickettsiales	Anaplasmataceae	Neorickettsia	NS	NS	1.245	1.275	1.293	3.927	7.301
GCA_000166135.1	Frankia inefficax	Bacteria	Actinobacteria	Frankiales	Frankiaceae	Frankia	0	NS	NS	1.245	3.914	4.68	2.363	16.474
GCA_000012445.1	Pseudomonas fluorescens Pf0-1	Bacteria	Proteobacteria	Gammaproteobacteria	Pseudomonadales	Pseudomonadaceae	Pseudomonas	NS	NS	1.242	3.887	4.582	5.292	16.598
GCA_000019945.1	Methylobacterium populi BJ001	Bacteria	Proteobacteria	Alphaproteobacteria	Rhizobiales	Methylobacteriaceae	Methylobacterium	NS	NS	1.242	17.463	7.071	5.915	17.326
GCA_000009305.1	Helicobacter acinonychis str. Sheeba	Bacteria	Proteobacteria	Epsilonproteobacteria	Campylobacterales	Helicobacteraceae	Helicobacter	NS	NS	1.238	1.876	1.665	4.08	7.913
GCA_000025805.1	Bacillus megaterium DSM 319	Bacteria	Firmicutes	Bacilli	Bacillales	Bacillaceae	Bacillus	NS	NS	1.233	3.094	3.733	3.917	13
GCA_000013565.1	Jannaschia sp. CCS1	Bacteria	Proteobacteria	Alphaproteobacteria	Rhodobacterales	Rhodobacteraceae	Jannaschia	NS	NS	1.231	10.046	5.936	4.514	16.132
GCA_000147335.1	Cyanothece sp. PCC 7822	Bacteria	Cyanobacteria	Oscillatoriophycideae	Chroococcales	Cyanothece	0	NS	NS	1.229	11.906	7.176	4.205	17.367
GCA_000550805.1	Corynebacterium vitaeruminis DSM 20294	Bacteria	Actinobacteria	Corynebacteriales	Corynebacteriaceae	Corynebacterium	0	NS	NS	1.229	2.478	5.003	3.281	10.916
GCA_000016185.1	Rhodospirillum centenum SW	Bacteria	Proteobacteria	Alphaproteobacteria	Rhodospirillales	Rhodospirillaceae	Rhodospirillum	NS	NS	1.225	8.453	5.91	8.296	15.625
GCA_001021045.1	Corynebacterium testudinoris	Bacteria	Actinobacteria	Corynebacteriales	Corynebacteriaceae	Corynebacterium	0	NS	NS	1.225	1.877	3.832	2.99	9.479
GCA_000265365.1	Alistipes finegoldii DSM 17242	Bacteria	Bacteroidetes	Bacteroidia	Bacteroidales	Rikenellaceae	Alistipes	NS	NS	1.219	6.698	-0.263	0.458	6.119
GCA_000196275.1	Deinococcus geothermalis DSM 11300	Bacteria	Deinococcus-Thermus	Deinococci	Deinococcales	Deinococcaceae	Deinococcus	NS	NS	1.213	2.714	3.278	3.986	14.78
GCA_000517625.1	Halostagnicola larsenii XH-48	Archaea	Euryarchaeota	Halobacteria	Natrialbales	Natrialbaceae	Halostagnicola	NS	NS	1.213	9.687	3.463	1.587	13.756
GCA_000973545.1	Blochmannia endosymbiont of Camponotus (Colobopsis) obliquus	Bacteria	Proteobacteria	Gammaproteobacteria	Enterobacteriales	Enterobacteriaceae	ant endosymbionts	NS	NS	1.212	3.121	2.963	0.915	7.778
GCA_000344805.1	Bradyrhizobium oligotrophicum S58	Bacteria	Proteobacteria	Alphaproteobacteria	Rhizobiales	Bradyrhizobiaceae	Bradyrhizobium	NS	NS	1.211	6.289	7.29	7.739	19.327
GCA_000336425.1	Serratia marcescens WW4	Bacteria	Proteobacteria	Gammaproteobacteria	Enterobacteriales	Enterobacteriaceae	Serratia	NS	NS	1.2	4.567	3.652	6.135	15.22
GCA_000219535.2	Brevibacillus laterosporus LMG 15441	Bacteria	Firmicutes	Bacilli	Bacillales	Paenibacillaceae	Brevibacillus	NS	NS	1.193	3.595	4.041	3.596	15.266
GCA_001278845.1	Actinomyces sp. oral taxon 414	Bacteria	Actinobacteria	Actinomycetales	Actinomycetaceae	Actinomyces	0	NS	NS	1.193	2.267	0.475	-0.352	6.807
GCA_000008485.1	Legionella pneumophila subsp. pneumophila str. Philadelphia 1	Bacteria	Proteobacteria	Gammaproteobacteria	Legionellales	Legionellaceae	Legionella	NS	NS	1.189	1.823	1.818	6.45	10.134
GCA_001590615.1	Legionella pneumophila subsp. pascullei	Bacteria	Proteobacteria	Gammaproteobacteria	Legionellales	Legionellaceae	Legionella	NS	NS	1.189	1.596	2.323	5.164	11.613
GCA_000026125.1	Herminiimonas arsenicoxydans	Bacteria	Proteobacteria	Betaproteobacteria	Burkholderiales	Oxalobacteraceae	Herminiimonas	NS	NS	1.181	3.772	2.91	5.603	15.389
GCA_000019845.1	Beijerinckia indica subsp. indica ATCC 9039	Bacteria	Proteobacteria	Alphaproteobacteria	Rhizobiales	Beijerinckiaceae	Beijerinckia	NS	NS	1.18	4.95	6.404	6.892	17.592
GCA_000287215.2	Aeromonas media WS	Bacteria	Proteobacteria	Gammaproteobacteria	Aeromonadales	Aeromonadaceae	Aeromonas	NS	NS	1.18	4.518	2.911	8.272	14.905
GCA_000283575.1	Oscillibacter valericigenes Sjm18-20	Bacteria	Firmicutes	Clostridia	Clostridiales	Oscillospiraceae	Oscillibacter	NS	NS	1.17	7.313	0.98	0.476	6.429
GCA_000020685.1	Deinococcus deserti VCD115	Bacteria	Deinococcus-Thermus	Deinococci	Deinococcales	Deinococcaceae	Deinococcus	NS	NS	1.169	2.085	3.529	3.029	14.944
GCA_000214355.1	Treponema azotonutricium ZAS-9	Bacteria	Spirochaetes	Spirochaetales	Spirochaetaceae	Treponema	0	NS	NS	1.167	8.133	4.555	1.161	6.719
GCA_000093145.3	Comamonas testosteroni CNB-2	Bacteria	Proteobacteria	Betaproteobacteria	Burkholderiales	Comamonadaceae	Comamonas	NS	NS	1.166	3.774	3.427	7.783	16.506
GCA_000214175.1	Hoyosella subflava DQS3-9A1	Bacteria	Actinobacteria	Corynebacteriales	Mycobacteriaceae	Amycolicicoccus	0	NS	NS	1.165	3.129	3.373	2.418	15.109
GCA_001687665.2	Planococcus donghaensis	Bacteria	Firmicutes	Bacilli	Bacillales	Planococcaceae	Planococcus	NS	NS	1.152	1.996	3.609	3.583	10.859
GCA_000016905.1	Thermosipho melanesiensis BI429	Bacteria	Thermotogae	Thermotogales	Fervidobacteriaceae	Thermosipho	0	NS	NS	1.149	2.096	-0.693	0.536	5.256
GCA_000767275.2	Fervidobacterium islandicum	Bacteria	Thermotogae	Thermotogales	Fervidobacteriaceae	Fervidobacterium	0	NS	NS	1.138	2.73	-0.428	1.052	7.032
GCA_000091785.1	Legionella longbeachae NSW150	Bacteria	Proteobacteria	Gammaproteobacteria	Legionellales	Legionellaceae	Legionella	NS	NS	1.136	3.161	2.526	4.043	12.018
GCA_000233435.1	Blattabacterium sp. (Mastotermes darwiniensis) str. MADAR	Bacteria	Bacteroidetes	Flavobacteriia	Flavobacteriales	Blattabacteriaceae	Blattabacterium	NS	NS	1.13	-0.204	2.649	2.962	3.976
GCA_000317555.1	Gloeocapsa sp. PCC 7428	Bacteria	Cyanobacteria	Oscillatoriophycideae	Chroococcales	Gloeocapsa	0	NS	NS	1.128	7.4	7.219	3.842	16.416
GCA_000993785.2	Streptomyces xiamenensis	Bacteria	Actinobacteria	Streptomycetales	Streptomycetaceae	Streptomyces	0	NS	NS	1.118	3.239	3.454	2.241	15.051
GCA_000184345.1	Spirochaeta thermophila DSM 6578	Bacteria	Spirochaetes	Spirochaetales	Spirochaetaceae	Spirochaeta	0	NS	NS	1.115	5.155	2.736	1.677	7.134
GCA_000013905.1	Psychrobacter cryohalolentis K5	Bacteria	Proteobacteria	Gammaproteobacteria	Pseudomonadales	Moraxellaceae	Psychrobacter	NS	NS	1.106	3.288	2.371	3.944	13.002
GCA_000512355.1	Legionella oakridgensis ATCC 33761 = DSM 21215	Bacteria	Proteobacteria	Gammaproteobacteria	Legionellales	Legionellaceae	Legionella	NS	NS	1.098	2.365	1.827	3.451	10.558
GCA_001605965.1	Pseudomonas koreensis	Bacteria	Proteobacteria	Gammaproteobacteria	Pseudomonadales	Pseudomonadaceae	Pseudomonas	NS	NS	1.089	3.69	3.79	5.292	14.95
GCA_001655245.1	Mycobacterium vaccae 95051	Bacteria	Actinobacteria	Corynebacteriales	Mycobacteriaceae	Mycobacterium	0	NS	NS	1.085	3.509	4.564	2.418	15.442
GCA_000008765.1	Clostridium acetobutylicum ATCC 824	Bacteria	Firmicutes	Clostridia	Clostridiales	Clostridiaceae	Clostridium	NS	NS	1.084	5.464	4.526	1.63	7.996
GCA_000006765.1	Pseudomonas aeruginosa PAO1	Bacteria	Proteobacteria	Gammaproteobacteria	Pseudomonadales	Pseudomonadaceae	Pseudomonas	NS	NS	1.081	3.727	4.248	8.36	16.282
GCA_000017205.1	Pseudomonas aeruginosa PA7	Bacteria	Proteobacteria	Gammaproteobacteria	Pseudomonadales	Pseudomonadaceae	Pseudomonas	NS	NS	1.081	3.727	4.248	8.482	16.383
GCA_000349845.1	Pseudomonas denitrificans ATCC 13867	Bacteria	Proteobacteria	Gammaproteobacteria	Pseudomonadales	Pseudomonadaceae	Pseudomonas	NS	NS	1.081	3.703	2.674	7.54	15.143
GCA_000092265.1	Moraxella catarrhalis BBH18	Bacteria	Proteobacteria	Gammaproteobacteria	Pseudomonadales	Moraxellaceae	Moraxella	NS	NS	1.072	2.827	1.59	3.547	10.874
GCA_001275365.1	Francisella persica ATCC VR-331	Bacteria	Proteobacteria	Gammaproteobacteria	Thiotrichales	Francisellaceae	Francisella	NS	NS	1.072	3.333	0.858	0.534	6.313
GCA_000010725.1	Azospirillum sp. B510	Bacteria	Proteobacteria	Alphaproteobacteria	Rhodospirillales	Rhodospirillaceae	Azospirillum	NS	NS	1.064	5.824	6.231	6.956	17.795
GCA_000953695.1	Aliivibrio wodanis	Bacteria	Proteobacteria	Gammaproteobacteria	Vibrionales	Vibrionaceae	Aliivibrio	NS	NS	1.063	3.333	2.572	8.353	10.404
GCA_000235405.2	Fervidobacterium pennivorans DSM 9078	Bacteria	Thermotogae	Thermotogales	Fervidobacteriaceae	Fervidobacterium	0	NS	NS	1.062	3.171	-0.347	0.837	6.618
GCA_001687805.1	Vibrio scophthalmi	Bacteria	Proteobacteria	Gammaproteobacteria	Vibrionales	Vibrionaceae	Vibrio	NS	NS	1.059	3.066	3.135	8.747	10.932
GCA_001010785.1	Pandoraea apista	Bacteria	Proteobacteria	Betaproteobacteria	Burkholderiales	Burkholderiaceae	Pandoraea	NS	NS	1.058	3.832	3.362	5.65	16.008
GCA_001465545.3	Pandoraea norimbergensis	Bacteria	Proteobacteria	Betaproteobacteria	Burkholderiales	Burkholderiaceae	Pandoraea	NS	NS	1.058	3.742	3.565	4.75	16.514
GCA_000632805.1	Dyella jiangningensis	Bacteria	Proteobacteria	Gammaproteobacteria	Xanthomonadales	Rhodanobacteraceae	Dyella	NS	NS	1.056	3.785	2.756	9.045	16.292
GCA_000177615.2	Frankia symbiont of Datisca glomerata	Bacteria	Actinobacteria	Frankiales	Frankiaceae	Frankia	0	NS	NS	1.048	4.183	5.45	2.575	15.857
GCA_000009125.1	Ralstonia solanacearum GMI1000	Bacteria	Proteobacteria	Betaproteobacteria	Burkholderiales	Burkholderiaceae	Ralstonia	NS	NS	1.045	4.036	3.376	4.334	15.7
GCA_000444875.1	Streptomyces collinus Tu 365	Bacteria	Actinobacteria	Streptomycetales	Streptomycetaceae	Streptomyces	0	NS	NS	1.042	3.469	3.645	2.849	15.931
GCA_001678905.1	Dermabacter vaginalis	Bacteria	Actinobacteria	Micrococcales	Dermabacteraceae	Dermabacter	0	NS	NS	1.034	-0.04	3.31	3.239	9.774
GCA_000196875.1	Halomonas elongata DSM 2581	Bacteria	Proteobacteria	Gammaproteobacteria	Oceanospirillales	Halomonadaceae	Halomonas	NS	NS	1.033	2.708	3.359	5.41	14.065
GCA_000215325.1	Ralstonia solanacearum Po82	Bacteria	Proteobacteria	Betaproteobacteria	Burkholderiales	Burkholderiaceae	Ralstonia	NS	NS	1.031	3.619	3.231	4.334	15.997
GCA_001267175.1	Oblitimonas alkaliphila	Bacteria	Proteobacteria	Gammaproteobacteria	Pseudomonadales	Pseudomonadaceae	Oblitimonas	NS	NS	1.029	1.703	2.369	5.803	9.682
GCA_001442815.1	Staphylococcus agnetis	Bacteria	Firmicutes	Bacilli	Bacillales	Staphylococcaceae	Staphylococcus	NS	NS	1.029	1.948	3.155	2.464	10.499
GCA_000010105.1	Rhodococcus erythropolis PR4	Bacteria	Actinobacteria	Corynebacteriales	Nocardiaceae	Rhodococcus	0	NS	NS	1.027	2.92	3.772	2.418	15.461
GCA_000020045.1	Paraburkholderia phymatum STM815	Bacteria	Proteobacteria	Betaproteobacteria	Burkholderiales	Burkholderiaceae	Paraburkholderia	NS	NS	1.027	17.911	5.929	4.703	18.062
GCA_001688625.1	Flavonifractor plautii	Bacteria	Firmicutes	Clostridia	Clostridiales	Flavonifractor	0	NS	NS	1.021	9.221	4.158	1.705	7.772
GCA_000009745.1	Vibrio vulnificus YJ016	Bacteria	Proteobacteria	Gammaproteobacteria	Vibrionales	Vibrionaceae	Vibrio	NS	NS	1.012	2.78	3.034	9.731	12.17
GCA_000014145.1	Cytophaga hutchinsonii ATCC 33406	Bacteria	Bacteroidetes	Cytophagia	Cytophagales	Cytophagaceae	Cytophaga	NS	NS	1.007	3.615	3.076	6.13	14.349
GCA_000013025.1	Hyphomonas neptunium ATCC 15444	Bacteria	Proteobacteria	Alphaproteobacteria	Rhodobacterales	Hyphomonadaceae	Hyphomonas	NS	NS	1.005	2.43	3.692	4.103	13.727
GCA_001499655.1	Protochlamydia naegleriophila	Bacteria	Chlamydiae	Chlamydiales	Parachlamydiaceae	Candidatus Protochlamydia	0	NS	NS	0.987	0.437	1.56	2.713	10.475
GCA_000277715.1	Pseudopropionibacterium propionicum F0230a	Bacteria	Actinobacteria	Propionibacteriales	Propionibacteriaceae	Propionibacterium	0	NS	NS	0.984	3.568	0.219	5.254	9.957
GCA_000162235.2	Fusobacterium nucleatum subsp. vincentii 3_1_36A2	Bacteria	Fusobacteria	Fusobacteriales	Fusobacteriaceae	Fusobacterium	0	NS	NS	0.982	1.775	0.723	0.893	4.349
GCA_900011245.1	Bradyrhizobium sp.	Bacteria	Proteobacteria	Alphaproteobacteria	Rhizobiales	Bradyrhizobiaceae	Bradyrhizobium	NS	NS	0.979	4.348	4.866	8.199	17.134
GCA_000196095.1	Vibrio parahaemolyticus RIMD 2210633	Bacteria	Proteobacteria	Gammaproteobacteria	Vibrionales	Vibrionaceae	Vibrio	NS	NS	0.976	2.978	3.053	9.904	11.832
GCA_000709555.1	endosymbiont of Llaveia axin axin	Bacteria	Bacteroidetes	Flavobacteriia	0	0	0	NS	NS	0.965	0.376	1.235	3.658	1.681
GCA_001553935.1	Actinomyces oris	Bacteria	Actinobacteria	Actinomycetales	Actinomycetaceae	Actinomyces	0	NS	NS	0.964	3.141	2.313	1.502	10.028
GCA_001021385.1	Mycobacterium sp. EPa45	Bacteria	Actinobacteria	Corynebacteriales	Mycobacteriaceae	Mycobacterium	0	NS	NS	0.963	3.721	3.946	2.352	15.906
GCA_000402035.1	Burkholderia sp. RPE64	Bacteria	Proteobacteria	Betaproteobacteria	Burkholderiales	Burkholderiaceae	Burkholderia	NS	NS	0.962	14.501	4.601	5.787	17.109
GCA_000019445.1	Pseudomonas putida W619	Bacteria	Proteobacteria	Gammaproteobacteria	Pseudomonadales	Pseudomonadaceae	Pseudomonas	NS	NS	0.962	3.114	3.742	7.498	15.216
GCA_000441555.1	Candidatus Profftella armatura	Bacteria	Proteobacteria	Betaproteobacteria	Candidatus Profftella	0	0	NS	NS	0.96	2.508	2.002	0.825	6.29
GCA_000972765.1	Verrucomicrobia bacterium IMCC26134	Bacteria	Verrucomicrobia	unclassified Verrucomicrobia	0	0	0	NS	NS	0.959	2.433	3.474	6.11	11.819
GCA_000973625.1	Polynucleobacter duraquae	Bacteria	Proteobacteria	Betaproteobacteria	Burkholderiales	Burkholderiaceae	Polynucleobacter	NS	NS	0.959	11.244	5.8	3.736	14.211
GCA_000091465.1	Vibrio tasmaniensis LGP32	Bacteria	Proteobacteria	Gammaproteobacteria	Vibrionales	Vibrionaceae	Vibrio	NS	NS	0.957	2.706	3.673	8.389	11.914
GCA_000304215.1	Bifidobacterium asteroides PRL2011	Bacteria	Actinobacteria	Bifidobacteriales	Bifidobacteriaceae	Bifidobacterium	0	NS	NS	0.957	0.481	1.417	0.007	3.604
GCA_000217635.1	Buchnera aphidicola (Cinara tujafilina)	Bacteria	Proteobacteria	Gammaproteobacteria	Enterobacteriales	Enterobacteriaceae	Buchnera	NS	NS	0.956	-0.334	1.496	1.078	4.021
GCA_001507665.1	Deinococcus actinosclerus	Bacteria	Deinococcus-Thermus	Deinococci	Deinococcales	Deinococcaceae	Deinococcus	NS	NS	0.956	2.719	3.828	4.067	13.283
GCA_001606025.1	Psychrobacter alimentarius	Bacteria	Proteobacteria	Gammaproteobacteria	Pseudomonadales	Moraxellaceae	Psychrobacter	NS	NS	0.952	3.198	2.574	3.936	13.483
GCA_001189495.1	Eubacterium sulci ATCC 35585	Bacteria	Firmicutes	Clostridia	Clostridiales	Clostridiales Family XIII. Incertae Sedis	0	NS	NS	0.947	4.31	1.309	1.12	5.06
GCA_000024105.1	Anaerococcus prevotii DSM 20548	Bacteria	Firmicutes	Tissierellia	Tissierellales	Peptoniphilaceae	Anaerococcus	NS	NS	0.943	0.708	-1.062	2.157	3.097
GCA_000147075.1	Spirochaeta thermophila DSM 6192	Bacteria	Spirochaetes	Spirochaetales	Spirochaetaceae	Spirochaeta	0	NS	NS	0.943	6.915	5.018	1.677	8.175
GCA_000961095.1	Paenibacillus beijingensis	Bacteria	Firmicutes	Bacilli	Bacillales	Paenibacillaceae	Paenibacillus	NS	NS	0.943	2.795	3.837	3.434	13.271
GCA_000145035.1	Butyrivibrio proteoclasticus B316	Bacteria	Firmicutes	Clostridia	Clostridiales	Lachnospiraceae	Butyrivibrio	NS	NS	0.939	10.842	0.97	0.69	5.032
GCA_001023575.1	Actinobacteria bacterium IMCC26256	Bacteria	Actinobacteria	0	0	0	0	NS	NS	0.937	8.603	3.815	3.004	14.078
GCA_000008385.1	Wolbachia endosymbiont strain TRS of Brugia malayi	Bacteria	Proteobacteria	Alphaproteobacteria	Rickettsiales	Anaplasmataceae	Wolbachieae	NS	NS	0.936	1.363	1.411	3.785	6.834
GCA_000016645.1	Flavobacterium johnsoniae UW101	Bacteria	Bacteroidetes	Flavobacteriia	Flavobacteriales	Flavobacteriaceae	Flavobacterium	NS	NS	0.936	3.354	3.555	4.674	15.833
GCA_000172995.2	Halogeometricum borinquense DSM 11551	Archaea	Euryarchaeota	Halobacteria	Haloferacales	Haloferacaceae	Halogeometricum	NS	NS	0.936	9.609	2.871	2.977	13.43
GCA_000305785.2	Simiduia agarivorans SA1 = DSM 21679	Bacteria	Proteobacteria	Gammaproteobacteria	Cellvibrionales	Cellvibrionaceae	Simiduia	NS	NS	0.936	2.015	2.755	9.29	11.742
GCA_000013865.1	Polaromonas sp. JS666	Bacteria	Proteobacteria	Betaproteobacteria	Burkholderiales	Comamonadaceae	Polaromonas	NS	NS	0.935	3.966	4.371	3.663	16.761
GCA_000007685.1	Leptospira interrogans serovar Copenhageni str. Fiocruz L1-130	Bacteria	Spirochaetes	Leptospirales	Leptospiraceae	Leptospira	0	NS	NS	0.934	2.419	3.589	4.206	13.839
GCA_000024785.1	Gordonia bronchialis DSM 43247	Bacteria	Actinobacteria	Corynebacteriales	Gordoniaceae	Gordonia	0	NS	NS	0.925	2.229	3.576	2.308	14.718
GCA_000011945.1	Anaplasma marginale str. St. Maries	Bacteria	Proteobacteria	Alphaproteobacteria	Rickettsiales	Anaplasmataceae	Anaplasma	NS	NS	0.923	2.319	1.842	3.704	7.228
GCA_001433955.1	Fusobacterium nucleatum subsp. polymorphum	Bacteria	Fusobacteria	Fusobacteriales	Fusobacteriaceae	Fusobacterium	0	NS	NS	0.921	2.802	0.879	0.284	4.419
GCA_000525635.1	Kutzneria albida DSM 43870	Bacteria	Actinobacteria	Pseudonocardiales	Pseudonocardiaceae	Kutzneria	0	NS	NS	0.921	3.173	3.644	2.241	16.521
GCA_001186335.1	Pseudomonas trivialis	Bacteria	Proteobacteria	Gammaproteobacteria	Pseudomonadales	Pseudomonadaceae	Pseudomonas	NS	NS	0.919	3.431	3.359	5.507	15.394
GCA_000055785.1	Chromohalobacter salexigens DSM 3043	Bacteria	Proteobacteria	Gammaproteobacteria	Oceanospirillales	Halomonadaceae	Chromohalobacter	NS	NS	0.918	4.877	2.642	1.526	13.216
GCA_001025195.1	Bifidobacterium catenulatum DSM 16992 = JCM 1194 = LMG 11043	Bacteria	Actinobacteria	Bifidobacteriales	Bifidobacteriaceae	Bifidobacterium	0	NS	NS	0.91	0.668	1.413	0.23	2.859
GCA_000018005.1	Frankia sp. EAN1pec	Bacteria	Actinobacteria	Frankiales	Frankiaceae	Frankia	0	NS	NS	0.905	6.114	6.356	2.831	17.656
GCA_000283475.1	Ralstonia solanacearum PSI07	Bacteria	Proteobacteria	Betaproteobacteria	Burkholderiales	Burkholderiaceae	Ralstonia	NS	NS	0.905	3.717	4.168	4.334	16.255
GCA_001187505.1	Mycobacterium goodii	Bacteria	Actinobacteria	Corynebacteriales	Mycobacteriaceae	Mycobacterium	0	NS	NS	0.901	3.501	4.612	2.346	15.467
GCA_000020205.1	Ralstonia pickettii 12J	Bacteria	Proteobacteria	Betaproteobacteria	Burkholderiales	Burkholderiaceae	Ralstonia	NS	NS	0.9	3.761	4.248	6.54	16.378
GCA_000973105.1	Zobellia galactanivorans	Bacteria	Bacteroidetes	Flavobacteriia	Flavobacteriales	Flavobacteriaceae	Zobellia	NS	NS	0.898	4.423	3.574	5.188	11.599
GCA_000025265.1	Conexibacter woesei DSM 14684	Bacteria	Actinobacteria	Thermoleophilia	Solirubrobacterales	Conexibacteraceae	Conexibacter	NS	NS	0.895	3.584	4.296	3.196	14.987
GCA_000155675.2	Octadecabacter antarcticus 307	Bacteria	Proteobacteria	Alphaproteobacteria	Rhodobacterales	Rhodobacteraceae	Octadecabacter	NS	NS	0.893	4.411	4.695	4.017	15.877
GCA_000024285.1	Alicyclobacillus acidocaldarius subsp. acidocaldarius DSM 446	Bacteria	Firmicutes	Bacilli	Bacillales	Alicyclobacillaceae	Alicyclobacillus	NS	NS	0.891	1.833	4.552	2.029	9.913
GCA_000024065.1	Jonesia denitrificans DSM 20603	Bacteria	Actinobacteria	Micrococcales	Jonesiaceae	Jonesia	0	NS	NS	0.889	3.687	3.289	3.469	12.924
GCA_000185885.1	Staphylococcus pseudintermedius HKU10-03	Bacteria	Firmicutes	Bacilli	Bacillales	Staphylococcaceae	Staphylococcus	NS	NS	0.881	1.115	2.515	1.94	10.02
GCA_000091725.1	Propionibacterium freudenreichii subsp. shermanii CIRM-BIA1	Bacteria	Actinobacteria	Propionibacteriales	Propionibacteriaceae	Propionibacterium	0	NS	NS	0.88	2.291	2.219	2.018	11.669
GCA_000011805.1	Vibrio fischeri ES114	Bacteria	Proteobacteria	Gammaproteobacteria	Vibrionales	Vibrionaceae	Aliivibrio	NS	NS	0.88	3.844	2.493	8.231	10.979
GCA_000196495.1	Aliivibrio salmonicida LFI1238	Bacteria	Proteobacteria	Gammaproteobacteria	Vibrionales	Vibrionaceae	Aliivibrio	NS	NS	0.879	2.72	3.349	8.174	11.228
GCA_000186385.1	Deinococcus maricopensis DSM 21211	Bacteria	Deinococcus-Thermus	Deinococci	Deinococcales	Deinococcaceae	Deinococcus	NS	NS	0.876	1.308	3.959	2.856	11.144
GCA_000144625.1	[Clostridium] saccharolyticum WM1	Bacteria	Firmicutes	Clostridia	Clostridiales	Lachnospiraceae	0	NS	NS	0.871	3.144	1.44	1.165	7.8
GCA_001011155.1	Hoeflea sp. IMCC20628	Bacteria	Proteobacteria	Alphaproteobacteria	Rhizobiales	Phyllobacteriaceae	Hoeflea	NS	NS	0.871	4.766	3.633	7.084	15.781
GCA_000732945.1	Corynebacterium atypicum	Bacteria	Actinobacteria	Corynebacteriales	Corynebacteriaceae	Corynebacterium	0	NS	NS	0.87	0.216	2.383	3.344	8.266
GCA_000758665.1	Paenibacillus borealis	Bacteria	Firmicutes	Bacilli	Bacillales	Paenibacillaceae	Paenibacillus	NS	NS	0.868	4.031	5.984	3.895	13.01
GCA_001412575.1	Limnohabitans sp. 103DPR2	Bacteria	Proteobacteria	Betaproteobacteria	Burkholderiales	Comamonadaceae	Limnohabitans	NS	NS	0.862	6.064	5.285	5.614	16.204
GCA_000013085.1	Rhodospirillum rubrum ATCC 11170	Bacteria	Proteobacteria	Alphaproteobacteria	Rhodospirillales	Rhodospirillaceae	Rhodospirillum	NS	NS	0.86	11.607	4.963	6.234	15.544
GCA_000025205.1	Gardnerella vaginalis 409-05	Bacteria	Actinobacteria	Bifidobacteriales	Bifidobacteriaceae	Gardnerella	0	NS	NS	0.857	0.454	1.115	-0.119	1.736
GCA_000008565.1	Deinococcus radiodurans R1	Bacteria	Deinococcus-Thermus	Deinococci	Deinococcales	Deinococcaceae	Deinococcus	NS	NS	0.857	4.303	3.851	3.762	14.362
GCA_000550765.1	Komagataeibacter xylinus E25	Bacteria	Proteobacteria	Alphaproteobacteria	Rhodospirillales	Acetobacteraceae	Komagataeibacter	NS	NS	0.856	2.534	3.47	7.431	14.186
GCA_000830985.1	Marinobacter similis	Bacteria	Proteobacteria	Gammaproteobacteria	Alteromonadales	Alteromonadaceae	Marinobacter	NS	NS	0.854	1.498	2.271	2.181	11.451
GCA_000020605.1	[Eubacterium rectale] ATCC 33656	Bacteria	Firmicutes	Clostridia	Clostridiales	Lachnospiraceae	0	NS	NS	0.853	7.973	1.795	0.771	5.091
GCA_000213235.1	Tepidanaerobacter acetatoxydans Re1	Bacteria	Firmicutes	Clostridia	Thermoanaerobacterales	Thermoanaerobacteraceae	Tepidanaerobacter	NS	NS	0.851	10.085	0.239	1.026	3.853
GCA_000175935.2	Pantoea sp. At-9b	Bacteria	Proteobacteria	Gammaproteobacteria	Enterobacteriales	Enterobacteriaceae	Pantoea	NS	NS	0.848	7.567	6.002	6.632	17.177
GCA_000024825.1	Vibrio antiquarius	Bacteria	Proteobacteria	Gammaproteobacteria	Vibrionales	Vibrionaceae	Vibrio	NS	NS	0.846	2.648	2.891	9.904	11.737
GCA_000021025.1	Laribacter hongkongensis HLHK9	Bacteria	Proteobacteria	Betaproteobacteria	Neisseriales	Chromobacteriaceae	Laribacter	NS	NS	0.842	2.945	2.985	7.545	14.272
GCA_000163055.2	Prevotella sp. oral taxon 299 str. F0039	Bacteria	Bacteroidetes	Bacteroidia	Bacteroidales	Prevotellaceae	Prevotella	NS	NS	0.84	1.348	0.465	3.847	5.266
GCA_000008025.1	Wolbachia endosymbiont of Drosophila melanogaster	Bacteria	Proteobacteria	Alphaproteobacteria	Rickettsiales	Anaplasmataceae	Wolbachieae	NS	NS	0.834	2.412	1.784	3.704	7.049
GCA_000017545.1	Fervidobacterium nodosum Rt17-B1	Bacteria	Thermotogae	Thermotogales	Fervidobacteriaceae	Fervidobacterium	0	NS	NS	0.833	2.918	-0.728	0.889	6.363
GCA_000013645.1	Paraburkholderia xenovorans LB400	Bacteria	Proteobacteria	Betaproteobacteria	Burkholderiales	Burkholderiaceae	Paraburkholderia	NS	NS	0.832	17.051	7.069	5.787	18.715
GCA_000319225.1	Candidatus Kinetoplastibacterium crithidii (ex Angomonas deanei ATCC 30255)	Bacteria	Proteobacteria	Betaproteobacteria	Kinetoplastibacterium	0	0	NS	NS	0.822	4.729	0.878	-0.057	6.378
GCA_000503895.1	Hyphomicrobium nitrativorans NL23	Bacteria	Proteobacteria	Alphaproteobacteria	Rhizobiales	Hyphomicrobiaceae	Hyphomicrobium	NS	NS	0.817	15.968	3.795	7.993	16.163
GCA_000010205.1	Orientia tsutsugamushi str. Ikeda	Bacteria	Proteobacteria	Alphaproteobacteria	Rickettsiales	Rickettsiaceae	Rickettsieae	NS	NS	0.809	1.568	1.466	3.719	7.184
GCA_000063545.1	Orientia tsutsugamushi str. Boryong	Bacteria	Proteobacteria	Alphaproteobacteria	Rickettsiales	Rickettsiaceae	Rickettsieae	NS	NS	0.809	1.568	1.466	3.934	6.767
GCA_000013365.1	Rhodopseudomonas palustris HaA2	Bacteria	Proteobacteria	Alphaproteobacteria	Rhizobiales	Bradyrhizobiaceae	Rhodopseudomonas	NS	NS	0.807	8.953	7.657	7.785	17.241
GCA_000017705.1	Vibrio campbellii ATCC BAA-1116	Bacteria	Proteobacteria	Gammaproteobacteria	Vibrionales	Vibrionaceae	Vibrio	NS	NS	0.802	2.322	3.185	8.001	11.651
GCA_001007995.1	'Deinococcus soli' Cha et al. 2014	Bacteria	Deinococcus-Thermus	Deinococci	Deinococcales	Deinococcaceae	Deinococcus	NS	NS	0.796	2.67	3.906	3.629	13.793
GCA_000016205.1	Burkholderia vietnamiensis G4	Bacteria	Proteobacteria	Betaproteobacteria	Burkholderiales	Burkholderiaceae	Burkholderia,	NS	NS	0.786	7.298	6.946	4.703	18.311
GCA_000283535.1	Pseudogulbenkiania sp. NH8B	Bacteria	Proteobacteria	Betaproteobacteria	Neisseriales	Chromobacteriaceae	Pseudogulbenkiania	NS	NS	0.785	5.241	3.231	3.417	15.977
GCA_000196355.1	Nitrosospira multiformis ATCC 25196	Bacteria	Proteobacteria	Betaproteobacteria	Nitrosomonadales	Nitrosomonadaceae	Nitrosospira	NS	NS	0.781	3.024	3.29	7.187	14.285
GCA_000017605.1	Leptospira biflexa serovar Patoc strain 'Patoc 1 (Ames)'	Bacteria	Spirochaetes	Leptospirales	Leptospiraceae	Leptospira	0	NS	NS	0.78	2.712	3.157	5.013	14.084
GCA_000816845.1	Rhizobium gallicum bv. gallicum R602	Bacteria	Proteobacteria	Alphaproteobacteria	Rhizobiales	Rhizobiaceae	Rhizobium/Agrobacterium group	NS	NS	0.777	15.582	6.288	7.497	18.703
GCA_000026105.1	Pseudomonas entomophila L48	Bacteria	Proteobacteria	Gammaproteobacteria	Pseudomonadales	Pseudomonadaceae	Pseudomonas	NS	NS	0.777	3.885	4.379	5.17	15.561
GCA_000412265.2	Streptomyces sp. Mg1	Bacteria	Actinobacteria	Streptomycetales	Streptomycetaceae	Streptomyces	0	NS	NS	0.775	3.412	4.458	2.095	15.745
GCA_000013165.1	Neorickettsia sennetsu str. Miyayama	Bacteria	Proteobacteria	Alphaproteobacteria	Rickettsiales	Anaplasmataceae	Neorickettsia	NS	NS	0.761	0.64	1.293	3.927	7.083
GCA_001007935.1	Nitrosomonas communis	Bacteria	Proteobacteria	Betaproteobacteria	Nitrosomonadales	Nitrosomonadaceae	Nitrosomonas	NS	NS	0.756	5.741	3.242	8.222	14.624
GCA_001636015.1	Moraxella ovis	Bacteria	Proteobacteria	Gammaproteobacteria	Pseudomonadales	Moraxellaceae	Moraxella	NS	NS	0.756	2.826	2.261	4.826	11.049
GCA_000093165.1	Blattabacterium sp. (Periplaneta americana) str. BPLAN	Bacteria	Bacteroidetes	Flavobacteriia	Flavobacteriales	Blattabacteriaceae	Blattabacterium	NS	NS	0.755	-0.194	1.592	3.185	2.87
GCA_000376585.1	Wolbachia endosymbiont of Drosophila simulans wNo	Bacteria	Proteobacteria	Alphaproteobacteria	Rickettsiales	Anaplasmataceae	Wolbachieae	NS	NS	0.754	2.476	2.17	3.489	7.268
GCA_000025185.1	Pirellula staleyi DSM 6068	Bacteria	Planctomycetes	Planctomycetia	Planctomycetales	Planctomycetaceae	Pirellula	NS	NS	0.754	14.288	3.731	6.251	15.44
GCA_000767465.1	Novosphingobium pentaromativorans US6-1	Bacteria	Proteobacteria	Alphaproteobacteria	Sphingomonadales	Sphingomonadaceae	Novosphingobium	NS	NS	0.753	3.331	4.63	7.254	15.977
GCA_001412535.1	Limnohabitans sp. 63ED37-2	Bacteria	Proteobacteria	Betaproteobacteria	Burkholderiales	Comamonadaceae	Limnohabitans	NS	NS	0.751	9.971	6.129	5.028	16.534
GCA_001466725.1	Lacimicrobium alkaliphilum	Bacteria	Proteobacteria	Gammaproteobacteria	Alteromonadales	Alteromonadaceae	Lacimicrobium	NS	NS	0.747	2.851	2.786	8.341	11.892
GCA_000010425.1	Bifidobacterium adolescentis ATCC 15703	Bacteria	Actinobacteria	Bifidobacteriales	Bifidobacteriaceae	Bifidobacterium	0	NS	NS	0.745	0.668	1.413	0.801	2.946
GCA_000255355.1	Rickettsia helvetica C9P9	Bacteria	Proteobacteria	Alphaproteobacteria	Rickettsiales	Rickettsiaceae	Rickettsieae	NS	NS	0.745	1.892	0.989	3.625	5.939
GCA_001263395.1	Bifidobacterium actinocoloniiforme DSM 22766	Bacteria	Actinobacteria	Bifidobacteriales	Bifidobacteriaceae	Bifidobacterium	0	NS	NS	0.743	0.392	1.266	1.024	2.135
GCA_000832305.1	Cupriavidus basilensis	Bacteria	Proteobacteria	Betaproteobacteria	Burkholderiales	Burkholderiaceae	Cupriavidus	NS	NS	0.742	3.776	4.371	4.385	16.66
GCA_001305675.1	Gordonia sp. QH-11	Bacteria	Actinobacteria	Corynebacteriales	Gordoniaceae	Gordonia	0	NS	NS	0.741	2.098	3.655	2.355	14.988
GCA_001688965.1	Erysipelotrichaceae bacterium I46	Bacteria	Firmicutes	Erysipelotrichia	Erysipelotrichales	Erysipelotrichaceae	0	NS	NS	0.738	4.14	1.692	1.341	6.522
GCA_000706765.1	Bifidobacterium indicum LMG 11587 = DSM 20214	Bacteria	Actinobacteria	Bifidobacteriales	Bifidobacteriaceae	Bifidobacterium	0	NS	NS	0.737	0.101	1.788	0.007	3.931
GCA_000746525.1	Pseudomonas alkylphenolia	Bacteria	Proteobacteria	Gammaproteobacteria	Pseudomonadales	Pseudomonadaceae	Pseudomonas	NS	NS	0.737	4.042	2.674	7.497	15.64
GCA_001025215.1	Bifidobacterium pseudocatenulatum DSM 20438 = JCM 1200 = LMG 10505	Bacteria	Actinobacteria	Bifidobacteriales	Bifidobacteriaceae	Bifidobacterium	0	NS	NS	0.733	0.578	1.616	0.23	3.768
GCA_000695235.1	Streptomyces albulus	Bacteria	Actinobacteria	Streptomycetales	Streptomycetaceae	Streptomyces	0	NS	NS	0.732	6.975	4.262	2.093	15.727
GCA_000024445.1	Bifidobacterium dentium Bd1	Bacteria	Actinobacteria	Bifidobacteriales	Bifidobacteriaceae	Bifidobacterium	0	NS	NS	0.728	0.578	1.616	0.007	3.351
GCA_001050475.1	Lactobacillus ginsenosidimutans	Bacteria	Firmicutes	Bacilli	Lactobacillales	Lactobacillaceae	Lactobacillus	NS	NS	0.726	0.828	0.676	0.401	3.042
GCA_000013985.1	Sphingopyxis alaskensis RB2256	Bacteria	Proteobacteria	Alphaproteobacteria	Sphingomonadales	Sphingomonadaceae	Sphingopyxis	NS	NS	0.725	3.662	3.49	7.264	15.4
GCA_000013705.1	Methylobacillus flagellatus KT	Bacteria	Proteobacteria	Betaproteobacteria	Methylophilales	Methylophilaceae	Methylobacillus	NS	NS	0.723	15.535	5.512	1.783	15.063
GCA_000158275.2	Fusobacterium nucleatum subsp. animalis 7_1	Bacteria	Fusobacteria	Fusobacteriales	Fusobacteriaceae	Fusobacterium	0	NS	NS	0.719	2.381	0.869	1.078	4.031
GCA_000219725.1	Treponema caldarium DSM 7334	Bacteria	Spirochaetes	Spirochaetales	Spirochaetaceae	Treponema	0	NS	NS	0.717	2.822	1.21	0.938	5.344
GCA_000299095.1	alpha proteobacterium HIMB5	Bacteria	Proteobacteria	Alphaproteobacteria	Pelagibacterales	Pelagibacteraceae	0	NS	NS	0.715	7.961	1.713	4.104	10.607
GCA_000023905.1	Leptotrichia buccalis C-1013-b	Bacteria	Fusobacteria	Fusobacteriales	Leptotrichiaceae	Leptotrichia	0	NS	NS	0.71	-0.312	0.766	-0.165	3.255
GCA_000025305.1	Acidaminococcus fermentans DSM 20731	Bacteria	Firmicutes	Negativicutes	Selenomonadales	Acidaminococcaceae	Acidaminococcus	NS	NS	0.705	1.511	0.67	0.936	5.206
GCA_000185905.1	Mesorhizobium ciceri biovar biserrulae WSM1271	Bacteria	Proteobacteria	Alphaproteobacteria	Rhizobiales	Phyllobacteriaceae	Mesorhizobium	NS	NS	0.704	17.252	6.478	3.889	17.551
GCA_000091125.1	Sphingobium japonicum UT26S	Bacteria	Proteobacteria	Alphaproteobacteria	Sphingomonadales	Sphingomonadaceae	Sphingobium	NS	NS	0.703	6.657	3.551	7.213	15.415
GCA_000011245.1	Oceanobacillus iheyensis HTE831	Bacteria	Firmicutes	Bacilli	Bacillales	Bacillaceae	Oceanobacillus	NS	NS	0.7	-0.359	4.28	3.377	10.48
GCA_000267545.1	Pseudomonas stutzeri CCUG 29243	Bacteria	Proteobacteria	Gammaproteobacteria	Pseudomonadales	Pseudomonadaceae	Pseudomonas	NS	NS	0.7	5.821	3.814	8.217	13.346
GCA_000092925.1	Starkeya novella DSM 506	Bacteria	Proteobacteria	Alphaproteobacteria	Rhizobiales	Xanthobacteraceae	Starkeya	SR	Suli	0.699	15.385	3.249	7.405	15.553
GCA_000242635.2	Solitalea canadensis DSM 3403	Bacteria	Bacteroidetes	Sphingobacteriia	Sphingobacteriales	Sphingobacteriaceae	Solitalea	NS	NS	0.696	2.286	2.383	6.148	13.962
GCA_000816085.1	Staphylococcus hyicus	Bacteria	Firmicutes	Bacilli	Bacillales	Staphylococcaceae	Staphylococcus	NS	NS	0.696	0.725	2.952	2.076	9.903
GCA_000007625.1	Clostridium tetani E88	Bacteria	Firmicutes	Clostridia	Clostridiales	Clostridiaceae	Clostridium	NS	NS	0.691	6.965	0.302	1.164	5.871
GCA_000178115.2	Ethanoligenens harbinense YUAN-3	Bacteria	Firmicutes	Clostridia	Clostridiales	Ruminococcaceae	Ethanoligenens	NS	NS	0.689	6.922	3.287	1.479	6.941
GCA_000772105.1	Vibrio tubiashii ATCC 19109	Bacteria	Proteobacteria	Gammaproteobacteria	Vibrionales	Vibrionaceae	Vibrio	NS	NS	0.687	3.275	3.034	8.001	11.739
GCA_000270205.1	Candidatus Arthromitus sp. SFB-mouse-Japan	Bacteria	Firmicutes	Clostridia	Clostridiales	Clostridiaceae	Candidatus Arthromitus	NS	NS	0.684	-0.277	-0.055	0.678	1.649
GCA_000283555.1	Candidatus Arthromitus sp. SFB-rat-Yit	Bacteria	Firmicutes	Clostridia	Clostridiales	Clostridiaceae	Candidatus Arthromitus	NS	NS	0.684	0.172	-0.103	0.678	1.977
GCA_000018845.1	Methylobacterium extorquens PA1	Bacteria	Proteobacteria	Alphaproteobacteria	Rhizobiales	Methylobacteriaceae	Methylobacterium	NS	NS	0.683	17.528	7.203	6.173	17.266
GCA_000227705.2	Thermobacillus composti KWC4	Bacteria	Firmicutes	Bacilli	Bacillales	Paenibacillaceae	Thermobacillus	NS	NS	0.676	4.99	3.435	3.689	12.659
GCA_000023745.1	Methylovorus glucosetrophus SIP3-4	Bacteria	Proteobacteria	Betaproteobacteria	Methylophilales	Methylophilaceae	Methylovorus	NS	NS	0.675	15.905	3.374	4.551	15.137
GCA_000017265.1	Phenylobacterium zucineum HLK1	Bacteria	Proteobacteria	Alphaproteobacteria	Caulobacterales	Caulobacteraceae	Phenylobacterium	NS	NS	0.672	5.579	3.359	5.698	15.19
GCA_000190575.1	Bacteroides salanitronis DSM 18170	Bacteria	Bacteroidetes	Bacteroidia	Bacteroidales	Bacteroidaceae	Bacteroides	NS	NS	0.67	1.954	0.903	0.851	7.173
GCA_001077715.1	Coxiella-like endosymbiont	Bacteria	Proteobacteria	Gammaproteobacteria	Legionellales	Coxiellaceae	0	NS	NS	0.669	1.562	0.839	1.618	6.678
GCA_000763535.1	Vibrio coralliilyticus	Bacteria	Proteobacteria	Gammaproteobacteria	Vibrionales	Vibrionaceae	Vibrio	NS	NS	0.662	3.051	2.876	8.077	13.365
GCA_000007785.1	Enterococcus faecalis V583	Bacteria	Firmicutes	Bacilli	Lactobacillales	Enterococcaceae	Enterococcus	NS	NS	0.661	1.379	0.225	0.607	4.071
GCA_000180175.2	Plautia stali symbiont	Bacteria	Proteobacteria	Gammaproteobacteria	Enterobacteriales	Enterobacteriaceae	0	NS	NS	0.655	4.445	4.306	5.731	13.141
GCA_000331995.1	[Clostridium] stercorarium subsp. stercorarium DSM 8532	Bacteria	Firmicutes	Clostridia	Clostridiales	Ruminococcaceae	Ruminiclostridium	NS	NS	0.654	9.324	3.645	1.201	5.985
GCA_000632985.1	Neorickettsia helminthoeca str. Oregon	Bacteria	Proteobacteria	Alphaproteobacteria	Rickettsiales	Anaplasmataceae	Neorickettsia	NS	NS	0.654	0.664	1.157	3.927	7.385
GCA_000266885.1	Turneriella parva DSM 21527	Bacteria	Spirochaetes	Leptospirales	Leptospiraceae	Turneriella	0	NS	NS	0.651	2.005	3.888	6.128	14.231
GCA_001078055.1	Rufibacter sp. DG31D	Bacteria	Bacteroidetes	Cytophagia	Cytophagales	Cytophagaceae	Rufibacter	NS	NS	0.648	3.555	3.348	5.351	12.853
GCA_000347695.1	Bifidobacterium thermophilum RBL67	Bacteria	Actinobacteria	Bifidobacteriales	Bifidobacteriaceae	Bifidobacterium	0	NS	NS	0.647	0.668	1.413	0.801	2.995
GCA_000968195.1	Xenorhabdus doucetiae	Bacteria	Proteobacteria	Gammaproteobacteria	Enterobacteriales	Enterobacteriaceae	Xenorhabdus	NS	NS	0.641	3.972	2.479	2.887	11.73
GCA_000222485.1	Cyclobacterium marinum DSM 745	Bacteria	Bacteroidetes	Cytophagia	Cytophagales	Cyclobacteriaceae	Cyclobacterium	NS	NS	0.636	2.44	2.674	4.184	12.165
GCA_000164965.1	Bifidobacterium bifidum S17	Bacteria	Actinobacteria	Bifidobacteriales	Bifidobacteriaceae	Bifidobacterium	0	NS	NS	0.629	-0.449	0.538	0.007	1.966
GCA_001455085.1	Fusobacterium hwasookii ChDC F206	Bacteria	Fusobacteria	Fusobacteriales	Fusobacteriaceae	Fusobacterium	0	NS	NS	0.628	5.057	3.161	0.64	5.396
GCA_000020665.1	Stenotrophomonas maltophilia R551-3	Bacteria	Proteobacteria	Gammaproteobacteria	Xanthomonadales	Xanthomonadaceae	Stenotrophomonas,	NS	NS	0.62	3.123	2.381	4.214	13.205
GCA_000264455.2	Tistrella mobilis KA081020-065	Bacteria	Proteobacteria	Alphaproteobacteria	Rhodospirillales	Rhodospirillaceae	Tistrella	NS	NS	0.62	2.075	4.499	5.39	16.045
GCA_000013125.1	Anaplasma phagocytophilum str. HZ	Bacteria	Proteobacteria	Alphaproteobacteria	Rickettsiales	Anaplasmataceae	Anaplasma	NS	NS	0.619	2.068	1.313	3.442	6.662
GCA_000262715.1	Blattabacterium sp. (Blaberus giganteus)	Bacteria	Bacteroidetes	Flavobacteriia	Flavobacteriales	Blattabacteriaceae	Blattabacterium	NS	NS	0.619	-0.219	1.592	3.185	2.87
GCA_001580455.1	Ramlibacter tataouinensis	Bacteria	Proteobacteria	Betaproteobacteria	Burkholderiales	Comamonadaceae	Ramlibacter	NS	NS	0.619	3.434	3.308	6.776	16.57
GCA_000284155.1	Rickettsia australis str. Cutlack	Bacteria	Proteobacteria	Alphaproteobacteria	Rickettsiales	Rickettsiaceae	Rickettsieae	NS	NS	0.618	0.44	1.858	4.185	6.665
GCA_000590475.1	Pseudomonas stutzeri	Bacteria	Proteobacteria	Gammaproteobacteria	Pseudomonadales	Pseudomonadaceae	Pseudomonas	NS	NS	0.618	3.666	4.456	7.226	15.853
GCA_000412695.1	Pseudomonas resinovorans NBRC 106553	Bacteria	Proteobacteria	Gammaproteobacteria	Pseudomonadales	Pseudomonadaceae	Pseudomonas	NS	NS	0.615	3.713	3.396	6.341	15.675
GCA_000186225.1	Bacteroides helcogenes P 36-108	Bacteria	Bacteroidetes	Bacteroidia	Bacteroidales	Bacteroidaceae	Bacteroides	NS	NS	0.614	4.411	1.015	1.323	6.923
GCA_000755705.1	Candidatus Izimaplasma sp. HR1	Bacteria	Tenericutes	Mollicutes	0	0	0	NS	NS	0.603	1.99	-0.921	0.65	4.544
GCA_000348805.1	Blattabacterium sp. (Panesthia angustipennis spadica) str. BPAA	Bacteria	Bacteroidetes	Flavobacteriia	Flavobacteriales	Blattabacteriaceae	Blattabacterium	NS	NS	0.601	-0.099	1.986	3.185	3.115
GCA_000730385.1	Alteromonas australica	Bacteria	Proteobacteria	Gammaproteobacteria	Alteromonadales	Alteromonadaceae	Alteromonas	NS	NS	0.6	3.707	3.944	6.565	12.447
GCA_000706725.1	Bacillus lehensis G1	Bacteria	Firmicutes	Bacilli	Bacillales	Bacillaceae	Bacillus	NS	NS	0.594	1.666	4.503	3.552	10.655
GCA_000015545.1	Acidovorax sp. JS42	Bacteria	Proteobacteria	Betaproteobacteria	Burkholderiales	Comamonadaceae	Acidovorax	NS	NS	0.59	3.863	3.296	6.67	15.786
GCA_000010125.1	Staphylococcus saprophyticus subsp. saprophyticus ATCC 15305	Bacteria	Firmicutes	Bacilli	Bacillales	Staphylococcaceae	Staphylococcus	NS	NS	0.589	2.22	2.958	1.169	7.277
GCA_000960975.1	Martelella endophytica	Bacteria	Proteobacteria	Alphaproteobacteria	Rhizobiales	Aurantimonadaceae	Martelella	NS	NS	0.587	5.19	6.318	7.166	16.908
GCA_000010185.1	Finegoldia magna ATCC 29328	Bacteria	Firmicutes	Tissierellia	Tissierellales	Peptoniphilaceae	Finegoldia	NS	NS	0.586	1.25	-0.59	0.474	4.324
GCA_000155735.2	Octadecabacter arcticus 238	Bacteria	Proteobacteria	Alphaproteobacteria	Rhodobacterales	Rhodobacteraceae	Octadecabacter	NS	NS	0.581	5.063	4.841	4.017	14.564
GCA_000007025.1	Rickettsia conorii str. Malish 7	Bacteria	Proteobacteria	Alphaproteobacteria	Rickettsiales	Rickettsiaceae	Rickettsieae	NS	NS	0.572	1.371	1.858	3.934	6.783
GCA_000012565.1	Ehrlichia canis str. Jake	Bacteria	Proteobacteria	Alphaproteobacteria	Rickettsiales	Anaplasmataceae	Ehrlichia	NS	NS	0.569	1.855	1.842	3.704	7.228
GCA_000013145.1	Ehrlichia chaffeensis str. Arkansas	Bacteria	Proteobacteria	Alphaproteobacteria	Rickettsiales	Anaplasmataceae	Ehrlichia	NS	NS	0.569	1.855	1.842	3.927	7.228
GCA_000024505.1	Anaplasma centrale str. Israel	Bacteria	Proteobacteria	Alphaproteobacteria	Rickettsiales	Anaplasmataceae	Anaplasma	NS	NS	0.569	1.855	1.842	3.704	7.228
GCA_000026005.1	Ehrlichia ruminantium str. Welgevonden	Bacteria	Proteobacteria	Alphaproteobacteria	Rickettsiales	Anaplasmataceae	Ehrlichia	NS	NS	0.569	2.128	2.021	3.704	7.343
GCA_000508225.1	Ehrlichia muris AS145	Bacteria	Proteobacteria	Alphaproteobacteria	Rickettsiales	Anaplasmataceae	Ehrlichia	NS	NS	0.569	2.017	1.875	3.665	7.244
GCA_000632845.1	Ehrlichia sp. HF	Bacteria	Proteobacteria	Alphaproteobacteria	Rickettsiales	Anaplasmataceae	Ehrlichia	NS	NS	0.569	1.855	1.842	3.665	7.228
GCA_000179015.2	Alicycliphilus denitrificans BC	Bacteria	Proteobacteria	Betaproteobacteria	Burkholderiales	Comamonadaceae	Alicycliphilus	NS	NS	0.569	3.907	3.376	6.025	15.853
GCA_000060285.1	Listeria welshimeri serovar 6b str. SLCC5334	Bacteria	Firmicutes	Bacilli	Bacillales	Listeriaceae	Listeria	NS	NS	0.568	1.209	2.871	1.434	6.486
GCA_000007525.1	Bifidobacterium longum NCC2705	Bacteria	Actinobacteria	Bifidobacteriales	Bifidobacteriaceae	Bifidobacterium	0	NS	NS	0.564	0.756	1.413	0.007	2.663
GCA_000022605.2	Blattabacterium sp. (Blattella germanica) str. Bge	Bacteria	Bacteroidetes	Flavobacteriia	Flavobacteriales	Blattabacteriaceae	Blattabacterium	NS	NS	0.564	0.421	2.897	3.185	3.992
GCA_001534645.1	Flavobacterium columnare	Bacteria	Bacteroidetes	Flavobacteriia	Flavobacteriales	Flavobacteriaceae	Flavobacterium	NS	NS	0.561	0.624	2.332	3.809	11.74
GCA_000236405.1	Blattabacterium sp. (Cryptocercus punctulatus) str. Cpu	Bacteria	Bacteroidetes	Flavobacteriia	Flavobacteriales	Blattabacteriaceae	Blattabacterium	NS	NS	0.56	-1.34	1.446	4.471	2.591
GCA_000178835.2	Clostridium lentocellum DSM 5427	Bacteria	Firmicutes	Clostridia	Clostridiales	Lachnospiraceae	Cellulosilyticum	NS	NS	0.558	4.974	6.185	0.813	8.657
GCA_000072485.1	Stenotrophomonas maltophilia K279a	Bacteria	Proteobacteria	Gammaproteobacteria	Xanthomonadales	Xanthomonadaceae	Stenotrophomonas,	NS	NS	0.558	3.3	1.758	4.29	12.63
GCA_000223885.1	Stenotrophomonas maltophilia JV3	Bacteria	Proteobacteria	Gammaproteobacteria	Xanthomonadales	Xanthomonadaceae	Stenotrophomonas,	NS	NS	0.558	3.123	2.381	5.371	13.073
GCA_000025625.1	Natrialba magadii ATCC 43099	Archaea	Euryarchaeota	Halobacteria	Natrialbales	Natrialbaceae	Natrialba	NS	NS	0.552	5.56	3.57	1.518	11.478
GCA_000943805.1	Sphingobium sp. YBL2	Bacteria	Proteobacteria	Alphaproteobacteria	Sphingomonadales	Sphingomonadaceae	Sphingobium	NS	NS	0.549	6.232	3.565	7.213	16.115
GCA_000023405.1	Brachybacterium faecium DSM 4810	Bacteria	Actinobacteria	Micrococcales	Dermabacteraceae	Brachybacterium	0	NS	NS	0.546	0.934	3.379	2.674	11
GCA_001628715.1	Acetobacter sp. SLV-7	Bacteria	Proteobacteria	Alphaproteobacteria	Rhodospirillales	Acetobacteraceae	Acetobacter	NS	NS	0.544	3.571	3.524	6.637	13.484
GCA_000834255.1	Yersinia ruckeri	Bacteria	Proteobacteria	Gammaproteobacteria	Enterobacteriales	Enterobacteriaceae	Yersinia	NS	NS	0.543	4.468	2.846	6.257	14.464
GCA_000009185.1	Haloquadratum walsbyi DSM 16790	Archaea	Euryarchaeota	Halobacteria	Haloferacales	Haloferacaceae	Haloquadratum	NS	NS	0.542	6.482	3.72	3.033	13.022
GCA_000159155.2	Gardnerella vaginalis ATCC 14019	Bacteria	Actinobacteria	Bifidobacteriales	Bifidobacteriaceae	Gardnerella	0	NS	NS	0.542	0.637	1.261	-0.119	1.835
GCA_000024665.1	Fibrobacter succinogenes subsp. succinogenes S85	Bacteria	Fibrobacteres	Fibrobacterales	Fibrobacteraceae	Fibrobacter	0	NS	NS	0.535	5.268	4.426	0.988	8.878
GCA_001263175.1	Vulgatibacter incomptus	Bacteria	Proteobacteria	Deltaproteobacteria	Myxococcales	Cystobacterineae	Vulgatibacteraceae	NS	NS	0.533	1.367	1.509	6.047	10.934
GCA_000212335.1	Glaciecola sp. 4H-3-7+YE-5	Bacteria	Proteobacteria	Gammaproteobacteria	Alteromonadales	Alteromonadaceae	Glaciecola	NS	NS	0.531	4.123	4.378	7.381	13.128
GCA_000966445.2	Bifidobacterium angulatum	Bacteria	Actinobacteria	Bifidobacteriales	Bifidobacteriaceae	Bifidobacterium	0	NS	NS	0.53	0.578	1.413	0.363	2.946
GCA_000196475.1	Photorhabdus asymbiotica	Bacteria	Proteobacteria	Gammaproteobacteria	Enterobacteriales	Enterobacteriaceae	Photorhabdus	NS	NS	0.527	5.165	3.284	2.218	12.929
GCA_000954135.1	Ralstonia mannitolilytica	Bacteria	Proteobacteria	Betaproteobacteria	Burkholderiales	Burkholderiaceae	Ralstonia	NS	NS	0.526	4.211	4.364	4.312	16.664
GCA_000499665.2	Rickettsia monacensis	Bacteria	Proteobacteria	Alphaproteobacteria	Rickettsiales	Rickettsiaceae	Rickettsieae	NS	NS	0.524	1.252	1.704	3.934	6.489
GCA_000511305.1	Rhodococcus pyridinivorans SB3094	Bacteria	Actinobacteria	Corynebacteriales	Nocardiaceae	Rhodococcus	0	NS	NS	0.524	2.206	3.655	2.502	14.637
GCA_000021425.1	Bifidobacterium animalis subsp. lactis AD011	Bacteria	Actinobacteria	Bifidobacteriales	Bifidobacteriaceae	Bifidobacterium	0	NS	NS	0.522	0.631	1.722	1.298	3.285
GCA_001535545.1	Thermus parvatiensis	Bacteria	Deinococcus-Thermus	Deinococci	Thermales	Thermaceae	Thermus	NS	NS	0.515	2.676	3.517	4.091	10.851
GCA_000008605.1	Treponema pallidum subsp. pallidum str. Nichols	Bacteria	Spirochaetes	Spirochaetales	Spirochaetaceae	Treponema	0	NS	NS	0.508	-0.204	0.493	0.19	1.017
GCA_000591055.1	Natronomonas moolapensis 8.8.11	Archaea	Euryarchaeota	Halobacteria	Halobacteriales	Halobacteriaceae	Natronomonas	NS	NS	0.508	5.654	4.069	1.998	12.719
GCA_000306885.1	Wolbachia endosymbiont of Onchocerca ochengi	Bacteria	Proteobacteria	Alphaproteobacteria	Rickettsiales	Anaplasmataceae	Wolbachieae	NS	NS	0.506	1.877	1.411	3.785	6.517
GCA_001563285.1	Sphingobium sp. MI1205	Bacteria	Proteobacteria	Alphaproteobacteria	Sphingomonadales	Sphingomonadaceae	Sphingobium	NS	NS	0.502	2.725	3.442	7.268	15.336
GCA_000148935.1	Pantoea vagans C9-1	Bacteria	Proteobacteria	Gammaproteobacteria	Enterobacteriales	Enterobacteriaceae	Pantoea	NS	NS	0.501	4.045	3.808	5.01	14.951
GCA_000006745.1	Vibrio cholerae O1 biovar El Tor str. N16961	Bacteria	Proteobacteria	Gammaproteobacteria	Vibrionales	Vibrionaceae	Vibrio	NS	NS	0.48	3.296	2.743	8.058	11.555
GCA_000340905.1	Candidatus Kinetoplastibacterium galatii TCC219	Bacteria	Proteobacteria	Betaproteobacteria	Kinetoplastibacterium	0	0	NS	NS	0.478	3.493	0.926	-0.057	5.392
GCA_000319245.1	Candidatus Kinetoplastibacterium blastocrithidii (ex Strigomonas culicis)	Bacteria	Proteobacteria	Betaproteobacteria	Kinetoplastibacterium	0	0	NS	NS	0.473	3.242	0.78	-0.057	5.648
GCA_000758265.1	Achromobacter xylosoxidans C54	Bacteria	Proteobacteria	Betaproteobacteria	Burkholderiales	Alcaligenaceae	Achromobacter	NS	NS	0.465	4.074	3.799	7.702	16.429
GCA_001274595.1	Stenotrophomonas maltophilia	Bacteria	Proteobacteria	Gammaproteobacteria	Xanthomonadales	Xanthomonadaceae	Stenotrophomonas,	NS	NS	0.462	3.285	1.744	4.214	12.644
GCA_000010585.1	Macrococcus caseolyticus JCSC5402	Bacteria	Firmicutes	Bacilli	Bacillales	Staphylococcaceae	Macrococcus	NS	NS	0.455	-0.671	2.891	4.021	9.992
GCA_000008185.1	Treponema denticola ATCC 35405	Bacteria	Spirochaetes	Spirochaetales	Spirochaetaceae	Treponema	0	NS	NS	0.452	1.026	0.107	0.865	3.17
GCA_000725285.1	Virgibacillus sp. SK37	Bacteria	Firmicutes	Bacilli	Bacillales	Bacillaceae	Virgibacillus	NS	NS	0.452	-0.175	2.512	3.457	10.721
GCA_000284115.1	Phycisphaera mikurensis NBRC 102666	Bacteria	Planctomycetes	Phycisphaerae	Phycisphaerales	Phycisphaeraceae	Phycisphaera	NS	NS	0.45	3.403	4.293	3.448	12.798
GCA_001308105.1	Persicobacter sp. JZB09	Bacteria	Bacteroidetes	Cytophagia	Cytophagales	Flammeovirgaceae	Persicobacter	NS	NS	0.443	5.797	3.648	6.133	13.067
GCA_001484065.1	Pannonibacter phragmitetus	Bacteria	Proteobacteria	Alphaproteobacteria	Rhodobacterales	Rhodobacteraceae	Pannonibacter	NS	NS	0.443	3.591	3.388	3.843	15.411
GCA_000006965.1	Sinorhizobium meliloti 1021	Bacteria	Proteobacteria	Alphaproteobacteria	Rhizobiales	Rhizobiaceae	Sinorhizobium/Ensifer group	NS	NS	0.443	9.698	6.209	7.792	18.21
GCA_000213865.1	Bifidobacterium breve ACS-071-V-Sch8b	Bacteria	Actinobacteria	Bifidobacteriales	Bifidobacteriaceae	Bifidobacterium	0	NS	NS	0.441	0.668	1.413	0.033	2.663
GCA_001483385.1	Tenacibaculum dicentrarchi	Bacteria	Bacteroidetes	Flavobacteriia	Flavobacteriales	Flavobacteriaceae	Tenacibaculum	NS	NS	0.441	0.63	2.285	3.902	8.251
GCA_001027285.1	Archangium gephyra	Bacteria	Proteobacteria	Deltaproteobacteria	Myxococcales	Cystobacterineae	Cystobacteraceae	NS	NS	0.434	3.229	3.319	5.131	16.822
GCA_001465275.1	Paenibacillus sp. 32O-W	Bacteria	Firmicutes	Bacilli	Bacillales	Paenibacillaceae	Paenibacillus	NS	NS	0.433	2.994	4.433	4.021	12.908
GCA_000046685.1	Bartonella quintana str. Toulouse	Bacteria	Proteobacteria	Alphaproteobacteria	Rhizobiales	Bartonellaceae	Bartonella	NS	NS	0.432	1.174	1.111	1.216	6.462
GCA_000240075.2	Flavobacterium columnare ATCC 49512	Bacteria	Bacteroidetes	Flavobacteriia	Flavobacteriales	Flavobacteriaceae	Flavobacterium	NS	NS	0.43	-0.248	1.275	5.095	9.976
GCA_000006845.1	Neisseria gonorrhoeae FA 1090	Bacteria	Proteobacteria	Betaproteobacteria	Neisseriales	Neisseriaceae	Neisseria	NS	NS	0.429	2.063	0.928	3.012	10.204
GCA_000772045.1	Streptomyces sp. CCM_MD2014	Bacteria	Actinobacteria	Streptomycetales	Streptomycetaceae	Streptomyces	0	NS	NS	0.428	2.079	3.373	2.596	14.973
GCA_000010145.1	Lactobacillus fermentum IFO 3956	Bacteria	Firmicutes	Bacilli	Lactobacillales	Lactobacillaceae	Lactobacillus	NS	NS	0.427	0.992	1.461	1.195	3.041
GCA_000192845.1	Sphingobacterium sp. 21	Bacteria	Bacteroidetes	Sphingobacteriia	Sphingobacteriales	Sphingobacteriaceae	Sphingobacterium	NS	NS	0.426	2.777	3.359	5.137	15.461
GCA_000204565.1	Clostridium botulinum BKT015925	Bacteria	Firmicutes	Clostridia	Clostridiales	Clostridiaceae	Clostridium	NS	NS	0.422	2.844	0.427	0.649	4.524
GCA_000010085.1	Sodalis glossinidius str. 'morsitans'	Bacteria	Proteobacteria	Gammaproteobacteria	Enterobacteriales	Enterobacteriaceae	Sodalis	NS	NS	0.418	2.898	2.415	1.919	9.606
GCA_000093065.1	Candidatus Riesia pediculicola USDA	Bacteria	Proteobacteria	Gammaproteobacteria	Enterobacteriales	Enterobacteriaceae	Candidatus Riesia	NS	NS	0.416	-1.573	1.137	0.784	1.922
GCA_000163895.2	Filifactor alocis ATCC 35896	Bacteria	Firmicutes	Clostridia	Clostridiales	Peptostreptococcaceae	Filifactor	NS	NS	0.412	0.214	-0.509	0.929	2.63
GCA_001465255.1	Paenibacillus naphthalenovorans	Bacteria	Firmicutes	Bacilli	Bacillales	Paenibacillaceae	Paenibacillus	NS	NS	0.407	2.051	4.291	3.94	14.375
GCA_000340865.1	Candidatus Kinetoplastibacterium oncopeltii TCC290E	Bacteria	Proteobacteria	Betaproteobacteria	Kinetoplastibacterium	0	0	NS	NS	0.406	3.242	0.78	-0.057	5.561
GCA_001444365.1	Colwellia sp. MT41	Bacteria	Proteobacteria	Gammaproteobacteria	Alteromonadales	Colwelliaceae	Colwellia	NS	NS	0.402	2.863	2.932	8.027	13.711
GCA_001640865.1	Bacteroides dorei CL03T12C01	Bacteria	Bacteroidetes	Bacteroidia	Bacteroidales	Bacteroidaceae	Bacteroides	NS	NS	0.394	7.346	0.833	1.709	7.895
GCA_000325745.1	Liberibacter crescens BT-1	Bacteria	Proteobacteria	Alphaproteobacteria	Rhizobiales	Rhizobiaceae	Candidatus Liberibacter	NS	NS	0.388	0.32	2.299	0.733	7.86
GCA_000006645.1	Yersinia pestis KIM10+	Bacteria	Proteobacteria	Gammaproteobacteria	Enterobacteriales	Enterobacteriaceae	Yersinia	NS	NS	0.387	4.556	2.846	5.018	14.766
GCA_001653935.1	Ralstonia insidiosa	Bacteria	Proteobacteria	Betaproteobacteria	Burkholderiales	Burkholderiaceae	Ralstonia	NS	NS	0.387	3.714	3.504	5.456	16.041
GCA_000204295.1	Pseudomonas mendocina NK-01	Bacteria	Proteobacteria	Gammaproteobacteria	Pseudomonadales	Pseudomonadaceae	Pseudomonas	NS	NS	0.375	4.037	3.742	6.893	15.688
GCA_000193395.1	Prevotella denticola F0289	Bacteria	Bacteroidetes	Bacteroidia	Bacteroidales	Prevotellaceae	Prevotella	NS	NS	0.368	0.689	-0.498	3.731	6.568
GCA_000961515.1	Paraburkholderia fungorum	Bacteria	Proteobacteria	Betaproteobacteria	Burkholderiales	Burkholderiaceae	Paraburkholderia	NS	NS	0.363	3.347	3.511	5.787	16.943
GCA_000238215.1	Tannerella forsythia 92A2	Bacteria	Bacteroidetes	Bacteroidia	Bacteroidales	Porphyromonadaceae	Tannerella	NS	NS	0.362	0.048	-0.498	3.353	3.878
GCA_000284275.1	Bradyrhizobium sp. S23321	Bacteria	Proteobacteria	Alphaproteobacteria	Rhizobiales	Bradyrhizobiaceae	Bradyrhizobium	NS	NS	0.362	6.113	7.433	8.414	19.299
GCA_000021285.1	Thermosipho africanus TCF52B	Bacteria	Thermotogae	Thermotogales	Fervidobacteriaceae	Thermosipho	0	NS	NS	0.354	2.869	-0.582	1.052	6.262
GCA_000447675.1	Treponema pedis str. T A4	Bacteria	Spirochaetes	Spirochaetales	Spirochaetaceae	Treponema	0	NS	NS	0.346	-0.067	0.301	0.865	4.865
GCA_000012825.1	Bacteroides vulgatus ATCC 8482	Bacteria	Bacteroidetes	Bacteroidia	Bacteroidales	Bacteroidaceae	Bacteroides	NS	NS	0.339	7.346	0.833	1.709	7.554
GCA_001431725.1	Halomonas huangheensis	Bacteria	Proteobacteria	Gammaproteobacteria	Oceanospirillales	Halomonadaceae	Halomonas	NS	NS	0.339	3.497	3.231	6.826	16.11
GCA_000242595.2	Spirochaeta africana DSM 8902	Bacteria	Spirochaetes	Spirochaetales	Spirochaetaceae	Spirochaeta	0	NS	NS	0.335	3.945	1.239	1.453	6.347
GCA_000785495.1	Pimelobacter simplex	Bacteria	Actinobacteria	Propionibacteriales	Nocardioidaceae	Pimelobacter	0	NS	NS	0.332	2.5	3.712	2.165	15.612
GCA_000949425.1	Paenibacillus sp. IHBB 10380	Bacteria	Firmicutes	Bacilli	Bacillales	Paenibacillaceae	Paenibacillus	NS	NS	0.329	2.325	3.978	3.848	11.395
GCA_000023125.1	Dyadobacter fermentans DSM 18053	Bacteria	Bacteroidetes	Cytophagia	Cytophagales	Cytophagaceae	Dyadobacter	NS	NS	0.327	3.711	3.491	3.778	15.478
GCA_000012385.1	Rickettsia bellii RML369-C	Bacteria	Proteobacteria	Alphaproteobacteria	Rickettsiales	Rickettsiaceae	Rickettsieae	NS	NS	0.324	1.188	1.923	3.719	7.208
GCA_000017145.1	Sinorhizobium medicae WSM419	Bacteria	Proteobacteria	Alphaproteobacteria	Rhizobiales	Rhizobiaceae	Sinorhizobium/Ensifer group	NS	NS	0.323	10.195	6.431	7.619	18.387
GCA_000009925.1	Bacteroides fragilis YCH46	Bacteria	Bacteroidetes	Bacteroidia	Bacteroidales	Bacteroidaceae	Bacteroides	NS	NS	0.319	4.144	0.168	5.099	7.403
GCA_000219105.1	Myxococcus fulvus HW-1	Bacteria	Proteobacteria	Deltaproteobacteria	Myxococcales	Cystobacterineae	Myxococcaceae	NS	NS	0.319	2.833	3.543	5.346	15.445
GCA_000730425.1	Pseudomonas fluorescens	Bacteria	Proteobacteria	Gammaproteobacteria	Pseudomonadales	Pseudomonadaceae	Pseudomonas	NS	NS	0.318	3.277	3.516	6.413	15.904
GCA_000283615.1	Tetragenococcus halophilus NBRC 12172	Bacteria	Firmicutes	Bacilli	Lactobacillales	Enterococcaceae	Tetragenococcus	NS	NS	0.315	0.04	1.759	0.552	3.178
GCA_001262055.1	Actinomyces meyeri	Bacteria	Actinobacteria	Actinomycetales	Actinomycetaceae	Actinomyces	0	NS	NS	0.314	0.152	-0.646	0.279	6.489
GCA_000747525.1	Sphingobacterium sp. ML3W	Bacteria	Bacteroidetes	Sphingobacteriia	Sphingobacteriales	Sphingobacteriaceae	Sphingobacterium	NS	NS	0.308	2.875	4.117	5.634	12.593
GCA_000739085.1	Amycolatopsis methanolica 239	Bacteria	Actinobacteria	Pseudonocardiales	Pseudonocardiaceae	Amycolatopsis	0	NS	NS	0.305	2.416	3.41	2.241	15.838
GCA_000829315.1	Wolbachia endosymbiont of Cimex lectularius	Bacteria	Proteobacteria	Alphaproteobacteria	Rickettsiales	Anaplasmataceae	Wolbachieae	NS	NS	0.305	2.171	1.784	3.704	7.141
GCA_000146185.1	[Eubacterium] eligens ATCC 27750	Bacteria	Firmicutes	Clostridia	Clostridiales	Eubacteriaceae	Eubacterium	NS	NS	0.302	6.406	2.707	0.689	4.825
GCA_001293045.1	Burkholderia sp. HB1	Bacteria	Proteobacteria	Betaproteobacteria	Burkholderiales	Burkholderiaceae	Burkholderia	NS	NS	0.302	14.232	3.231	5.274	16.378
[truncated: 759 more rows]

## Sheet: mebs internal
Bin		Name		Domain	Phylum	Class	sulfur	carbon	oxygen	iron	nitrogen
[truncated: 8,235 more rows]

## Sheet: references
GCA_004525275	Chloroflexi	Thermomicrobiales_bacterium	2.852	2.946	-0.275	0.581	8.711
[truncated: 318 more rows]
