# Supplementary material for: Expansion of Armatimonadota through marine sediment sequencing describes two classes with unique ecological roles
Source: ISME Commun. 2023 Jun 24;3:64. doi: 10.1038/s43705-023-00269-x (PMC10290634; doi:10.1038/s43705-023-00269-x)
Supplement: Supplementary file 10 — Supplementary Table 7 [file 43705_2023_269_MOESM10_ESM.xlsx]

## Sheet: Full Raw Data
			Zipacnadia
Metabolic Pathway	Gene	ID	AB_03_Bin_3	AB_3033_Bin_153	AB_3033_Bin_163	AB_3033_Bin_184	AB_3033_Bin_57	AB_3033_Bin_59	AB_3033_Bin_7	Meg19_1012_Bin_171	Meg19_1012_Bin_211	Meg19_1012_Bin_248	Meg19_1012_Bin_263	Meg19_1012_Bin_303	Meg19_1012_Bin_454	Meg19_1012_Bin_67	Meg19_1012_Bin_91	Meg19_46_Bin_250	Meg22_1012_Bin_108	Meg22_1012_Bin_125	Meg22_1012_Bin_155	Meg22_1012_Bin_213	Meg22_1012_Bin_219	Meg22_1012_Bin_226	Meg22_1012_Bin_227	Meg22_1012_Bin_23	Meg22_1012_Bin_243	Meg22_1012_Bin_267	Meg22_1012_Bin_272	Meg22_1012_Bin_286	Meg22_1012_Bin_287	Meg22_1012_Bin_29	Meg22_1012_Bin_3	Meg22_1012_Bin_300	Meg22_1012_Bin_304	Meg22_1012_Bin_313	Meg22_1012_Bin_315	Meg22_1012_Bin_69	Meg22_1012_Bin_93	Meg22_1214_Bin_124	Meg22_1214_Bin_133	Meg22_1214_Bin_154	Meg22_1214_Bin_164	Meg22_1214_Bin_167	Meg22_1214_Bin_278	Meg22_1214_Bin_283	Meg22_1214_Bin_303	Meg22_1214_Bin_304	Meg22_1214_Bin_314
Acetogenesis	acdA	K01905	0	0	0	0	0	0	0	0	0	1	0	0	0	0	0	0	0	0	0	0	0	0	0	0	0	0	0	0	0	0	0	0	0	0	0	0	0	0	0	0	0	0	0	0	0	0	0
	acdAB	K24012	0	0	0	0	0	0	0	0	0	0	0	0	0	0	0	0	0	0	0	0	0	0	0	0	0	0	0	0	0	0	0	0	0	0	0	0	0	0	0	0	0	0	0	0	0	0	0
	acdB	K22224	0	0	0	0	0	0	0	0	0	1	0	0	0	0	0	0	0	0	0	0	0	0	0	0	0	0	0	0	0	0	0	0	0	0	0	0	0	0	0	0	0	0	0	0	0	0	0
	ackA	K00925	1	2	0	1	1	1	1	1	1	1	1	0	1	1	2	2	1	1	1	2	1	1	1	0	2	1	1	1	1	2	1	1	1	1	1	1	2	1	2	1	0	1	4	1	1	1	1
	pta	TIGR00651	0	1	0	1	1	1	0	0	0	0	0	0	0	1	1	1	1	1	0	1	1	1	1	0	1	1	0	0	0	1	0	0	1	1	1	0	0	1	1	1	1	1	1	1	1	0	0
Wood-Ljundahl	acsA/cooS	K00198	0	0	2	2	1	0	1	1	1	1	1	1	0	2	0	0	1	0	0	2	0	2	1	0	0	1	0	1	0	0	2	1	2	0	0	1	1	0	2	1	1	1	0	3	0	2	1
	acsB	K14138	0	0	0	0	0	0	0	0	0	1	0	0	0	0	0	0	1	0	0	1	0	1	1	0	0	0	0	1	0	0	1	1	0	0	0	0	1	0	1	0	0	0	0	1	0	0	1
	acsC	K00197	0	0	0	0	0	0	0	1	1	1	1	1	1	0	0	0	1	2	2	1	0	1	1	0	0	0	0	1	0	0	1	1	0	0	0	0	2	0	1	0	0	0	0	1	0	1	1
	acsD	K00194	0	0	0	0	0	0	0	0	1	1	1	1	1	0	0	0	1	1	0	1	0	1	1	0	1	0	0	1	0	0	1	1	0	0	0	0	1	0	1	0	0	0	0	1	0	0	1
	acsE	K15023	0	0	0	0	0	0	0	0	1	0	1	0	1	0	0	0	0	1	0	1	0	0	0	0	1	0	1	1	0	0	1	0	0	0	0	0	0	0	1	0	0	0	0	1	0	0	1
	metF	K00297	0	1	1	1	1	0	1	1	1	1	1	0	1	1	1	1	1	1	1	1	1	0	1	0	1	1	0	1	1	1	1	1	0	1	1	1	1	1	1	1	0	0	1	1	1	2	1
	metV	PF12225	0	0	1	1	1	0	1	0	1	1	1	0	1	1	1	0	1	1	1	1	0	2	0	0	0	1	0	1	1	1	1	2	0	1	1	1	1	1	1	1	0	0	1	2	1	1	2
	fchA	K01500	0	0	0	0	0	0	0	0	0	0	0	0	0	0	0	0	0	0	0	0	0	0	0	0	0	0	0	0	0	0	0	0	0	0	0	0	0	0	0	0	0	0	0	0	0	0	0
	folD	MF_01576	1	1	0	1	1	1	0	0	1	0	1	0	0	1	1	0	1	0	0	1	1	0	0	0	0	1	0	1	0	0	1	1	1	0	1	0	1	1	1	1	1	1	1	2	1	0	1
	fhs	K01938	1	1	1	1	1	1	1	0	1	1	2	1	1	1	1	1	1	0	0	1	1	1	1	1	0	1	0	1	1	1	0	1	1	1	1	0	1	1	1	1	1	0	0	1	1	0	1
	fdhA	K05299	0	0	0	0	0	0	0	0	0	0	0	0	0	0	0	0	0	0	1	1	1	0	1	0	0	0	0	1	0	0	0	0	0	0	0	0	0	0	1	0	0	0	0	0	0	0	0
	rnfA	K03617	0	0	0	0	0	0	0	0	0	0	0	0	0	0	0	0	0	0	0	0	0	0	0	0	0	0	0	0	0	0	0	0	0	0	0	0	0	0	0	0	0	0	0	0	0	0	0
	rnfB	K03616	0	0	0	0	0	0	0	0	0	0	0	0	0	0	0	0	0	0	0	0	0	0	0	0	0	0	0	0	0	0	0	0	0	0	0	0	0	0	0	0	0	0	0	0	0	0	0
	rnfC	K03615	0	0	0	0	0	0	0	0	0	0	0	0	0	0	0	0	0	0	0	0	0	0	0	0	0	0	0	0	0	0	0	0	0	0	0	0	0	0	0	0	0	0	0	0	0	0	0
	rnfD	K03614	0	0	0	0	0	0	0	0	0	0	0	0	0	0	0	0	0	0	0	0	0	0	0	0	0	0	0	0	0	0	0	0	0	0	0	0	0	0	0	0	0	0	0	0	0	0	0
	rnfE	K03613	0	0	0	0	0	0	0	0	0	0	0	0	0	0	0	0	0	0	0	0	0	0	0	0	0	0	0	0	0	0	0	0	0	0	0	0	0	0	0	0	0	0	0	0	0	0	0
	rnfG	K03612	0	0	0	0	0	0	0	0	0	0	0	0	0	0	0	0	0	0	0	0	0	0	0	0	0	0	0	0	0	0	0	0	0	0	0	0	0	0	0	0	0	0	0	0	0	0	0
ETC	nuoA	K00330	0	1	0	0	1	0	0	1	0	1	0	0	1	0	0	1	1	1	1	1	1	0	0	0	0	0	0	1	1	0	3	0	0	1	0	0	1	1	1	0	0	0	1	0	0	1	0
	nuoB	K00331	0	1	0	0	1	0	0	1	0	1	0	0	1	0	0	1	0	0	1	1	1	0	0	0	1	0	0	1	1	0	2	0	0	1	0	0	1	1	1	0	0	0	1	0	0	1	0
	nuoC	K00332	0	0	0	0	0	0	0	0	0	0	0	0	0	0	0	0	0	0	0	0	0	0	0	0	0	0	0	0	0	0	0	0	0	0	0	0	0	0	0	0	0	0	1	0	0	0	0
	nuoD	K00333	0	0	0	0	1	0	0	0	0	0	1	0	0	0	1	1	1	0	0	1	0	0	0	0	0	0	0	1	1	0	2	0	0	1	0	0	1	1	1	0	0	0	1	0	0	1	0
	nuoE	K00334	1	2	0	1	2	2	0	0	0	0	1	0	0	1	2	2	2	1	0	3	1	1	2	1	1	2	1	0	0	0	1	0	1	0	0	1	1	0	3	2	1	1	0	2	0	0	0
	nuoF	K00335	2	3	0	2	2	2	0	0	1	2	2	0	0	2	1	4	1	1	1	3	1	2	2	1	1	2	1	1	0	0	2	1	1	0	1	0	1	0	3	1	0	1	1	2	1	0	1
	nuoH	K00337	0	1	0	0	1	0	0	0	0	0	1	0	0	0	1	2	1	0	0	1	0	0	0	0	0	0	0	0	1	0	2	0	0	0	0	0	2	1	1	0	0	0	1	0	0	0	0
	nuoI	K00338	0	1	0	0	0	0	0	0	0	0	1	0	0	0	1	1	0	0	0	1	0	0	0	0	1	0	0	1	1	0	1	0	0	0	0	0	1	1	1	0	0	0	0	0	0	0	0
	nuoJ	K00339	0	0	0	0	0	0	0	1	0	0	0	0	0	0	1	1	0	0	0	0	0	0	0	0	1	0	0	1	0	0	2	0	0	1	0	0	1	1	1	0	0	0	0	0	0	0	0
	nuoK	K00340	0	0	0	0	0	0	0	1	0	0	0	0	0	0	1	2	1	0	1	1	0	0	0	0	1	0	0	1	1	0	2	0	0	1	0	0	1	1	1	0	0	0	0	0	0	0	0
	nuoL	K00341	0	1	0	0	0	0	0	1	0	0	0	0	0	0	0	3	1	0	1	2	0	0	0	0	0	1	0	1	2	0	2	0	0	0	0	0	1	0	2	1	0	0	0	0	0	0	0
	nuoM	K00342	0	1	0	0	0	0	0	0	0	0	0	0	1	0	1	1	0	0	0	1	0	0	0	0	0	0	0	1	0	0	1	0	0	0	0	0	1	0	2	0	0	0	1	0	0	0	0
	nuoN	K00343	0	1	0	0	1	0	0	0	0	0	1	0	1	0	1	2	1	0	1	2	1	1	1	1	1	0	1	1	1	1	1	0	0	1	1	0	1	1	2	0	0	1	1	1	1	1	0
	petA	K00411	0	0	0	0	0	0	0	0	0	0	0	0	0	0	0	0	0	0	0	0	0	0	0	0	0	0	0	0	0	0	0	0	0	0	0	0	0	0	0	0	0	0	0	0	0	0	0
	petB	K00412	0	0	0	0	0	0	0	0	0	0	0	0	0	0	0	0	0	0	0	0	0	0	0	0	0	0	0	0	0	0	0	0	0	0	0	0	0	0	0	0	0	0	0	0	0	0	0
	atpB	K02108	2	2	0	2	1	2	0	1	1	1	1	1	1	2	2	1	2	0	0	1	1	0	0	1	0	2	0	1	1	0	1	0	2	0	2	2	1	1	1	2	2	2	0	0	2	1	1
	atpF	K02109	2	2	0	2	1	2	0	1	1	1	1	0	1	2	2	2	1	0	1	1	1	1	0	1	0	2	0	1	1	0	1	0	2	1	2	2	1	1	1	2	2	2	1	1	2	1	0
	atpE	K02110	2	2	0	2	0	2	0	0	0	1	0	0	0	2	2	1	0	0	0	1	0	0	0	0	0	1	0	0	1	0	0	0	1	1	1	1	0	1	1	1	1	1	0	0	1	0	0
	atpA	K02111	1	1	0	2	1	2	0	1	1	1	1	0	1	2	2	2	1	0	1	1	1	1	0	0	0	2	0	1	1	1	0	1	2	0	2	1	1	1	1	2	2	2	1	1	2	1	0
	atpD	K02112	0	2	1	2	1	2	1	1	1	1	1	1	1	1	2	0	1	1	1	1	1	1	1	1	0	2	1	1	1	0	0	1	2	1	2	1	1	1	1	2	2	2	1	1	2	1	1
	atpH	K02113	1	1	0	1	1	1	0	2	2	1	1	0	1	1	1	1	1	0	1	1	1	1	0	1	0	1	0	1	1	1	0	1	1	1	1	1	1	1	1	1	1	1	1	1	1	1	0
	atpC	K02114	1	0	0	1	1	1	1	1	1	1	1	1	1	1	0	1	1	0	1	1	1	1	1	1	0	1	1	1	1	1	0	1	1	1	1	0	1	1	1	1	1	1	1	1	1	1	1
	atpG	K02115	0	0	0	1	1	1	1	0	0	1	1	0	1	0	1	1	1	1	1	1	1	0	1	0	0	1	1	1	1	1	0	1	1	1	1	1	1	1	1	1	1	1	1	1	1	1	0
Glycolysis	apgM	K15635	1	1	1	1	1	1	2	0	0	1	1	1	1	1	1	2	1	1	1	2	1	1	1	1	0	1	0	1	1	1	2	1	1	1	0	1	1	1	2	1	1	1	2	1	0	1	1
	eno	K01689	0	1	0	1	1	1	1	1	1	1	0	1	1	1	1	0	1	1	0	2	1	1	1	1	1	1	1	1	1	0	1	2	1	1	2	1	1	2	1	1	3	1	3	1	1	2	2
	fbaA	K01624	0	2	0	0	4	0	0	1	0	0	2	1	1	0	2	3	0	2	1	2	0	0	0	1	3	0	1	0	2	0	5	1	0	1	0	0	2	1	1	0	0	0	3	0	0	1	1
	fbaB	K11645	0	0	0	1	0	0	1	0	0	0	0	0	0	1	0	0	0	0	0	0	0	0	0	0	0	1	0	0	0	0	0	0	1	0	1	0	0	0	0	1	0	1	0	1	1	0	0
	GAPDH	K00134	0	1	1	1	1	1	1	0	0	1	0	0	1	1	1	0	1	1	1	1	2	0	2	0	1	1	1	1	1	2	0	1	1	1	1	2	1	1	1	1	1	1	1	1	2	0	1
	gpmB	K15634	0	0	0	0	0	0	0	0	0	0	0	0	0	0	0	0	0	0	0	0	0	0	0	0	0	0	0	0	0	0	0	0	0	0	0	0	0	0	0	0	0	0	0	0	0	0	0
	K16306	K16306	1	1	0	0	0	0	1	0	1	0	0	0	0	1	1	0	0	0	0	0	0	0	0	0	0	0	0	0	0	0	0	1	0	0	0	1	0	0	0	0	1	0	1	0	0	0	1
	pfkA	K00850	0	0	0	0	0	0	0	0	0	0	0	0	0	0	0	0	0	0	0	0	0	0	0	0	0	0	0	0	0	0	0	0	0	0	0	0	0	0	0	0	0	0	0	0	0	0	0
	pfkB	K16370	0	0	2	0	0	0	0	0	0	0	0	0	0	0	0	0	0	0	0	0	0	0	0	0	0	0	0	0	0	0	0	0	0	0	0	0	0	0	0	0	0	1	0	0	0	0	0
	pfp	K21071	0	1	0	1	1	1	0	0	0	0	2	2	1	1	1	2	0	0	0	0	1	0	0	1	0	0	0	1	0	0	0	0	0	0	0	1	0	0	0	1	1	0	1	0	1	0	0
	pgi1	K06859	1	1	0	1	1	1	1	0	1	1	0	0	0	1	1	2	1	0	0	1	0	1	0	0	0	1	1	0	1	0	0	1	1	1	1	1	1	1	1	1	1	1	1	1	1	0	1
	pgi-pmi	K15916	0	0	0	0	0	0	0	0	0	0	0	0	0	0	0	0	0	0	0	0	0	0	0	0	0	0	0	0	0	0	0	0	0	0	0	0	0	0	0	0	0	0	0	0	0	0	0
	pgk	K00927	1	1	1	1	1	1	1	0	0	1	0	0	0	1	1	0	1	0	1	1	0	0	1	0	0	1	1	1	2	1	1	1	1	1	0	3	1	1	1	1	1	1	1	1	1	0	2
	pmm-pgm	K15778	0	0	0	1	1	0	0	0	1	0	1	0	1	1	0	0	1	0	0	0	0	0	0	0	0	0	0	0	1	0	0	1	1	0	0	0	1	1	0	0	0	1	1	0	0	1	1
	porA	K00169	0	1	0	1	1	0	0	0	1	1	1	0	2	2	1	1	1	0	0	1	0	1	1	1	0	1	1	1	0	1	1	1	1	1	1	1	1	0	1	0	1	1	2	0	1	0	3
	porB	K00170	0	1	1	1	1	0	0	0	1	1	0	0	1	1	1	1	0	0	0	1	0	1	1	0	0	1	0	1	0	1	1	2	1	1	1	1	1	0	1	1	1	1	2	1	1	0	2
	porC	K00172	1	1	0	1	1	0	0	0	1	1	1	1	1	2	1	1	1	0	1	1	1	1	0	1	1	1	0	1	1	0	0	1	1	1	1	1	2	1	1	1	1	1	1	1	1	1	3
	porD	K00171	1	1	0	1	1	0	0	0	1	1	1	0	1	2	1	1	1	0	1	0	1	1	1	1	0	1	1	1	1	1	0	1	1	1	1	1	2	1	0	1	1	1	1	1	1	0	3
	pyk	K00873	1	1	1	1	1	1	1	0	1	1	1	2	1	1	1	1	1	0	1	1	1	1	0	2	0	1	1	1	1	0	2	1	1	1	1	0	1	1	1	2	1	1	1	1	1	3	1
	tal-pgi	K13810	0	0	0	1	1	0	0	0	0	0	1	0	0	0	0	0	0	1	1	0	1	0	0	1	0	1	1	1	0	0	1	0	0	0	1	0	0	0	0	0	0	0	0	0	0	1	0
	TPI	K01803	1	1	1	1	1	1	1	1	1	0	1	0	1	1	1	0	3	1	1	1	0	0	0	0	0	1	0	1	1	0	1	1	1	0	0	2	2	1	1	1	1	1	1	0	1	0	1
Pentose Phosphate Pathway	G6PD	K00036	1	1	1	1	1	1	1	0	0	0	0	0	0	1	1	1	0	0	0	1	0	0	0	0	0	1	0	0	0	0	0	0	1	0	1	0	0	0	1	1	1	1	0	0	1	0	0
	hps-phi	K13831	1	1	1	1	1	1	1	1	1	1	1	1	1	1	1	0	1	0	1	1	1	1	1	0	0	1	1	1	1	1	1	1	1	1	1	0	0	1	1	1	1	1	1	1	1	0	1
	hxlA	K08093	1	1	1	1	1	1	1	1	1	1	1	1	1	1	1	0	1	0	0	1	1	0	1	0	0	1	0	1	0	1	2	1	1	1	1	0	0	1	1	1	1	1	1	1	1	0	1
	PGD	K00033	1	2	1	1	1	1	1	0	0	0	0	0	0	1	1	2	0	0	0	1	0	0	0	0	0	1	0	0	0	0	0	0	1	0	1	0	0	0	1	1	1	1	0	0	2	0	0
	pgl	K07404	0	0	0	0	0	0	0	0	0	0	0	0	0	0	0	1	0	0	0	0	0	0	0	0	0	0	0	0	0	0	0	0	0	0	0	0	0	0	0	0	0	0	0	0	0	0	0
	PGLS	K01057	0	1	1	1	1	1	1	0	0	0	0	0	0	1	1	0	0	0	0	0	0	0	0	0	0	1	0	0	0	0	0	0	1	0	1	1	0	0	0	1	1	1	0	0	1	0	0
	rpe	K01783	0	1	1	1	1	1	1	0	0	1	1	0	0	1	1	0	1	0	0	2	1	0	0	1	1	1	1	1	1	0	0	1	1	1	1	1	1	1	2	0	1	1	1	1	1	1	1
	rpiB	K01808	0	1	0	1	1	1	0	1	1	1	1	1	1	1	1	2	2	1	1	1	0	1	0	1	0	2	1	0	1	1	1	2	2	1	1	1	2	1	1	2	1	2	1	1	1	1	1
	talAB	K00616	1	1	0	1	1	1	1	0	1	1	1	0	1	1	1	1	2	0	1	1	1	1	1	0	0	1	1	2	0	1	2	1	1	1	2	0	1	1	1	0	1	2	1	0	0	1	1
	tktAB	K00615	1	4	1	4	2	3	1	1	1	0	4	1	1	3	4	4	1	2	1	2	2	1	0	2	0	2	1	1	3	0	4	3	3	2	3	2	1	2	3	2	1	4	3	1	2	2	1
	xylA	K01805	1	0	0	1	2	1	1	0	0	1	1	0	0	2	0	1	2	0	0	2	0	0	1	1	0	1	0	2	0	1	0	0	1	1	1	2	1	1	2	1	2	1	0	0	0	0	0
	xylB	K00854	0	0	1	1	1	1	0	0	1	1	1	1	1	1	1	3	0	0	1	1	1	0	0	1	0	1	0	1	1	1	0	1	1	1	1	1	1	1	2	1	1	1	1	1	0	0	1
TCA	acn	PF00330	3	2	1	2	2	1	3	0	3	1	2	2	2	2	2	2	3	1	2	2	2	2	0	3	1	2	1	3	2	2	2	4	3	1	1	1	2	2	2	2	1	3	5	2	0	2	2
	ACST	PF14602	1	1	0	3	2	1	1	0	1	1	1	0	1	3	0	1	3	0	1	0	0	0	3	0	0	0	0	3	2	1	0	2	0	2	1	0	1	1	0	0	0	0	2	0	1	0	2
	CS	K01647	0	1	0	0	0	0	0	0	0	0	0	0	0	0	1	0	0	0	0	1	0	0	0	0	0	0	0	0	0	0	0	0	0	0	0	0	0	0	1	0	0	0	0	0	0	0	0
	(R)-CS	K05942	0	1	0	0	0	0	0	0	0	0	0	0	0	0	1	0	0	0	0	0	0	0	1	0	0	0	0	0	0	1	0	0	0	0	0	0	0	0	0	0	0	0	1	0	0	0	0
	fumA	K01677	0	1	0	1	1	1	1	0	1	1	1	0	1	1	1	0	1	1	0	0	0	0	0	2	0	1	0	1	1	0	1	1	1	1	1	1	1	1	0	1	1	0	0	0	1	1	1
	fumB	K01678	0	1	0	1	1	1	1	0	1	1	1	0	1	1	1	0	1	0	0	0	1	0	0	1	0	1	0	1	1	0	2	1	1	1	1	1	1	1	0	1	1	0	0	1	1	1	1
	IDH1/2	K00031	0	0	0	0	0	0	0	0	0	0	0	0	0	0	0	0	0	0	0	0	0	0	0	0	0	0	0	0	0	0	0	0	0	1	0	0	0	0	0	0	0	0	0	0	0	0	0
	IDH3	K00030	0	1	1	1	1	1	0	0	1	1	1	0	1	1	1	0	1	0	0	1	1	0	0	0	0	1	0	1	1	0	0	1	1	1	1	0	1	1	1	1	1	1	1	1	1	0	1
	korA	K00174	1	1	0	1	2	2	1	1	1	0	1	1	1	2	1	2	1	1	1	1	1	1	0	1	1	1	1	1	1	0	1	1	1	1	2	0	1	1	1	1	0	1	1	1	2	0	1
	korB	K00175	1	1	0	1	2	1	0	0	1	0	1	1	1	2	1	2	2	1	1	1	1	1	0	0	1	1	1	1	1	0	1	1	0	1	1	0	1	1	1	1	0	1	1	1	1	0	0
	korC	K00177	1	1	0	0	1	1	1	0	1	0	1	1	1	0	1	2	1	1	1	1	0	1	0	0	1	1	1	1	1	0	0	1	1	1	2	0	1	1	1	1	0	1	1	1	2	1	1
	korD	K00176	1	0	1	0	1	1	1	1	0	0	2	1	1	1	0	2	1	1	1	1	1	1	0	1	1	1	1	1	1	1	1	1	1	1	2	0	1	1	1	1	0	1	1	1	2	1	1
	mdh	TIGR01763	0	1	0	1	1	1	0	0	1	1	0	0	1	0	1	0	1	0	0	1	0	1	0	0	0	1	0	1	0	0	0	1	1	0	1	1	1	1	1	1	1	1	0	1	1	1	1
	sdh	SSF56425	1	1	0	1	1	1	1	1	1	1	1	1	1	1	1	4	1	0	1	1	1	1	1	0	0	1	0	1	1	1	2	1	1	1	1	1	1	1	1	0	1	1	1	1	1	1	1
Hydrogenases	Hyd1A	Hyd1A	0	0	0	0	0	0	0	0	0	0	0	0	0	0	0	0	0	0	0	0	0	0	0	0	0	0	0	0	0	0	0	1	0	0	0	0	0	0	0	0	0	0	0	0	0	0	1
	Hyd3B	Hyd3B	0	1	0	0	1	1	1	0	0	0	0	0	0	1	1	1	1	0	0	1	0	1	1	1	0	1	0	0	0	1	0	1	1	1	1	1	0	0	1	1	1	1	1	1	1	0	0
	Hyd3C	Hyd3C	0	0	0	0	0	0	0	0	0	0	0	0	0	0	0	0	0	0	0	1	0	0	1	0	0	0	0	0	0	0	0	0	0	0	0	0	0	0	1	0	0	0	0	0	0	0	0
	Hyd4B	Hyd4B	1	0	0	1	0	0	0	0	1	1	1	0	1	1	0	0	0	0	0	0	0	0	0	0	0	1	0	1	1	0	1	1	1	1	1	0	1	1	0	1	0	1	0	0	1	0	1
	Hyd4G	Hyd4G	0	0	0	1	0	1	0	0	0	0	0	0	0	1	0	0	0	0	0	0	0	0	0	0	0	1	0	0	0	0	0	1	1	0	1	1	0	0	0	1	1	1	0	0	1	0	0
Sulfohydrogenase	hydA	K17993	0	0	0	0	0	0	0	0	0	0	0	0	0	0	0	0	0	0	0	0	0	0	0	0	0	0	0	0	0	0	0	0	0	0	0	0	0	0	0	0	0	0	0	0	0	0	0
	hydD	K17994	0	0	0	0	0	0	0	0	0	0	0	0	0	0	0	0	0	0	0	0	0	0	0	0	0	0	0	0	0	0	0	0	0	0	0	0	0	0	0	0	0	0	0	0	0	0	0
	hydG	K17995	0	0	0	0	0	0	0	0	0	0	0	0	0	0	0	0	0	0	0	0	0	0	0	0	0	0	0	0	0	0	0	0	0	0	0	0	0	0	0	0	0	0	0	0	0	0	0
	hydB	K17996	0	1	0	0	1	1	0	0	0	1	0	0	0	1	0	1	1	0	0	1	0	0	0	1	0	0	0	0	0	0	0	0	1	1	1	0	0	0	1	1	1	1	1	1	0	0	0
CAZymes	E3.2.1.4	K01179	0	0	0	1	0	0	0	0	0	0	0	0	0	1	1	1	0	0	0	0	0	0	0	0	1	0	0	0	0	0	1	0	0	0	0	1	0	0	0	0	0	0	0	0	0	0	0
	HEXA_B	K12373	0	5	2	4	4	2	3	0	1	2	0	0	0	3	6	0	0	0	0	3	0	4	0	0	1	3	0	0	0	1	0	1	4	1	2	3	1	0	3	3	1	4	0	5	0	0	0
	HEX	K14459	0	0	0	1	0	1	1	0	0	0	0	0	0	1	0	1	0	0	0	0	0	1	0	0	0	1	0	0	0	0	0	0	1	0	1	1	0	0	0	1	1	1	0	1	0	0	0
Energy	asr	cd06221	2	2	0	1	2	2	1	1	1	2	1	0	1	2	1	1	1	1	0	2	0	1	1	2	0	2	0	1	1	1	1	1	2	1	2	1	1	1	2	2	2	2	2	1	2	1	1
	gltA	TIGR01316	0	1	0	1	1	1	1	0	0	0	0	0	0	1	1	1	1	1	1	1	1	0	0	0	0	1	1	1	1	0	1	0	0	1	1	2	1	1	1	1	1	1	0	0	1	0	0
	fdhA (f420)	K22516	0	0	0	0	0	0	0	0	0	0	0	0	0	0	0	0	0	0	0	0	0	0	1	0	0	0	0	1	0	0	0	0	0	0	0	0	1	0	0	0	0	0	0	0	0	0	0
	fdhC	K21993	0	0	0	1	1	0	0	0	0	0	0	1	0	1	0	0	0	0	1	1	0	1	0	0	0	0	0	0	0	0	0	0	0	1	0	0	0	0	0	0	0	0	0	1	0	1	0
	fdhD	K02379	1	0	0	1	0	0	0	0	1	1	1	1	1	1	0	1	1	0	1	1	1	1	1	0	1	0	1	1	0	0	1	2	0	0	0	0	1	0	1	0	0	0	0	0	0	1	0
	fdhF	K00123	0	0	0	1	0	0	0	1	1	0	0	0	1	1	0	1	1	1	1	1	1	1	1	0	0	0	0	1	0	0	0	2	0	0	0	0	1	0	1	0	0	0	0	1	0	0	2
Hydroxylamine	hcp	K05601	0	1	0	0	0	0	0	0	2	1	0	0	0	0	1	1	1	0	0	0	0	0	1	1	0	0	1	1	0	0	1	2	0	1	0	0	0	0	0	0	0	0	0	0	0	0	1
	hao	PF02335	0	0	0	0	0	0	0	0	0	0	0	0	0	0	0	0	0	0	0	0	0	0	0	0	0	0	0	0	0	0	0	0	0	0	0	0	0	0	0	0	0	0	0	0	0	0	0
Arsenic Detoxification	arsB	K03325	0	0	0	1	2	1	0	1	0	0	0	1	1	1	0	0	0	0	0	1	0	0	1	0	0	0	0	0	0	0	0	0	1	0	0	0	0	0	1	0	0	0	0	0	0	1	0
	arsC	K03741	0	0	0	1	0	1	0	1	0	0	0	0	0	0	1	0	0	0	0	1	0	0	0	0	0	1	0	0	0	0	0	0	0	0	1	0	0	0	1	1	0	0	1	0	1	0	0
[truncated: 30 more columns]
