# Supplementary material for: Expansion of Armatimonadota through marine sediment sequencing describes two classes with unique ecological roles
Source: ISME Commun. 2023 Jun 24;3:64. doi: 10.1038/s43705-023-00269-x (PMC10290634; doi:10.1038/s43705-023-00269-x)
Supplement: Supplementary file 11 — Supplementary Table 8 [file 43705_2023_269_MOESM11_ESM.xlsx]

## Sheet: KEGG Final
			Hebobacteria													Zipacnadia
KO	Gene	Description	BHB10-26_Bin_273	BHB10-38_Bin_334	M3-30_Bin_234	M3-30_Bin_267	M3-38_Bin_186	M3-38_Bin_440	M3-44_Bin_391	M8-58_Bin_71_clean	Meg19_1012_Bin_93	Meg22_1012_Bin_273	Meg22_1012_Bin_9	Meg22_1214_Bin_7	Meg22_810_Bin_154_2_1	AB_03_Bin_3	AB_3033_Bin_153	AB_3033_Bin_163	AB_3033_Bin_184	AB_3033_Bin_57	AB_3033_Bin_59	AB_3033_Bin_7	Meg19_1012_Bin_171	Meg19_1012_Bin_211	Meg19_1012_Bin_248	Meg19_1012_Bin_263	Meg19_1012_Bin_303	Meg19_1012_Bin_454	Meg19_1012_Bin_67	Meg19_1012_Bin_91	Meg19_46_Bin_250	Meg22_1012_Bin_108	Meg22_1012_Bin_125	Meg22_1012_Bin_155	Meg22_1012_Bin_213	Meg22_1012_Bin_219	Meg22_1012_Bin_226	Meg22_1012_Bin_227	Meg22_1012_Bin_23	Meg22_1012_Bin_243	Meg22_1012_Bin_267	Meg22_1012_Bin_272	Meg22_1012_Bin_286	Meg22_1012_Bin_287	Meg22_1012_Bin_29	Meg22_1012_Bin_3	Meg22_1012_Bin_300	Meg22_1012_Bin_304	Meg22_1012_Bin_313
K01995	livG	branched-chain amino acid transport system ATP-binding protein	0	0	0	0	0	0	0	0	1	0	1	1	1	1	1	0	1	1	1	1	0	1	1	0	1	0	1	1	0	1	0	1	1	0	0	1	0	0	1	1	1	0	0	1	1	1	1
K01996	livF	branched-chain amino acid transport system ATP-binding protein	0	0	0	0	0	0	0	0	1	0	1	1	1	1	1	0	1	1	1	1	1	1	1	0	1	0	1	1	0	0	0	0	1	0	1	1	0	0	1	1	1	1	0	1	1	1	1
K01997	livH	branched-chain amino acid transport system permease protein	0	0	0	0	0	0	0	0	1	0	1	1	1	1	1	0	1	1	1	1	0	1	1	1	1	0	1	1	0	1	0	1	1	0	1	1	0	0	1	1	1	1	0	1	1	1	1
K01998	livM	branched-chain amino acid transport system permease protein	0	0	0	0	0	0	0	0	1	0	1	1	1	1	0	0	1	1	1	1	0	1	1	1	0	0	1	0	0	1	0	1	1	0	1	1	0	0	1	1	1	1	0	1	1	1	1
K01999	livK	branched-chain amino acid transport system substrate-binding protein	0	0	0	0	0	0	0	0	1	0	1	1	1	1	1	2	2	2	2	2	0	1	1	1	1	0	2	1	0	1	0	0	1	0	1	1	0	0	2	1	1	1	0	2	1	2	0
K02000	proV	glycine betaine/proline transport system ATP-binding protein [EC:7.6.2.9]	0	0	0	0	0	0	0	0	0	0	0	0	0	0	0	0	0	0	0	0	0	0	0	0	0	0	0	0	0	0	0	0	0	0	0	0	0	0	0	1	0	0	0	0	0	0	0
K02001	proW	glycine betaine/proline transport system permease protein	0	0	0	0	0	0	0	0	0	0	0	0	0	0	0	0	0	0	0	0	0	0	0	0	0	0	0	0	0	0	0	0	0	0	0	0	0	0	0	1	0	0	0	0	0	0	0
K02002	proX	glycine betaine/proline transport system substrate-binding protein	0	0	0	0	0	0	0	0	0	0	0	0	0	0	0	0	0	0	0	0	0	0	0	0	0	0	0	0	0	0	0	0	0	0	0	0	0	0	0	1	0	0	0	0	0	0	0
K02006	cbiO	cobalt/nickel transport system ATP-binding protein	0	0	0	0	0	0	0	0	0	0	0	0	0	0	0	0	1	1	0	1	0	1	0	0	1	1	0	0	1	1	0	0	1	1	1	0	0	1	1	0	0	0	0	1	1	1	1
K02007	cbiM	cobalt/nickel transport system permease protein	0	0	0	0	0	0	0	0	0	1	0	1	0	0	0	0	0	2	0	0	0	0	0	1	1	1	0	0	3	0	0	2	1	1	0	0	0	1	0	0	0	0	0	0	0	0	0
K02008	cbiQ	cobalt/nickel transport system permease protein	0	0	0	0	0	0	0	0	0	1	0	0	0	0	0	0	1	1	1	0	0	0	0	0	1	1	0	0	2	1	0	1	0	1	1	0	0	1	1	0	0	0	1	1	0	1	1
K02009	cbiN	cobalt/nickel transport protein	0	0	0	0	0	0	0	0	0	0	0	0	0	0	0	0	0	1	0	0	0	0	0	0	1	0	0	0	0	0	0	1	0	1	0	0	0	1	0	0	0	0	0	0	0	0	0
K02010	afuC, fbpC	iron(III) transport system ATP-binding protein [EC:7.2.2.7]	0	0	0	0	0	0	0	0	0	0	0	0	0	0	0	0	0	0	0	0	0	0	0	0	0	0	0	0	1	0	0	0	1	0	0	0	0	0	0	0	0	0	0	0	0	0	0
K02011	afuB, fbpB	iron(III) transport system permease protein	0	0	0	0	0	0	0	0	0	0	0	0	0	0	0	0	0	0	0	0	0	0	0	0	0	0	0	0	2	0	0	0	1	0	0	0	0	0	0	0	0	0	0	0	0	0	0
K02012	afuA, fbpA	iron(III) transport system substrate-binding protein	0	0	0	0	0	0	0	0	0	0	0	0	0	1	1	1	2	1	1	0	1	0	0	0	0	0	2	1	3	0	0	0	1	0	1	0	0	0	1	0	0	0	0	0	1	1	1
K02017	modC	molybdate transport system ATP-binding protein [EC:7.3.2.5]	0	1	0	1	1	1	1	1	1	1	0	1	1	0	1	0	0	0	0	0	0	0	0	0	0	0	0	1	0	0	0	0	0	0	0	0	0	0	0	0	0	0	0	0	0	0	0
K02018	modB	molybdate transport system permease protein	1	1	1	1	1	1	1	1	0	0	0	0	0	0	2	0	0	0	0	0	0	0	0	0	0	0	0	2	0	0	0	0	0	0	0	0	0	0	0	0	0	0	0	0	0	0	0
K02020	modA	molybdate transport system substrate-binding protein	2	4	1	3	4	2	4	2	4	6	1	2	4	0	6	0	0	0	0	0	0	0	0	0	0	0	0	4	0	2	0	0	3	1	0	0	0	0	1	0	0	0	0	0	0	0	0
K02036	pstB	phosphate transport system ATP-binding protein [EC:7.3.2.1]	0	1	1	1	1	1	1	0	1	0	1	0	1	1	1	0	1	2	1	0	1	1	0	1	0	1	0	1	1	2	1	1	0	0	1	0	1	1	1	1	1	0	1	1	1	1	2
K02037	pstC	phosphate transport system permease protein	0	1	1	1	1	0	1	0	1	0	0	0	1	1	1	1	0	1	1	0	1	1	0	1	0	1	0	1	1	1	1	1	0	0	1	0	1	1	1	0	1	0	1	1	1	0	1
K02038	pstA	phosphate transport system permease protein	0	0	1	1	0	1	1	0	1	0	1	0	1	1	1	1	1	1	1	0	1	1	0	1	0	1	0	1	1	1	1	1	0	0	1	0	1	1	1	1	1	0	1	1	1	0	1
K02040	pstS	phosphate transport system substrate-binding protein	1	2	1	2	2	2	2	1	1	0	0	0	1	1	1	1	1	1	1	1	1	0	0	1	0	1	0	1	0	1	1	1	0	0	2	0	1	1	1	0	1	0	1	1	1	0	1
K02044	phnD	phosphonate transport system substrate-binding protein	0	0	0	1	1	0	0	0	0	0	0	0	0	0	0	0	0	0	0	1	0	0	1	1	0	1	0	0	1	0	0	0	0	0	0	1	0	0	0	0	1	0	0	1	0	0	0
K02065	mlaF, linL, mkl	phospholipid/cholesterol/gamma-HCH transport system ATP-binding protein	1	0	0	1	0	1	1	1	1	1	1	1	1	0	0	0	1	1	1	1	0	0	1	1	1	1	1	1	1	1	1	1	1	1	1	1	1	1	1	1	1	1	1	1	1	1	1
K02066	mlaE, linK	phospholipid/cholesterol/gamma-HCH transport system permease protein	1	1	0	1	2	1	1	2	1	1	1	1	1	0	1	0	1	1	1	1	0	0	1	1	1	1	2	1	1	1	1	1	1	1	1	1	1	1	1	1	1	1	1	1	1	1	1
K02067	mlaD, linM	phospholipid/cholesterol/gamma-HCH transport system substrate-binding protein	1	0	0	1	1	1	1	1	1	1	0	0	1	0	0	0	1	1	1	0	0	0	1	1	0	1	1	0	1	1	1	1	1	1	1	1	0	1	1	1	1	1	1	1	1	1	1
K02194	ccmB	heme exporter protein B	0	0	0	0	0	0	0	0	0	0	0	0	0	0	0	0	0	0	0	0	0	0	0	0	0	0	0	0	0	0	0	0	0	0	0	0	0	0	0	0	0	0	0	0	0	0	0
K02195	ccmC	heme exporter protein C	0	0	0	0	0	0	0	0	0	0	0	0	0	0	0	0	0	0	0	0	0	0	0	0	0	0	0	0	0	0	0	0	0	0	0	0	0	0	0	0	0	0	0	0	0	0	0
K02196	ccmD	heme exporter protein D	1	1	0	0	0	1	0	0	0	0	0	0	0	0	0	0	0	0	0	0	0	0	0	0	0	0	0	0	0	0	0	0	0	0	0	0	0	0	0	0	0	0	0	0	0	0	0
K03523	bioY	biotin transport system substrate-specific component	1	1	0	1	1	1	1	0	1	1	0	1	1	1	1	0	1	1	1	1	1	1	1	1	0	1	1	0	0	1	1	0	0	1	0	1	0	0	1	1	1	1	1	0	1	1	1
K05772	tupA, vupA	tungstate transport system substrate-binding protein	0	0	0	0	0	0	0	0	1	1	0	1	1	0	0	0	0	0	0	0	0	0	0	0	0	0	0	0	0	0	0	0	0	0	0	0	0	0	0	0	0	0	0	0	0	0	0
K05773	tupB, vupB	tungstate transport system permease protein	0	0	0	0	0	0	0	0	1	1	0	0	0	0	0	0	0	0	0	0	0	0	0	0	0	0	0	0	0	0	0	0	0	0	0	0	0	0	0	0	0	0	0	0	0	0	0
K05815	ugpE	sn-glycerol 3-phosphate transport system permease protein	0	1	1	1	1	1	1	0	1	0	0	0	1	0	0	0	0	0	0	0	0	0	0	0	0	0	0	0	0	0	0	0	0	0	0	0	0	0	0	0	0	0	0	0	0	0	0
K06857	tupC, vupC	tungstate transport system ATP-binding protein [EC:7.3.2.6]	0	0	0	0	0	0	0	0	1	0	0	0	0	0	0	0	0	0	0	0	0	0	0	0	0	0	0	0	0	0	0	0	0	0	0	0	0	0	0	0	0	0	0	0	0	0	0
K06861	lptB	lipopolysaccharide export system ATP-binding protein [EC:3.6.3.-]	1	1	0	1	1	1	1	2	1	0	0	1	1	1	1	1	1	1	1	1	0	1	1	0	1	2	1	1	2	1	1	0	1	2	1	1	0	0	1	1	1	0	1	1	1	1	1
K07091	lptF	lipopolysaccharide export system permease protein	0	1	0	1	1	0	1	1	1	0	0	1	1	1	0	0	1	1	1	0	1	1	1	2	0	1	1	0	1	3	0	1	1	2	0	0	3	1	2	1	3	2	0	3	1	1	1
K07122	mlaB	phospholipid transport system transporter-binding protein	0	0	0	0	0	0	0	0	0	0	1	0	1	0	0	0	0	0	0	0	0	0	0	0	0	0	0	0	0	0	0	0	0	0	0	0	0	0	0	0	0	0	0	0	0	0	0
K07335	bmpA, bmpB, tmpC	basic membrane protein A and related proteins	0	0	0	0	0	0	0	0	0	0	0	0	0	0	0	0	0	0	0	0	0	0	0	0	0	0	0	0	0	0	0	0	0	0	0	0	0	0	0	0	0	0	0	0	0	0	0
K09690	ABC-2.LPSE.P	lipopolysaccharide transport system permease protein	1	1	1	1	1	1	1	0	1	0	0	0	0	1	1	1	1	2	1	0	0	0	1	0	0	0	0	1	0	1	0	0	0	0	0	1	0	0	1	0	0	1	1	0	1	1	0
K09691	ABC-2.LPSE.A	lipopolysaccharide transport system ATP-binding protein	0	0	0	0	0	0	0	0	1	1	1	1	1	0	0	0	0	1	0	0	0	0	0	0	0	0	0	0	0	0	0	0	0	0	0	1	0	0	0	0	0	0	0	0	0	0	0
K09696	natB	sodium transport system permease protein	0	0	0	0	0	0	0	0	0	0	0	0	0	0	0	0	0	0	0	0	0	0	0	0	0	0	0	0	0	0	0	0	0	0	0	0	0	0	0	0	0	0	0	0	0	0	0
K09697	natA	sodium transport system ATP-binding protein [EC:7.2.2.4]	0	0	0	0	0	0	0	0	0	0	0	0	0	0	0	0	0	0	0	0	0	0	0	0	0	0	0	0	0	0	0	0	0	0	0	0	0	0	0	0	0	0	0	0	0	0	0
K09808	lolC_E	lipoprotein-releasing system permease protein	0	0	0	0	0	0	0	0	0	0	0	0	0	0	0	0	1	0	1	0	0	0	0	0	0	0	1	0	0	0	0	0	0	0	0	0	0	0	0	0	0	0	0	0	0	0	0
K09810	lolD	lipoprotein-releasing system ATP-binding protein [EC:3.6.3.-]	0	0	0	0	0	0	0	0	0	0	0	0	0	0	0	0	1	0	0	0	0	0	0	0	0	0	1	0	0	0	0	0	0	0	0	0	0	0	1	0	0	0	0	0	0	0	1
K09811	ftsX	cell division transport system permease protein	1	1	0	1	1	2	1	0	1	1	1	1	1	0	1	0	1	1	1	1	1	1	1	1	1	1	1	1	0	1	1	1	1	1	1	1	1	1	1	1	1	1	1	1	1	1	1
K09812	ftsE	cell division transport system ATP-binding protein	1	1	1	1	1	1	1	0	1	0	0	1	1	0	1	0	1	1	1	1	1	1	1	1	1	1	1	1	0	1	1	1	0	1	1	1	0	1	1	1	1	1	1	1	1	1	1
K09815	znuA	zinc transport system substrate-binding protein	0	1	0	0	1	1	1	1	0	0	0	0	0	0	1	0	1	0	1	0	0	0	0	0	0	0	0	1	0	1	0	0	0	0	0	0	0	0	0	0	0	0	0	0	0	0	0
K09816	znuB	zinc transport system permease protein	0	1	0	0	1	1	1	1	0	0	0	0	0	0	0	0	1	1	1	1	1	0	0	0	0	0	0	0	0	1	0	0	0	0	0	0	0	0	1	0	0	0	0	0	0	0	0
K09817	znuC	zinc transport system ATP-binding protein [EC:7.2.2.-]	0	1	0	0	1	0	1	1	0	0	0	0	0	0	1	0	1	0	1	0	0	0	0	0	0	0	0	1	0	1	0	0	0	0	0	0	0	0	1	0	0	0	0	0	0	0	0
K10112	msmX, msmK, malK, sugC, ggtA, msiK	multiple sugar transport system ATP-binding protein	1	1	0	0	0	1	0	0	1	1	1	1	1	0	1	0	1	1	1	0	0	0	0	0	0	0	1	1	1	1	0	0	1	0	1	1	0	0	1	0	0	0	1	0	1	0	0
K10117	msmE	raffinose/stachyose/melibiose transport system substrate-binding protein	0	0	0	0	0	0	0	0	0	0	0	0	0	1	1	0	1	1	1	0	0	1	0	0	0	0	1	1	0	1	0	0	0	0	0	0	0	0	1	0	0	0	0	0	0	1	0
K10118	msmF	raffinose/stachyose/melibiose transport system permease protein	0	0	0	0	0	0	0	0	0	0	0	0	0	0	0	1	1	1	1	0	1	0	0	0	0	0	1	1	0	1	0	0	0	0	1	0	0	0	1	0	0	0	1	0	1	1	0
K10119	msmG	raffinose/stachyose/melibiose transport system permease protein	0	1	1	1	1	1	1	0	1	0	0	0	1	0	0	1	1	0	1	0	0	0	0	0	0	0	1	0	0	0	0	0	0	0	1	0	0	0	1	0	0	0	1	0	0	1	0
K10200	ABC.NGC.S	N-acetylglucosamine transport system substrate-binding protein	0	0	0	0	0	0	0	0	0	0	0	0	0	0	0	0	0	0	0	0	0	0	0	0	0	0	0	0	0	0	0	0	0	0	0	0	0	0	0	0	0	0	0	0	0	0	0
K10202	ABC.NGC.P1	N-acetylglucosamine transport system permease protein	0	0	0	0	0	0	0	0	0	0	0	0	0	0	0	0	0	0	0	0	0	0	0	0	0	0	0	0	0	0	0	0	0	0	0	0	0	0	0	0	0	0	1	0	0	0	0
K10439	rbsB	ribose transport system substrate-binding protein	2	2	1	1	1	2	0	0	1	0	1	0	0	0	3	0	0	0	0	0	0	0	1	0	0	0	0	3	6	0	0	0	3	0	0	1	0	0	0	0	0	0	1	0	0	0	0
K10440	rbsC	ribose transport system permease protein	0	0	0	0	0	0	0	0	1	0	0	0	0	0	1	0	0	0	0	0	0	0	0	0	0	0	0	2	3	0	0	0	2	0	0	1	0	0	0	0	0	0	1	0	0	0	0
K10441	rbsA	ribose transport system ATP-binding protein [EC:7.5.2.7]	0	0	0	0	0	0	0	0	0	0	0	0	0	0	2	0	0	0	0	0	0	0	0	0	0	0	0	2	1	0	0	0	1	0	0	0	0	0	0	0	0	0	0	0	0	0	0
K10537	araF	L-arabinose transport system substrate-binding protein	0	0	0	0	0	0	0	0	0	0	0	0	0	0	1	0	0	0	0	0	0	0	0	0	0	0	0	1	0	0	0	0	0	0	0	0	0	0	0	0	0	0	0	0	0	0	0
K10538	araH	L-arabinose transport system permease protein	0	0	0	0	0	0	0	0	0	0	0	0	0	0	1	0	0	0	0	0	0	0	0	0	0	0	0	1	0	0	0	0	0	0	0	0	0	0	0	0	0	0	0	0	0	0	0
K10539	araG	L-arabinose transport system ATP-binding protein [EC:7.5.2.12]	0	0	0	0	0	0	0	0	0	0	0	0	0	0	1	0	0	0	0	0	0	0	0	0	0	0	0	0	0	0	0	0	0	0	0	0	0	0	0	0	0	0	0	0	0	0	0
K10559	rhaS	rhamnose transport system substrate-binding protein	0	0	0	0	0	0	0	0	0	0	0	0	0	0	0	0	0	0	0	0	0	0	0	0	0	0	0	0	0	0	0	0	0	0	0	0	0	0	0	0	0	0	0	0	0	0	0
K11085	msbA	ATP-binding cassette, subfamily B, bacterial MsbA [EC:3.6.3.-]	0	0	0	0	0	0	0	0	0	0	0	0	0	0	0	0	0	0	1	0	0	0	0	0	0	0	0	0	1	0	0	0	2	0	0	0	0	0	2	0	0	0	0	0	0	2	0
K11707	troA, mntA, znuA	manganese/zinc/iron transport system substrate-binding protein	0	0	0	0	0	0	0	0	0	0	0	0	0	0	0	0	0	0	0	0	0	0	0	0	0	0	0	0	0	0	0	0	0	0	0	0	0	0	0	0	0	0	0	0	0	0	0
K11708	troC, mntC, znuB	manganese/zinc/iron transport system permease protein	0	0	0	0	0	0	0	0	0	0	0	0	0	0	0	0	0	0	0	0	0	0	0	0	0	0	0	0	0	0	0	0	0	0	0	0	0	0	0	0	0	0	0	0	0	0	0
K11709	troD, mntD, znuB	manganese/zinc/iron transport system permease protein	0	0	0	0	0	0	0	0	0	0	0	0	0	0	0	0	0	0	0	0	0	0	0	0	0	0	0	0	0	0	0	0	0	0	0	0	0	0	0	0	0	0	0	0	0	0	0
K11710	troB, mntB, znuC	manganese/zinc/iron transport system ATP- binding protein [EC:7.2.2.5]	0	0	0	0	0	0	0	0	0	0	0	0	0	0	0	0	0	0	0	0	0	0	0	0	0	0	0	0	0	0	0	0	0	0	0	0	0	0	0	0	0	0	0	0	0	0	0
K11720	lptG	lipopolysaccharide export system permease protein	0	1	0	1	1	0	1	1	1	0	0	1	1	1	2	0	2	2	2	2	1	1	1	1	1	2	2	1	1	3	1	1	3	2	1	2	1	1	3	0	2	2	1	2	2	3	1
K15495	wtpA	molybdate/tungstate transport system substrate-binding protein	0	1	1	0	0	1	0	0	0	1	0	1	0	0	0	0	0	0	0	0	0	0	1	0	1	0	0	0	1	0	1	0	0	1	0	0	0	1	1	0	0	0	0	1	1	0	0
K15496	wtpB	molybdate/tungstate transport system permease protein	0	0	0	0	0	0	0	0	0	1	0	1	0	0	0	0	0	0	0	0	0	0	1	0	1	0	0	0	1	0	1	0	0	1	0	0	0	1	1	0	0	0	0	1	0	0	0
K15497	wtpC	molybdate/tungstate transport system ATP-binding protein [EC:7.3.2.5 7.3.2.6]	1	1	1	1	1	1	1	1	0	0	0	0	0	0	0	0	0	0	0	0	0	0	0	0	0	0	0	0	0	0	0	0	0	0	0	0	0	0	0	0	0	0	0	0	0	0	0
K16785	ecfT	energy-coupling factor transport system permease protein	1	1	1	1	1	0	1	1	0	0	0	0	0	1	1	0	1	0	1	0	0	1	1	0	1	1	0	1	1	1	0	0	1	1	1	0	0	0	1	0	0	1	0	0	1	1	0
K16786	ecfA1	energy-coupling factor transport system ATP-binding protein [EC:3.6.3.-]	0	0	0	0	0	0	0	0	0	0	0	0	0	0	0	0	1	0	0	0	0	0	0	0	0	0	1	0	0	0	0	0	0	0	1	0	0	0	0	0	0	0	0	0	0	0	0
K16787	ecfA2	energy-coupling factor transport system ATP-binding protein [EC:3.6.3.-]	0	0	0	0	0	0	0	0	0	0	0	0	0	0	0	0	1	0	0	0	0	0	0	0	0	0	1	0	0	0	0	0	1	1	1	0	0	0	1	0	0	1	0	0	1	1	0
K17243	aguG	alpha-1,4-digalacturonate transport system permease protein	0	0	0	0	0	0	0	0	0	0	0	0	0	0	0	0	0	0	0	0	0	0	0	0	0	0	0	0	0	0	0	0	0	0	0	0	0	0	0	0	0	0	1	0	0	0	0
K17315	gtsA, glcE	glucose/mannose transport system substrate-binding protein	0	0	0	0	0	0	0	0	0	0	0	0	0	0	0	0	0	0	0	0	0	0	0	1	0	0	0	0	0	0	0	0	0	0	0	0	0	0	0	0	0	0	0	0	0	0	0
K17316	gtsB, glcF	glucose/mannose transport system permease protein	0	0	0	0	0	0	0	0	0	0	0	0	0	0	0	0	0	0	0	0	0	0	0	1	0	0	0	0	0	0	0	0	0	0	0	0	0	0	0	0	0	0	0	0	0	0	0
K23535	nupB	general nucleoside transport system permease protein	0	0	0	0	0	0	0	0	0	0	0	0	0	0	0	0	0	0	0	0	0	0	0	0	0	0	0	0	0	0	0	0	0	0	0	0	0	0	0	0	0	0	0	0	0	0	0
K23536	nupC	general nucleoside transport system permease protein	0	0	0	0	0	0	0	0	0	0	0	0	0	0	0	0	0	0	0	0	0	0	0	0	0	0	0	0	0	0	0	0	0	0	0	0	0	0	0	0	0	0	0	0	0	0	0
K23537	nupA	general nucleoside transport system ATP-binding protein	0	0	0	0	0	0	0	0	0	0	0	0	0	0	0	0	0	0	0	0	0	0	0	0	0	0	0	0	0	0	0	0	0	0	0	0	0	0	0	0	0	0	0	0	0	0	0
K14475	ICP	inhibitor of cysteine peptidase	0	0	0	0	0	0	0	0	0	0	0	0	0	0	0	0	0	1	0	0	0	0	0	0	0	0	0	0	0	0	0	0	1	0	0	0	0	0	0	0	0	0	0	0	0	0	0
K00135	gabD	succinate-semialdehyde dehydrogenase / glutarate-semialdehyde dehydrogenase [EC:1.2.1.16 1.2.1.79 1.2.1.20]	0	0	0	0	0	0	0	0	0	0	0	0	0	0	1	0	0	0	0	0	0	0	1	0	0	0	0	1	1	0	0	0	1	0	0	0	0	0	0	0	1	0	0	1	0	0	0
K00259	ald	alanine dehydrogenase [EC:1.4.1.1]	1	1	1	1	1	1	1	0	0	1	0	1	0	1	0	0	2	1	2	0	0	0	0	0	0	0	1	0	3	0	1	0	2	1	1	1	0	0	2	0	0	0	1	0	1	2	0
K00265	gltB	glutamate synthase (NADPH) large chain [EC:1.4.1.13]	0	0	0	0	0	0	0	0	0	0	0	0	0	0	0	0	0	0	0	0	0	0	0	0	0	0	0	0	0	0	0	0	0	0	0	0	0	0	0	0	0	0	0	0	0	0	0
K00266	gltD	glutamate synthase (NADPH) small chain [EC:1.4.1.13]	0	1	0	1	1	0	1	1	0	0	0	0	0	0	1	0	1	1	1	1	0	0	0	0	0	0	1	1	1	1	1	1	1	1	0	0	0	0	1	1	1	1	0	1	0	0	1
K00278	nadB	L-aspartate oxidase [EC:1.4.3.16]	0	1	1	1	1	1	0	1	1	1	1	1	1	1	1	0	1	1	1	1	1	1	1	1	0	0	1	1	2	0	0	1	1	1	1	1	0	0	0	0	1	1	1	1	1	1	1
K00820	glmS, GFPT	glutamine---fructose-6-phosphate transaminase (isomerizing) [EC:2.6.1.16]	2	2	1	2	2	2	2	2	1	1	1	1	1	0	2	2	1	1	2	1	1	1	0	1	0	2	1	2	0	1	1	1	4	1	1	1	0	1	1	1	2	1	1	1	1	1	0
K00830	AGXT	alanine-glyoxylate transaminase / serine-glyoxylate transaminase / serine-pyruvate transaminase [EC:2.6.1.44 2.6.1.45 2.6.1.51]	0	1	1	1	1	1	1	1	1	0	0	0	0	0	0	0	0	0	0	0	0	0	1	0	0	1	0	0	1	1	0	1	1	0	0	0	0	1	0	0	0	0	1	1	0	0	0
K01744	aspA	aspartate ammonia-lyase [EC:4.3.1.1]	0	0	0	0	0	0	0	0	0	0	0	0	0	0	1	0	0	0	0	0	0	0	0	0	0	0	0	1	0	0	0	0	1	0	0	0	0	0	0	0	0	0	0	0	0	0	0
K01779	racD	aspartate racemase [EC:5.1.1.13]	0	0	0	0	0	0	0	0	0	0	0	0	0	0	1	0	0	0	0	0	0	1	0	0	0	0	0	1	0	1	0	0	0	0	0	0	0	0	0	0	0	0	0	0	1	0	0
K01953	asnB, ASNS	asparagine synthase (glutamine-hydrolysing) [EC:6.3.5.4]	1	1	1	1	1	1	1	1	1	2	0	2	0	0	1	0	0	1	0	0	0	0	0	1	0	0	0	1	2	3	0	0	0	0	1	2	0	1	1	0	1	0	1	0	1	2	1
K09758	asdA	aspartate 4-decarboxylase [EC:4.1.1.12]	0	0	0	0	0	0	0	0	0	0	0	0	0	0	0	0	1	0	1	1	0	1	0	0	0	0	1	0	0	0	0	0	0	0	1	0	0	0	1	0	0	0	0	0	1	1	0
K13566	NIT2, yafV	omega-amidase [EC:3.5.1.3]	0	0	0	0	0	0	0	0	0	0	0	0	0	0	0	0	0	0	0	0	0	0	0	0	0	0	0	0	0	0	0	0	0	0	0	0	0	0	0	0	0	0	0	0	0	0	0
K11418	HDAC11	histone deacetylase 11 [EC:3.5.1.98]	0	0	0	0	0	0	0	0	0	0	0	0	0	0	0	0	0	0	0	0	0	0	0	0	0	0	0	0	1	0	0	0	1	0	0	0	0	0	0	0	0	0	0	0	0	0	0
K00075	murB	UDP-N-acetylmuramate dehydrogenase [EC:1.3.1.98]	1	1	0	1	1	1	1	2	1	1	0	0	1	1	1	0	1	1	2	1	0	1	0	1	1	1	1	1	1	2	1	1	2	1	1	1	0	0	1	0	1	1	1	1	1	1	1
K00790	murA	UDP-N-acetylglucosamine 1-carboxyvinyltransferase [EC:2.5.1.7]	2	1	1	1	1	1	1	0	1	1	1	1	1	1	1	0	1	1	1	1	1	1	1	1	2	1	1	1	1	1	1	2	1	0	1	1	1	2	1	1	1	1	1	1	1	1	1
K00884	NAGK, nagK	N-acetylglucosamine kinase [EC:2.7.1.59]	0	0	0	0	0	0	0	0	0	0	0	0	0	0	1	0	0	0	0	0	0	0	0	0	0	0	0	0	0	0	0	0	0	0	0	0	0	0	0	0	0	0	0	0	0	0	0
K01183	E3.2.1.14	chitinase [EC:3.2.1.14]	0	0	0	0	0	0	0	0	0	0	0	0	0	0	0	0	0	0	0	0	0	0	0	0	0	0	0	1	0	0	0	0	0	0	0	0	0	0	0	0	0	0	0	0	0	0	0
K01198	xynB	xylan 1,4-beta-xylosidase [EC:3.2.1.37]	0	0	0	0	0	0	0	0	0	0	0	0	0	0	0	0	0	0	0	0	0	0	0	0	0	0	0	0	0	0	0	0	0	0	0	0	0	0	1	0	0	0	0	0	0	0	0
K01207	nagZ	beta-N-acetylhexosaminidase [EC:3.2.1.52]	0	0	0	0	0	0	0	0	0	0	0	0	0	1	0	1	1	0	0	0	0	0	0	0	0	0	1	0	0	0	0	0	0	0	0	0	0	0	1	0	0	0	0	0	1	1	0
K01209	abfA	alpha-L-arabinofuranosidase [EC:3.2.1.55]	1	2	1	2	2	2	2	1	1	1	0	1	0	1	3	2	1	2	2	0	0	0	0	0	0	0	1	4	3	1	0	0	5	0	0	1	2	1	1	0	0	1	1	0	0	2	1
K01443	nagA, AMDHD2	N-acetylglucosamine-6-phosphate deacetylase [EC:3.5.1.25]	1	1	1	1	1	1	1	0	1	1	1	1	1	1	0	2	1	1	0	1	0	0	0	1	0	1	1	0	4	0	1	1	2	0	1	0	1	2	0	0	1	0	0	1	0	1	0
K01639	E4.1.3.3, nanA, NPL	N-acetylneuraminate lyase [EC:4.1.3.3]	0	0	0	0	0	0	0	0	0	0	0	0	0	0	1	0	0	0	0	0	0	0	0	0	0	0	0	1	0	0	0	0	1	0	0	0	0	0	0	0	0	0	0	0	1	0	0
K01654	E2.5.1.56, neuB	N-acetylneuraminate synthase [EC:2.5.1.56]	0	0	0	0	0	0	0	0	0	0	0	0	0	0	0	0	1	1	0	0	0	0	0	0	1	0	0	1	0	1	0	0	1	0	1	0	0	0	0	1	1	1	0	0	0	0	1
K01709	rfbG	CDP-glucose 4,6-dehydratase [EC:4.2.1.45]	0	0	0	0	0	0	0	0	0	0	0	0	0	1	0	0	1	1	1	0	0	1	0	0	0	0	1	1	1	0	0	0	1	0	1	1	0	0	1	0	1	1	1	1	1	1	0
K01787	RENBP	N-acylglucosamine 2-epimerase [EC:5.1.3.8]	0	1	0	1	1	1	1	0	0	0	0	0	0	0	0	1	1	0	1	0	0	2	0	0	0	1	1	0	2	0	0	1	0	0	0	0	0	1	1	0	0	0	0	0	4	1	0
K01788	nanE	N-acylglucosamine-6-phosphate 2-epimerase [EC:5.1.3.9]	1	1	1	1	1	1	1	1	0	1	0	0	0	0	0	0	0	0	0	0	0	0	0	0	0	0	0	0	0	0	0	0	0	0	0	0	0	0	0	0	0	0	0	0	0	0	0
K01791	wecB	UDP-N-acetylglucosamine 2-epimerase (non-hydrolysing) [EC:5.1.3.14]	1	1	1	1	1	1	1	0	1	1	1	0	1	0	1	0	1	2	1	1	0	1	1	1	0	1	1	1	1	1	1	1	1	1	1	0	0	0	1	1	0	1	1	1	2	1	1
K02472	wecC	UDP-N-acetyl-D-mannosaminuronic acid dehydrogenase [EC:1.1.1.336]	0	0	0	1	1	0	1	0	0	0	0	0	0	0	0	0	0	0	0	0	0	0	0	1	0	0	0	0	0	0	1	0	0	0	0	0	0	1	0	0	0	0	0	1	0	0	0
K02564	nagB, GNPDA	glucosamine-6-phosphate deaminase [EC:3.5.99.6]	0	0	0	0	0	0	0	0	0	0	0	0	0	0	1	0	0	0	0	0	0	1	1	0	0	0	0	0	1	0	0	0	0	0	0	0	0	0	0	0	0	1	0	0	1	0	0
K03431	glmM	phosphoglucosamine mutase [EC:5.4.2.10]	0	0	0	0	0	0	0	0	1	0	0	0	0	0	0	0	0	1	1	0	1	0	0	1	0	0	0	0	0	0	0	0	0	1	0	0	1	0	1	1	0	0	0	1	0	0	1
K04042	glmU	bifunctional UDP-N-acetylglucosamine pyrophosphorylase / Glucosamine-1-phosphate N-acetyltransferase [EC:2.7.7.23 2.3.1.157]	0	0	0	0	0	0	0	0	0	0	0	0	0	1	0	0	1	1	1	1	0	1	1	1	1	0	1	0	1	1	1	1	1	2	1	0	1	0	1	1	0	2	0	1	1	1	1
K06118	SQD1, sqdB	UDP-sulfoquinovose synthase [EC:3.13.1.1]	0	0	0	0	0	0	0	0	0	0	0	0	0	0	0	0	0	0	0	1	0	0	0	0	0	0	0	0	0	0	0	0	0	0	1	0	0	0	0	0	0	0	0	0	0	0	0
K07106	murQ	N-acetylmuramic acid 6-phosphate etherase [EC:4.2.1.126]	0	0	0	0	0	0	0	0	0	0	0	0	0	0	2	0	1	0	0	1	0	0	0	0	0	0	1	0	1	0	0	0	1	0	0	0	0	0	0	0	0	0	0	0	0	0	0
K08679	E5.1.3.6	UDP-glucuronate 4-epimerase [EC:5.1.3.6]	0	0	0	0	0	0	0	0	0	0	0	0	0	1	1	0	1	0	1	0	1	0	0	0	0	0	1	0	1	0	0	0	1	0	0	0	0	1	1	0	1	1	0	0	1	1	0
K10012	arnC, pmrF	undecaprenyl-phosphate 4-deoxy-4-formamido-L-arabinose transferase [EC:2.4.2.53]	0	0	0	0	0	0	0	0	0	0	0	0	0	0	0	0	0	0	0	0	0	0	0	0	0	0	0	0	0	0	0	0	0	0	0	0	0	0	1	0	0	0	0	0	0	0	1
K12446	E2.7.1.46	L-arabinokinase [EC:2.7.1.46]	0	0	0	0	0	0	0	0	0	0	0	0	0	0	0	0	0	0	0	0	0	1	0	0	0	0	0	0	0	0	0	0	1	0	0	0	0	0	0	0	0	0	0	0	1	0	0
K12452	ascC, ddhC, rfbH	CDP-4-dehydro-6-deoxyglucose reductase, E1 [EC:1.17.1.1]	0	0	0	0	0	0	0	0	0	0	0	0	0	0	0	0	0	1	0	0	0	0	0	0	0	0	0	0	0	0	0	0	0	0	0	0	0	0	0	0	0	0	0	0	0	0	0
K13010	per, rfbE	perosamine synthetase [EC:2.6.1.102]	0	0	0	2	1	0	1	1	0	0	0	0	0	0	0	0	0	0	0	0	0	0	0	0	0	0	0	0	0	0	0	0	0	0	0	0	0	0	0	0	0	0	1	0	0	0	0
K13014	arnD	undecaprenyl phosphate-alpha-L-ara4FN deformylase [EC:3.5.1.-]	0	0	0	0	0	0	0	0	0	0	0	0	0	0	0	0	0	0	0	0	0	0	0	0	0	0	0	0	0	0	0	0	0	0	0	0	0	0	0	0	0	0	0	0	0	0	1
K13015	wbpA	UDP-N-acetyl-D-glucosamine dehydrogenase [EC:1.1.1.136]	0	0	0	0	0	0	0	0	0	2	0	2	0	0	0	0	0	0	0	0	0	0	0	0	0	0	0	0	0	0	0	0	0	0	0	0	0	2	0	0	0	0	0	0	0	0	0
K13017	wbpE, wlbC	UDP-2-acetamido-2-deoxy-ribo-hexuluronate aminotransferase [EC:2.6.1.98]	1	1	1	1	1	1	1	1	0	0	0	0	0	0	0	0	0	0	0	0	0	0	0	0	0	1	0	0	0	0	0	1	0	0	0	0	0	0	0	1	0	0	1	0	0	0	0
K13018	wbpD, wlbB	UDP-2-acetamido-3-amino-2,3-dideoxy-glucuronate N-acetyltransferase [EC:2.3.1.201]	0	0	0	0	0	0	0	0	0	0	0	0	0	0	0	0	0	1	0	0	0	0	0	0	0	0	0	0	0	0	0	0	0	0	0	0	0	0	0	0	0	0	0	0	0	0	0
K13019	wbpI, wlbD	UDP-GlcNAc3NAcA epimerase [EC:5.1.3.23]	0	0	0	0	0	0	0	0	0	0	0	0	0	0	0	0	0	1	0	0	0	0	0	0	0	0	0	0	0	0	0	0	0	0	0	0	0	0	0	0	0	0	0	0	0	0	0
K13020	wlbA, bplA	UDP-N-acetyl-2-amino-2-deoxyglucuronate dehydrogenase [EC:1.1.1.335]	0	3	2	2	2	2	2	0	0	0	0	0	0	0	0	0	0	0	0	0	0	0	0	0	0	0	0	0	0	0	0	0	0	0	0	0	0	0	0	2	0	0	0	0	0	0	0
K18676	gspK	glucosamine kinase [EC:2.7.1.8]	1	1	0	1	1	1	1	0	0	0	0	0	0	0	0	0	0	0	0	0	0	0	0	0	0	0	0	1	0	0	0	0	0	0	0	0	0	0	0	0	0	0	0	0	0	0	0
K01866	YARS, tyrS	tyrosyl-tRNA synthetase [EC:6.1.1.1]	2	1	1	1	1	1	2	0	1	0	0	0	1	0	2	0	0	1	1	1	0	0	0	1	2	1	1	1	0	1	0	0	1	0	1	0	2	0	1	1	1	1	2	1	1	1	1
K01867	WARS, trpS	tryptophanyl-tRNA synthetase [EC:6.1.1.2]	2	2	2	2	2	2	2	1	1	0	0	1	1	0	1	2	1	1	0	1	1	1	1	1	1	2	0	1	1	1	1	0	2	1	1	0	0	0	1	1	1	1	0	2	0	1	1
K01868	TARS, thrS	threonyl-tRNA synthetase [EC:6.1.1.3]	2	1	1	1	1	1	1	1	1	1	1	1	1	0	1	0	1	1	1	0	1	1	0	0	0	2	1	1	3	0	2	0	0	0	1	1	0	1	1	0	1	0	0	0	2	2	1
K01869	LARS, leuS	leucyl-tRNA synthetase [EC:6.1.1.4]	1	2	1	1	1	1	1	0	1	1	1	1	1	1	1	0	1	1	2	0	0	1	0	1	0	0	1	1	0	2	1	0	1	0	1	1	0	0	1	0	2	0	1	1	0	1	1
K01870	IARS, ileS	isoleucyl-tRNA synthetase [EC:6.1.1.5]	2	2	1	2	2	2	2	2	1	1	1	0	1	1	1	1	1	1	1	0	1	1	1	1	1	1	1	1	0	1	1	1	1	1	1	0	1	1	1	1	1	1	0	1	1	1	1
K01872	AARS, alaS	alanyl-tRNA synthetase [EC:6.1.1.7]	1	1	1	1	1	1	1	0	1	1	0	1	0	0	2	0	1	1	1	1	1	1	0	2	3	2	1	1	1	2	0	2	1	2	1	0	1	0	2	1	1	2	0	1	1	1	1
K01873	VARS, valS	valyl-tRNA synthetase [EC:6.1.1.9]	1	1	1	1	1	1	1	1	1	1	0	1	1	0	1	0	1	1	0	1	0	1	0	1	1	1	1	0	1	0	1	1	1	1	1	0	0	1	1	1	1	1	0	0	1	1	1
K01875	SARS, serS		0	1	1	1	1	0	1	1	1	1	2	0	1	1	0	1	1	1	1	0	0	3	0	2	1	1	1	1	0	1	0	1	1	1	1	1	1	0	1	0	1	1	1	1	1	1	0
K01876	aspS	aspartyl-tRNA synthetase [EC:6.1.1.12]	1	1	0	1	1	1	1	1	1	1	1	0	1	0	1	1	1	1	0	1	1	0	1	1	1	1	1	1	0	1	0	1	1	1	0	0	0	0	1	0	1	0	0	1	2	1	1
K01878	glyQ	glycyl-tRNA synthetase alpha chain [EC:6.1.1.14]	0	0	0	0	0	0	0	1	0	1	0	1	0	0	0	0	0	1	0	0	0	0	0	1	1	1	0	1	0	1	1	1	1	1	0	0	0	0	1	0	1	1	0	1	0	1	1
K01879	glyS	glycyl-tRNA synthetase beta chain [EC:6.1.1.14]	1	1	1	1	1	1	1	0	0	0	0	1	0	0	0	0	1	1	1	0	0	1	0	1	0	1	0	1	0	0	0	1	1	1	0	0	0	0	1	0	1	1	0	1	1	1	1
K01880	GARS, glyS1	glycyl-tRNA synthetase [EC:6.1.1.14]	0	0	0	0	0	0	0	0	0	0	0	0	0	0	0	0	0	0	0	0	0	0	0	0	0	0	0	0	0	0	0	0	0	0	0	0	0	0	0	0	0	0	0	0	0	0	0
K01881	PARS, proS	prolyl-tRNA synthetase [EC:6.1.1.15]	1	1	1	1	1	1	1	1	1	1	0	1	0	1	1	0	1	1	1	1	0	1	1	1	0	1	1	1	1	1	0	0	2	1	1	0	0	0	1	0	1	1	0	1	2	1	1
K01883	CARS, cysS	cysteinyl-tRNA synthetase [EC:6.1.1.16]	0	1	1	1	1	1	1	0	1	1	1	0	1	0	1	0	1	1	0	0	0	0	1	1	1	1	1	1	0	1	1	0	1	0	1	0	0	1	1	1	1	1	0	1	0	0	1
K01884	cysS1	cysteinyl-tRNA synthetase, unknown class [EC:6.1.1.16]	0	0	0	0	0	0	0	0	0	0	0	0	0	0	0	0	0	0	1	0	0	0	0	0	0	0	0	0	0	0	0	0	0	0	0	0	0	0	0	0	0	0	0	0	0	0	0
K01886	QARS, glnS	glutaminyl-tRNA synthetase [EC:6.1.1.18]	1	1	0	0	1	1	1	0	0	0	0	0	1	0	0	0	0	0	0	0	0	0	0	0	0	0	0	0	0	0	0	0	0	0	0	0	0	0	0	0	0	0	0	0	0	0	0
K01887	RARS, argS	arginyl-tRNA synthetase [EC:6.1.1.19]	1	1	0	1	1	1	1	0	1	2	1	2	1	1	2	0	2	1	1	0	0	0	1	1	0	1	1	1	1	0	2	1	1	1	1	2	1	1	1	1	1	1	1	1	1	1	1
K01889	FARSA, pheS	phenylalanyl-tRNA synthetase alpha chain [EC:6.1.1.20]	1	2	1	1	1	1	1	0	1	1	1	1	1	1	1	0	1	1	1	1	1	0	0	1	1	1	1	1	1	1	1	0	1	1	0	0	1	0	1	0	1	1	0	0	1	1	1
K01890	FARSB, pheT	phenylalanyl-tRNA synthetase beta chain [EC:6.1.1.20]	2	2	2	1	1	1	1	0	1	1	1	1	1	1	1	1	1	1	1	2	0	0	0	1	1	1	1	1	2	1	1	1	1	1	1	0	1	0	1	1	1	2	0	0	1	1	1
K01892	HARS, hisS	histidyl-tRNA synthetase [EC:6.1.1.21]	1	1	0	1	1	1	1	0	1	0	1	0	1	0	1	2	1	1	0	0	0	1	1	1	0	1	1	0	0	0	0	1	1	1	1	0	1	0	1	1	1	1	0	0	0	1	1
K01893	NARS, asnS	asparaginyl-tRNA synthetase [EC:6.1.1.22]	0	0	0	0	0	0	0	0	0	0	0	0	0	0	0	0	0	0	0	0	0	0	0	0	0	0	0	0	0	0	0	0	0	0	0	0	0	0	0	0	0	0	0	0	0	0	0
K02433	gatA, QRSL1	aspartyl-tRNA(Asn)/glutamyl-tRNA(Gln) amidotransferase subunit A [EC:6.3.5.6 6.3.5.7]	1	1	1	1	1	1	1	2	0	1	0	1	1	0	1	0	1	1	1	0	0	0	0	0	1	0	1	1	1	1	1	0	1	0	1	0	0	1	1	0	1	0	0	1	1	1	1
K02434	gatB, PET112	aspartyl-tRNA(Asn)/glutamyl-tRNA(Gln) amidotransferase subunit B [EC:6.3.5.6 6.3.5.7]	1	1	0	1	1	0	1	0	1	1	0	1	1	1	1	0	1	1	1	0	0	1	1	1	0	2	0	1	1	1	0	1	1	1	1	0	0	1	1	0	1	1	0	1	1	1	1
K02435	gatC, GATC	aspartyl-tRNA(Asn)/glutamyl-tRNA(Gln) amidotransferase subunit C [EC:6.3.5.6 6.3.5.7]	1	1	1	1	1	1	1	2	1	1	1	1	1	0	1	0	1	1	1	0	0	0	0	0	1	1	1	1	0	1	1	1	1	0	1	0	1	1	1	0	1	0	0	1	1	1	1
K04567	KARS, lysS	lysyl-tRNA synthetase, class II [EC:6.1.1.6]	1	1	0	1	1	1	1	1	1	0	0	1	1	0	1	1	1	1	1	0	0	0	1	1	1	1	1	1	1	1	1	0	1	1	0	0	2	1	1	0	1	1	0	1	1	1	1
K09698	gltX	nondiscriminating glutamyl-tRNA synthetase [EC:6.1.1.24]	0	1	0	0	0	0	0	0	0	0	0	0	0	0	0	0	0	0	0	0	0	0	0	0	0	0	0	0	0	0	0	0	0	0	0	0	0	0	0	0	0	0	0	0	0	0	0
K09759	aspC, aspS	nondiscriminating aspartyl-tRNA synthetase [EC:6.1.1.23]	1	1	1	1	1	1	1	0	0	0	0	0	0	0	0	0	0	0	0	0	0	0	0	0	0	0	0	0	0	0	0	0	0	0	0	0	0	0	0	0	0	0	0	0	0	0	0
K01101	E3.1.3.41	4-nitrophenyl phosphatase [EC:3.1.3.41]	1	1	1	1	1	1	1	1	0	0	0	0	0	0	0	0	0	0	0	0	0	0	0	0	0	0	0	0	0	0	0	0	0	0	0	0	0	0	0	0	0	0	0	0	0	0	0
K01576	mdlC	benzoylformate decarboxylase [EC:4.1.1.7]	0	0	0	0	0	0	0	0	0	0	0	0	0	0	0	0	0	0	0	0	0	0	0	0	0	0	0	0	0	0	0	0	0	0	0	0	0	1	0	0	0	0	0	0	0	0	0
K04727	AIFM1, PDCD8	apoptosis-inducing factor 1 [EC:1.-.-.-]	0	0	0	0	0	0	0	0	0	0	0	0	0	0	0	0	0	1	0	0	0	0	0	0	0	0	0	0	0	0	0	0	0	0	0	0	0	0	0	0	0	0	0	0	0	0	0
K03386	PRDX2_4, ahpC	peroxiredoxin 2/4 [EC:1.11.1.24]	1	1	1	1	1	1	1	0	0	1	0	1	0	0	0	0	1	1	1	0	0	1	1	0	0	0	1	0	1	1	0	0	1	0	1	0	1	2	1	0	0	0	0	0	1	1	0
K02851	wecA, tagO, rfe	UDP-GlcNAc:undecaprenyl-phosphate/decaprenyl-phosphate GlcNAc-1-phosphate transferase [EC:2.7.8.33 2.7.8.35]	1	1	0	1	1	1	1	1	1	2	1	1	0	0	1	0	1	1	1	0	0	1	1	1	0	2	1	1	2	1	2	2	1	0	1	1	1	2	1	1	0	1	1	2	2	1	1
K16870	wbbL	N-acetylglucosaminyl-diphospho-decaprenol L-rhamnosyltransferase [EC:2.4.1.289]	2	4	2	2	2	4	2	0	2	2	0	1	1	0	1	2	2	3	1	2	2	2	0	1	1	0	3	1	0	2	1	0	1	0	2	1	2	0	3	1	1	1	0	1	2	3	3
K00147	proA	glutamate-5-semialdehyde dehydrogenase [EC:1.2.1.41]	1	1	0	1	1	1	1	1	1	0	1	0	0	1	0	0	1	1	1	0	0	0	0	1	1	0	1	1	1	1	0	1	1	0	1	0	1	2	1	0	1	0	0	1	0	1	1
K00286	proC	pyrroline-5-carboxylate reductase [EC:1.5.1.2]	0	1	1	1	1	1	1	0	1	1	0	1	1	1	1	0	1	1	1	2	1	1	1	1	1	1	1	1	0	1	1	1	1	1	1	0	1	1	1	1	1	1	0	1	1	2	1
K00318	PRODH, fadM, putB	proline dehydrogenase [EC:1.5.5.2]	0	0	0	0	0	0	0	0	0	0	0	0	0	0	0	0	0	0	0	0	0	0	0	0	0	0	0	0	0	0	0	0	0	0	0	0	0	0	0	0	0	0	0	0	0	0	0
K00819	rocD, OAT	ornithine--oxo-acid transaminase [EC:2.6.1.13]	0	0	0	0	0	0	0	0	0	0	0	0	0	0	0	0	0	0	0	0	0	0	0	0	0	0	0	0	0	0	0	0	0	0	0	0	0	0	0	0	0	0	0	0	0	0	0
K00931	proB	glutamate 5-kinase [EC:2.7.2.11]	1	1	1	1	1	1	1	1	1	1	1	1	1	1	1	0	1	1	1	1	1	0	1	1	1	1	1	1	2	1	1	1	1	0	0	0	1	2	1	0	1	1	0	1	1	1	1
K01426	E3.5.1.4, amiE	amidase [EC:3.5.1.4]	1	1	2	1	1	1	1	2	0	1	0	1	1	0	1	0	1	1	1	0	0	0	0	0	0	0	1	1	1	1	0	1	1	0	1	0	0	1	1	0	1	0	0	1	1	1	1
K01470	E3.5.2.10	creatinine amidohydrolase [EC:3.5.2.10]	4	6	3	6	6	5	6	0	1	4	1	4	1	2	5	3	8	6	7	2	1	2	1	3	0	0	7	6	6	2	4	0	6	1	2	2	0	6	5	0	2	1	1	2	8	9	2
K01473	hyuA	N-methylhydantoinase A [EC:3.5.2.14]	1	1	0	1	1	0	1	0	1	1	0	1	0	0	0	0	0	0	0	0	0	0	0	0	0	0	0	0	0	0	0	0	0	0	0	0	0	0	0	0	0	0	0	0	0	0	0
K01474	hyuB	N-methylhydantoinase B [EC:3.5.2.14]	1	1	0	1	1	0	1	0	1	0	1	0	0	0	0	0	0	0	0	0	0	0	0	0	0	0	0	0	0	0	0	0	0	0	0	0	0	1	0	0	0	0	0	0	0	0	0
K01480	speB	agmatinase [EC:3.5.3.11]	0	0	0	0	0	0	0	0	0	0	0	1	0	0	0	1	0	0	1	0	0	0	0	0	0	0	0	0	0	0	0	0	0	0	0	0	0	0	0	0	0	0	0	0	0	0	0
K12658	lhpA	4-hydroxyproline epimerase [EC:5.1.1.8]	0	0	0	0	0	0	0	0	0	0	0	0	0	0	0	0	0	0	0	0	0	0	0	0	0	0	0	0	0	0	0	0	0	0	0	0	0	0	0	0	0	0	0	0	0	0	0
K18123	HOGA1	4-hydroxy-2-oxoglutarate aldolase [EC:4.1.3.16]	0	0	0	0	0	0	0	0	0	0	0	0	0	0	0	0	0	0	0	0	0	0	0	0	0	0	0	0	0	0	0	0	0	0	0	0	0	1	0	0	0	0	0	0	0	0	0
K21061	lhpB	D-hydroxyproline dehydrogenase subunit beta [EC:1.5.99.-]	0	0	0	0	0	0	0	0	0	0	0	0	0	0	0	0	0	0	0	0	0	0	0	0	0	0	0	0	1	0	0	0	0	0	0	0	0	0	0	0	0	0	0	0	0	0	0
K21062	lhpC	1-pyrroline-4-hydroxy-2-carboxylate deaminase [EC:3.5.4.22]	0	0	0	0	0	0	0	0	0	0	0	0	0	0	0	0	0	0	0	0	0	0	0	0	0	0	0	0	0	0	0	0	0	0	0	0	0	0	0	0	0	0	0	0	0	0	0
K21624	c3lhypd	cis-L-3-hydroxyproline dehydratase [EC:4.2.1.171]	0	0	0	0	0	0	0	0	0	0	0	0	0	0	0	0	0	0	0	0	0	0	0	0	0	0	0	0	0	0	0	0	0	0	0	0	0	0	0	0	0	0	0	0	0	0	0
K22549	lhpC	D-hydroxyproline dehydrogenase subunit alpha [EC:1.5.99.-]	0	0	0	0	0	0	0	0	0	0	0	0	0	0	0	0	0	0	0	0	0	0	0	0	0	0	0	0	0	0	0	0	0	0	0	0	0	0	0	0	0	0	0	0	0	0	0
K00145	argC	N-acetyl-gamma-glutamyl-phosphate reductase [EC:1.2.1.38]	1	1	1	1	1	1	1	1	1	1	0	0	1	1	0	0	2	1	1	1	0	1	0	0	1	1	1	1	0	1	0	1	1	0	1	1	0	1	1	1	1	1	1	0	0	1	1
K00261	GLUD1_2, gdhA	glutamate dehydrogenase (NAD(P)+) [EC:1.4.1.3]	1	1	1	0	0	1	0	1	1	0	0	0	1	0	0	0	2	0	2	0	0	1	0	0	0	0	1	0	1	1	0	0	1	0	0	0	0	2	2	1	0	0	0	2	1	0	1
K00262	E1.4.1.4, gdhA	glutamate dehydrogenase (NADP+) [EC:1.4.1.4]	0	0	0	0	0	0	0	0	0	0	0	0	0	0	1	0	0	0	0	0	0	0	0	0	0	0	0	1	0	1	0	0	0	0	0	0	0	0	0	0	0	0	0	0	0	0	0
K00611	OTC, argF, argI	ornithine carbamoyltransferase [EC:2.1.3.3]	1	1	1	1	1	1	1	2	1	1	1	1	1	0	0	0	0	0	0	0	0	0	0	0	0	0	0	0	2	0	0	0	0	0	0	0	0	0	0	0	0	0	0	0	0	0	0
K00619	argA	amino-acid N-acetyltransferase [EC:2.3.1.1]	0	1	0	1	1	1	1	0	1	1	1	0	1	0	0	0	0	0	0	0	0	0	0	0	0	0	0	0	0	0	0	0	0	0	0	0	0	0	0	0	0	0	0	0	0	0	0
K00620	argJ	glutamate N-acetyltransferase / amino-acid N-acetyltransferase [EC:2.3.1.35 2.3.1.1]	1	2	1	1	1	1	1	1	1	1	1	1	1	1	0	0	2	1	1	0	0	0	1	1	0	2	1	1	1	1	2	0	1	0	1	0	0	1	1	1	1	1	0	0	1	1	1
K00812	aspB	aspartate aminotransferase [EC:2.6.1.1]	0	0	0	0	0	0	0	0	0	0	0	0	0	0	1	0	1	1	1	0	1	1	1	0	0	0	1	1	1	1	1	0	1	1	1	0	2	0	1	3	1	0	0	0	0	1	2
K00821	argD	acetylornithine/N-succinyldiaminopimelate aminotransferase [EC:2.6.1.11 2.6.1.17]	1	1	1	1	1	1	1	2	1	1	1	0	1	0	0	0	2	1	1	1	1	0	0	1	0	1	1	1	2	2	0	0	1	1	0	0	0	0	0	1	1	1	0	1	1	0	1
K00930	argB	acetylglutamate kinase [EC:2.7.2.8]	1	2	1	1	1	1	1	1	1	1	1	1	0	1	0	0	2	1	1	1	0	0	1	0	0	1	1	1	2	0	0	0	1	0	1	0	1	1	1	1	2	1	0	1	1	1	1
K01438	argE	acetylornithine deacetylase [EC:3.5.1.16]	1	1	0	1	2	1	2	1	1	0	1	0	1	0	0	0	1	2	1	0	0	1	0	1	0	0	0	2	1	1	0	0	2	0	0	0	0	0	1	0	0	0	0	0	0	1	0
K01476	E3.5.3.1, rocF, arg	arginase [EC:3.5.3.1]	0	0	0	0	0	0	0	0	0	0	0	0	0	0	0	0	0	0	0	0	0	0	0	0	0	0	0	0	0	0	0	0	0	0	0	0	0	0	0	0	0	0	0	0	0	0	0
K01755	argH, ASL	argininosuccinate lyase [EC:4.3.2.1]	1	1	0	1	1	1	1	2	1	1	0	1	1	1	1	1	1	1	2	1	1	0	1	2	1	1	1	1	1	1	1	1	1	1	1	0	1	1	2	1	1	1	0	1	1	3	0
K01915	glnA, GLUL	glutamine synthetase [EC:6.3.1.2]	0	1	1	1	1	1	1	1	1	2	1	1	2	1	1	2	1	1	1	1	0	1	2	2	0	1	1	1	2	1	0	1	1	0	1	1	2	2	1	1	3	2	1	1	0	1	1
K01940	argG, ASS1	argininosuccinate synthase [EC:6.3.4.5]	1	1	0	1	1	1	1	2	1	1	1	1	1	2	2	2	2	2	1	2	1	0	1	0	1	0	2	2	2	1	1	0	3	2	2	0	0	0	2	1	3	2	0	1	2	2	2
K05828	lysZ, argB	[amino group carrier protein]-L-2-aminoadipate 6-kinase [EC:2.7.2.17]	0	0	0	0	0	0	0	0	0	0	0	0	0	0	0	0	0	0	0	0	0	0	0	0	0	0	0	0	0	0	0	0	0	0	0	0	0	0	0	0	0	0	0	0	0	0	0
K05829	lysY, argC	LysW-gamma-L-alpha-aminoadipyl-6-phosphate/LysW-L-glutamyl-5-phosphate reductase [EC:1.2.1.103 1.2.1.-]	0	0	0	0	0	0	0	0	0	0	0	0	0	0	0	0	0	0	0	0	0	0	0	0	0	0	0	0	0	0	0	0	0	0	0	0	0	0	0	0	0	0	0	0	0	0	0
K05831	lysK, argE	[amino group carrier protein]-lysine/ornithine hydrolase [EC:3.5.1.130 3.5.1.132]	0	0	0	0	0	0	0	0	0	0	0	0	0	0	0	0	0	0	0	0	0	0	0	0	0	0	0	0	0	0	0	0	0	0	0	0	0	0	0	0	0	0	0	0	0	0	0
K22477	argO	N-acetylglutamate synthase [EC:2.3.1.1]	1	1	0	1	1	1	1	2	0	0	0	0	0	0	0	0	0	0	0	0	0	0	0	0	0	0	0	0	0	0	0	0	0	0	0	0	0	0	0	0	0	0	0	0	0	0	0
K23265	purQ	phosphoribosylformylglycinamidine synthase subunit PurQ / glutaminase [EC:6.3.5.3 3.5.1.2]	1	1	1	1	1	1	1	2	1	1	1	1	1	0	1	1	1	1	1	1	0	1	0	1	1	0	1	1	0	1	1	0	1	1	0	0	1	1	1	1	1	1	0	1	2	1	1
K03476	ulaG	L-ascorbate 6-phosphate lactonase [EC:3.1.1.-]	1	1	1	0	0	1	0	0	0	0	0	0	0	0	0	0	0	0	0	0	0	0	0	0	0	0	0	0	0	0	0	0	0	0	0	0	0	0	0	0	0	0	0	0	0	0	0
K18983	gci	D-galactarolactone cycloisomerase [EC:5.5.1.27]	0	1	0	0	0	1	0	0	0	0	0	0	0	0	0	0	0	0	0	0	0	0	0	0	0	0	0	0	1	0	0	0	0	0	0	0	0	0	1	0	0	0	0	0	0	0	0
K20023	talrD-galrD	L-talarate/galactarate dehydratase [EC:4.2.1.156 4.2.1.42]	0	0	0	1	1	0	1	0	0	0	0	0	0	0	0	0	0	0	0	0	0	0	0	0	0	0	0	0	0	0	0	0	0	0	0	0	0	0	0	0	0	0	0	0	0	0	0
K12035	TRIM71	tripartite motif-containing protein 71 [EC:2.3.2.27]	0	0	0	0	0	0	0	0	0	0	0	0	0	0	0	0	0	0	0	0	0	0	0	0	0	0	0	0	0	0	0	0	0	0	0	0	0	0	0	0	0	0	0	0	0	0	0
K02410	fliG	flagellar motor switch protein FliG	0	0	0	0	0	0	0	0	2	1	2	1	2	1	2	1	1	0	1	1	0	1	0	0	0	0	0	2	0	1	0	0	1	0	1	2	0	0	1	0	1	0	2	0	1	1	1
K02416	fliM	flagellar motor switch protein FliM	0	0	0	0	0	0	0	0	1	0	0	1	1	0	1	0	1	0	1	0	0	1	0	0	1	0	0	1	0	1	0	0	0	0	1	0	0	0	1	0	2	0	0	0	2	1	2
K02417	fliNY, fliN	flagellar motor switch protein FliN/FliY	0	0	0	0	0	0	0	0	2	1	0	1	1	2	1	1	2	0	2	2	0	2	0	2	1	2	2	1	0	1	1	2	2	1	2	2	0	1	2	1	3	0	2	2	2	2	1
K02557	motB	chemotaxis protein MotB	0	0	0	0	0	0	0	0	1	1	1	1	0	1	1	0	1	0	1	1	0	1	0	0	0	0	1	1	0	0	0	0	1	0	1	1	0	0	1	0	1	0	1	0	1	1	1
K03409	cheX	chemotaxis protein CheX	0	0	0	0	0	0	0	0	1	0	1	0	1	0	0	1	0	0	0	1	0	1	1	0	0	0	0	0	0	0	0	0	1	0	0	1	0	0	1	0	1	0	1	0	1	0	1
K03410	cheC	chemotaxis protein CheC	0	0	0	0	0	0	0	0	1	0	0	0	0	0	0	0	0	0	0	0	0	1	0	0	0	0	0	0	0	0	0	0	0	0	0	1	0	0	0	0	1	0	1	0	0	0	1
K03411	cheD	chemotaxis protein CheD [EC:3.5.1.44]	0	0	0	0	0	0	0	0	1	0	1	0	0	0	1	0	0	0	0	1	0	1	0	0	0	0	0	1	0	0	0	0	1	0	1	1	0	0	0	0	1	0	1	0	1	0	1
K13730	inlA	internalin A	0	0	0	0	0	0	0	0	0	0	0	0	0	0	0	0	0	0	0	0	0	1	0	0	0	0	0	0	0	0	0	0	0	0	0	0	0	0	0	0	0	0	0	0	1	0	0
K13735	yeeJ	adhesin/invasin	0	0	0	0	0	0	0	0	0	0	0	0	0	0	0	0	0	0	0	0	0	0	0	0	0	0	0	0	1	0	0	0	1	0	0	1	0	0	0	0	0	1	1	0	0	0	0
K02452	gspC	general secretion pathway protein C	0	0	0	0	0	0	0	0	0	0	0	0	0	0	0	0	0	0	0	0	0	0	0	0	0	0	0	0	0	0	0	0	0	0	0	0	0	0	0	0	0	0	0	0	0	0	0
K02453	gspD	general secretion pathway protein D	0	1	0	1	1	1	1	0	2	0	2	1	2	0	0	0	0	0	0	0	0	0	0	0	0	0	0	0	0	0	0	0	1	0	0	0	0	0	0	0	0	0	0	0	0	0	0
K02454	gspE	general secretion pathway protein E [EC:7.4.2.8]	1	4	1	5	5	4	5	4	4	4	2	4	3	1	1	0	1	2	2	1	2	1	1	1	0	0	1	1	2	1	1	1	4	3	2	3	0	1	1	0	2	1	3	0	1	2	1
K02455	gspF	general secretion pathway protein F	2	2	0	2	2	1	2	1	2	2	1	2	2	0	0	0	0	0	0	0	0	0	0	0	0	0	0	0	1	0	0	0	1	0	0	0	0	0	0	0	0	0	0	0	0	0	0
K02456	gspG	general secretion pathway protein G	3	3	0	4	4	3	4	3	23	5	17	4	15	5	18	10	17	4	18	8	1	3	5	4	2	1	11	20	3	15	2	2	17	0	10	8	2	6	13	1	5	3	13	7	10	20	7
K02457	gspH	general secretion pathway protein H	0	1	1	1	0	1	1	0	1	0	1	0	1	0	0	0	0	0	0	0	0	0	0	0	0	0	0	0	0	0	0	0	1	0	0	0	0	0	0	0	0	0	0	0	0	0	0
K02458	gspI	general secretion pathway protein I	1	1	1	1	0	1	1	0	2	2	0	1	1	0	0	0	0	0	0	0	0	0	0	0	0	0	0	0	1	0	0	0	2	0	0	0	0	0	0	0	0	0	0	0	0	0	0
K02459	gspJ	general secretion pathway protein J	1	1	1	0	0	1	0	0	0	0	1	0	0	0	0	0	0	0	0	0	0	0	0	0	0	0	0	0	0	0	0	0	1	0	0	0	0	0	0	0	0	0	0	0	0	0	0
K02460	gspK	general secretion pathway protein K	1	1	1	1	1	1	1	0	1	1	1	1	1	0	0	0	0	0	0	0	0	0	0	0	0	0	0	0	0	0	0	0	1	0	0	0	0	0	0	0	0	0	0	0	0	0	0
K02461	gspL	general secretion pathway protein L	0	1	0	1	1	1	1	0	1	1	1	0	1	0	0	0	0	0	0	0	0	0	0	0	0	0	0	0	0	0	0	0	0	0	0	0	0	0	0	0	0	0	0	0	0	0	0
K02462	gspM	general secretion pathway protein M	0	1	1	1	1	1	1	0	0	0	1	0	1	0	0	0	0	0	0	0	0	0	0	0	0	0	0	0	0	0	0	0	0	0	0	0	0	0	0	0	0	0	0	0	0	0	0
K03196	virB11, lvhB11	type IV secretion system protein VirB11 [EC:7.4.2.8]	0	0	0	0	0	0	0	0	0	0	0	0	0	0	0	0	0	0	0	0	0	0	0	0	0	0	0	0	0	0	0	0	0	0	0	0	0	0	0	0	0	0	0	0	0	0	0
K03223	yscL, sctL	type III secretion protein L	0	0	0	0	0	0	0	0	1	0	1	0	0	0	0	0	0	0	0	0	0	0	0	0	0	0	0	0	0	0	0	0	0	0	0	0	0	0	0	0	0	0	0	0	0	0	0
K03225	yscQ, sctQ, hrcQ, ssaQ, spaO	type III secretion protein Q	0	0	0	0	0	0	0	0	0	0	0	0	0	0	0	0	0	0	0	0	0	0	0	1	1	1	0	0	0	0	1	2	0	1	0	0	0	1	0	1	1	0	1	2	0	0	0
K01142	E3.1.11.2, xthA	exodeoxyribonuclease III [EC:3.1.11.2]	0	0	0	0	0	0	0	0	0	0	0	0	0	1	1	0	1	0	1	1	0	0	0	0	0	0	1	0	0	0	0	0	0	0	0	0	0	0	1	0	0	0	0	0	0	1	0
K01151	nfo	deoxyribonuclease IV [EC:3.1.21.2]	1	1	0	1	1	1	1	0	0	0	1	1	1	1	1	1	1	1	1	0	0	0	0	0	0	0	0	2	2	1	1	0	1	0	1	0	0	1	1	1	1	0	0	0	0	1	1
K01246	tag	DNA-3-methyladenine glycosylase I [EC:3.2.2.20]	0	0	0	0	0	0	0	0	0	0	0	0	0	0	0	0	1	0	0	0	0	0	0	0	0	0	1	0	0	0	0	0	0	0	0	0	0	0	0	0	0	0	0	0	0	0	0
K01247	alkA	DNA-3-methyladenine glycosylase II [EC:3.2.2.21]	0	0	0	0	0	0	0	0	0	0	0	0	0	0	0	0	0	0	0	0	0	0	0	0	0	0	0	0	0	0	0	0	0	0	0	0	0	0	0	0	0	0	0	0	0	0	0
K03575	mutY	A/G-specific adenine glycosylase [EC:3.2.2.31]	1	1	0	1	1	1	1	1	0	0	0	3	0	0	1	0	0	0	1	0	0	0	0	0	0	0	0	1	1	0	0	0	0	0	0	0	0	0	1	0	0	0	0	0	0	0	0
K03652	MPG	DNA-3-methyladenine glycosylase [EC:3.2.2.21]	0	0	0	0	0	0	0	0	0	0	0	0	0	1	1	1	1	1	1	1	0	0	1	0	0	2	1	1	0	1	1	0	1	0	1	0	0	0	1	0	1	0	0	1	1	1	1
K03660	OGG1	N-glycosylase/DNA lyase [EC:3.2.2.- 4.2.99.18]	0	0	0	0	0	0	0	0	0	0	0	0	0	0	0	0	0	0	0	0	0	0	0	0	0	0	0	0	0	0	0	0	0	0	0	0	0	0	0	0	0	0	0	0	0	0	0
K07462	recJ	single-stranded-DNA-specific exonuclease [EC:3.1.-.-]	1	1	1	1	1	1	1	2	1	1	1	1	1	1	1	2	1	1	0	1	0	1	1	1	2	1	1	1	1	1	1	1	1	1	1	1	2	0	1	1	1	1	0	1	0	2	1
K10563	mutM, fpg	formamidopyrimidine-DNA glycosylase [EC:3.2.2.23 4.2.99.18]	2	1	1	2	2	2	2	1	1	0	0	1	1	0	1	1	1	1	1	1	0	0	0	0	1	0	1	1	1	1	0	0	2	1	0	0	1	0	2	0	1	0	0	0	1	1	0
K10773	NTH	endonuclease III [EC:4.2.99.18]	1	1	1	1	1	1	1	2	1	0	0	0	1	1	1	1	2	1	1	1	0	1	1	0	1	1	1	2	0	1	1	0	2	0	1	1	1	2	1	1	1	1	1	1	1	1	2
K21929	udg	uracil-DNA glycosylase [EC:3.2.2.27]	1	1	0	1	1	1	1	1	1	1	1	1	1	0	1	0	1	1	1	0	0	0	1	0	0	2	1	1	1	1	0	0	1	0	1	0	0	2	1	0	1	1	0	2	1	1	1
K01607	pcaC	4-carboxymuconolactone decarboxylase [EC:4.1.1.44]	1	2	1	1	2	1	1	0	1	0	1	0	1	0	0	0	0	0	0	0	0	1	0	0	0	0	0	0	0	1	0	0	0	0	0	0	0	0	0	0	0	0	0	0	1	0	0
K01821	praC, xylH	4-oxalocrotonate tautomerase [EC:5.3.2.6]	1	1	0	1	0	1	1	0	1	1	1	1	1	0	0	0	0	1	1	0	0	1	0	0	1	0	0	0	2	1	0	0	1	0	1	0	0	1	1	0	0	0	0	0	1	1	2
K07535	badH	2-hydroxycyclohexanecarboxyl-CoA dehydrogenase [EC:1.1.1.-]	0	0	0	0	0	0	0	0	0	0	0	0	0	0	0	0	0	0	0	0	0	0	1	1	0	1	0	0	0	0	1	0	0	0	1	0	0	1	0	2	0	0	0	2	0	0	0
K10218	ligK, galC	4-hydroxy-4-methyl-2-oxoglutarate aldolase [EC:4.1.3.17]	1	1	2	1	1	1	1	2	0	0	0	0	0	0	0	0	0	0	0	0	0	0	0	0	0	0	0	0	0	0	0	0	0	0	0	0	0	0	0	1	0	0	0	0	0	0	0
K16173	acd	glutaryl-CoA dehydrogenase (non-decarboxylating) [EC:1.3.99.32]	0	0	0	0	0	0	0	0	0	0	0	0	0	0	0	0	0	0	0	0	0	0	0	0	0	0	0	0	0	0	0	0	0	0	0	0	0	0	0	0	0	0	0	0	0	0	0
K01578	MLYCD	malonyl-CoA decarboxylase [EC:4.1.1.9]	0	0	0	0	0	0	0	0	0	0	0	0	0	0	0	0	0	0	0	0	0	0	0	0	0	0	0	1	1	0	0	0	0	0	0	0	0	0	0	0	0	0	0	0	0	0	0
K01579	panD	aspartate 1-decarboxylase [EC:4.1.1.11]	0	0	0	0	0	0	0	0	1	0	0	0	1	0	1	0	1	1	1	1	1	0	1	1	1	0	1	1	0	1	1	0	1	0	1	1	2	1	1	1	1	1	0	1	0	1	1
K01918	panC	pantoate--beta-alanine ligase [EC:6.3.2.1]	1	1	2	1	1	1	1	0	1	1	0	1	1	0	1	1	1	1	1	1	0	1	1	1	1	0	1	1	1	1	0	1	1	1	1	0	2	0	1	1	1	1	0	1	1	1	1
K01467	ampC	beta-lactamase class C [EC:3.5.2.6]	0	0	0	0	0	0	0	0	0	0	0	0	0	0	1	0	0	0	0	0	0	0	0	0	0	0	0	0	0	0	0	0	0	0	0	0	0	0	0	0	0	0	0	0	0	0	0
K02171	blaI	BlaI family transcriptional regulator, penicillinase repressor	2	1	1	5	5	2	5	0	1	1	1	1	0	0	2	0	1	1	2	0	1	1	0	0	0	0	1	1	1	2	0	0	1	0	0	0	0	0	1	0	0	0	0	0	1	1	1
K02172	blaR1	bla regulator protein blaR1	2	2	1	4	5	2	5	0	0	1	0	1	0	0	0	0	0	0	0	0	0	0	0	0	0	0	0	0	0	0	0	0	0	0	0	0	0	0	0	0	0	0	0	0	0	0	0
K12340	tolC	outer membrane protein	2	2	1	2	3	1	3	0	0	0	0	0	0	0	0	0	0	0	0	0	0	0	0	0	0	0	0	0	0	0	0	0	0	0	0	0	0	1	0	1	0	0	0	0	0	0	0
K15580	oppA, mppA	oligopeptide transport system substrate-binding protein	0	0	0	0	0	0	0	0	0	0	0	0	0	0	1	0	0	0	0	0	0	0	0	0	0	0	0	0	0	0	0	0	0	0	0	0	0	0	0	0	0	0	0	0	0	0	0
K17837	bla2, blm, ccrA, blaB	metallo-beta-lactamase class B [EC:3.5.2.6]	0	0	0	0	0	0	0	0	0	0	0	0	0	0	0	0	1	0	0	0	0	0	0	0	0	0	0	0	0	0	0	0	0	0	0	0	0	0	0	0	0	0	0	0	0	0	0
K06204	dksA	DnaK suppressor protein	1	1	0	1	1	1	1	1	1	1	0	1	1	1	1	1	1	1	1	1	0	1	1	1	1	1	1	1	0	1	1	1	1	1	1	1	1	1	1	1	1	0	1	1	1	1	1
K11936	pgaC, icaA	poly-beta-1,6-N-acetyl-D-glucosamine synthase [EC:2.4.1.-]	0	1	1	0	1	1	1	0	0	0	0	0	0	0	0	0	0	0	0	0	0	0	0	0	0	0	0	0	0	0	0	0	0	0	0	0	0	0	0	0	0	0	0	0	0	0	0
K11912	ppkA	serine/threonine-protein kinase PpkA [EC:2.7.11.1]	0	0	0	0	0	0	0	0	0	0	0	0	0	0	0	0	0	0	0	0	0	0	0	0	0	0	0	0	0	5	1	0	0	1	0	1	1	0	1	1	1	1	1	1	1	1	0
K20999	pslF	polysaccharide biosynthesis protein PslF	0	1	2	2	3	2	3	1	0	0	0	0	0	0	0	0	0	0	0	0	0	0	0	0	0	0	0	0	0	0	0	0	0	0	0	0	0	0	0	0	0	0	0	0	0	0	0
K21000	pslG	polysaccharide biosynthesis protein PslG	1	2	2	1	1	2	1	0	0	0	0	0	0	0	6	0	0	0	0	1	0	0	0	1	0	0	0	8	2	0	3	0	5	0	0	0	0	4	0	3	1	0	1	2	0	0	0
K21001	pslH	polysaccharide biosynthesis protein PslH	0	1	0	1	1	1	1	0	0	0	0	0	0	0	0	0	0	0	0	0	0	0	0	0	0	0	0	0	0	0	0	0	0	0	0	0	0	0	0	0	0	0	0	0	0	0	0
K05946	tagA, tarA	N-acetylglucosaminyldiphosphoundecaprenol N-acetyl-beta-D-mannosaminyltransferase [EC:2.4.1.187]	0	1	1	1	1	1	1	0	1	0	1	0	1	1	1	1	1	1	1	1	1	0	1	0	1	0	1	1	1	1	1	1	1	1	1	0	0	0	1	1	1	1	0	1	0	1	1
K16554	exoP, vpsO	polysaccharide biosynthesis transport protein	0	0	0	1	1	0	1	0	0	1	0	1	0	0	1	0	1	2	0	0	1	1	0	0	0	0	1	1	0	1	1	0	1	0	1	0	1	0	0	0	0	0	1	1	1	1	1
K20950	vpsQ	polysaccharide biosynthesis protein VpsQ	0	0	0	0	0	0	0	0	0	0	0	0	0	0	0	0	0	0	0	0	0	0	0	0	0	0	0	0	0	0	0	0	0	0	0	0	0	0	0	1	0	0	0	0	0	0	0
K16016	rifK, asm24, asm43	3-amino-5-hydroxybenzoate synthase [EC:4.2.1.144 2.6.1.-]	1	1	0	1	1	1	1	0	0	0	0	0	0	0	0	0	0	0	0	0	0	0	0	0	0	0	0	0	0	0	0	0	0	0	0	0	0	0	0	0	0	0	0	0	0	0	0
K21162	sgcE4, ncsE4, kedE4	enediyne biosynthesis protein E4	0	0	0	1	1	0	1	1	0	0	0	0	0	0	0	0	0	0	0	0	0	0	0	0	0	0	0	0	0	0	0	0	0	0	0	0	0	0	0	0	0	0	0	0	0	0	0
K15652	asbF	3-dehydroshikimate dehydratase [EC:4.2.1.118]	0	0	0	0	0	0	0	0	0	0	0	0	0	1	0	0	1	1	1	1	0	0	1	1	1	0	1	0	0	0	0	0	0	0	0	0	0	0	0	1	0	0	0	0	0	0	0
K10804	tesA	acyl-CoA thioesterase I [EC:3.1.2.- 3.1.2.2 3.1.1.2 3.1.1.5]	0	0	0	0	0	0	0	0	0	0	0	0	0	0	2	2	3	0	3	0	0	0	0	4	0	0	3	2	1	0	0	0	3	0	0	0	0	0	1	0	1	0	0	0	2	2	0
K02078	acpP	acyl carrier protein	2	1	1	1	1	2	1	0	1	1	0	1	1	2	2	3	2	2	3	2	1	0	1	2	0	1	2	2	1	2	1	1	2	1	2	1	0	0	2	1	2	1	2	1	2	2	2
K00652	bioF	8-amino-7-oxononanoate synthase [EC:2.3.1.47]	0	0	0	0	0	0	0	0	0	0	0	0	0	0	0	1	0	0	0	0	0	0	0	0	0	0	0	0	1	0	0	0	0	0	0	0	0	0	0	0	0	0	0	0	0	0	0
K01012	bioB	biotin synthase [EC:2.8.1.6]	0	0	0	0	0	0	0	0	0	0	0	0	0	0	2	1	0	1	1	0	0	0	0	0	0	0	0	2	1	0	0	0	0	0	0	0	0	0	1	0	0	0	0	0	0	0	0
K01935	bioD	dethiobiotin synthetase [EC:6.3.3.3]	0	0	0	0	0	0	0	0	0	0	0	0	0	0	0	0	0	0	0	0	0	0	0	0	0	0	0	0	1	0	0	0	0	0	0	0	0	0	0	0	0	0	0	0	0	0	0
K03524	birA	BirA family transcriptional regulator, biotin operon repressor / biotin---[acetyl-CoA-carboxylase] ligase [EC:6.3.4.15]	0	1	1	1	1	1	1	0	1	1	0	0	1	1	1	1	1	1	1	1	1	1	1	1	1	1	1	1	0	1	0	1	1	1	1	0	0	0	0	0	1	0	0	1	1	1	1
K00004	BDH, butB	(R,R)-butanediol dehydrogenase / meso-butanediol dehydrogenase / diacetyl reductase [EC:1.1.1.4 1.1.1.- 1.1.1.303]	0	0	0	0	0	0	0	0	0	0	0	0	0	0	0	0	0	0	0	0	0	0	0	0	0	0	0	0	0	0	0	0	0	0	0	0	0	0	0	0	0	1	0	0	0	0	0
K00634	ptb	phosphate butyryltransferase [EC:2.3.1.19]	0	0	0	0	0	0	0	0	0	0	0	0	0	0	0	0	0	0	0	0	0	0	0	0	0	0	0	0	0	0	0	0	0	0	0	0	0	0	0	1	0	0	0	0	0	0	0
K01575	alsD, budA, aldC	acetolactate decarboxylase [EC:4.1.1.5]	0	0	0	0	0	0	0	0	0	0	0	0	0	0	0	1	1	1	1	0	1	0	0	0	0	0	2	0	0	0	0	0	0	0	0	0	0	0	0	0	0	0	0	0	1	1	0
K01799	nicE, maiA	maleate isomerase [EC:5.2.1.1]	0	0	0	0	0	0	0	0	0	0	0	1	0	0	0	0	0	0	0	0	0	0	0	0	0	0	0	0	0	0	0	0	0	0	0	0	0	0	0	0	0	0	0	0	0	0	0
K03366	butA, budC	meso-butanediol dehydrogenase / (S,S)-butanediol dehydrogenase / diacetyl reductase [EC:1.1.1.- 1.1.1.76 1.1.1.304]	0	0	0	0	0	0	0	0	0	0	0	0	0	0	0	0	0	0	0	0	0	0	0	1	0	1	0	0	0	0	1	0	0	0	0	0	0	1	0	1	0	0	0	2	1	0	0
K11214	SHPK	sedoheptulokinase [EC:2.7.1.14]	0	0	0	0	0	0	0	0	0	0	0	0	0	0	0	0	0	0	0	0	0	0	0	0	0	1	0	0	0	0	0	1	0	0	0	0	0	1	0	1	0	0	0	1	0	0	0
K14138	acsB	acetyl-CoA synthase [EC:2.3.1.169]	1	1	1	1	1	1	1	1	1	0	0	0	1	0	0	0	0	0	0	0	0	0	1	0	0	0	0	0	0	1	0	0	1	0	1	1	0	0	0	0	1	0	0	1	1	0	0
K15023	acsE	5-methyltetrahydrofolate corrinoid/iron sulfur protein methyltransferase [EC:2.1.1.258]	1	2	1	2	1	1	2	3	0	1	0	1	0	0	0	0	0	0	0	0	0	1	0	1	0	1	0	0	0	0	1	0	1	0	0	0	0	1	0	1	1	0	0	1	0	0	0
K02291	crtB	15-cis-phytoene synthase [EC:2.5.1.32]	0	0	0	0	0	0	0	0	0	0	0	0	0	0	0	0	0	0	0	0	0	0	0	0	0	0	0	0	0	0	0	0	0	0	0	0	0	0	0	0	0	0	0	0	0	0	0
K01448	amiABC	N-acetylmuramoyl-L-alanine amidase [EC:3.5.1.28]	2	2	2	2	2	2	2	3	2	3	2	2	2	1	2	1	3	2	3	2	1	2	2	1	1	2	3	2	1	1	1	1	2	1	1	0	1	1	2	0	2	2	0	3	2	3	1
K03673	dsbA	protein dithiol oxidoreductase (disulfide-forming) [EC:1.8.4.15]	0	0	0	0	0	0	0	0	0	0	0	0	0	0	0	0	0	0	0	0	0	0	1	0	0	1	0	0	0	0	0	0	0	0	0	0	0	0	0	0	0	0	0	0	0	0	0
K03767	PPIA	peptidyl-prolyl cis-trans isomerase A (cyclophilin A) [EC:5.2.1.8]	0	0	0	0	0	0	0	0	0	0	0	0	0	0	0	0	0	0	0	0	0	1	0	0	0	0	0	0	0	0	0	0	0	0	0	0	0	0	0	0	0	0	0	0	1	0	0
K04771	degP, htrA	serine protease Do [EC:3.4.21.107]	2	3	0	3	3	3	3	0	0	0	0	0	1	0	0	0	0	0	0	0	0	0	0	0	1	1	0	0	0	1	0	1	1	0	0	1	0	0	1	0	1	1	1	2	1	2	1
K12962	arnE	undecaprenyl phosphate-alpha-L-ara4N flippase subunit ArnE	1	1	1	2	2	0	2	1	1	1	1	0	1	0	0	0	0	0	1	0	0	0	0	1	0	1	0	0	0	1	1	1	1	1	0	0	1	0	1	2	1	0	0	1	0	1	1
K01338	lon	ATP-dependent Lon protease [EC:3.4.21.53]	0	1	0	1	1	1	1	0	1	0	0	0	0	0	2	0	2	1	1	2	0	0	1	1	1	0	2	1	1	1	0	1	2	0	1	2	0	0	1	0	1	1	2	1	0	1	1
K01358	clpP, CLPP	ATP-dependent Clp protease, protease subunit [EC:3.4.21.92]	1	1	1	1	1	1	1	0	1	1	0	1	1	1	1	0	1	1	0	1	0	2	1	0	1	1	1	1	1	1	1	1	1	1	0	1	1	0	1	1	1	1	1	0	1	1	1
K02651	flp, pilA	pilus assembly protein Flp/PilA	0	0	0	0	0	0	0	0	0	0	0	0	0	5	10	3	5	9	5	5	1	2	6	3	3	6	8	7	2	5	5	6	0	6	1	0	6	4	8	3	5	6	0	5	3	7	6
K03531	ftsZ	cell division protein FtsZ	1	1	1	1	1	1	1	1	1	1	1	1	1	1	1	1	1	1	1	1	1	1	2	2	0	1	1	1	2	1	1	1	1	1	1	1	0	1	1	1	1	1	1	0	1	2	1
K03544	clpX, CLPX	ATP-dependent Clp protease ATP-binding subunit ClpX	1	1	1	1	1	1	1	0	1	1	0	1	1	1	1	0	1	1	0	1	0	2	1	0	1	1	1	1	1	1	1	1	1	1	1	1	1	1	1	1	1	1	1	0	1	1	1
K03588	ftsW, spoVE	cell division protein FtsW	2	1	1	2	2	2	2	0	2	2	1	1	2	0	1	0	0	1	1	0	0	0	0	0	0	0	0	1	0	1	1	0	0	0	0	0	0	0	0	0	0	0	1	0	0	0	0
K03589	ftsQ	cell division protein FtsQ	1	1	0	1	2	1	1	1	1	1	0	1	1	1	1	0	1	1	1	1	0	1	0	1	0	1	1	1	1	1	2	1	1	0	0	1	1	1	1	0	1	1	1	1	1	1	1
K03590	ftsA	cell division protein FtsA	1	1	1	1	2	1	1	1	1	1	0	1	1	1	1	0	1	1	1	1	1	1	0	1	0	1	1	1	1	1	2	0	1	0	0	1	0	1	1	0	1	1	1	1	1	1	1
K11749	rseP	regulator of sigma E protease [EC:3.4.24.-]	2	1	1	1	1	1	1	0	1	1	0	1	1	1	1	1	1	1	1	0	1	1	1	1	2	2	1	1	1	1	2	0	1	1	1	1	1	1	1	1	1	1	0	2	1	1	0
K13590	dgcB	diguanylate cyclase [EC:2.7.7.65]	0	0	0	0	0	0	0	0	0	0	0	0	0	0	0	0	0	0	0	0	0	0	0	0	0	0	0	0	0	0	0	0	0	0	0	1	0	0	0	0	0	0	0	0	0	0	0
K01061	E3.1.1.45	carboxymethylenebutenolidase [EC:3.1.1.45]	0	0	0	0	0	0	0	0	0	0	0	0	0	0	0	0	0	0	0	0	0	0	0	0	0	0	0	0	0	0	0	0	1	0	0	0	0	0	0	0	0	0	0	0	0	0	0
K01560	E3.8.1.2	2-haloacid dehalogenase [EC:3.8.1.2]	0	0	0	0	0	0	0	0	0	0	0	0	0	0	0	0	0	0	0	0	0	0	0	0	0	0	0	0	0	0	0	0	0	0	0	0	0	0	0	0	0	0	0	0	0	0	0
K01563	dhaA	haloalkane dehalogenase [EC:3.8.1.5]	0	0	0	0	0	0	0	1	0	0	0	0	0	1	0	0	0	0	0	0	0	0	0	0	0	0	0	0	0	0	0	0	0	0	0	0	0	0	0	0	0	0	0	0	0	0	0
K00024	mdh	malate dehydrogenase [EC:1.1.1.37]	0	0	0	0	0	0	0	0	0	0	0	0	0	0	1	0	1	1	1	0	0	1	1	0	0	1	0	1	0	1	0	0	1	0	1	0	0	0	1	0	1	0	0	0	1	1	0
K00030	IDH3	isocitrate dehydrogenase (NAD+) [EC:1.1.1.41]	1	1	0	1	1	1	1	0	1	0	0	0	1	0	1	1	1	1	1	0	0	1	1	1	0	1	1	1	0	1	0	0	1	1	0	0	0	0	1	0	1	1	0	0	1	1	1
K00031	IDH1, IDH2, icd	isocitrate dehydrogenase [EC:1.1.1.42]	1	1	0	1	1	1	1	0	0	0	0	0	0	0	0	0	0	0	0	0	0	0	0	0	0	0	0	0	0	0	0	0	0	0	0	0	0	0	0	0	0	0	0	0	0	0	1
K00176	korD, oorD	2-oxoglutarate ferredoxin oxidoreductase subunit delta [EC:1.2.7.3]	1	1	1	1	1	1	1	2	1	0	0	0	0	1	0	1	0	1	1	1	1	0	0	2	1	1	1	0	2	1	1	1	1	1	1	0	1	1	1	1	1	1	1	1	1	1	1
K00177	korC, oorC	2-oxoglutarate ferredoxin oxidoreductase subunit gamma [EC:1.2.7.3]	1	1	1	1	1	1	1	1	1	0	0	1	1	1	1	0	0	1	1	1	0	1	0	1	1	1	0	1	2	1	1	1	1	0	1	0	0	1	1	1	1	1	0	0	1	1	1
K00239	sdhA, frdA	succinate dehydrogenase / fumarate reductase, flavoprotein subunit [EC:1.3.5.1 1.3.5.4]	0	0	0	0	0	0	0	0	0	0	0	0	0	0	0	0	0	0	0	0	0	0	0	0	0	0	0	0	0	0	0	0	0	0	0	0	0	0	0	0	0	0	0	0	0	0	0
K00240	sdhB, frdB	succinate dehydrogenase / fumarate reductase, iron-sulfur subunit [EC:1.3.5.1 1.3.5.4]	0	0	0	0	0	0	0	0	0	0	0	0	0	0	0	0	0	0	0	0	0	0	0	0	0	0	0	0	1	0	0	0	0	0	0	0	0	0	0	0	0	0	0	0	0	0	0
K00241	sdhC, frdC	succinate dehydrogenase / fumarate reductase, cytochrome b subunit	0	0	0	0	0	0	0	0	0	0	0	0	0	0	0	0	0	0	0	0	0	0	0	0	0	0	0	0	0	0	0	0	0	0	0	0	0	0	0	0	0	0	0	0	0	0	0
K01647	CS, gltA	citrate synthase [EC:2.3.3.1]	0	0	0	0	0	0	0	0	0	1	0	0	0	0	1	0	0	0	0	0	0	0	0	0	0	0	0	1	0	0	0	0	1	0	0	0	0	0	0	0	0	0	0	0	0	0	0
K01677	E4.2.1.2AA, fumA	fumarate hydratase subunit alpha [EC:4.2.1.2]	1	1	0	1	1	1	1	0	0	1	0	1	0	0	1	0	1	1	1	1	0	1	1	1	0	1	1	1	0	1	1	0	0	0	0	0	2	0	1	0	1	1	0	1	1	1	1
K01678	E4.2.1.2AB, fumB	fumarate hydratase subunit beta [EC:4.2.1.2]	1	1	0	1	1	1	1	0	0	0	0	1	0	0	1	0	1	1	1	1	0	1	1	1	0	1	1	1	0	1	0	0	0	1	0	0	1	0	1	0	1	1	0	2	1	1	1
K01681	ACO, acnA	aconitate hydratase [EC:4.2.1.3]	0	0	0	0	0	0	0	0	0	0	0	0	0	0	0	0	0	0	0	0	0	0	0	0	0	0	0	0	0	0	0	0	0	0	0	0	0	0	0	0	0	0	0	0	0	0	0
K01902	sucD	succinyl-CoA synthetase alpha subunit [EC:6.2.1.5]	0	0	0	0	0	0	0	0	0	0	0	0	0	0	0	0	0	0	0	0	0	0	0	0	0	0	0	0	1	0	0	0	0	0	0	0	0	0	0	0	0	0	0	0	0	0	0
K01903	sucC	succinyl-CoA synthetase beta subunit [EC:6.2.1.5]	0	0	0	0	0	0	0	0	0	0	0	0	0	0	0	0	0	0	0	0	0	0	0	0	0	0	0	0	1	0	0	0	0	0	0	0	0	0	0	0	0	0	0	0	0	0	0
K05942	E2.3.3.3	citrate (Re)-synthase [EC:2.3.3.3]	1	1	1	1	1	1	1	0	1	0	1	0	1	0	1	0	0	0	0	0	0	0	0	0	0	0	0	1	0	0	0	0	0	0	0	1	0	0	0	0	0	0	1	0	0	0	0
K05349	bglX	beta-glucosidase [EC:3.2.1.21]	0	1	0	2	2	1	2	1	0	0	0	0	0	0	0	0	0	0	0	0	0	0	1	0	0	0	0	0	0	0	1	0	1	0	0	1	0	2	0	1	2	1	0	0	1	0	0
K05350	bglB	beta-glucosidase [EC:3.2.1.21]	0	1	0	1	1	0	1	0	0	0	0	0	0	0	0	0	0	1	0	0	0	0	0	0	0	0	0	0	0	0	0	0	0	0	0	0	0	0	0	0	0	0	0	0	0	0	0
K00548	metH, MTR	5-methyltetrahydrofolate--homocysteine methyltransferase [EC:2.1.1.13]	0	0	0	0	0	0	0	0	0	0	0	0	0	0	0	0	0	0	0	0	0	0	0	0	0	0	0	0	0	0	0	0	0	0	0	0	0	0	0	0	0	0	0	0	0	0	0
K00549	metE	5-methyltetrahydropteroyltriglutamate--homocysteine methyltransferase [EC:2.1.1.14]	0	0	0	0	0	0	0	0	0	0	0	0	0	0	0	0	0	0	0	0	0	0	0	0	0	0	0	0	1	0	0	0	0	0	0	0	0	0	0	0	0	0	0	0	0	0	0
K00558	DNMT1, dcm	DNA (cytosine-5)-methyltransferase 1 [EC:2.1.1.37]	0	0	0	0	0	0	0	0	0	0	0	3	0	0	2	0	0	0	1	1	0	0	0	0	0	0	0	1	0	0	0	0	0	0	0	2	0	0	0	0	0	0	0	0	0	0	0
K00640	cysE	serine O-acetyltransferase [EC:2.3.1.30]	0	1	1	1	1	1	1	0	1	0	0	0	1	1	2	1	1	1	1	0	1	1	0	2	1	1	1	2	1	1	0	1	1	1	1	0	1	1	1	1	1	1	0	1	2	1	1
K00641	metX	homoserine O-acetyltransferase/O-succinyltransferase [EC:2.3.1.31 2.3.1.46]	0	0	0	0	0	0	0	0	0	0	0	0	0	0	0	0	0	0	0	0	0	0	0	0	0	0	0	0	0	0	0	0	0	0	0	0	0	0	0	0	0	0	0	0	0	0	0
K00772	mtaP, MTAP	5'-methylthioadenosine phosphorylase [EC:2.4.2.28]	0	0	0	1	1	0	1	0	1	1	1	1	1	0	1	0	1	0	1	0	0	1	0	1	0	1	1	1	1	0	0	1	1	1	0	0	0	0	1	0	1	0	0	1	1	1	0
K00789	metK	S-adenosylmethionine synthetase [EC:2.5.1.6]	1	1	2	1	1	2	1	1	1	1	1	1	1	1	1	1	2	1	1	1	1	0	0	1	1	1	1	1	1	2	1	1	1	1	1	0	2	0	1	1	1	1	0	1	1	1	1
K00797	speE, SRM, SPE3	spermidine synthase [EC:2.5.1.16]	4	5	2	4	4	5	4	2	4	2	3	2	3	0	1	0	1	0	0	0	0	0	1	1	0	0	1	2	2	1	0	0	3	0	1	1	2	2	1	2	2	1	1	3	0	2	1
K00826	E2.6.1.42, ilvE	branched-chain amino acid aminotransferase [EC:2.6.1.42]	3	2	2	1	2	2	2	1	1	2	1	1	1	1	1	0	2	1	1	1	0	0	2	0	2	2	1	1	0	1	1	2	2	2	2	0	1	0	1	2	1	1	0	2	1	1	1
K01011	TST, MPST, sseA	thiosulfate/3-mercaptopyruvate sulfurtransferase [EC:2.8.1.1 2.8.1.2]	0	0	1	0	0	0	0	0	0	0	0	0	0	0	1	0	1	0	0	0	0	0	0	0	0	0	1	0	0	0	0	0	0	0	0	0	0	0	1	0	0	0	0	0	0	0	0
K01251	E3.3.1.1, ahcY	adenosylhomocysteinase [EC:3.3.1.1]	1	1	1	1	1	1	1	1	1	1	0	1	1	1	1	0	1	1	1	1	0	1	0	0	1	0	1	1	1	1	2	1	1	1	1	0	1	0	1	1	1	2	0	1	1	1	1
K01738	cysK	cysteine synthase [EC:2.5.1.47]	2	3	2	3	3	3	3	0	2	1	1	1	2	1	2	0	2	1	2	1	0	2	0	1	0	1	2	3	0	0	0	1	2	0	0	0	0	1	2	1	1	0	0	2	2	1	0
K01740	metY	O-acetylhomoserine (thiol)-lyase [EC:2.5.1.49]	0	0	0	0	0	0	0	0	0	0	0	0	0	0	0	0	0	0	0	0	0	0	0	0	0	0	0	0	0	0	0	0	0	0	0	0	0	0	0	0	0	0	0	0	0	0	0
K01760	metC	cysteine-S-conjugate beta-lyase [EC:4.4.1.13]	0	0	0	0	0	0	0	0	0	0	0	0	0	0	0	0	0	0	0	0	0	0	0	0	0	0	0	0	0	0	0	0	0	0	0	0	0	0	0	0	0	0	0	0	0	0	0
K01761	E4.4.1.11	methionine-gamma-lyase [EC:4.4.1.11]	0	0	0	0	0	0	0	0	0	0	0	0	0	0	0	0	0	0	0	0	0	0	0	0	0	0	0	0	0	0	0	0	1	0	0	0	0	0	0	0	0	0	0	0	0	0	0
K08963	mtnA	methylthioribose-1-phosphate isomerase [EC:5.3.1.23]	1	1	1	1	1	1	1	1	1	0	1	0	1	0	1	0	1	1	1	1	0	0	0	0	0	1	1	1	1	1	0	1	1	1	0	0	0	0	0	0	1	1	0	1	1	1	1
K08965	mtnW	2,3-diketo-5-methylthiopentyl-1-phosphate enolase [EC:5.3.2.5]	0	0	0	0	0	0	0	0	0	0	0	0	0	0	0	0	0	0	0	0	0	0	0	0	0	0	0	0	0	1	0	0	0	0	0	0	0	0	0	0	0	0	0	0	0	0	0
K08966	mtnX	2-hydroxy-3-keto-5-methylthiopentenyl-1-phosphate phosphatase [EC:3.1.3.87]	0	0	0	0	0	0	0	0	0	0	0	0	0	0	1	0	0	0	0	0	0	0	0	0	0	0	0	1	0	0	0	0	0	0	0	0	0	0	0	0	0	0	0	0	0	0	0
K08968	msrC	L-methionine (R)-S-oxide reductase [EC:1.8.4.14]	0	0	0	0	0	0	0	0	0	0	0	0	0	0	0	0	0	0	0	0	0	0	0	0	0	0	0	0	0	0	0	0	0	0	0	0	0	0	0	0	0	0	0	0	0	0	0
K12339	cysM	S-sulfo-L-cysteine synthase (O-acetyl-L-serine-dependent) [EC:2.5.1.144]	0	0	0	1	1	1	1	0	0	0	0	0	0	0	0	0	0	0	0	0	0	0	0	0	0	0	0	0	0	0	0	0	0	0	0	0	0	0	0	0	0	0	0	0	0	0	0
K12960	mtaD	5-methylthioadenosine/S-adenosylhomocysteine deaminase [EC:3.5.4.31 3.5.4.28]	1	1	1	1	1	1	1	0	1	0	1	0	1	1	0	1	1	1	1	0	0	1	0	1	1	1	1	0	1	1	1	1	1	1	0	0	0	0	1	1	1	1	0	1	0	1	1
K16843	slcC	(S)-sulfolactate dehydrogenase [EC:1.1.1.310]	0	1	0	0	0	1	0	0	1	1	0	0	1	0	1	1	1	1	0	0	0	0	1	1	0	0	1	1	0	1	1	1	0	1	1	0	2	0	1	0	1	0	0	1	1	1	1
K17462	yrrT	putative AdoMet-dependent methyltransferase [EC:2.1.1.-]	1	1	0	0	0	1	0	0	0	0	0	0	0	0	0	0	0	0	0	0	0	0	0	0	0	0	0	0	0	0	0	0	0	0	0	0	0	0	0	0	0	0	0	0	0	0	0
K23975	E2.8.1.16	L-aspartate semialdehyde sulfurtransferase [EC:2.8.1.16]	2	2	1	1	0	1	1	0	0	1	0	1	1	0	0	0	0	0	0	0	0	0	0	0	0	0	0	0	0	1	0	0	1	1	0	2	0	0	1	1	1	0	1	1	1	1	1
K23976	K23976	L-aspartate semialdehyde sulfurtransferase ferredoxin	2	2	0	1	0	1	1	0	0	1	0	1	1	0	0	0	0	0	0	0	0	0	0	0	0	0	0	0	0	1	0	0	1	1	0	2	0	0	1	0	1	0	1	1	1	1	1
K01775	alr	alanine racemase [EC:5.1.1.1]	1	1	0	1	1	1	1	1	1	1	1	1	1	0	2	0	2	2	2	1	1	0	2	2	1	1	2	2	1	3	2	2	3	2	2	1	2	2	2	1	2	2	3	2	2	3	2
K01921	ddl	D-alanine-D-alanine ligase [EC:6.3.2.4]	1	1	0	1	1	1	1	1	1	1	0	1	1	1	4	1	1	1	1	1	0	1	1	1	0	1	1	2	1	1	1	1	1	0	1	1	1	1	1	1	1	0	1	1	1	1	1
K21898	orr	ornithine racemase [EC:5.1.1.12]	0	0	0	0	0	0	0	0	0	0	0	0	0	0	0	0	0	0	0	0	0	0	0	0	0	0	0	0	0	0	0	0	0	0	0	0	0	0	0	0	0	0	0	0	1	0	0
K01776	murI	glutamate racemase [EC:5.1.1.3]	0	0	0	0	0	0	0	0	0	1	0	0	0	0	0	0	0	0	0	0	0	0	0	0	0	0	0	0	1	0	0	0	1	0	0	0	0	0	0	0	0	0	0	0	0	0	0
K01924	murC	UDP-N-acetylmuramate--alanine ligase [EC:6.3.2.8]	0	0	1	1	1	0	1	1	1	1	0	0	0	0	1	0	1	1	1	1	0	1	0	0	0	1	0	0	1	1	2	1	1	0	0	1	1	1	1	0	1	1	1	1	1	1	1
K01925	murD	UDP-N-acetylmuramoylalanine--D-glutamate ligase [EC:6.3.2.9]	0	1	0	1	1	1	1	0	1	1	1	1	1	1	1	0	1	1	1	1	0	0	0	1	1	1	1	1	1	1	1	0	0	1	0	0	0	0	1	1	1	1	0	1	1	1	1
K01972	E6.5.1.2, ligA, ligB	DNA ligase (NAD+) [EC:6.5.1.2]	1	1	1	0	1	1	1	1	1	2	2	1	1	1	2	1	2	1	1	0	0	1	1	1	1	1	3	1	2	1	2	0	1	1	1	0	1	1	1	1	1	1	2	1	1	2	1
K02314	dnaB	replicative DNA helicase [EC:3.6.4.12]	1	1	0	2	1	1	1	1	1	1	3	1	2	2	2	2	1	1	1	1	1	0	0	1	2	3	1	2	1	2	0	2	1	2	1	4	1	0	2	1	1	1	1	1	1	2	1
K02316	dnaG	DNA primase [EC:2.7.7.101]	1	2	0	2	1	1	1	1	1	1	1	2	1	1	2	0	2	2	1	1	0	1	1	1	1	1	1	2	3	2	3	0	2	0	1	2	1	0	1	0	1	1	1	2	1	1	1
K02335	polA	DNA polymerase I [EC:2.7.7.7]	0	1	0	1	1	1	1	2	1	1	0	1	1	1	1	1	1	1	1	1	0	1	1	1	0	1	1	1	1	1	1	1	1	1	1	0	1	1	1	1	1	1	0	1	1	2	1
K02337	dnaE	DNA polymerase III subunit alpha [EC:2.7.7.7]	1	2	1	2	2	2	2	1	1	2	0	2	1	0	2	0	2	2	2	0	1	0	1	1	0	1	2	1	2	1	1	1	1	1	1	0	1	3	2	0	1	1	0	2	2	2	1
K02338	dnaN	DNA polymerase III subunit beta [EC:2.7.7.7]	2	1	1	1	1	2	1	1	1	1	0	1	2	1	2	1	1	1	1	1	1	1	1	1	1	1	1	1	0	1	2	1	1	1	1	1	1	0	1	1	1	1	1	1	1	1	2
K02340	holA	DNA polymerase III subunit delta [EC:2.7.7.7]	0	2	0	1	1	1	1	1	2	2	1	1	2	0	1	0	1	1	1	0	0	1	1	1	1	1	1	1	1	1	1	1	1	1	1	0	1	0	1	1	1	1	1	1	1	1	0
K02341	holB	DNA polymerase III subunit delta' [EC:2.7.7.7]	1	2	2	2	2	2	2	0	1	2	0	1	1	0	2	0	1	2	1	0	0	1	2	0	0	0	1	1	1	1	0	0	1	0	1	0	0	0	2	1	1	1	0	0	2	2	0
K02342	dnaQ	DNA polymerase III subunit epsilon [EC:2.7.7.7]	0	0	0	0	0	0	0	0	0	0	0	0	0	0	0	0	0	0	0	0	0	0	0	0	0	0	0	0	0	0	0	0	0	0	0	0	0	0	0	0	0	0	0	0	0	0	0
K02343	dnaX	DNA polymerase III subunit gamma/tau [EC:2.7.7.7]	0	1	1	1	1	1	1	0	1	1	0	1	1	0	1	0	1	1	0	0	0	1	1	1	1	0	1	0	0	1	0	1	1	0	1	0	0	1	1	0	1	0	0	1	1	1	1
K03111	ssb	single-strand DNA-binding protein	1	1	1	1	1	1	1	1	1	1	0	1	1	2	2	2	2	2	2	2	1	1	1	3	2	2	2	2	3	1	2	2	2	2	2	4	2	2	2	1	2	2	2	1	2	2	2
K03469	rnhA, RNASEH1	ribonuclease HI [EC:3.1.26.4]	0	0	0	0	0	0	0	0	0	0	0	0	0	0	1	0	0	0	0	0	0	0	0	0	0	0	0	1	0	0	0	0	0	0	0	0	0	0	0	0	0	0	0	0	0	0	0
K03470	rnhB	ribonuclease HII [EC:3.1.26.4]	1	1	1	1	1	1	1	1	1	1	0	1	1	1	0	1	1	1	1	1	1	0	0	1	1	1	0	1	0	1	0	1	1	0	0	1	0	1	1	1	1	1	0	1	0	1	1
K03471	rnhC	ribonuclease HIII [EC:3.1.26.4]	1	1	1	0	1	1	1	1	1	1	0	1	1	0	0	0	0	0	0	0	0	0	0	0	0	0	0	0	0	0	0	0	0	0	0	0	0	0	0	0	0	0	0	0	0	0	0
K00569	TPMT, tpmT	thiopurine S-methyltransferase [EC:2.1.1.67]	0	0	0	0	0	0	0	0	0	0	0	0	0	0	0	0	0	0	0	0	0	0	0	0	0	0	0	0	0	0	0	0	0	0	0	0	0	0	0	0	0	0	0	0	0	0	0
K08303	K08303	putative protease [EC:3.4.-.-]	0	0	0	0	0	0	0	0	0	0	0	0	0	0	0	0	0	0	0	0	0	0	0	0	0	0	0	0	0	0	0	0	0	0	0	0	0	0	0	0	0	0	0	0	0	0	0
K01062	PLA2G7, PAFAH	platelet-activating factor acetylhydrolase [EC:3.1.1.47]	0	0	0	0	0	0	0	0	1	0	0	0	0	0	0	0	0	0	0	0	0	0	0	0	0	0	0	0	0	0	0	0	0	0	0	0	0	0	0	0	0	0	0	0	0	0	0
K16795	PAFAH1B2_3	platelet-activating factor acetylhydrolase IB subunit beta/gamma [EC:3.1.1.47]	0	0	0	0	0	0	0	0	0	0	0	0	0	0	1	0	0	0	1	0	0	0	0	0	0	0	0	1	0	0	0	0	0	0	0	0	0	0	0	0	0	0	0	0	0	0	0
K00059	fabG, OAR1	3-oxoacyl-[acyl-carrier protein] reductase [EC:1.1.1.100]	3	3	2	3	3	3	3	1	4	1	2	1	3	2	5	4	3	2	3	2	2	1	3	7	1	5	3	7	5	4	5	3	4	1	4	4	2	4	3	3	3	1	2	7	9	2	2
K00208	fabI	enoyl-[acyl-carrier protein] reductase I [EC:1.3.1.9 1.3.1.10]	1	1	1	0	0	1	0	0	0	0	0	0	0	0	1	0	0	0	0	0	0	0	0	0	0	0	0	1	0	0	0	0	0	0	0	0	0	0	0	0	0	0	0	0	0	0	0
K00645	fabD, MCAT, MCT1	[acyl-carrier-protein] S-malonyltransferase [EC:2.3.1.39]	1	1	1	1	1	1	1	0	1	1	0	1	1	1	1	0	1	1	1	0	1	0	1	1	0	1	1	1	1	1	1	1	1	1	0	1	0	0	1	0	1	1	1	1	1	1	1
K00647	fabB	3-oxoacyl-[acyl-carrier-protein] synthase I [EC:2.3.1.41]	0	0	0	0	0	0	0	0	0	1	0	1	0	0	0	0	0	0	0	0	0	0	0	0	0	0	0	0	0	0	0	0	0	0	0	0	0	0	0	0	0	0	0	0	0	0	0
K00648	fabH	3-oxoacyl-[acyl-carrier-protein] synthase III [EC:2.3.1.180]	1	1	1	1	1	1	1	1	1	1	1	0	1	1	1	1	1	1	1	1	1	1	0	1	1	1	1	1	0	1	1	1	1	1	1	1	0	0	1	0	1	1	1	2	1	1	1
K01897	ACSL, fadD	long-chain acyl-CoA synthetase [EC:6.2.1.3]	1	1	0	1	1	1	1	0	2	0	1	0	0	1	1	0	1	1	1	1	0	1	0	1	0	0	1	1	0	1	1	0	1	1	1	0	0	2	1	0	0	0	0	0	1	1	0
K01961	accC	acetyl-CoA carboxylase, biotin carboxylase subunit [EC:6.4.1.2 6.3.4.14]	1	1	1	0	1	1	0	0	1	0	0	0	1	1	1	0	0	1	1	0	0	1	0	1	0	1	1	1	1	1	1	1	1	1	1	0	1	1	1	1	1	1	0	1	1	1	1
K01962	accA	acetyl-CoA carboxylase carboxyl transferase subunit alpha [EC:6.4.1.2 2.1.3.15]	0	1	0	1	1	1	1	0	1	1	1	1	1	0	0	0	1	1	1	0	1	0	0	1	1	1	1	1	0	1	1	2	1	0	1	1	1	1	1	0	0	1	1	0	1	1	1
K01963	accD	acetyl-CoA carboxylase carboxyl transferase subunit beta [EC:6.4.1.2 2.1.3.15]	0	0	0	0	0	0	0	0	1	1	1	1	1	0	1	0	1	1	1	0	1	1	0	1	1	1	1	1	0	1	1	2	1	0	1	1	1	1	1	1	0	1	1	1	1	1	1
K02160	accB, bccP	acetyl-CoA carboxylase biotin carboxyl carrier protein	2	2	2	2	2	2	1	0	1	2	1	2	2	2	2	1	1	2	2	0	1	1	2	1	1	1	2	1	2	2	2	1	2	2	2	1	2	2	2	1	2	2	1	2	2	1	2
K02372	fabZ	3-hydroxyacyl-[acyl-carrier-protein] dehydratase [EC:4.2.1.59]	1	1	1	1	1	2	1	1	1	1	1	1	1	1	1	0	1	1	1	1	1	1	1	1	1	1	1	1	2	1	1	1	1	0	1	1	1	1	1	2	1	1	1	1	1	1	1
K09458	fabF, OXSM, CEM1	3-oxoacyl-[acyl-carrier-protein] synthase II [EC:2.3.1.179]	1	2	1	1	1	2	1	0	1	1	0	1	1	0	1	1	1	1	1	1	1	1	0	1	0	1	1	1	2	1	1	1	1	1	1	1	0	0	1	1	1	1	1	1	1	0	1
K00248	ACADS, bcd	butyryl-CoA dehydrogenase [EC:1.3.8.1]	0	0	0	1	1	1	1	0	0	0	0	0	0	0	0	0	0	0	0	0	0	0	0	0	0	0	0	0	0	0	0	0	0	0	0	0	0	0	0	0	0	0	0	0	0	0	0
K00249	ACADM, acd	acyl-CoA dehydrogenase [EC:1.3.8.7]	0	1	0	1	1	1	1	2	0	0	1	1	1	1	1	1	1	1	1	1	0	1	0	1	1	1	1	1	0	1	1	1	1	0	1	1	0	0	1	0	1	1	1	1	1	1	1
K00529	hcaD	3-phenylpropionate/trans-cinnamate dioxygenase ferredoxin reductase component [EC:1.18.1.3]	1	2	0	2	2	1	2	0	0	0	0	0	0	0	0	0	0	1	0	0	0	0	0	0	0	0	0	0	0	0	0	0	0	0	0	0	0	0	0	0	0	0	0	0	0	0	0
K00626	ACAT, atoB	acetyl-CoA C-acetyltransferase [EC:2.3.1.9]	0	1	0	0	0	0	0	0	2	0	2	0	2	0	2	0	1	0	1	0	0	1	2	1	0	0	1	1	0	1	1	0	0	0	2	0	1	0	1	0	0	0	0	1	1	0	0
K00632	fadA, fadI	acetyl-CoA acyltransferase [EC:2.3.1.16]	0	0	0	0	0	0	0	0	1	0	1	0	0	0	0	0	0	0	0	0	0	0	0	0	0	0	0	0	0	0	0	0	0	0	0	0	0	0	0	0	0	0	0	0	0	0	0
K02386	flgA	flagella basal body P-ring formation protein FlgA	0	0	0	0	0	0	0	0	1	1	0	1	0	0	0	0	0	1	0	0	0	1	0	0	0	0	0	0	0	0	0	0	0	0	0	0	0	0	0	0	1	0	0	0	1	0	0
K02387	flgB	flagellar basal-body rod protein FlgB	0	0	0	0	0	0	0	0	1	1	1	1	1	0	1	0	1	0	1	1	0	1	0	0	0	0	1	1	0	1	0	0	1	0	0	1	0	0	1	0	1	0	1	0	1	0	1
K02388	flgC	flagellar basal-body rod protein FlgC	0	0	0	0	0	0	0	0	1	1	1	1	1	0	1	0	1	0	1	1	0	1	0	0	0	0	1	1	1	1	0	0	1	0	0	1	0	0	1	0	1	0	1	0	1	1	1
K02389	flgD	flagellar basal-body rod modification protein FlgD	0	0	0	0	0	0	0	0	1	1	1	0	0	0	1	0	1	1	1	1	0	2	0	0	0	0	1	1	1	0	0	0	1	0	1	1	0	0	1	0	1	0	1	0	1	2	1
K02390	flgE	flagellar hook protein FlgE	0	0	0	0	0	0	0	0	1	1	1	0	0	0	1	1	1	0	2	1	0	1	0	0	0	0	1	1	0	0	0	0	2	0	1	0	0	0	1	0	1	0	0	0	0	1	1
K02392	flgG	flagellar basal-body rod protein FlgG	0	0	0	0	0	0	0	0	1	0	0	1	1	0	1	0	1	0	1	0	0	1	0	0	0	0	1	1	0	1	0	0	1	0	1	0	0	0	1	0	1	0	0	0	1	1	1
K02393	flgH	flagellar L-ring protein precursor FlgH	0	0	0	0	0	0	0	0	1	1	0	1	0	0	1	1	1	0	0	0	0	1	0	0	0	0	1	1	0	1	0	0	1	0	1	0	0	0	1	0	1	0	0	0	1	1	1
K02394	flgI	flagellar P-ring protein precursor FlgI	0	0	0	0	0	0	0	0	1	1	0	1	0	1	1	1	1	0	0	0	0	1	0	0	0	0	1	2	0	1	0	0	1	0	1	0	0	0	1	0	1	0	0	0	1	1	1
K02396	flgK	flagellar hook-associated protein 1 FlgK	0	0	0	0	0	0	0	0	1	1	0	1	0	1	1	0	1	0	1	1	0	1	0	0	0	0	1	1	0	1	0	0	1	0	1	0	0	0	1	0	1	0	0	0	1	1	1
K02397	flgL	flagellar hook-associated protein 3 FlgL	0	0	0	0	0	0	0	0	1	1	0	0	0	0	1	0	1	0	1	1	0	0	0	0	0	0	1	1	0	1	0	0	1	0	0	0	0	0	1	0	1	0	0	0	1	1	0
K02399	flgN	flagella synthesis protein FlgN	0	0	0	0	0	0	0	0	0	0	0	0	0	0	0	0	0	0	1	0	0	0	0	0	0	0	0	0	0	0	0	0	0	0	1	0	0	0	1	0	1	0	0	0	0	0	0
K02400	flhA	flagellar biosynthesis protein FlhA	0	0	0	0	0	0	0	0	0	1	0	1	1	0	1	0	1	0	1	0	0	0	0	0	0	0	0	1	0	1	0	0	1	0	1	0	0	0	1	0	0	0	0	0	1	1	0
K02401	flhB	flagellar biosynthetic protein FlhB	0	0	0	0	0	0	0	0	1	0	0	0	1	0	1	1	1	0	1	0	0	1	0	0	0	0	1	0	0	1	0	0	0	0	1	1	0	0	1	0	1	0	1	0	1	1	1
K02407	fliD	flagellar hook-associated protein 2	0	0	0	0	0	0	0	0	1	1	1	1	1	2	1	0	1	0	1	1	0	1	1	0	0	0	1	1	0	1	0	0	1	0	1	1	0	0	1	0	0	0	0	0	1	1	1
K02408	fliE	flagellar hook-basal body complex protein FliE	0	0	0	0	0	0	0	0	1	1	1	1	1	0	1	0	1	0	1	1	0	1	0	0	0	0	1	1	0	1	0	0	1	0	0	1	0	0	1	0	1	0	1	0	1	1	1
K02409	fliF	flagellar M-ring protein FliF	0	0	0	0	0	0	0	0	1	1	0	1	1	0	1	0	1	0	1	1	0	1	0	0	0	0	1	1	0	1	0	0	1	0	1	1	0	0	1	0	1	0	1	0	1	1	1
K02411	fliH	flagellar assembly protein FliH	0	0	0	0	0	0	0	0	1	0	1	1	0	1	0	0	2	0	2	2	0	2	0	1	0	1	1	0	0	0	1	1	2	1	2	2	1	1	2	1	2	1	2	1	2	1	1
K02412	fliI	flagellum-specific ATP synthase [EC:7.4.2.8]	0	0	0	0	0	0	0	0	0	0	0	1	0	1	1	0	1	0	2	2	0	2	0	1	0	1	0	1	0	1	1	0	2	1	2	1	0	0	2	0	2	1	1	0	2	1	1
K02413	fliJ	flagellar FliJ protein	0	0	0	0	0	0	0	0	1	1	1	1	0	1	1	1	2	0	2	2	0	0	0	0	1	1	1	1	1	1	0	1	2	0	2	1	1	0	1	0	1	0	2	0	1	1	1
K02414	fliK	flagellar hook-length control protein FliK	0	0	0	0	0	0	0	0	0	0	0	0	0	0	0	0	0	0	0	1	0	0	0	0	0	0	1	0	1	0	0	0	0	0	0	0	0	0	1	0	0	0	0	0	0	1	0
K02418	fliOZ, fliO	flagellar protein FliO/FliZ	0	0	0	0	0	0	0	0	1	1	0	1	1	2	1	1	2	0	2	2	0	2	0	1	0	1	2	1	0	1	1	1	2	1	2	2	1	0	2	1	2	0	2	0	3	2	1
K02419	fliP	flagellar biosynthetic protein FliP	0	0	0	0	0	0	0	0	1	1	0	1	1	1	1	1	1	0	1	2	0	1	0	1	0	1	1	1	0	1	0	1	2	1	0	2	0	0	1	0	2	0	2	0	1	0	1
K02420	fliQ	flagellar biosynthetic protein FliQ	0	0	0	0	0	0	0	0	0	0	0	1	0	0	1	1	1	0	1	1	0	1	0	0	0	0	1	1	0	1	0	0	1	0	0	1	0	0	1	0	1	0	1	0	0	1	1
K02421	fliR	flagellar biosynthetic protein FliR	0	0	0	0	0	0	0	0	1	0	0	1	1	1	0	0	1	0	1	0	0	0	0	0	0	0	1	1	0	1	0	0	1	0	1	1	0	0	1	0	1	0	1	0	1	0	1
K02422	fliS	flagellar protein FliS	0	0	0	0	0	0	0	0	1	1	0	1	1	1	1	0	1	0	1	1	0	1	0	0	0	0	1	1	0	1	0	0	1	0	1	1	0	0	1	0	0	0	0	0	1	1	1
K00796	folP	dihydropteroate synthase [EC:2.5.1.15]	1	1	1	1	1	1	1	1	1	0	0	0	1	0	1	1	1	1	1	1	1	0	0	1	0	1	1	1	0	1	1	1	1	1	0	0	1	0	1	1	1	1	0	0	1	1	1
K00950	folK	2-amino-4-hydroxy-6-hydroxymethyldihydropteridine diphosphokinase [EC:2.7.6.3]	2	2	2	2	2	2	2	1	1	1	0	1	1	1	1	0	1	2	1	0	1	1	1	1	0	1	1	1	2	1	0	1	1	2	1	1	0	0	1	1	1	1	1	1	1	1	1
K01113	phoD	alkaline phosphatase D [EC:3.1.3.1]	0	0	0	0	0	0	0	0	0	1	0	0	0	0	0	0	0	0	0	0	0	0	0	0	0	0	0	0	1	0	0	0	0	0	0	0	0	0	0	0	0	0	0	0	0	0	0
K01495	GCH1, folE	GTP cyclohydrolase IA [EC:3.5.4.16]	1	1	1	1	1	1	1	0	0	0	0	0	0	0	0	0	0	1	0	0	0	0	0	0	0	0	0	0	1	0	0	0	0	0	0	1	0	0	0	0	0	0	2	0	0	0	0
K01633	folB	7,8-dihydroneopterin aldolase/epimerase/oxygenase [EC:4.1.2.25 5.1.99.8 1.13.11.81]	3	2	1	1	1	0	1	0	1	1	0	1	1	0	1	0	1	2	1	1	0	0	1	0	0	0	0	1	1	1	1	1	1	0	1	0	1	1	1	0	1	1	0	1	1	1	1
K01664	pabA	para-aminobenzoate synthetase component II [EC:2.6.1.85]	1	1	0	1	1	1	1	0	0	0	0	0	0	0	0	0	0	0	0	0	0	0	0	0	0	0	0	0	0	0	0	0	0	0	1	0	0	0	0	1	0	1	0	0	1	0	1
K01665	pabB	para-aminobenzoate synthetase component I [EC:2.6.1.85]	0	1	0	0	1	1	1	1	0	0	0	1	1	0	0	0	2	1	0	0	0	1	1	0	0	1	2	0	2	1	0	1	2	0	1	1	1	0	1	1	2	2	0	2	1	1	2
K01724	PCBD, phhB	4a-hydroxytetrahydrobiopterin dehydratase [EC:4.2.1.96]	2	1	0	1	1	2	1	0	0	0	0	0	0	0	0	0	0	1	0	0	0	0	0	0	0	0	0	0	1	0	0	0	0	0	0	0	0	0	0	0	0	0	0	0	0	0	0
K01737	queD, ptpS, PTS	6-pyruvoyltetrahydropterin/6-carboxytetrahydropterin synthase [EC:4.2.3.12 4.1.2.50]	1	1	1	1	1	1	1	1	1	1	1	1	0	0	1	0	1	1	1	0	1	1	0	0	0	0	1	1	2	1	0	1	1	1	0	1	1	1	1	0	1	1	1	2	1	2	1
K02619	pabC	4-amino-4-deoxychorismate lyase [EC:4.1.3.38]	1	1	1	0	1	1	1	0	0	1	0	0	0	0	0	0	1	0	0	0	0	1	1	0	1	1	0	0	1	1	0	1	1	1	1	0	0	0	0	1	1	1	0	1	1	0	0
K03342	pabBC	para-aminobenzoate synthetase / 4-amino-4-deoxychorismate lyase [EC:2.6.1.85 4.1.3.38]	0	0	0	0	0	0	0	0	0	0	0	0	0	0	1	0	0	1	1	0	0	0	0	0	0	0	0	1	0	0	0	0	0	0	0	0	0	0	0	0	0	0	0	0	0	0	0
K03635	MOCS2B, moaE	molybdopterin synthase catalytic subunit [EC:2.8.1.12]	0	0	0	0	0	0	0	0	0	0	0	0	0	0	0	0	0	0	0	0	0	0	0	0	0	0	0	0	0	0	0	0	0	0	0	0	0	0	0	0	0	0	0	0	0	0	0
K03637	moaC, CNX3	cyclic pyranopterin monophosphate synthase [EC:4.6.1.17]	1	1	1	1	1	1	1	0	1	0	0	1	1	0	0	0	0	0	0	0	1	1	0	0	1	1	0	0	1	1	1	1	1	1	0	0	1	1	0	1	0	0	0	1	2	0	0
K03638	moaB	molybdopterin adenylyltransferase [EC:2.7.7.75]	0	0	0	0	0	0	0	0	0	0	0	0	0	0	0	0	0	0	0	0	0	0	0	0	0	0	0	0	0	0	0	0	0	0	0	0	0	0	0	0	0	0	0	0	0	0	0
K03639	moaA, CNX2	GTP 3',8-cyclase [EC:4.1.99.22]	1	1	0	2	2	1	2	0	1	1	1	1	1	0	0	0	0	0	0	0	1	0	0	0	0	1	0	0	1	2	1	1	1	1	0	0	1	1	0	1	1	0	0	1	1	0	0
K03750	moeA	molybdopterin molybdotransferase [EC:2.10.1.1]	2	2	2	3	3	2	2	1	1	2	0	0	0	0	0	0	0	0	0	0	1	1	0	0	1	2	0	0	1	1	1	1	2	2	0	0	2	1	0	1	2	0	0	2	2	0	0
K03752	mobA	molybdenum cofactor guanylyltransferase [EC:2.7.7.77]	0	1	1	1	1	1	1	1	1	0	1	0	1	0	0	0	1	0	0	0	0	0	0	1	1	1	0	0	1	1	0	0	1	1	1	1	0	1	0	1	1	0	0	0	3	1	0
K03831	mogA	molybdopterin adenylyltransferase [EC:2.7.7.75]	0	1	0	1	1	1	1	0	0	0	0	0	0	0	0	0	0	0	0	0	0	0	0	0	0	0	0	0	0	0	0	0	0	0	0	0	0	0	0	0	0	0	0	0	0	0	0
K06897	K06897	7,8-dihydropterin-6-yl-methyl-4-(beta-D-ribofuranosyl)aminobenzene 5'-phosphate synthase [EC:2.5.1.105]	0	0	0	0	0	0	0	0	1	1	2	1	1	1	1	1	1	1	1	1	0	1	2	0	0	0	1	1	1	2	1	0	2	1	1	0	0	0	1	1	1	3	0	3	1	2	1
K06920	queC	7-cyano-7-deazaguanine synthase [EC:6.3.4.20]	1	1	0	1	1	1	1	1	1	1	1	1	0	0	0	0	1	1	1	0	1	1	0	0	0	1	1	1	1	1	0	1	1	1	0	1	0	0	1	0	1	1	0	1	1	2	1
K07141	mocA	molybdenum cofactor cytidylyltransferase [EC:2.7.7.76]	1	1	0	1	1	1	1	1	0	0	0	0	0	0	0	0	0	0	0	0	0	0	0	0	0	0	0	0	1	0	0	0	0	0	0	0	0	0	0	0	0	0	0	0	0	0	0
K09007	folE2	GTP cyclohydrolase IB [EC:3.5.4.16]	1	1	0	1	1	1	1	1	1	0	1	0	1	0	1	0	1	1	1	0	1	0	0	0	1	1	1	1	0	1	1	1	1	2	1	0	0	0	1	0	1	0	0	0	2	1	1
K09457	queF	7-cyano-7-deazaguanine reductase [EC:1.7.1.13]	0	0	0	0	0	0	0	0	0	0	0	0	0	0	0	0	0	0	0	0	0	0	0	0	0	0	0	0	0	0	0	0	0	0	0	0	0	0	0	0	0	0	0	0	0	0	0
K10026	queE	7-carboxy-7-deazaguanine synthase [EC:4.3.99.3]	0	0	0	1	1	1	1	1	1	1	0	1	1	1	0	1	0	1	1	0	0	1	0	0	0	1	1	1	1	1	0	1	1	1	0	0	1	0	1	0	1	1	2	1	1	0	1
K11754	folC	dihydrofolate synthase / folylpolyglutamate synthase [EC:6.3.2.12 6.3.2.17]	1	1	0	1	1	1	1	0	0	0	0	0	0	0	0	0	1	1	1	0	0	0	1	1	1	1	1	1	1	0	0	1	0	1	1	0	0	1	1	1	1	1	0	1	1	1	1
K15376	GPHN	gephyrin [EC:2.10.1.1 2.7.7.75]	0	0	0	0	0	0	0	1	0	0	0	0	0	0	0	0	0	0	0	0	0	0	0	0	0	0	0	0	0	0	0	0	0	0	0	0	0	0	0	0	0	0	0	0	0	0	0
K22391	E3.5.4.16	GTP cyclohydrolase I [EC:3.5.4.16]	0	0	0	0	0	0	0	0	0	0	0	0	0	1	1	0	2	1	1	0	0	0	0	0	0	0	0	1	0	0	0	0	1	0	1	0	0	0	1	0	0	0	1	0	0	1	1
K00009	mtlD	mannitol-1-phosphate 5-dehydrogenase [EC:1.1.1.17]	1	1	1	1	1	1	1	0	1	0	0	0	1	0	0	0	1	1	1	0	2	0	2	2	1	1	1	1	1	1	1	0	1	1	1	0	1	1	1	1	1	2	0	1	1	1	0
K00064	E1.1.1.122	D-threo-aldose 1-dehydrogenase [EC:1.1.1.122]	0	0	0	0	0	0	0	0	0	0	0	0	0	0	0	0	0	0	0	0	0	0	0	0	0	0	0	0	0	0	0	0	0	0	0	0	0	0	0	0	0	0	0	0	0	0	0
K00068	srlD	sorbitol-6-phosphate 2-dehydrogenase [EC:1.1.1.140]	0	1	0	1	0	0	1	0	0	0	0	0	0	1	1	0	1	1	1	0	0	0	0	2	0	2	1	0	1	1	1	0	1	1	1	0	1	2	0	2	1	1	0	3	2	1	1
K00847	E2.7.1.4, scrK	fructokinase [EC:2.7.1.4]	2	2	1	1	1	1	1	1	1	1	1	0	0	0	1	0	0	1	1	0	0	0	1	1	1	1	0	1	0	1	0	0	1	0	0	0	0	1	0	1	1	1	0	1	0	1	1
K00879	fucK	L-fuculokinase [EC:2.7.1.51]	0	0	0	0	0	0	0	0	0	0	0	0	0	0	0	0	0	0	0	0	0	0	0	0	0	0	0	0	0	0	0	0	0	0	0	0	0	0	0	1	0	0	0	0	0	0	0
K00882	fruK	1-phosphofructokinase [EC:2.7.1.56]	0	0	0	0	0	0	0	0	0	0	0	0	0	0	0	0	0	0	0	0	0	0	0	0	0	0	0	0	0	1	0	0	0	0	0	0	0	0	0	0	0	0	0	0	0	0	1
K00966	GMPP	mannose-1-phosphate guanylyltransferase [EC:2.7.7.13]	1	1	1	1	1	1	1	0	0	0	0	0	0	0	0	0	0	0	0	0	0	0	0	0	0	0	0	0	0	0	0	0	0	0	0	0	0	0	0	0	0	0	0	0	0	0	0
K00971	manC, cpsB	mannose-1-phosphate guanylyltransferase [EC:2.7.7.13]	1	1	1	1	1	1	1	1	1	1	1	1	1	0	0	1	0	0	0	0	0	0	0	0	0	0	0	0	1	0	0	0	0	0	0	1	0	0	1	0	0	0	1	0	0	1	0
K01218	gmuG	mannan endo-1,4-beta-mannosidase [EC:3.2.1.78]	1	1	0	1	1	1	1	0	0	0	0	0	0	0	0	0	0	0	0	0	0	0	0	0	0	0	0	0	0	0	0	0	0	0	0	0	0	0	0	1	0	0	0	0	0	0	0
K01628	fucA	L-fuculose-phosphate aldolase [EC:4.1.2.17]	0	0	0	0	0	1	0	0	0	0	0	0	0	0	1	0	1	0	1	0	0	1	0	0	0	0	1	1	0	0	0	0	1	0	0	0	0	0	1	0	0	0	1	0	1	1	0
K01711	gmd, GMDS	GDPmannose 4,6-dehydratase [EC:4.2.1.47]	1	1	1	0	0	1	0	0	0	0	0	0	0	0	0	0	0	0	0	0	0	0	0	0	0	0	0	0	0	0	0	0	0	0	0	0	0	0	0	1	0	0	1	0	0	0	0
K01729	algL	poly(beta-D-mannuronate) lyase [EC:4.2.2.3]	0	0	0	0	0	0	0	0	0	1	0	4	0	2	0	1	2	0	1	2	0	0	0	0	0	0	3	0	5	1	0	0	0	0	0	0	0	0	1	0	0	0	0	0	1	1	0
K01809	manA, MPI	mannose-6-phosphate isomerase [EC:5.3.1.8]	0	0	0	0	0	0	0	0	0	0	0	0	0	0	0	1	0	0	0	0	0	0	0	0	0	0	0	0	1	0	0	0	1	0	0	0	0	0	1	0	0	0	0	0	0	1	0
K01813	rhaA	L-rhamnose isomerase [EC:5.3.1.14]	1	0	1	1	1	1	1	0	1	0	1	0	1	0	0	0	1	0	1	1	0	0	0	1	0	1	0	0	0	0	1	1	0	0	1	0	1	1	1	1	1	0	0	0	0	1	0
K01818	fucI	L-fucose/D-arabinose isomerase [EC:5.3.1.25 5.3.1.3]	1	1	0	1	1	1	1	0	1	1	0	1	0	0	1	2	1	1	0	1	1	1	1	1	1	1	1	0	0	1	0	1	1	0	0	0	0	1	1	0	1	1	0	1	1	1	1
K01840	manB	phosphomannomutase [EC:5.4.2.8]	0	0	0	0	0	0	0	0	0	0	0	0	0	0	0	1	0	0	0	0	0	0	0	0	0	0	0	0	1	0	0	0	0	0	0	0	0	0	0	0	0	0	0	0	0	1	0
K02377	TSTA3, fcl	GDP-L-fucose synthase [EC:1.1.1.271]	1	1	0	0	0	1	0	0	0	0	0	0	0	0	0	0	0	0	0	0	0	0	0	0	0	0	0	0	0	0	0	0	0	0	0	0	0	0	0	0	0	0	1	0	0	0	0
K03332	fruA	fructan beta-fructosidase [EC:3.2.1.80]	1	1	0	1	1	1	1	0	0	0	0	0	0	0	1	0	0	0	0	0	0	0	0	0	0	0	0	1	0	0	0	0	0	0	0	0	0	0	0	0	0	0	0	0	0	0	0
K05305	FUK	fucokinase [EC:2.7.1.52]	0	0	0	0	0	1	0	0	0	0	0	0	0	0	0	0	0	1	0	0	0	0	0	0	0	0	0	0	0	1	0	0	0	0	0	0	0	0	0	0	0	0	0	0	0	0	0
K07046	K07046	L-fuconolactonase [EC:3.1.1.-]	0	0	0	0	0	0	0	0	0	0	0	0	0	0	0	0	1	0	1	1	0	0	0	0	0	0	0	0	0	0	0	0	0	0	1	0	1	0	1	0	0	0	0	0	0	0	0
K12661	LRA3, rhmD	L-rhamnonate dehydratase [EC:4.2.1.90]	0	1	0	1	1	1	1	0	0	0	0	0	0	0	0	0	0	0	0	0	0	0	0	0	0	0	0	0	0	0	0	0	0	0	0	0	0	0	0	0	0	0	0	0	0	0	0
K16881	K16881	mannose-1-phosphate guanylyltransferase / phosphomannomutase [EC:2.7.7.13 5.4.2.8]	1	1	1	1	1	1	1	0	0	1	0	1	0	0	0	0	0	0	0	0	0	0	0	0	0	0	0	0	0	0	0	0	0	0	0	0	0	0	0	0	0	0	0	0	0	0	0
K17742	SOU1	sorbose reductase [EC:1.1.1.289]	0	0	0	0	0	0	0	0	0	0	0	0	0	0	0	0	0	0	0	0	0	0	0	1	0	0	0	1	0	0	0	0	1	0	0	0	0	1	0	0	1	1	0	0	0	0	0
K18337	LRA1	L-rhamnose 1-dehydrogenase [EC:1.1.1.378 1.1.1.377 1.1.1.173]	0	0	0	0	0	0	0	0	0	0	0	0	0	0	0	0	0	0	0	0	0	0	0	0	0	0	0	0	1	0	0	0	0	0	0	0	0	0	0	0	0	0	0	0	0	0	0
K19355	MAN	mannan endo-1,4-beta-mannosidase [EC:3.2.1.78]	0	0	0	1	1	0	1	0	1	0	2	0	1	0	2	0	0	0	0	0	0	0	0	0	0	0	0	3	0	0	0	0	4	0	1	0	0	0	1	0	0	0	0	0	0	1	0
K19956	sorE	L-sorbose 1-phosphate reductase [EC:1.1.1.-]	1	1	0	1	1	1	1	0	1	0	1	0	0	0	1	0	1	1	0	0	0	0	0	0	1	0	0	1	1	1	0	0	1	1	1	0	0	0	1	1	1	1	0	1	0	1	1
K00849	galK	galactokinase [EC:2.7.1.6]	0	0	0	0	0	0	0	0	0	0	0	0	0	1	0	0	1	1	1	1	0	0	0	0	0	0	1	1	0	0	0	0	1	0	0	0	0	0	1	0	0	0	0	0	0	1	1
K00917	lacC	tagatose 6-phosphate kinase [EC:2.7.1.144]	0	0	0	0	0	0	0	0	0	0	0	0	0	0	0	0	0	0	0	0	0	0	0	0	0	0	0	0	0	0	0	0	1	0	0	0	0	0	0	0	0	0	0	0	0	0	1
K00965	galT, GALT	UDPglucose--hexose-1-phosphate uridylyltransferase [EC:2.7.7.12]	2	2	2	3	3	1	2	2	2	2	1	1	2	0	1	0	0	2	1	1	1	0	1	1	1	0	0	1	1	2	1	0	1	0	2	0	1	1	1	1	1	1	1	2	1	1	1
K01190	lacZ	beta-galactosidase [EC:3.2.1.23]	2	3	1	2	2	2	3	1	1	0	1	0	1	0	0	0	0	1	0	0	0	0	0	0	1	0	0	2	0	0	0	0	0	0	0	0	0	0	0	0	1	0	0	0	0	0	0
K01193	INV, sacA	beta-fructofuranosidase [EC:3.2.1.26]	0	0	0	0	0	0	0	0	1	0	0	0	1	0	0	0	1	0	1	1	0	0	0	0	0	0	1	0	0	0	0	0	1	0	1	0	0	0	1	0	0	0	0	0	0	0	0
K01684	dgoD	galactonate dehydratase [EC:4.2.1.6]	1	1	2	2	2	1	2	1	1	0	1	0	0	0	1	0	0	0	0	0	0	0	2	0	0	0	0	1	4	0	0	0	0	0	0	0	1	0	0	0	1	0	0	0	0	0	0
K01784	galE, GALE	UDP-glucose 4-epimerase [EC:5.1.3.2]	1	1	1	1	1	1	1	0	1	1	0	1	0	1	1	1	1	2	2	0	1	1	2	0	1	1	1	2	2	1	1	1	2	0	0	0	1	2	2	1	3	2	0	0	2	0	0
K01854	glf	UDP-galactopyranose mutase [EC:5.4.99.9]	0	0	0	0	0	0	0	0	0	0	0	0	0	1	0	0	1	1	1	0	0	0	0	0	0	0	1	1	0	0	0	0	0	0	0	0	0	0	1	0	1	1	0	0	0	0	0
K07406	melA	alpha-galactosidase [EC:3.2.1.22]	6	5	5	8	7	4	8	1	3	2	2	2	1	0	3	1	1	3	0	0	0	1	2	1	0	0	1	4	5	1	1	0	2	0	0	0	0	3	0	0	2	1	0	2	0	1	1
K07407	E3.2.1.22B, galA, rafA	alpha-galactosidase [EC:3.2.1.22]	0	0	0	0	0	0	0	0	0	0	0	0	0	2	3	0	2	1	2	0	0	0	0	2	0	2	2	4	0	1	1	1	2	0	0	0	3	0	0	0	0	0	0	1	2	1	0
K12308	bgaB, lacA	beta-galactosidase [EC:3.2.1.23]	2	2	2	3	3	3	3	2	2	0	0	0	1	0	0	0	0	1	0	0	0	0	0	0	0	0	0	0	0	0	0	0	0	0	0	0	0	0	0	0	0	0	0	0	0	0	0
K00432	gpx, btuE, bsaA	glutathione peroxidase [EC:1.11.1.9]	0	0	0	0	0	0	0	0	0	0	0	0	0	0	0	0	0	0	0	0	0	0	0	0	0	0	0	0	0	0	0	0	0	0	0	0	0	0	0	0	0	0	0	0	0	0	0
K01255	CARP, pepA	leucyl aminopeptidase [EC:3.4.11.1]	1	1	0	1	1	0	1	0	1	1	0	1	1	0	0	0	0	0	0	0	0	0	0	0	0	0	0	0	1	0	0	0	0	0	0	0	0	0	0	0	0	0	1	0	0	0	0
K07160	pxpA	5-oxoprolinase (ATP-hydrolysing) subunit A [EC:3.5.2.9]	0	0	0	0	0	0	0	0	0	0	0	0	0	0	0	0	0	0	0	0	0	0	0	0	0	0	0	0	0	0	0	0	0	0	0	0	0	0	0	0	0	0	0	0	0	0	0
K00655	plsC	1-acyl-sn-glycerol-3-phosphate acyltransferase [EC:2.3.1.51]	1	1	0	1	1	1	1	0	1	0	1	0	1	0	1	0	1	1	1	1	1	0	1	0	0	0	1	1	3	0	0	0	1	1	1	0	0	0	1	0	1	1	1	1	1	1	1
K00864	glpK, GK	glycerol kinase [EC:2.7.1.30]	0	0	0	1	1	0	1	0	1	0	0	0	0	1	1	0	1	0	0	1	0	0	0	0	0	0	0	1	1	0	0	0	1	0	0	0	0	0	0	0	0	0	0	0	0	0	0
K01046	lip, TGL2	triacylglycerol lipase [EC:3.1.1.3]	0	0	0	0	0	0	0	0	0	0	0	0	0	0	0	0	0	0	0	0	0	0	0	0	0	0	0	0	0	0	0	0	0	0	0	0	0	0	0	0	0	1	0	0	0	0	0
K03429	ugtP	processive 1,2-diacylglycerol beta-glucosyltransferase [EC:2.4.1.315]	0	0	0	0	0	0	0	0	0	0	0	0	0	0	0	0	0	0	0	0	0	0	0	0	0	0	0	0	0	0	0	0	0	0	0	0	0	0	0	0	0	0	0	0	0	0	0
K03621	plsX	phosphate acyltransferase [EC:2.3.1.274]	1	1	1	1	1	1	1	1	1	1	1	2	1	1	1	0	1	1	1	1	1	1	0	1	1	1	1	1	0	1	1	1	1	1	1	1	2	0	1	1	1	1	1	2	1	1	1
K05878	dhaK	phosphoenolpyruvate---glycerone phosphotransferase subunit DhaK [EC:2.7.1.121]	2	1	0	1	1	1	1	0	0	0	0	0	0	0	0	1	1	0	1	1	0	0	0	0	0	0	0	1	0	0	0	0	0	0	0	0	0	0	1	0	0	0	0	1	0	1	1
K05879	dhaL	phosphoenolpyruvate---glycerone phosphotransferase subunit DhaL [EC:2.7.1.121]	1	0	0	0	0	0	0	0	0	0	0	0	0	0	0	0	0	0	0	0	0	0	0	0	0	0	0	0	1	0	0	0	0	0	0	0	0	0	0	0	0	0	0	1	0	0	0
K07029	dagK	diacylglycerol kinase (ATP) [EC:2.7.1.107]	2	2	1	2	2	2	2	0	1	0	1	0	1	0	2	0	1	2	1	0	1	0	0	1	0	1	1	2	1	2	0	1	2	1	1	1	1	1	0	0	1	0	1	1	2	0	0
K08591	plsY	acyl phosphate:glycerol-3-phosphate acyltransferase [EC:2.3.1.275]	2	2	1	2	2	2	2	0	1	0	0	0	1	1	1	0	1	1	1	0	0	1	1	1	0	1	1	1	2	2	1	1	1	1	1	1	0	1	1	1	2	1	1	2	1	2	1
K19002	mgs, bgsB	1,2-diacylglycerol 3-alpha-glucosyltransferase [EC:2.4.1.337]	1	1	1	2	2	1	2	0	1	1	0	1	0	0	0	0	1	1	1	0	0	1	1	1	1	1	1	1	0	1	1	1	1	1	0	0	1	1	1	0	1	1	0	2	1	1	1
K19003	mgdA	1,2-diacylglycerol 3-beta-glucosyltransferase [EC:2.4.1.336]	0	1	1	0	1	1	1	0	1	0	1	1	1	0	0	0	0	0	0	0	0	0	0	0	0	0	0	0	0	0	0	0	0	0	0	0	0	0	0	0	0	0	0	0	0	0	0
K00057	gpsA	glycerol-3-phosphate dehydrogenase (NAD(P)+) [EC:1.1.1.94]	1	1	0	1	1	1	1	1	1	0	0	1	1	1	1	0	1	1	1	0	0	1	1	1	0	1	1	1	1	1	1	1	0	1	1	1	0	1	1	1	1	1	1	1	1	1	1
K00096	araM, egsA	glycerol-1-phosphate dehydrogenase [NAD(P)+] [EC:1.1.1.261]	0	0	0	0	0	0	0	0	0	0	0	0	0	0	0	0	0	0	0	0	0	0	0	0	0	1	0	1	0	0	1	0	0	1	0	0	1	0	0	1	1	1	0	2	0	0	0
K00111	glpA, glpD	glycerol-3-phosphate dehydrogenase [EC:1.1.5.3]	0	0	0	0	0	0	0	0	0	0	0	0	0	0	0	0	0	0	0	0	0	0	0	0	0	0	0	0	1	0	0	0	1	0	0	0	0	0	0	0	0	0	0	0	0	0	0
K00981	E2.7.7.41, CDS1, CDS2, cdsA	phosphatidate cytidylyltransferase [EC:2.7.7.41]	1	1	1	0	0	1	0	0	1	1	1	1	1	1	1	0	2	1	2	0	0	1	1	1	0	1	2	2	0	1	0	1	1	1	1	0	0	2	1	0	1	1	1	1	1	2	0
K00995	pgsA, PGS1	CDP-diacylglycerol---glycerol-3-phosphate 3-phosphatidyltransferase [EC:2.7.8.5]	0	0	0	0	0	0	0	0	0	0	0	0	0	0	0	1	0	0	0	0	0	0	0	0	0	0	0	0	0	0	0	0	0	0	0	0	0	0	0	0	0	0	0	0	0	0	0
K01115	PLD1_2	phospholipase D1/2 [EC:3.1.4.4]	0	0	0	0	0	0	0	0	0	0	0	0	0	0	0	0	0	0	0	0	0	0	0	0	0	0	0	0	1	0	0	0	0	0	0	0	0	0	0	0	0	0	0	0	0	0	0
K01126	E3.1.4.46, glpQ, ugpQ	glycerophosphoryl diester phosphodiesterase [EC:3.1.4.46]	0	0	0	0	0	0	0	0	0	0	0	1	0	1	2	0	2	0	1	0	0	1	0	0	1	0	2	3	1	1	0	0	2	0	2	1	0	1	1	0	0	0	1	0	4	2	0
K13511	TAZ	monolysocardiolipin acyltransferase [EC:2.3.1.-]	0	0	0	1	0	0	0	0	0	0	0	0	0	0	0	0	0	0	0	0	0	0	0	0	0	0	0	0	0	0	0	0	0	0	0	0	0	0	0	0	0	0	0	0	0	0	0
K17830	GGR	digeranylgeranylglycerophospholipid reductase [EC:1.3.1.101 1.3.7.11]	0	1	0	1	1	0	1	0	0	0	0	1	0	0	0	0	0	0	0	0	0	0	0	0	0	0	0	0	0	0	0	0	0	0	0	0	0	0	0	0	0	0	0	0	0	0	0
K00003	hom	homoserine dehydrogenase [EC:1.1.1.3]	1	1	1	1	1	1	1	0	1	1	1	1	1	1	1	1	1	1	1	0	1	1	1	1	1	1	1	1	1	1	1	1	1	1	1	1	1	1	1	1	1	1	1	1	1	1	1
K00058	serA, PHGDH	D-3-phosphoglycerate dehydrogenase / 2-oxoglutarate reductase [EC:1.1.1.95 1.1.1.399]	2	1	0	2	2	2	2	1	1	3	0	2	1	0	1	3	3	1	1	2	0	0	3	1	0	0	3	2	3	2	3	1	3	1	2	0	2	1	4	1	2	1	0	3	2	3	2
K00060	tdh	threonine 3-dehydrogenase [EC:1.1.1.103]	0	0	0	0	0	0	0	0	0	0	0	0	0	0	0	0	0	0	0	0	0	0	0	0	0	1	0	0	0	0	0	1	0	0	0	0	0	0	0	0	0	0	0	0	0	0	0
K00133	asd	aspartate-semialdehyde dehydrogenase [EC:1.2.1.11]	1	1	1	1	1	1	1	1	1	1	1	0	1	0	1	1	1	1	1	0	0	0	1	1	1	1	1	1	1	1	0	1	1	0	1	1	1	1	1	1	1	1	1	0	1	1	1
K00282	gcvPA	glycine dehydrogenase subunit 1 [EC:1.4.4.2]	1	1	0	0	0	1	0	1	0	1	0	0	0	0	0	0	0	0	1	0	0	0	0	0	0	1	0	0	0	0	0	1	1	1	0	0	0	0	1	0	0	0	0	0	0	1	0
K00283	gcvPB	glycine dehydrogenase subunit 2 [EC:1.4.4.2]	0	1	1	0	0	1	0	1	0	0	0	0	0	0	0	0	0	0	1	0	0	0	0	0	0	1	0	0	0	0	0	1	1	1	0	0	0	0	1	0	0	0	0	0	0	1	0
K00303	soxB	sarcosine oxidase, subunit beta [EC:1.5.3.1]	0	0	0	0	0	0	0	0	0	0	0	0	0	0	0	0	0	0	0	0	0	0	0	0	0	0	0	0	1	0	0	0	0	0	0	0	0	0	0	0	0	0	0	0	0	0	0
K00499	CMO	choline monooxygenase [EC:1.14.15.7]	0	0	0	0	0	0	0	0	0	0	0	0	0	0	0	0	0	0	0	0	0	0	0	0	0	0	0	0	0	0	0	0	0	0	0	0	0	0	0	0	0	0	0	0	0	0	0
K00600	glyA, SHMT	glycine hydroxymethyltransferase [EC:2.1.2.1]	1	1	1	1	1	1	1	0	1	1	1	1	1	0	1	1	2	1	1	2	0	1	1	1	0	2	1	1	2	1	0	2	1	0	1	0	2	2	1	1	1	1	0	3	1	2	1
K00605	gcvT, AMT	aminomethyltransferase [EC:2.1.2.10]	1	1	1	0	0	1	0	0	0	0	0	0	0	0	0	0	0	0	1	0	0	0	0	0	0	0	0	0	1	0	0	0	1	0	0	0	0	0	1	0	0	0	0	0	0	1	0
K00639	kbl, GCAT	glycine C-acetyltransferase [EC:2.3.1.29]	0	0	0	0	0	0	0	0	0	0	0	0	0	0	0	0	0	0	0	0	0	0	0	0	0	0	0	0	0	0	0	0	0	0	0	0	0	1	0	0	0	0	0	0	1	0	0
K00831	serC, PSAT1	phosphoserine aminotransferase [EC:2.6.1.52]	0	0	0	0	0	0	0	0	0	0	0	0	0	0	0	0	0	0	0	0	0	0	0	0	0	0	0	0	0	0	0	0	0	0	0	1	0	0	0	0	0	0	0	0	0	0	0
K00865	glxK, garK	glycerate 2-kinase [EC:2.7.1.165]	1	1	1	1	1	1	1	0	1	1	1	1	1	1	1	1	1	1	1	0	0	1	0	1	1	1	1	2	0	1	1	0	1	1	1	0	1	0	1	1	1	1	0	1	2	1	1
K00872	thrB	homoserine kinase [EC:2.7.1.39]	0	0	0	0	0	0	0	0	0	0	0	0	0	1	2	0	1	2	2	1	2	1	0	2	2	2	1	1	1	0	1	1	0	0	0	0	1	2	1	1	1	1	0	1	1	1	1
K00928	lysC	aspartate kinase [EC:2.7.2.4]	0	0	0	0	0	0	0	0	0	0	0	0	0	0	0	0	0	0	0	0	0	0	0	0	0	0	0	0	0	0	0	0	0	0	0	0	0	0	0	0	0	0	1	0	0	0	0
K01620	ltaE	threonine aldolase [EC:4.1.2.48]	1	0	0	1	0	1	1	0	1	1	1	1	1	0	1	0	1	1	1	1	0	1	0	0	0	0	0	1	1	1	2	0	1	0	1	1	0	0	1	1	1	0	0	1	1	1	1
K01695	trpA	tryptophan synthase alpha chain [EC:4.2.1.20]	1	1	1	1	1	1	1	2	1	1	0	2	1	1	1	0	1	1	1	1	1	1	1	1	0	1	1	0	1	1	1	0	1	2	1	0	1	1	1	0	3	0	0	1	1	1	2
K01696	trpB	tryptophan synthase beta chain [EC:4.2.1.20]	0	1	0	1	1	1	1	0	1	0	0	1	1	0	1	0	1	1	1	0	1	0	0	1	0	1	1	0	0	1	1	0	1	1	0	0	1	1	1	0	2	1	0	1	0	1	1
K01733	thrC	threonine synthase [EC:4.2.3.1]	1	2	0	2	1	2	2	0	1	1	1	1	1	2	0	1	1	1	1	0	1	0	1	2	1	1	1	1	2	0	1	1	2	0	1	1	1	1	1	2	1	1	2	1	1	1	1
K01752	E4.3.1.17, sdaA, sdaB, tdcG	L-serine dehydratase [EC:4.3.1.17]	0	0	0	0	0	0	0	0	0	0	0	0	0	0	0	0	0	0	0	0	0	0	0	0	0	0	0	0	2	0	0	0	0	0	0	0	0	0	0	0	0	0	0	0	0	0	0
K01754	E4.3.1.19, ilvA, tdcB	threonine dehydratase [EC:4.3.1.19]	0	0	0	0	0	0	0	0	0	0	0	0	0	0	1	1	1	0	0	1	0	1	0	0	0	0	1	0	0	0	0	0	0	0	1	0	0	0	1	0	0	0	0	0	1	1	0
K01758	CTH	cystathionine gamma-lyase [EC:4.4.1.1]	0	0	0	0	0	0	0	0	0	0	0	0	0	0	0	0	0	0	0	0	0	0	0	0	0	0	0	0	0	0	0	0	0	0	0	0	0	0	0	0	0	0	0	0	0	0	0
K02204	thrB2	homoserine kinase type II [EC:2.7.1.39]	0	0	0	0	0	0	0	0	0	0	0	0	0	0	1	0	1	1	0	1	0	0	0	1	0	0	1	0	1	1	0	0	1	0	1	1	0	0	1	0	0	0	0	0	1	1	1
K02437	gcvH, GCSH	glycine cleavage system H protein	2	2	2	1	1	2	1	1	1	1	1	1	1	1	1	1	1	1	2	1	0	1	1	1	0	1	1	1	1	2	0	1	2	2	0	1	2	0	2	1	1	1	2	1	1	2	2
K06001	trpB	tryptophan synthase beta chain [EC:4.2.1.20]	1	1	0	1	1	0	1	0	1	1	1	1	0	1	1	0	1	1	1	1	0	0	1	0	0	1	1	0	1	1	0	1	1	0	0	1	0	1	1	0	1	1	1	1	1	1	1
K13290	K13290	serine---pyruvate transaminase [EC:2.6.1.51]	1	1	1	1	1	1	1	1	0	0	0	0	0	0	0	0	0	0	0	0	0	0	0	0	0	0	0	0	0	0	0	0	0	0	0	0	0	0	0	1	0	0	0	0	0	0	0
K15893	HPR1	glycerate dehydrogenase [EC:1.1.1.29]	1	1	0	1	1	1	1	0	0	0	0	0	0	0	0	0	0	0	0	0	0	0	0	0	0	0	0	0	0	0	0	0	0	0	0	0	0	0	0	0	0	0	0	0	0	0	0
K18897	sdmt	sarcosine/dimethylglycine N-methyltransferase [EC:2.1.1.157]	0	0	0	0	0	0	0	0	0	0	0	0	0	0	0	0	0	0	0	0	0	0	0	0	0	0	0	0	0	0	0	0	0	0	0	0	0	0	0	0	0	0	0	0	0	0	0
K22305	psp	phosphoserine phosphatase [EC:3.1.3.3]	0	0	0	1	0	0	1	0	0	0	0	0	0	0	0	0	0	0	0	0	0	0	0	1	0	0	0	0	0	0	0	0	0	0	0	0	0	1	0	1	0	0	0	0	1	0	0
K00016	LDH, ldh	L-lactate dehydrogenase [EC:1.1.1.27]	0	0	0	1	1	0	0	0	0	0	0	0	1	0	0	0	0	0	0	0	0	0	0	0	0	0	0	0	0	0	0	0	0	0	0	1	0	0	0	0	0	0	1	0	0	0	0
K00128	ALDH	aldehyde dehydrogenase (NAD+) [EC:1.2.1.3]	0	0	0	0	0	0	0	0	0	0	0	0	0	0	0	0	0	0	0	0	0	0	0	0	0	0	0	0	1	0	0	0	0	0	0	0	0	0	0	0	0	0	0	0	0	0	0
K00134	GAPDH, gapA	glyceraldehyde 3-phosphate dehydrogenase [EC:1.2.1.12]	2	1	1	1	1	1	1	0	0	1	0	1	1	0	1	1	1	1	1	1	0	0	1	0	0	1	1	1	0	1	1	1	1	2	0	2	0	1	1	1	1	1	2	0	1	1	1
K00150	gap2	glyceraldehyde-3-phosphate dehydrogenase (NAD(P)) [EC:1.2.1.59]	0	0	0	0	0	0	0	0	0	0	0	0	0	0	0	0	0	0	0	0	0	0	0	0	0	0	0	0	0	0	0	0	0	0	0	0	0	0	0	0	0	0	0	0	0	0	0
K00161	PDHA, pdhA	pyruvate dehydrogenase E1 component alpha subunit [EC:1.2.4.1]	0	0	0	0	0	0	0	0	0	0	0	0	0	2	2	1	2	3	2	2	0	1	1	2	1	3	2	2	2	1	1	2	2	0	0	0	1	1	3	0	2	0	0	2	2	1	0
K00162	PDHB, pdhB	pyruvate dehydrogenase E1 component beta subunit [EC:1.2.4.1]	0	1	0	1	0	0	1	0	0	0	0	0	0	0	1	0	1	2	2	0	0	0	0	1	1	2	1	0	1	0	1	1	1	0	0	0	1	0	2	0	1	0	0	1	0	1	0
K00169	porA	pyruvate ferredoxin oxidoreductase alpha subunit [EC:1.2.7.1]	1	1	1	1	1	1	1	1	1	1	0	1	0	0	1	0	1	1	0	0	0	1	1	1	0	2	2	1	1	1	0	0	1	0	1	1	1	0	1	1	1	0	1	1	1	1	1
K00170	porB	pyruvate ferredoxin oxidoreductase beta subunit [EC:1.2.7.1]	1	1	1	1	1	1	1	1	1	1	1	1	1	0	1	1	1	1	0	0	0	1	1	0	0	1	1	1	1	0	0	0	1	0	1	1	0	0	1	0	1	0	1	1	2	1	1
K00171	porD	pyruvate ferredoxin oxidoreductase delta subunit [EC:1.2.7.1]	1	0	1	1	1	1	1	1	0	1	0	1	0	1	1	0	1	1	0	0	0	1	1	1	0	1	2	1	1	1	0	1	0	1	1	1	1	0	1	1	1	1	1	0	1	1	1
K00172	porC, porG	pyruvate ferredoxin oxidoreductase gamma subunit [EC:1.2.7.1]	1	1	1	1	1	1	1	1	1	1	0	1	0	1	1	0	1	1	0	0	0	1	1	1	1	1	2	1	1	1	0	1	1	1	1	0	1	1	1	0	1	1	0	0	1	1	1
K00174	korA, oorA, oforA	2-oxoglutarate/2-oxoacid ferredoxin oxidoreductase subunit alpha [EC:1.2.7.3 1.2.7.11]	1	3	1	2	2	2	2	3	2	1	1	1	2	1	1	0	1	2	2	1	1	1	0	1	1	1	2	1	2	1	1	1	1	1	1	0	1	1	1	1	1	1	0	1	1	1	1
K00175	korB, oorB, oforB	2-oxoglutarate/2-oxoacid ferredoxin oxidoreductase subunit beta [EC:1.2.7.3 1.2.7.11]	2	2	0	2	2	2	2	1	2	1	0	0	1	1	1	0	1	2	1	0	0	1	0	1	1	1	2	1	2	2	1	1	1	1	1	0	0	1	1	1	1	1	0	1	1	0	1
K00189	vorG, porG	2-oxoisovalerate/pyruvate ferredoxin oxidoreductase gamma subunit [EC:1.2.7.7 1.2.7.1]	0	0	0	0	0	0	0	0	1	1	0	1	0	0	0	0	0	0	0	0	0	0	0	0	0	0	0	0	0	0	0	0	0	0	0	0	0	0	0	0	0	0	0	0	0	0	0
K00382	DLD, lpd, pdhD	dihydrolipoamide dehydrogenase [EC:1.8.1.4]	1	1	0	1	1	1	1	1	1	1	1	1	1	0	1	1	1	1	1	1	0	1	0	0	1	1	1	1	1	1	1	1	1	0	1	0	0	2	1	1	1	1	0	1	1	1	1
K00627	DLAT, aceF, pdhC	pyruvate dehydrogenase E2 component (dihydrolipoamide acetyltransferase) [EC:2.3.1.12]	0	0	0	0	0	0	0	0	0	0	0	0	0	0	0	0	0	0	0	0	0	0	0	0	0	0	0	0	0	0	0	0	0	0	0	0	0	0	0	0	0	0	0	0	0	0	0
K00845	glk	glucokinase [EC:2.7.1.2]	2	3	2	3	3	3	3	1	2	1	0	1	2	1	3	1	3	3	2	2	2	0	2	1	0	0	2	3	1	1	1	0	2	0	2	0	0	0	3	1	1	0	0	0	2	2	1
K00850	pfkA, PFK	6-phosphofructokinase 1 [EC:2.7.1.11]	0	0	0	0	0	0	0	0	1	1	0	0	1	0	0	0	0	0	0	0	0	0	0	0	0	0	0	0	0	0	0	0	0	0	0	0	0	0	0	0	0	0	0	0	0	0	0
K00873	PK, pyk	pyruvate kinase [EC:2.7.1.40]	1	1	1	1	1	1	2	0	1	1	0	2	1	1	1	1	1	1	1	1	0	1	1	1	2	1	1	1	1	1	0	1	1	1	1	0	2	0	1	1	1	1	0	2	1	1	1
K00886	ppgK	polyphosphate glucokinase [EC:2.7.1.63]	0	0	0	0	0	0	0	0	0	0	0	0	0	0	1	0	0	0	0	0	0	0	0	0	0	0	0	1	0	0	0	0	0	0	0	0	0	0	0	0	0	0	0	0	0	0	0
K00927	PGK, pgk	phosphoglycerate kinase [EC:2.7.2.3]	2	1	1	1	1	1	1	0	2	1	0	1	2	1	1	1	1	1	1	1	0	0	1	0	0	0	1	1	0	1	0	1	1	0	0	1	0	0	1	1	1	2	1	1	1	1	1
K01222	E3.2.1.86A, celF	6-phospho-beta-glucosidase [EC:3.2.1.86]	1	2	1	2	2	1	2	0	2	0	2	0	2	0	0	0	0	1	0	0	0	0	0	0	0	0	0	0	0	0	0	0	0	0	0	0	0	1	0	0	0	0	0	0	0	0	0
K01610	E4.1.1.49, pckA	phosphoenolpyruvate carboxykinase (ATP) [EC:4.1.1.49]	0	1	1	1	1	1	1	0	2	1	1	1	2	0	2	1	0	0	1	1	0	0	0	0	0	1	1	1	1	0	0	1	2	0	1	1	0	1	1	0	0	0	1	0	1	1	0
K01624	FBA, fbaA	fructose-bisphosphate aldolase, class II [EC:4.1.2.13]	2	1	1	2	2	2	2	1	2	1	0	1	1	0	2	0	0	4	0	0	1	0	0	2	1	1	0	2	3	0	2	1	2	0	0	0	1	3	0	1	0	2	0	5	1	0	1
K01689	ENO, eno	enolase [EC:4.2.1.11]	1	1	0	1	1	1	1	0	1	1	1	1	2	0	1	0	1	1	1	1	1	1	1	0	1	1	1	1	0	1	1	0	2	1	1	1	1	1	1	1	1	1	0	1	2	1	1
K01785	galM, GALM	aldose 1-epimerase [EC:5.1.3.3]	0	0	0	0	0	0	0	0	0	0	0	0	0	0	1	0	0	0	0	0	0	0	0	0	0	0	0	1	0	0	0	0	0	0	0	1	0	0	0	0	0	0	1	0	0	0	0
K01803	TPI, tpiA	triosephosphate isomerase (TIM) [EC:5.3.1.1]	1	1	1	1	1	1	1	0	1	1	0	1	1	1	1	1	1	1	1	1	1	1	0	1	0	1	1	1	0	3	1	1	1	0	0	0	0	0	1	0	1	1	0	1	1	1	0
K01834	PGAM, gpmA	2,3-bisphosphoglycerate-dependent phosphoglycerate mutase [EC:5.4.2.11]	0	0	0	0	0	0	0	0	0	0	0	0	0	0	0	0	0	0	0	0	0	0	0	0	0	0	0	0	0	0	0	0	0	0	0	0	0	0	0	0	0	0	0	0	0	1	0
K01895	ACSS1_2, acs	acetyl-CoA synthetase [EC:6.2.1.1]	0	1	0	0	1	1	1	0	0	0	0	0	0	0	0	0	0	0	0	0	0	0	1	0	0	0	0	0	0	0	0	0	0	0	0	1	0	0	0	0	0	0	0	0	0	0	0
K01905	acdA	acetate---CoA ligase (ADP-forming) subunit alpha [EC:6.2.1.13]	0	0	0	0	0	0	0	0	1	1	1	1	1	0	0	0	0	0	0	0	0	0	1	0	0	0	0	0	0	0	0	0	0	0	0	0	0	0	0	0	0	0	0	0	0	0	0
K06859	pgi1	glucose-6-phosphate isomerase, archaeal [EC:5.3.1.9]	1	1	1	1	1	1	1	1	0	0	0	0	0	1	1	0	1	1	1	1	0	1	1	0	0	0	1	1	2	1	0	0	1	0	1	0	0	0	1	1	0	1	0	0	1	1	1
K11645	fbaB	fructose-bisphosphate aldolase, class I [EC:4.1.2.13]	0	0	0	0	0	0	0	0	1	0	1	0	1	0	0	0	1	0	0	1	0	0	0	0	0	0	1	0	0	0	0	0	0	0	0	0	0	0	1	0	0	0	0	0	0	1	0
K13810	tal-pgi	transaldolase / glucose-6-phosphate isomerase [EC:2.2.1.2 5.3.1.9]	0	0	0	0	0	0	0	0	0	0	0	0	0	0	0	0	1	1	0	0	0	0	0	1	0	0	0	0	0	0	1	1	0	1	0	0	1	0	1	1	1	0	0	1	0	0	0
K13953	adhP	alcohol dehydrogenase, propanol-preferring [EC:1.1.1.1]	0	0	0	0	0	0	0	0	0	0	0	0	0	0	0	0	0	0	0	0	0	0	0	0	0	0	0	0	0	0	0	0	1	0	0	0	0	0	0	0	0	0	0	0	0	1	0
K15633	gpmI	2,3-bisphosphoglycerate-independent phosphoglycerate mutase [EC:5.4.2.12]	0	0	0	0	0	0	0	0	0	0	0	0	0	0	1	0	0	0	0	0	0	0	0	0	0	0	0	1	0	0	0	0	0	0	0	0	0	0	0	0	0	0	0	0	0	0	0
K15634	gpmB	2,3-bisphosphoglycerate-dependent phosphoglycerate mutase [EC:5.4.2.11]	0	1	0	1	1	1	1	1	1	0	1	0	1	0	0	0	0	0	0	0	0	0	0	0	0	0	0	0	0	0	0	0	0	0	0	0	0	0	0	0	0	0	0	0	0	0	0
K15635	apgM	2,3-bisphosphoglycerate-independent phosphoglycerate mutase [EC:5.4.2.12]	1	2	2	2	2	2	2	1	2	1	1	2	1	1	1	1	1	1	1	2	0	0	1	1	1	1	1	1	2	1	1	1	2	1	1	1	1	0	1	0	1	1	1	2	1	1	1
K15778	pmm-pgm	phosphomannomutase / phosphoglucomutase [EC:5.4.2.8 5.4.2.2]	0	0	0	0	0	0	0	0	0	0	0	0	0	0	0	0	1	1	0	0	0	1	0	1	0	1	1	0	0	1	0	0	0	0	0	0	0	0	0	0	0	1	0	0	1	1	0
K15916	pgi-pmi	glucose/mannose-6-phosphate isomerase [EC:5.3.1.9 5.3.1.8]	1	1	0	1	1	1	1	1	1	1	1	1	1	0	0	0	0	0	0	0	0	0	0	0	0	0	0	0	0	0	0	0	0	0	0	0	0	0	0	0	0	0	0	0	0	0	0
K16306	K16306	fructose-bisphosphate aldolase / 2-amino-3,7-dideoxy-D-threo-hept-6-ulosonate synthase [EC:4.1.2.13 2.2.1.10]	1	1	1	1	1	1	1	0	1	1	1	1	1	1	1	0	0	0	0	1	0	1	0	0	0	0	1	1	0	0	0	0	0	0	0	0	0	0	0	0	0	0	0	0	1	0	0
K16370	pfkB	6-phosphofructokinase 2 [EC:2.7.1.11]	0	0	0	0	0	0	0	0	0	0	0	0	0	0	0	2	0	0	0	0	0	0	0	0	0	0	0	0	0	0	0	0	0	0	0	0	0	0	0	0	0	0	0	0	0	0	0
K20866	yihX	glucose-1-phosphatase [EC:3.1.3.10]	1	1	0	1	1	1	1	0	0	1	1	1	0	0	0	0	0	0	0	0	0	0	0	0	0	0	0	0	0	0	0	0	0	0	0	0	0	0	0	0	0	0	0	0	0	0	0
K21071	pfk, pfp	ATP-dependent phosphofructokinase / diphosphate-dependent phosphofructokinase [EC:2.7.1.11 2.7.1.90]	0	1	1	1	1	1	1	0	2	1	2	1	1	0	1	0	1	1	1	0	0	0	0	2	2	1	1	1	2	0	0	0	0	1	0	0	1	0	0	0	1	0	0	0	0	0	0
K22224	acdB	acetate---CoA ligase (ADP-forming) subunit beta [EC:6.2.1.13]	0	0	0	0	0	0	0	0	1	1	1	1	1	0	0	0	0	0	0	0	0	0	1	0	0	0	0	0	0	0	0	0	0	0	0	0	0	0	0	0	0	0	0	0	0	0	0
K24012	acdAB	acetate---CoA ligase (ADP-forming) [EC:6.2.1.13]	1	1	0	1	1	1	1	2	0	0	0	0	0	0	0	0	0	0	0	0	0	0	0	0	0	0	0	0	0	0	0	0	0	0	0	0	0	0	0	0	0	0	0	0	0	0	0
K01135	ARSB	arylsulfatase B [EC:3.1.6.12]	0	0	0	1	1	0	1	0	0	0	0	0	0	0	0	0	0	0	0	0	0	0	0	0	0	0	0	0	0	0	0	0	0	0	0	0	0	0	0	0	0	0	0	0	0	0	0
K01136	IDS	iduronate 2-sulfatase [EC:3.1.6.13]	0	0	0	0	0	0	0	0	0	0	0	0	0	1	0	0	1	0	1	1	0	0	0	0	0	0	0	1	2	0	0	0	2	0	0	0	0	0	1	0	0	0	0	0	0	1	0
K01565	SGSH	N-sulfoglucosamine sulfohydrolase [EC:3.10.1.1]	2	0	0	2	1	1	2	0	0	0	0	0	0	0	1	0	0	0	0	0	0	0	0	0	0	0	0	2	0	0	0	0	1	0	0	0	0	0	0	0	0	0	0	0	0	0	0
K10532	HGSNAT	heparan-alpha-glucosaminide N-acetyltransferase [EC:2.3.1.78]	0	0	0	0	0	0	0	0	0	0	0	0	0	0	0	0	0	0	0	0	0	0	0	0	0	0	0	0	0	0	0	0	0	0	0	0	0	0	0	0	0	0	0	0	0	0	0
K00015	gyaR, GOR1	glyoxylate reductase [EC:1.1.1.26]	0	0	0	0	0	0	0	0	0	1	0	0	0	0	0	0	1	0	1	1	0	0	0	0	0	0	1	0	1	0	0	0	0	0	0	0	0	0	1	0	0	0	0	0	0	1	0
K00023	phbB	acetoacetyl-CoA reductase [EC:1.1.1.36]	0	0	0	0	0	0	0	0	0	0	0	0	0	0	0	0	1	0	0	0	0	0	0	0	0	0	1	0	0	1	0	0	0	0	1	0	0	0	1	0	0	0	0	0	0	0	0
K00042	garR, glxR	2-hydroxy-3-oxopropionate reductase [EC:1.1.1.60]	0	2	0	1	1	0	1	0	0	0	0	0	0	0	0	0	0	0	0	0	0	0	0	0	0	0	0	0	0	0	0	0	1	0	0	0	0	0	0	0	0	0	0	0	0	0	0
K00104	glcD	glycolate oxidase [EC:1.1.3.15]	2	1	0	1	1	1	1	0	1	1	0	0	1	0	1	0	0	1	0	0	0	0	0	0	0	1	0	0	2	2	0	1	1	0	1	0	0	1	0	0	0	1	1	1	0	0	0
K00123	fdoG, fdhF, fdwA	formate dehydrogenase major subunit [EC:1.17.1.9]	0	1	1	1	1	1	1	2	1	0	1	0	1	0	0	0	1	0	0	0	1	1	0	0	0	1	1	0	1	1	1	1	1	1	1	1	0	0	0	0	1	0	0	0	2	0	0
K00124	fdoH, fdsB	formate dehydrogenase iron-sulfur subunit	0	0	0	0	0	0	0	0	0	0	0	0	0	0	0	0	0	0	0	0	0	0	0	0	0	0	0	0	1	0	0	0	0	0	0	0	0	0	0	0	1	0	0	0	0	0	0
K00127	fdoI, fdsG	formate dehydrogenase subunit gamma	0	1	0	1	1	0	1	1	0	0	0	0	0	0	0	0	0	0	0	0	0	0	0	0	0	0	0	0	0	0	0	0	1	0	0	0	0	0	0	0	0	0	0	0	0	0	0
K01091	gph	phosphoglycolate phosphatase [EC:3.1.3.18]	2	2	2	2	1	1	2	1	0	0	0	0	0	0	1	0	1	1	1	1	0	1	0	1	0	0	1	1	1	1	0	0	3	1	0	0	0	0	1	0	1	1	1	2	1	1	2
K01601	rbcL	ribulose-bisphosphate carboxylase large chain [EC:4.1.1.39]	0	0	0	0	0	0	0	0	0	0	0	0	0	0	0	0	0	0	0	0	0	0	0	0	0	0	0	0	0	1	0	0	0	0	0	0	0	0	0	0	0	0	0	0	0	0	0
K01816	hyi, gip	hydroxypyruvate isomerase [EC:5.3.1.22]	2	1	1	1	1	1	1	0	0	0	0	0	0	0	1	1	2	1	2	0	1	1	0	1	1	1	2	2	1	1	1	1	3	1	0	1	1	2	2	0	1	1	0	2	1	2	0
K04835	mal	methylaspartate ammonia-lyase [EC:4.3.1.2]	0	0	0	0	0	0	0	0	0	0	0	0	0	0	0	0	0	0	0	0	0	0	0	0	0	0	0	0	0	0	0	0	0	0	0	0	0	0	0	0	0	0	0	0	1	0	0
K07246	ttuC, dmlA	tartrate dehydrogenase/decarboxylase / D-malate dehydrogenase [EC:1.1.1.93 4.1.1.73 1.1.1.83]	0	0	0	0	0	0	0	0	0	0	0	0	0	0	0	0	0	0	0	0	0	0	0	0	0	0	0	0	1	0	0	0	0	0	1	0	0	0	0	0	0	0	0	0	0	0	0
K11472	glcE	glycolate oxidase FAD binding subunit	1	1	0	1	1	1	1	1	1	0	0	0	1	0	0	0	0	0	0	0	0	0	0	0	0	0	0	0	0	1	0	0	1	0	0	0	0	0	0	0	0	1	0	1	0	0	1
K11473	glcF	glycolate oxidase iron-sulfur subunit	1	1	0	1	1	1	1	0	1	1	1	1	1	0	1	0	0	1	0	0	0	0	0	0	0	1	0	1	1	1	0	1	1	0	1	0	0	1	0	0	0	1	1	1	0	0	1
K22133	AAE3	oxalate---CoA ligase [EC:6.2.1.8]	0	0	0	0	0	0	0	0	0	0	0	0	0	0	0	0	1	0	0	1	0	0	0	0	0	1	1	0	0	0	0	0	0	0	0	0	0	0	0	0	0	0	0	2	0	0	0
K00013	hisD	histidinol dehydrogenase [EC:1.1.1.23]	1	0	0	1	1	1	1	1	0	2	1	0	0	0	2	0	1	1	2	0	1	0	1	1	1	1	2	2	1	1	1	1	1	0	1	0	1	1	2	1	1	1	0	2	1	3	1
K00765	hisG	ATP phosphoribosyltransferase [EC:2.4.2.17]	1	1	1	1	1	1	1	0	1	1	1	1	2	1	1	0	1	1	1	2	0	1	1	1	1	1	1	1	1	1	0	1	1	1	2	1	0	0	1	1	1	1	1	1	1	1	1
K00817	hisC	histidinol-phosphate aminotransferase [EC:2.6.1.9]	1	1	0	1	1	1	1	0	1	1	0	1	0	0	1	1	1	1	1	1	0	0	0	0	0	0	1	1	1	1	0	1	1	1	1	1	0	0	1	0	1	1	1	1	1	1	1
K01468	hutI, AMDHD1	imidazolonepropionase [EC:3.5.2.7]	0	0	0	0	0	0	0	0	0	0	0	0	0	0	0	0	0	0	0	0	0	0	0	0	0	0	0	0	0	0	0	0	0	0	0	0	0	0	0	0	0	0	0	0	0	0	0
K01496	hisI	phosphoribosyl-AMP cyclohydrolase [EC:3.5.4.19]	0	0	0	0	0	0	0	0	0	0	0	1	0	0	0	0	1	1	1	1	0	0	0	1	1	0	0	1	1	0	1	0	1	1	1	0	0	0	1	1	1	1	0	1	1	1	1
K01693	hisB	imidazoleglycerol-phosphate dehydratase [EC:4.2.1.19]	1	1	1	1	1	1	1	1	0	2	1	1	0	1	1	0	1	1	1	0	0	0	1	1	1	1	1	1	1	1	0	1	1	1	0	0	1	0	1	1	1	0	1	1	1	1	0
K01712	hutU, UROC1	urocanate hydratase [EC:4.2.1.49]	0	0	0	0	0	0	0	0	0	0	0	0	0	0	0	0	0	0	0	0	0	0	0	0	0	0	0	0	0	0	0	0	0	0	0	0	0	0	0	0	0	0	0	0	0	0	0
K01745	hutH, HAL	histidine ammonia-lyase [EC:4.3.1.3]	0	0	0	0	0	0	0	0	0	0	0	0	0	0	0	0	0	0	0	0	0	0	0	0	0	0	0	0	0	0	0	0	0	0	0	0	0	0	0	0	0	0	0	0	0	0	0
K01814	hisA	phosphoribosylformimino-5-aminoimidazole carboxamide ribotide isomerase [EC:5.3.1.16]	0	0	0	1	1	1	1	0	1	1	0	1	0	1	1	0	1	1	0	0	0	0	0	0	1	0	1	1	1	1	1	0	2	1	1	0	0	0	1	0	1	1	1	1	1	1	1
K02500	hisF	imidazole glycerol-phosphate synthase subunit HisF [EC:4.3.2.10]	2	2	1	2	2	2	2	0	2	1	0	1	0	1	2	0	1	1	0	1	0	1	0	1	1	0	1	2	0	1	0	1	1	0	1	0	0	0	1	0	2	1	0	2	1	1	1
K02501	hisH	imidazole glycerol-phosphate synthase subunit HisH [EC:4.3.2.10]	1	1	0	1	1	1	1	0	0	1	0	0	0	1	1	0	1	1	1	0	0	0	1	1	0	1	1	1	1	1	0	1	1	1	1	0	0	1	1	0	1	0	1	1	0	1	1
K18912	egtB	gamma-glutamyl hercynylcysteine S-oxide synthase [EC:1.14.99.50]	0	0	0	0	0	0	0	0	0	0	0	1	0	0	0	0	0	0	0	0	0	0	0	0	0	0	0	0	0	0	0	0	0	0	0	0	0	0	0	0	0	0	0	0	0	0	0
K01159	ruvC	crossover junction endodeoxyribonuclease RuvC [EC:3.1.22.4]	0	1	0	1	0	1	1	1	1	1	0	1	1	1	1	2	1	1	1	1	1	0	1	0	0	1	1	1	1	1	0	1	2	0	2	2	1	0	1	1	1	2	0	2	0	1	1
K03550	ruvA	holliday junction DNA helicase RuvA [EC:3.6.4.12]	1	1	0	1	1	1	1	1	1	1	0	1	1	1	1	1	1	1	1	1	1	0	1	0	0	1	1	1	1	0	0	1	1	0	1	0	0	0	1	1	1	1	0	2	0	1	1
K03551	ruvB	holliday junction DNA helicase RuvB [EC:3.6.4.12]	1	1	0	1	1	1	1	1	1	1	0	1	1	1	0	1	3	1	1	3	0	0	1	1	0	0	2	1	1	1	1	1	1	0	1	0	0	0	1	1	1	2	0	1	1	1	1
K03553	recA	recombination protein RecA	2	1	0	1	1	2	1	1	1	1	1	1	1	1	1	1	1	1	1	1	0	0	1	1	1	1	1	1	1	1	1	1	1	1	1	1	1	0	1	1	1	1	1	1	1	1	2
K03581	recD	exodeoxyribonuclease V alpha subunit [EC:3.1.11.5]	1	1	0	2	1	1	1	0	1	1	1	1	1	0	2	0	1	1	1	1	0	1	0	1	1	1	1	0	0	2	1	1	0	1	1	0	1	0	1	2	1	1	0	1	1	1	1
K03584	recO	DNA repair protein RecO (recombination protein O)	1	1	1	1	1	1	1	2	1	1	1	1	1	1	0	1	1	1	1	1	1	1	0	1	1	1	1	0	1	2	1	1	1	1	1	0	1	1	1	0	1	1	0	1	1	1	1
K03629	recF	DNA replication and repair protein RecF	2	1	1	1	1	1	1	0	0	1	0	2	0	0	1	1	1	1	1	1	1	1	1	1	0	1	1	1	0	0	1	1	1	1	1	1	1	0	1	1	1	1	1	1	1	1	0
K03655	recG	ATP-dependent DNA helicase RecG [EC:3.6.4.12]	1	1	0	1	1	1	1	0	1	1	0	1	1	0	1	0	1	1	1	1	1	0	1	0	0	1	1	1	1	1	1	1	1	1	1	0	0	0	1	1	1	1	0	1	1	1	1
K04066	priA	primosomal protein N' (replication factor Y) (superfamily II helicase) [EC:3.6.4.-]	2	1	1	1	2	1	1	1	1	1	1	2	1	1	1	2	1	1	1	2	1	1	0	3	2	1	1	1	1	2	2	0	1	1	1	0	3	0	0	1	1	1	0	1	2	1	1
K06187	recR	recombination protein RecR	1	1	1	1	1	1	1	0	1	1	1	1	1	1	1	0	1	1	0	0	0	1	1	2	2	1	2	1	1	1	0	1	1	1	1	0	0	1	1	0	1	1	0	1	1	1	1
K03335	iolE	inosose dehydratase [EC:4.2.1.44]	0	0	0	0	0	0	0	0	1	0	0	0	0	0	2	1	1	2	1	0	0	0	1	3	0	0	1	1	1	0	0	0	6	0	1	0	0	0	2	0	0	1	0	0	1	3	1
K03337	iolB	5-deoxy-glucuronate isomerase [EC:5.3.1.30]	1	1	1	1	1	1	2	1	0	0	0	0	0	0	0	0	0	1	0	0	0	0	1	1	1	1	0	0	2	1	1	0	1	1	0	1	1	1	0	1	1	1	0	1	0	0	1
K16044	iolW	scyllo-inositol 2-dehydrogenase (NADP+) [EC:1.1.1.371]	1	0	0	1	0	1	1	1	0	0	0	0	0	0	0	0	0	0	0	0	0	0	0	0	0	0	0	0	0	0	0	0	0	0	0	0	0	0	0	1	0	0	0	0	0	0	0
K22233	iolO	5-keto-L-gluconate epimerase [EC:5.1.-.-]	1	1	1	0	0	1	0	1	0	0	0	0	0	0	0	0	0	0	0	0	0	0	0	0	0	0	0	0	0	0	0	0	0	0	0	0	0	0	0	0	0	0	0	0	0	0	0
K23992	K23992	1L-myo-inositol 1-phosphate cytidylyltransferase / CDP-L-myo-inositol myo-inositolphosphotransferase [EC:2.7.7.74 2.7.8.34]	0	0	0	1	0	0	0	0	0	0	0	0	0	0	0	0	0	0	0	0	0	0	0	0	0	0	0	0	0	0	0	0	0	0	0	0	0	0	0	0	0	0	0	0	0	0	0
K07192	FLOT	flotillin	1	1	1	1	1	1	1	0	0	0	0	0	0	1	1	1	1	0	1	1	0	0	1	0	0	0	1	1	0	0	0	0	1	0	0	0	0	1	0	0	0	0	1	1	0	1	0
K05281	E1.3.1.45	2'-hydroxyisoflavone reductase [EC:1.3.1.45]	0	0	0	0	0	0	0	0	0	0	0	0	0	0	0	0	0	0	0	0	0	0	0	0	0	0	0	0	0	0	0	0	0	0	0	0	0	0	0	0	0	0	0	0	0	0	0
K03596	lepA	GTP-binding protein LepA	1	1	0	1	1	1	1	1	1	1	0	0	0	0	1	0	0	1	1	0	1	1	1	1	0	0	1	1	1	1	0	0	1	0	0	0	0	1	1	1	1	0	0	1	1	1	0
K14731	mlhB, chnC	epsilon-lactone hydrolase [EC:3.1.1.83]	0	0	0	0	0	0	0	0	0	0	0	0	0	0	0	1	0	0	1	0	0	0	0	0	0	0	0	0	0	0	0	0	0	0	0	0	0	0	0	0	0	0	0	0	0	1	0
K13668	pimB	phosphatidyl-myo-inositol dimannoside synthase [EC:2.4.1.346]	0	0	0	0	0	0	0	0	0	0	1	0	1	1	1	0	1	1	1	0	0	1	1	2	0	1	1	1	0	1	1	1	1	1	0	0	1	1	1	0	1	1	0	2	2	1	1
K13687	aftB	arabinofuranosyltransferase [EC:2.4.2.-]	0	1	0	1	1	1	1	1	0	0	0	0	0	0	0	0	0	0	0	0	0	0	0	0	0	0	0	0	0	0	0	0	0	0	0	0	0	0	0	0	0	0	0	0	0	0	0
K14340	K14340	mannosyltransferase [EC:2.4.1.-]	0	0	0	0	0	0	0	0	0	0	0	0	0	0	0	0	0	0	0	0	0	0	0	0	0	0	0	0	0	0	0	0	0	0	0	0	0	0	0	1	0	0	0	0	0	0	0
K23176	mtxT	methylthioxylose transferase	1	1	0	1	1	1	1	1	1	1	0	0	1	0	1	2	1	1	0	1	1	0	1	0	0	1	1	1	1	1	1	1	1	1	0	0	0	0	1	1	1	1	0	1	1	1	1
K03644	lipA, LIAS, LIP1, LIP5	lipoyl synthase [EC:2.8.1.8]	1	1	0	1	1	1	1	0	1	1	1	1	1	1	1	0	1	1	1	1	0	1	1	1	0	1	1	1	1	1	0	1	1	0	1	0	0	1	1	0	1	1	0	1	1	1	1
K03801	lipB	lipoyl(octanoyl) transferase [EC:2.3.1.181]	0	0	0	0	0	0	0	0	0	0	0	0	0	1	1	1	1	1	1	0	0	1	0	1	0	0	1	0	1	0	0	0	1	0	1	0	0	0	1	0	1	0	0	0	0	0	0
K23734	lipM	lipoyl(octanoyl) transferase [EC:2.3.1.181]	1	1	1	1	1	1	1	0	0	0	0	0	0	0	0	0	0	0	0	0	0	0	0	0	0	0	0	0	0	0	0	0	0	0	0	0	0	0	0	1	0	0	0	0	0	0	0
K00677	lpxA	UDP-N-acetylglucosamine acyltransferase [EC:2.3.1.129]	1	1	0	1	1	1	1	1	1	2	0	1	1	1	1	0	1	1	1	1	1	1	1	1	0	1	1	1	2	1	1	1	1	0	1	1	1	2	1	1	1	1	1	1	1	1	1
K00748	lpxB	lipid-A-disaccharide synthase [EC:2.4.1.182]	1	1	0	1	1	1	1	1	1	1	0	1	1	1	1	0	1	1	1	1	1	1	1	1	1	1	1	1	1	1	1	1	1	0	1	0	1	2	2	1	1	1	0	1	1	1	1
K00912	lpxK	tetraacyldisaccharide 4'-kinase [EC:2.7.1.130]	1	1	1	1	1	1	1	1	1	1	0	0	0	0	1	1	1	1	1	1	0	1	1	1	1	1	1	1	1	1	1	1	1	0	1	0	1	2	1	1	1	1	0	1	1	1	1
K00979	kdsB	3-deoxy-manno-octulosonate cytidylyltransferase (CMP-KDO synthetase) [EC:2.7.7.38]	1	1	0	1	1	1	1	1	1	0	0	1	0	0	1	1	1	1	1	0	0	1	1	0	0	0	1	1	1	1	1	1	1	1	1	0	0	1	1	1	1	1	0	1	1	1	1
K01627	kdsA	2-dehydro-3-deoxyphosphooctonate aldolase (KDO 8-P synthase) [EC:2.5.1.55]	1	1	1	1	1	1	1	1	1	1	1	1	1	0	1	1	1	1	1	1	0	1	1	0	0	0	1	1	1	1	1	1	1	1	1	0	0	1	1	0	1	1	1	1	1	1	1
K02517	lpxL, htrB	Kdo2-lipid IVA lauroyltransferase/acyltransferase [EC:2.3.1.241 2.3.1.-]	0	1	1	1	1	1	1	1	1	1	0	0	0	0	0	0	2	2	1	1	0	1	1	0	1	1	1	2	1	0	1	1	1	0	1	0	1	2	1	0	1	1	0	1	1	1	2
K02527	kdtA, waaA	3-deoxy-D-manno-octulosonic-acid transferase [EC:2.4.99.12 2.4.99.13 2.4.99.14 2.4.99.15]	1	1	1	1	1	1	1	1	1	1	0	0	0	1	1	0	1	1	1	1	1	1	2	1	1	1	1	1	2	1	1	1	1	0	1	1	1	2	1	1	1	1	1	1	1	1	1
K02536	lpxD	UDP-3-O-[3-hydroxymyristoyl] glucosamine N-acyltransferase [EC:2.3.1.191]	1	1	0	1	1	1	1	0	1	1	1	1	1	1	1	1	1	1	1	1	0	1	1	1	1	1	1	1	3	1	0	1	1	1	1	1	1	0	1	0	1	1	1	1	1	1	1
K02841	waaC, rfaC	heptosyltransferase I [EC:2.4.-.-]	0	1	0	1	0	1	1	0	1	0	0	0	0	0	0	2	1	1	0	0	0	0	0	1	1	1	0	2	1	0	1	1	0	1	0	1	1	1	1	0	1	1	1	1	0	1	0
K02843	waaF, rfaF	heptosyltransferase II [EC:2.4.-.-]	1	2	1	2	1	2	2	2	2	0	0	0	1	0	0	1	1	1	0	0	0	0	0	1	1	1	0	1	1	0	1	1	1	1	0	1	1	1	0	0	1	1	1	1	1	0	0
K02844	waaG, rfaG	UDP-glucose:(heptosyl)LPS alpha-1,3-glucosyltransferase [EC:2.4.1.-]	0	0	0	0	0	0	0	0	0	0	0	0	0	1	1	0	1	1	1	0	1	0	1	1	1	1	1	1	1	0	0	1	1	1	0	0	1	0	1	0	1	0	0	0	1	0	1
K02847	waaL, rfaL	O-antigen ligase [EC:2.4.1.-]	1	1	0	0	0	1	0	0	0	0	0	0	0	0	0	0	0	0	0	0	0	0	0	1	0	0	0	0	0	0	0	0	0	0	0	0	0	0	0	0	0	0	0	0	0	0	0
K02849	waaQ, rfaQ	heptosyltransferase III [EC:2.4.-.-]	0	1	0	1	0	1	1	1	0	0	0	0	0	0	0	0	0	0	0	0	0	0	0	0	0	0	0	0	0	0	0	0	0	0	0	0	0	0	0	0	0	0	0	0	0	0	0
K03269	lpxH	UDP-2,3-diacylglucosamine hydrolase [EC:3.6.1.54]	0	0	0	0	0	0	0	0	0	0	0	0	0	0	0	0	0	0	2	0	0	0	0	0	0	0	0	0	0	0	0	0	0	0	0	0	0	0	1	0	0	0	0	0	0	0	0
K03270	kdsC	3-deoxy-D-manno-octulosonate 8-phosphate phosphatase (KDO 8-P phosphatase) [EC:3.1.3.45]	1	1	1	1	1	1	1	1	1	1	1	1	1	0	1	1	1	1	0	0	0	0	0	1	0	1	1	1	1	1	1	0	1	0	1	0	1	0	1	0	1	1	0	1	1	1	1
K03271	gmhA, lpcA	D-sedoheptulose 7-phosphate isomerase [EC:5.3.1.28]	1	1	1	1	1	1	1	1	1	2	0	1	1	0	1	0	0	2	1	0	1	1	1	1	0	0	0	1	0	1	0	1	1	1	0	0	1	0	0	1	1	0	0	1	1	0	1
K03273	gmhB	D-glycero-D-manno-heptose 1,7-bisphosphate phosphatase [EC:3.1.3.82 3.1.3.83]	1	1	0	1	1	1	1	2	1	1	0	0	1	0	0	0	1	0	0	0	0	0	1	1	0	1	1	0	0	1	1	0	0	0	0	0	0	1	0	0	1	1	0	1	1	0	0
K03274	gmhD, rfaD	ADP-L-glycero-D-manno-heptose 6-epimerase [EC:5.1.3.20]	0	0	0	0	0	0	0	0	0	0	0	0	0	0	0	0	0	0	0	0	0	0	0	0	0	0	0	0	0	0	0	0	0	0	0	0	0	0	0	0	0	0	1	0	0	0	0
K06041	kdsD, kpsF	arabinose-5-phosphate isomerase [EC:5.3.1.13]	0	1	1	1	1	1	1	1	1	1	1	1	1	0	1	1	1	1	1	1	0	1	1	0	0	1	1	1	2	1	1	1	1	1	1	0	0	1	1	0	1	1	1	2	1	1	1
K07031	hddA	D-glycero-alpha-D-manno-heptose-7-phosphate kinase [EC:2.7.1.168]	1	1	1	1	1	1	1	1	1	1	0	1	1	2	3	1	3	3	2	3	1	3	2	1	0	1	2	3	2	3	0	1	3	0	3	0	2	1	1	2	2	1	0	1	4	2	2
K07264	arnT, pmrK	4-amino-4-deoxy-L-arabinose transferase [EC:2.4.2.43]	2	1	1	2	2	2	2	0	2	1	1	1	2	0	0	0	1	1	0	0	0	0	0	0	0	0	0	0	1	0	0	0	1	0	0	0	0	0	0	0	0	0	1	0	0	0	1
K09778	lpxJ	Kdo2-lipid IVA 3' secondary acyltransferase [EC:2.3.1.-]	0	0	0	0	0	0	0	0	0	0	0	0	0	0	0	0	0	0	0	0	0	0	0	0	0	0	0	0	0	0	0	0	0	0	0	1	0	0	0	0	0	0	1	0	0	0	0
K03695	clpB	ATP-dependent Clp protease ATP-binding subunit ClpB	0	1	0	0	0	0	0	0	1	1	0	0	0	0	0	0	0	1	0	0	0	0	0	0	1	0	0	0	0	1	0	0	0	0	1	0	0	0	0	0	1	0	0	0	0	0	1
K01439	dapE	succinyl-diaminopimelate desuccinylase [EC:3.5.1.18]	1	1	0	1	2	1	2	1	1	0	1	0	1	0	0	0	1	0	1	0	0	0	0	1	0	0	0	1	0	0	0	0	1	0	0	0	0	0	0	0	0	0	0	0	0	1	0
K01586	lysA	diaminopimelate decarboxylase [EC:4.1.1.20]	1	1	0	1	1	1	1	0	1	1	1	0	1	1	1	1	1	1	1	1	0	1	1	1	0	1	1	1	1	1	1	1	1	1	1	1	0	0	1	1	1	1	1	1	1	1	1
K01655	LYS21, LYS20	homocitrate synthase [EC:2.3.3.14]	0	0	0	0	0	0	0	0	0	0	0	0	0	0	0	0	0	0	0	0	0	0	0	0	0	0	0	0	0	0	0	0	0	0	0	0	0	0	0	0	0	0	0	0	0	0	0
K01778	dapF	diaminopimelate epimerase [EC:5.1.1.7]	2	1	1	1	1	1	1	1	1	1	1	1	1	0	3	0	1	1	1	1	0	1	0	2	1	1	1	1	2	1	0	1	2	0	3	1	0	1	1	1	1	1	1	1	1	1	1
K01928	murE	UDP-N-acetylmuramoyl-L-alanyl-D-glutamate--2,6-diaminopimelate ligase [EC:6.3.2.13]	0	1	0	2	1	1	2	0	0	0	1	1	0	1	1	0	1	1	1	0	0	0	0	1	0	1	1	1	1	0	1	1	1	1	1	0	0	0	1	1	1	1	0	1	1	1	1
K01929	murF	UDP-N-acetylmuramoyl-tripeptide--D-alanyl-D-alanine ligase [EC:6.3.2.10]	1	1	0	1	1	1	0	1	0	0	1	1	1	1	1	1	1	1	1	0	0	0	1	0	0	1	1	1	1	0	1	1	1	1	0	0	1	0	1	1	1	0	0	1	1	1	1
K05824	LYS12	homoisocitrate dehydrogenase [EC:1.1.1.87]	0	0	0	0	0	0	0	0	0	0	0	0	0	0	0	0	0	0	0	0	0	0	0	0	0	0	0	0	0	0	0	0	0	0	0	0	0	0	0	0	0	0	0	0	0	0	0
K05827	lysX	[lysine-biosynthesis-protein LysW]---L-2-aminoadipate ligase [EC:6.3.2.43]	0	0	0	0	0	0	0	0	0	0	0	0	0	0	0	0	0	0	0	0	0	0	0	0	0	0	0	0	0	0	0	0	0	0	0	0	0	0	0	0	0	0	0	0	0	0	0
K10206	E2.6.1.83	LL-diaminopimelate aminotransferase [EC:2.6.1.83]	2	1	1	1	1	1	1	0	1	1	0	1	1	0	0	0	0	0	0	0	0	0	1	1	0	1	0	0	0	0	0	1	1	0	1	0	0	1	1	0	1	0	0	1	0	0	1
K00824	dat	D-alanine transaminase [EC:2.6.1.21]	1	2	1	2	2	2	2	1	1	1	1	0	0	0	0	0	0	0	0	0	0	0	0	0	0	0	0	0	0	0	0	0	0	0	0	0	0	0	0	0	0	0	0	0	0	0	0
K01843	kamA	lysine 2,3-aminomutase [EC:5.4.3.2]	0	0	0	0	0	0	0	0	0	0	0	0	0	0	1	0	0	0	0	0	0	0	0	0	0	0	0	0	0	0	0	0	0	0	0	0	0	0	0	0	0	0	0	0	0	0	0
K09251	patA	putrescine aminotransferase [EC:2.6.1.82]	1	1	1	1	1	1	1	1	1	1	1	0	0	0	1	0	1	1	1	0	0	1	1	1	0	1	0	1	0	1	1	1	1	1	1	1	0	1	1	1	1	1	1	1	1	1	1
K18013	kce	3-keto-5-aminohexanoate cleavage enzyme [EC:2.3.1.247]	0	0	0	1	1	0	1	0	0	0	0	0	0	0	0	0	0	0	0	0	0	0	0	2	1	1	0	0	0	0	1	1	0	1	0	0	1	0	0	1	0	0	0	1	0	0	0
K18201	AGPHD1	hydroxylysine kinase [EC:2.7.1.81]	0	0	0	0	0	0	0	0	0	0	0	0	0	0	0	0	0	0	0	0	0	0	0	0	0	0	0	0	0	0	0	0	0	0	0	0	0	0	0	0	0	0	0	0	0	0	0
K21672	ord	2,4-diaminopentanoate dehydrogenase [EC:1.4.1.12 1.4.1.26]	0	0	0	0	0	0	0	0	0	0	0	0	0	1	1	0	1	0	1	1	0	0	0	1	0	0	1	1	1	0	0	0	1	0	0	0	0	0	1	0	0	0	0	0	1	1	0
K13444	SUMF1, FGE	formylglycine-generating enzyme [EC:1.8.3.7]	1	1	0	0	0	1	0	0	0	0	0	2	0	0	1	1	0	0	1	0	0	1	0	1	0	0	0	0	2	0	1	0	7	0	0	0	0	0	2	0	0	0	0	0	1	0	0
K04564	SOD2	superoxide dismutase, Fe-Mn family [EC:1.15.1.1]	1	2	0	1	1	1	1	0	0	1	0	1	0	0	1	0	0	1	1	0	0	1	0	0	0	0	0	1	1	1	0	0	0	0	0	0	1	1	2	0	0	2	1	1	1	1	1
K00528	fpr	ferredoxin/flavodoxin---NADP+ reductase [EC:1.18.1.2 1.19.1.1]	1	2	1	2	2	1	1	0	0	0	0	0	0	0	0	0	0	0	0	0	0	0	0	0	0	0	0	0	0	0	0	0	0	0	0	0	0	0	0	0	0	0	0	0	0	0	0
K15303	AKR7	aflatoxin B1 aldehyde reductase	0	0	0	0	0	0	0	0	0	0	0	0	0	0	0	0	0	0	0	0	0	0	0	0	0	0	0	0	1	0	0	0	0	0	0	0	0	0	0	0	0	0	0	1	0	0	1
K00194	cdhD, acsD	acetyl-CoA decarbonylase/synthase, CODH/ACS complex subunit delta [EC:2.1.1.245]	1	1	0	1	1	1	1	1	1	1	1	1	1	0	0	0	0	0	0	0	0	1	1	1	1	1	0	0	0	1	1	0	1	0	1	1	0	1	0	0	1	0	0	1	1	0	0
K00197	cdhE, acsC	acetyl-CoA decarbonylase/synthase, CODH/ACS complex subunit gamma [EC:2.1.1.245]	1	1	0	1	1	1	1	1	1	1	0	0	1	0	0	0	0	0	0	0	1	1	1	1	1	1	0	0	0	1	2	2	1	0	1	1	0	0	0	0	1	0	0	1	1	0	0
K00441	frhB	coenzyme F420 hydrogenase subunit beta [EC:1.12.98.1]	0	0	0	0	0	0	0	0	1	0	0	1	0	0	0	0	1	0	0	0	0	0	0	0	0	0	0	0	0	0	0	0	2	0	0	1	0	0	0	0	0	0	0	0	0	0	0
K00577	mtrA	tetrahydromethanopterin S-methyltransferase subunit A [EC:2.1.1.86]	0	0	0	0	0	0	0	0	0	0	0	0	0	0	0	0	0	0	0	0	0	1	0	0	0	0	0	0	0	0	0	0	1	0	0	0	0	0	0	0	0	0	0	0	0	0	0
K03388	hdrA2	heterodisulfide reductase subunit A2 [EC:1.8.7.3 1.8.98.4 1.8.98.5 1.8.98.6]	0	0	0	0	0	0	0	0	0	0	0	0	0	0	0	0	0	1	0	0	0	0	0	0	0	0	0	0	0	0	0	0	1	0	0	0	0	0	0	0	0	0	0	0	0	0	0
K03389	hdrB2	heterodisulfide reductase subunit B2 [EC:1.8.7.3 1.8.98.4 1.8.98.5 1.8.98.6]	0	0	0	0	0	0	0	0	0	0	0	0	0	0	0	0	0	0	0	0	0	0	0	0	0	0	0	0	1	0	0	0	2	0	0	1	0	0	0	0	0	0	0	0	0	0	0
K03390	hdrC2	heterodisulfide reductase subunit C2 [EC:1.8.7.3 1.8.98.4 1.8.98.5 1.8.98.6]	0	0	0	0	0	0	0	0	0	0	0	0	0	0	0	0	0	1	0	0	0	0	0	0	0	0	0	0	1	0	0	0	2	0	0	1	0	0	0	0	0	0	0	0	0	0	0
K05299	fdhA	formate dehydrogenase (NADP+) alpha subunit [EC:1.17.1.10]	0	1	0	1	1	0	1	1	1	0	1	0	1	0	0	0	0	0	0	0	0	0	0	0	0	0	0	0	0	0	0	1	1	1	0	1	0	0	0	0	1	0	0	0	0	0	0
K05979	comB	2-phosphosulfolactate phosphatase [EC:3.1.3.71]	0	0	0	0	0	0	0	0	0	0	0	0	0	0	0	0	0	1	0	0	0	0	0	0	0	0	0	1	0	0	0	0	1	0	0	0	0	0	0	0	0	0	0	0	0	0	1
K08097	comA	phosphosulfolactate synthase [EC:4.4.1.19]	0	0	0	0	0	0	0	0	0	0	0	0	0	0	0	0	0	0	0	1	0	0	1	0	0	0	0	0	0	0	0	0	0	0	0	0	0	0	0	0	0	0	0	1	0	1	0
K08264	hdrD	heterodisulfide reductase subunit D [EC:1.8.98.1]	0	0	0	0	0	0	0	0	0	0	0	0	0	0	0	0	0	0	0	0	0	0	0	0	0	0	0	0	0	0	0	0	0	0	0	0	0	0	0	0	0	0	0	0	0	0	0
K11261	fwdE, fmdE	formylmethanofuran dehydrogenase subunit E [EC:1.2.7.12]	0	0	0	0	0	0	0	0	0	2	0	3	0	0	2	0	1	1	2	1	1	0	0	0	0	0	1	1	2	1	1	0	3	0	1	1	0	0	1	1	1	1	0	1	0	2	2
K14083	mttB	trimethylamine---corrinoid protein Co-methyltransferase [EC:2.1.1.250]	6	9	6	9	8	10	9	4	5	3	5	3	5	3	7	6	6	3	3	1	1	6	9	6	0	2	4	6	4	8	6	3	3	1	3	1	1	9	3	0	3	1	0	5	11	5	4
K14126	mvhA, vhuA, vhcA	F420-non-reducing hydrogenase large subunit [EC:1.12.99.- 1.8.98.5]	0	0	0	0	0	0	0	0	0	0	0	0	0	0	0	0	0	0	0	0	0	0	0	0	0	0	0	0	0	0	0	0	1	0	0	1	0	0	0	0	0	0	0	0	0	0	0
K14127	mvhD, vhuD, vhcD	F420-non-reducing hydrogenase iron-sulfur subunit [EC:1.12.99.- 1.8.98.5 1.8.98.6]	0	0	0	0	0	0	0	0	0	0	0	0	0	0	0	0	0	1	0	0	0	0	0	0	0	0	0	0	1	0	0	0	2	0	0	1	0	0	0	0	0	0	0	0	0	0	0
K14128	mvhG, vhuG, vhcG	F420-non-reducing hydrogenase small subunit [EC:1.12.99.- 1.8.98.5]	0	0	0	0	0	0	0	0	0	0	0	0	0	0	0	0	0	0	0	0	0	0	0	0	0	0	0	0	0	0	0	0	1	0	0	1	0	0	0	0	0	0	0	0	0	0	0
K14940	cofF	gamma-F420-2:alpha-L-glutamate ligase [EC:6.3.2.32]	0	0	0	0	0	0	0	0	0	0	0	0	0	0	0	0	0	0	0	0	0	0	0	0	0	0	0	0	0	0	0	0	0	0	0	0	0	0	0	0	0	0	0	0	0	0	0
K14941	cofC	2-phospho-L-lactate guanylyltransferase [EC:2.7.7.68]	0	0	0	0	0	0	0	0	0	0	0	0	0	0	0	0	0	1	0	0	0	0	0	0	0	0	0	0	0	1	0	0	0	0	0	0	0	0	0	0	0	0	0	0	0	0	1
K19793	mfnC	(5-formylfuran-3-yl)methyl phosphate transaminase [EC:2.6.1.108]	1	1	0	1	1	1	1	0	0	0	0	0	0	0	0	0	0	0	0	0	0	0	0	0	0	0	0	0	0	0	0	0	0	0	0	0	0	0	0	0	0	0	0	0	0	0	0
K22083	mgsC	methylamine---glutamate N-methyltransferase subunit C [EC:2.1.1.21]	1	1	1	1	1	1	1	1	0	0	0	0	0	0	0	0	0	0	0	0	0	0	0	0	0	0	0	0	0	0	0	0	0	0	0	0	0	0	0	0	0	0	0	0	0	0	0
K22516	fdhA	formate dehydrogenase (coenzyme F420) alpha subunit [EC:1.17.98.3 1.8.98.6]	0	1	1	1	1	1	1	2	1	0	0	0	0	0	0	0	0	0	0	0	0	0	0	0	0	0	0	0	0	0	0	0	0	0	0	1	0	0	0	0	1	0	0	0	0	0	0
K07213	ATOX1, ATX1, copZ, golB	copper chaperone	0	0	0	0	0	0	0	0	0	0	0	0	0	0	0	0	0	0	0	0	0	0	0	0	0	0	0	0	0	0	0	0	0	0	0	0	0	0	0	0	0	0	0	0	0	0	0
K03555	mutS	DNA mismatch repair protein MutS	1	1	1	1	1	1	1	0	0	1	1	0	0	1	0	0	1	1	0	0	0	0	0	0	0	0	0	1	0	1	0	0	1	0	1	1	0	0	1	0	1	1	2	1	1	1	1
K03572	mutL	DNA mismatch repair protein MutL	1	1	0	1	1	1	1	0	1	1	0	0	1	1	1	1	1	1	0	0	0	0	1	0	0	0	1	0	1	1	0	0	1	0	1	0	0	0	1	0	1	0	0	1	1	1	0
K03573	mutH	DNA mismatch repair protein MutH	0	0	0	0	0	0	0	0	0	0	0	1	0	0	0	0	0	0	0	1	0	0	0	0	0	0	0	0	0	0	0	0	0	0	0	0	0	0	0	0	1	0	0	0	0	0	0
K03601	xseA	exodeoxyribonuclease VII large subunit [EC:3.1.11.6]	1	1	0	0	1	1	1	1	1	1	1	1	2	1	1	0	0	1	1	0	0	1	0	2	2	1	1	1	1	1	2	1	1	1	1	1	1	1	1	1	1	1	1	3	1	2	1
K03602	xseB	exodeoxyribonuclease VII small subunit [EC:3.1.11.6]	1	1	1	0	1	1	1	1	1	1	1	1	1	1	1	0	0	1	1	0	0	1	0	2	1	1	1	1	1	1	1	1	1	1	1	1	0	1	1	1	1	1	1	1	1	1	1
K06223	dam	DNA adenine methylase [EC:2.1.1.72]	0	0	0	0	0	0	0	0	0	0	0	1	0	0	0	1	0	1	0	0	0	0	0	0	0	0	0	0	0	0	0	0	1	0	2	0	0	0	1	0	0	0	0	0	1	0	0
K07456	mutS2	DNA mismatch repair protein MutS2	1	1	1	1	1	1	1	0	1	0	0	0	1	0	1	1	0	1	1	1	0	0	1	1	1	1	1	1	2	0	0	0	1	1	1	1	2	0	1	0	1	1	0	0	1	1	1
K17986	FUNDC1	FUN14 domain-containing protein 1	0	0	0	0	0	0	0	0	0	0	0	0	0	0	0	0	0	1	0	0	0	0	0	0	0	0	0	0	0	0	0	0	1	0	0	0	0	0	0	0	0	0	0	0	0	0	0
K00215	dapB	4-hydroxy-tetrahydrodipicolinate reductase [EC:1.17.1.8]	0	1	1	1	1	0	1	1	1	1	1	1	1	1	1	1	1	1	1	0	0	0	1	1	1	1	1	1	1	1	1	1	1	1	1	2	1	1	1	0	1	2	1	0	1	1	1
K01714	dapA	4-hydroxy-tetrahydrodipicolinate synthase [EC:4.3.3.7]	1	1	0	1	1	1	1	1	1	1	1	1	1	0	2	0	1	1	1	0	0	0	1	0	1	1	1	2	1	2	0	0	2	0	1	1	0	2	2	0	1	1	1	2	2	2	0
K05770	TSPO, BZRP	translocator protein	1	1	1	0	0	1	0	0	0	1	0	1	0	0	0	0	1	0	0	0	0	0	0	0	0	0	1	0	0	0	0	0	0	0	0	0	0	0	1	0	0	0	0	0	0	0	0
K00721	DPM1	dolichol-phosphate mannosyltransferase [EC:2.4.1.83]	1	1	0	1	2	1	2	0	0	0	0	0	0	1	1	0	1	1	2	1	0	0	1	0	0	0	1	1	1	0	0	0	2	0	1	1	1	0	2	0	0	0	0	0	1	1	1
K00729	ALG5	dolichyl-phosphate beta-glucosyltransferase [EC:2.4.1.117]	0	1	1	1	1	1	1	0	1	1	1	1	1	1	1	1	1	1	0	0	0	0	1	1	1	0	1	1	1	1	0	0	1	1	0	0	1	1	1	1	2	1	0	1	1	1	2
K01001	ALG7	UDP-N-acetylglucosamine--dolichyl-phosphate N-acetylglucosaminephosphotransferase [EC:2.7.8.15]	0	0	0	0	0	0	0	0	1	1	0	0	0	0	0	0	0	0	0	0	0	0	0	0	0	0	0	0	0	0	0	0	0	0	0	0	0	0	0	0	0	0	0	0	0	0	0
K00324	pntA	H+-translocating NAD(P) transhydrogenase subunit alpha [EC:1.6.1.2 7.1.1.1]	1	0	0	0	0	0	0	0	0	0	0	0	0	0	0	0	0	0	0	0	0	1	0	0	0	0	0	0	0	0	0	0	0	0	0	0	0	0	0	0	0	0	0	0	1	0	0
K00325	pntB	H+-translocating NAD(P) transhydrogenase subunit beta [EC:1.6.1.2 7.1.1.1]	0	0	0	0	0	0	0	0	0	0	0	0	0	0	0	0	0	0	0	0	0	1	0	0	0	0	0	0	0	0	0	0	0	0	0	0	0	0	0	0	0	0	0	0	1	0	0
K00763	pncB, NAPRT1	nicotinate phosphoribosyltransferase [EC:6.3.4.21]	1	1	1	1	1	1	1	0	0	0	0	0	0	0	1	0	0	1	0	0	0	0	0	0	0	0	0	1	1	0	0	0	1	0	0	0	0	0	1	0	0	0	0	0	0	0	0
K00767	nadC, QPRT	nicotinate-nucleotide pyrophosphorylase (carboxylating) [EC:2.4.2.19]	0	1	1	1	1	1	1	0	1	1	0	1	0	0	1	0	1	1	1	0	1	1	1	1	1	0	1	1	2	1	1	0	1	0	1	1	2	2	1	1	1	1	0	1	1	1	1
K00858	ppnK, NADK	NAD+ kinase [EC:2.7.1.23]	1	1	1	1	1	1	1	0	1	1	1	1	1	1	1	1	0	1	2	1	1	1	0	2	1	1	1	1	1	1	1	1	1	1	1	1	1	1	1	1	1	1	2	1	1	1	1
K00969	nadD	nicotinate-nucleotide adenylyltransferase [EC:2.7.7.18]	1	1	1	1	1	1	1	1	1	1	1	1	0	0	1	2	0	1	0	1	0	1	1	1	1	1	1	1	1	0	1	0	1	1	1	1	1	0	1	1	1	1	1	1	1	1	1
K01916	nadE	NAD+ synthase [EC:6.3.1.5]	0	0	0	0	0	0	0	0	0	0	0	0	0	0	1	1	1	0	0	0	0	0	0	0	0	0	1	1	1	0	0	0	1	0	0	0	0	0	1	1	0	1	0	0	0	2	1
K01950	E6.3.5.1, NADSYN1, QNS1, nadE	NAD+ synthase (glutamine-hydrolysing) [EC:6.3.5.1]	0	1	0	1	1	1	1	0	0	0	0	0	0	0	0	0	0	0	0	0	0	0	0	0	0	0	0	0	0	0	0	0	0	0	0	0	0	0	0	0	1	0	0	0	0	0	0
K03426	E3.6.1.22, NUDT12, nudC	NAD+ diphosphatase [EC:3.6.1.22]	0	0	0	0	0	0	0	0	0	0	0	0	0	0	0	0	0	0	0	0	0	0	0	0	0	0	0	0	0	0	0	0	0	0	0	0	0	0	0	0	0	0	0	0	0	0	0
K03517	nadA	quinolinate synthase [EC:2.5.1.72]	0	1	1	1	1	1	1	0	2	1	0	1	1	0	1	0	0	1	1	1	0	1	2	0	1	1	0	1	2	1	1	1	1	1	1	0	0	1	1	1	1	0	0	1	1	1	1
K03742	pncC	nicotinamide-nucleotide amidase [EC:3.5.1.42]	1	1	0	1	1	1	1	1	1	1	1	1	1	1	1	1	1	1	1	1	0	0	0	0	1	0	1	1	2	1	1	1	1	1	1	1	1	1	1	1	1	1	1	1	1	1	1
K03743	pncC	nicotinamide-nucleotide amidase [EC:3.5.1.42]	0	0	0	1	1	0	1	1	1	1	1	1	1	1	1	1	1	1	1	1	0	0	0	0	1	0	1	1	1	1	1	1	1	1	1	1	1	1	1	1	1	1	1	1	1	1	1
K08281	pncA	nicotinamidase/pyrazinamidase [EC:3.5.1.19 3.5.1.-]	1	1	1	1	1	1	1	0	0	0	0	0	0	0	1	0	0	0	0	0	0	0	0	0	0	0	0	1	1	0	0	0	0	0	0	0	0	0	1	0	0	0	0	0	0	0	0
K18029	nicA	nicotinate dehydrogenase subunit A [EC:1.17.2.1]	1	1	1	1	2	1	2	0	1	0	0	0	0	0	0	0	0	0	0	0	0	0	0	0	0	0	0	0	0	0	0	0	0	0	0	0	0	0	0	0	0	0	0	0	0	0	0
K18030	nicB	nicotinate dehydrogenase subunit B [EC:1.17.2.1]	1	0	0	1	1	1	1	0	0	0	0	0	0	0	0	0	0	0	0	0	0	0	0	0	0	0	0	0	0	0	0	0	0	0	0	0	0	0	0	0	0	0	0	0	0	0	0
K20454	dml	2,3-dimethylmalate lyase [EC:4.1.3.32]	0	0	0	0	0	0	1	0	0	0	0	0	0	0	0	0	0	0	0	0	0	0	0	0	0	0	0	0	0	0	0	0	0	0	0	0	0	0	0	0	0	0	0	0	0	0	0
K00459	ncd2, npd	nitronate monooxygenase [EC:1.13.12.16]	0	0	0	0	0	0	0	0	0	0	1	0	0	0	0	0	0	0	0	0	0	0	1	0	0	0	0	0	0	0	0	0	0	0	0	0	0	0	0	0	0	0	0	0	0	0	0
K01673	cynT, can	carbonic anhydrase [EC:4.2.1.1]	0	0	0	0	0	0	0	0	0	0	0	0	0	0	0	0	0	0	0	0	0	0	0	0	0	0	0	0	1	0	0	0	1	0	0	0	0	0	0	0	0	0	0	0	0	0	0
K02568	napB	nitrate reductase (cytochrome), electron transfer subunit	0	0	0	0	0	0	0	0	0	0	0	0	0	0	0	0	0	0	0	0	0	0	0	0	0	0	0	0	1	0	0	0	0	0	0	0	0	0	0	0	0	0	0	0	0	0	0
K02575	NRT, narK, nrtP, nasA	MFS transporter, NNP family, nitrate/nitrite transporter	0	0	0	0	0	0	0	0	0	0	0	0	0	0	0	0	0	0	0	0	0	0	0	0	0	0	0	0	0	0	0	0	0	0	0	0	0	0	0	0	0	0	0	0	0	0	0
K03385	nrfA	nitrite reductase (cytochrome c-552) [EC:1.7.2.2]	0	0	0	0	0	0	0	0	0	0	0	0	0	0	0	0	0	0	0	0	0	0	0	0	0	0	0	0	0	0	0	0	0	0	0	0	0	0	0	0	0	0	0	0	0	0	0
K04561	norB	nitric oxide reductase subunit B [EC:1.7.2.5]	0	0	0	0	0	0	0	1	0	0	0	0	0	0	0	0	0	0	0	0	0	0	0	0	0	0	0	0	0	0	0	0	0	0	0	0	0	0	0	0	0	0	0	0	0	0	0
K05601	hcp	hydroxylamine reductase [EC:1.7.99.1]	1	1	1	0	0	2	0	1	1	1	0	1	3	0	1	0	0	0	0	0	0	2	1	0	0	0	0	1	1	1	0	0	0	0	0	1	1	0	0	1	1	0	0	1	2	0	1
K10535	hao	hydroxylamine dehydrogenase [EC:1.7.2.6]	0	0	0	2	2	0	1	0	0	0	0	0	0	0	0	0	0	0	0	0	0	0	0	0	0	0	0	0	0	0	0	0	0	0	0	0	0	0	0	0	0	0	0	0	0	0	0
K15876	nrfH	cytochrome c nitrite reductase small subunit	0	0	0	0	0	0	0	0	0	0	0	0	0	0	0	0	0	0	0	0	0	0	0	0	0	0	0	0	0	0	0	0	0	0	0	0	0	0	0	0	0	0	0	0	0	0	0
K00196	cooF	anaerobic carbon-monoxide dehydrogenase iron sulfur subunit	0	0	0	0	0	1	0	1	0	0	0	0	0	0	1	1	1	1	1	0	0	1	1	0	1	0	1	1	0	0	1	0	1	0	1	0	0	1	1	0	0	0	0	1	1	1	0
K00198	cooS, acsA	anaerobic carbon-monoxide dehydrogenase catalytic subunit [EC:1.2.7.4]	1	1	1	1	1	1	1	0	1	2	0	2	1	0	0	2	2	1	0	1	1	1	1	1	1	0	2	0	0	1	0	0	2	0	2	1	0	0	1	0	1	0	0	2	1	2	0
K03671	trxA	thioredoxin 1	1	1	0	1	1	1	1	0	2	2	2	2	1	1	1	1	2	2	2	1	0	1	1	1	0	2	2	2	0	2	2	2	1	2	2	1	1	2	2	2	1	2	1	2	2	1	2
K01971	ligD	bifunctional non-homologous end joining protein LigD [EC:6.5.1.1]	0	0	0	0	0	0	0	0	0	0	0	0	0	0	0	0	0	0	0	0	0	0	0	0	0	0	0	0	0	0	0	0	0	0	0	0	0	0	2	0	0	0	0	0	0	0	0
K03657	uvrD, pcrA	DNA helicase II / ATP-dependent DNA helicase PcrA [EC:3.6.4.12]	1	0	1	0	0	1	1	1	1	1	1	2	1	1	2	0	1	2	1	1	1	0	0	2	2	0	2	1	2	1	0	1	1	1	1	0	1	0	2	0	1	1	0	2	2	1	2
K03701	uvrA	excinuclease ABC subunit A	2	1	0	1	1	1	1	2	1	1	1	0	1	3	2	1	2	2	2	2	3	4	3	2	3	1	2	3	5	2	3	3	3	4	2	3	5	1	3	1	2	2	3	3	2	2	2
K03702	uvrB	excinuclease ABC subunit B	1	1	0	1	1	1	1	1	1	1	1	3	1	0	1	1	1	1	1	1	1	0	0	1	1	1	1	1	0	1	0	2	1	2	1	1	0	0	1	0	1	1	1	1	1	2	1
K03703	uvrC	excinuclease ABC subunit C	1	1	1	1	1	1	1	0	1	0	1	0	1	0	1	0	1	1	1	1	1	1	1	0	0	0	1	1	0	1	0	1	1	2	1	0	1	0	1	0	1	1	0	1	1	2	1
K03723	mfd	transcription-repair coupling factor (superfamily II helicase) [EC:3.6.4.-]	1	1	1	1	1	1	1	1	1	1	2	0	0	1	1	0	1	1	1	1	1	1	1	1	1	1	1	1	2	1	0	2	1	1	1	0	1	0	1	0	1	1	0	1	1	1	1
K00297	metF, MTHFR	methylenetetrahydrofolate reductase (NADPH) [EC:1.5.1.20]	0	1	1	2	1	1	1	1	2	1	0	1	3	0	1	1	1	1	0	1	1	1	1	1	0	1	1	1	1	1	1	1	1	1	0	1	0	1	1	0	1	1	1	1	1	0	1
K00604	MTFMT, fmt	methionyl-tRNA formyltransferase [EC:2.1.2.9]	1	1	0	1	1	1	1	1	1	1	1	1	1	1	1	0	1	1	1	0	0	1	1	1	1	1	1	1	1	1	1	1	1	1	1	1	2	0	1	2	1	1	0	1	1	1	1
K01500	fchA	methenyltetrahydrofolate cyclohydrolase [EC:3.5.4.9]	1	0	0	1	1	1	1	1	0	0	0	0	0	0	0	0	0	0	0	0	0	0	0	0	0	0	0	0	0	0	0	0	0	0	0	0	0	0	0	0	0	0	0	0	0	0	0
K01934	MTHFS	5-formyltetrahydrofolate cyclo-ligase [EC:6.3.3.2]	1	1	0	1	1	1	1	0	1	1	0	1	1	0	1	1	1	1	1	1	1	0	1	0	0	1	1	1	1	1	1	1	1	1	0	0	1	1	1	1	1	1	0	1	1	1	1
K01938	fhs	formate--tetrahydrofolate ligase [EC:6.3.4.3]	1	0	0	1	1	1	1	0	1	1	0	0	1	1	1	1	1	1	1	1	0	1	1	2	1	1	1	1	1	1	0	0	1	1	1	1	1	0	1	0	1	1	1	0	1	1	1
K01186	NEU1	sialidase-1 [EC:3.2.1.18]	0	0	0	0	0	0	0	0	0	0	0	0	0	0	1	2	1	1	1	0	0	1	1	0	0	0	0	0	2	0	0	0	1	0	0	0	0	1	0	0	0	0	0	0	1	1	0
K01191	MAN2C1	alpha-mannosidase [EC:3.2.1.24]	0	2	0	2	2	1	2	0	1	0	1	0	1	0	5	0	0	3	0	0	0	0	0	0	0	0	0	2	2	1	1	0	1	0	1	0	0	2	0	1	0	1	0	0	0	0	0
K01192	E3.2.1.25, MANBA, manB	beta-mannosidase [EC:3.2.1.25]	1	2	1	1	1	2	1	0	2	0	1	0	2	0	0	0	1	2	0	0	0	0	0	1	0	0	0	2	0	0	0	0	0	0	0	0	0	0	0	0	0	0	0	0	0	0	0
K01201	GBA, srfJ	glucosylceramidase [EC:3.2.1.45]	0	0	0	0	0	0	0	0	0	0	0	0	0	0	0	0	0	1	0	0	0	0	0	0	0	0	0	0	0	0	0	0	0	0	0	0	0	0	0	0	0	0	0	0	0	0	0
K01206	FUCA	alpha-L-fucosidase [EC:3.2.1.51]	4	3	1	2	3	2	3	0	2	0	2	1	2	5	10	6	7	5	7	3	0	0	4	3	2	3	8	8	3	2	1	2	6	1	4	0	1	0	3	1	7	1	0	1	3	9	1
K01444	AGA, aspG	N4-(beta-N-acetylglucosaminyl)-L-asparaginase [EC:3.5.1.26]	0	0	0	1	1	0	1	0	0	0	0	1	0	0	0	0	0	0	0	0	0	0	0	0	0	0	0	0	0	0	0	0	0	0	0	0	0	0	0	0	0	0	0	0	0	0	0
K12373	HEXA_B	hexosaminidase [EC:3.2.1.52]	0	1	1	1	1	1	1	0	0	0	1	0	0	0	5	2	4	4	2	3	0	1	2	0	0	0	3	6	0	0	0	0	3	0	4	0	0	1	3	0	0	0	1	0	1	4	1
K14459	HEX	hexosaminidase [EC:3.2.1.52]	0	0	0	0	0	0	0	0	0	0	1	0	0	0	0	0	1	0	1	1	0	0	0	0	0	0	1	0	1	0	0	0	0	0	1	0	0	0	1	0	0	0	0	0	0	1	0
K15923	AXY8, FUC95A, afcA	alpha-L-fucosidase 2 [EC:3.2.1.51]	0	0	0	0	0	0	0	0	0	0	0	0	0	1	2	0	2	6	1	2	0	2	1	0	1	0	2	6	5	1	0	0	0	0	0	0	0	1	1	0	0	0	2	1	2	1	1
K17108	GBA2	non-lysosomal glucosylceramidase [EC:3.2.1.45]	1	1	0	1	0	1	1	1	1	0	0	1	0	0	2	0	0	3	1	0	1	2	0	1	0	0	0	2	1	1	0	0	3	0	1	0	1	0	1	0	0	0	0	1	2	1	1
K00330	nuoA	NADH-quinone oxidoreductase subunit A [EC:7.1.1.2]	0	0	0	1	0	0	1	0	0	1	0	0	0	0	1	0	0	1	0	0	1	0	1	0	0	1	0	0	1	1	1	1	1	1	0	0	0	0	0	0	1	1	0	3	0	0	1
K00331	nuoB	NADH-quinone oxidoreductase subunit B [EC:7.1.1.2]	0	0	0	0	0	0	1	1	0	1	0	0	0	0	1	0	0	1	0	0	1	0	1	0	0	1	0	0	1	0	0	1	1	1	0	0	0	1	0	0	1	1	0	2	0	0	1
K00332	nuoC	NADH-quinone oxidoreductase subunit C [EC:7.1.1.2]	0	0	0	0	0	0	0	0	0	0	0	0	0	0	0	0	0	0	0	0	0	0	0	0	0	0	0	0	0	0	0	0	0	0	0	0	0	0	0	0	0	0	0	0	0	0	0
K00333	nuoD	NADH-quinone oxidoreductase subunit D [EC:7.1.1.2]	0	0	0	1	0	0	1	0	0	1	0	1	0	0	0	0	0	1	0	0	0	0	0	1	0	0	0	1	1	1	0	0	1	0	0	0	0	0	0	0	1	1	0	2	0	0	1
K00334	nuoE	NADH-quinone oxidoreductase subunit E [EC:7.1.1.2]	1	1	0	1	2	0	1	1	2	1	2	1	3	1	2	0	1	2	2	0	0	0	0	1	0	0	1	2	2	2	1	0	3	1	1	2	1	1	2	1	0	0	0	1	0	1	0
K00335	nuoF	NADH-quinone oxidoreductase subunit F [EC:7.1.1.2]	2	2	0	2	3	0	2	0	3	1	2	0	3	2	3	0	2	2	2	0	0	1	2	2	0	0	2	1	4	1	1	1	3	1	2	2	1	1	2	1	1	0	0	2	1	1	0
K00337	nuoH	NADH-quinone oxidoreductase subunit H [EC:7.1.1.2]	0	0	0	1	1	0	1	0	0	1	0	1	0	0	1	0	0	1	0	0	0	0	0	1	0	0	0	1	2	1	0	0	1	0	0	0	0	0	0	0	0	1	0	2	0	0	0
K00338	nuoI	NADH-quinone oxidoreductase subunit I [EC:7.1.1.2]	0	0	0	1	1	0	1	0	0	1	0	1	0	0	1	0	0	0	0	0	0	0	0	1	0	0	0	1	1	0	0	0	1	0	0	0	0	1	0	0	1	1	0	1	0	0	0
K00339	nuoJ	NADH-quinone oxidoreductase subunit J [EC:7.1.1.2]	0	0	0	1	1	0	1	0	0	1	0	1	0	0	0	0	0	0	0	0	1	0	0	0	0	0	0	1	1	0	0	0	0	0	0	0	0	1	0	0	1	0	0	2	0	0	1
K00340	nuoK	NADH-quinone oxidoreductase subunit K [EC:7.1.1.2]	0	0	0	1	1	0	1	0	0	1	0	1	0	0	0	0	0	0	0	0	1	0	0	0	0	0	0	1	2	1	0	1	1	0	0	0	0	1	0	0	1	1	0	2	0	0	1
K00341	nuoL	NADH-quinone oxidoreductase subunit L [EC:7.1.1.2]	0	0	0	0	0	0	0	0	0	1	0	1	0	0	1	0	0	0	0	0	1	0	0	0	0	0	0	0	3	1	0	1	2	0	0	0	0	0	1	0	1	2	0	2	0	0	0
K00342	nuoM	NADH-quinone oxidoreductase subunit M [EC:7.1.1.2]	0	0	0	1	0	0	0	0	0	0	0	0	0	0	1	0	0	0	0	0	0	0	0	0	0	1	0	1	1	0	0	0	1	0	0	0	0	0	0	0	1	0	0	1	0	0	0
K00343	nuoN	NADH-quinone oxidoreductase subunit N [EC:7.1.1.2]	0	0	0	1	0	0	0	0	0	1	0	1	0	0	1	0	0	1	0	0	0	0	0	1	0	1	0	1	2	1	0	1	2	1	1	1	1	1	0	1	1	1	1	1	0	0	1
K00411	UQCRFS1, RIP1, petA	ubiquinol-cytochrome c reductase iron-sulfur subunit [EC:7.1.1.8]	0	0	0	0	0	0	0	0	0	0	0	0	0	0	0	0	0	0	0	0	0	0	0	0	0	0	0	0	0	0	0	0	0	0	0	0	0	0	0	0	0	0	0	0	0	0	0
K00412	CYTB, petB	ubiquinol-cytochrome c reductase cytochrome b subunit	1	1	0	1	1	1	0	0	0	0	0	0	0	0	0	0	0	0	0	0	0	0	0	0	0	0	0	0	0	0	0	0	0	0	0	0	0	0	0	0	0	0	0	0	0	0	0
K00937	ppk	polyphosphate kinase [EC:2.7.4.1]	0	0	0	0	0	0	0	0	0	0	0	0	0	0	0	0	0	0	0	0	0	0	0	0	0	0	0	0	0	0	0	0	1	0	0	0	0	0	0	0	0	0	0	0	0	0	0
K01507	ppa	inorganic pyrophosphatase [EC:3.6.1.1]	0	0	0	0	0	0	0	0	0	0	0	0	0	0	0	0	0	0	0	0	0	0	0	0	0	0	0	0	0	0	0	0	0	0	0	0	0	0	0	0	0	0	0	0	0	0	0
K02108	ATPF0A, atpB	F-type H+-transporting ATPase subunit a	1	2	1	1	2	2	1	0	1	0	0	1	1	2	2	0	2	1	2	0	1	1	1	1	1	1	2	2	1	2	0	0	1	1	0	0	1	0	2	0	1	1	0	1	0	2	0
K02109	ATPF0B, atpF	F-type H+-transporting ATPase subunit b	1	2	1	1	3	2	2	1	1	1	0	1	1	2	2	0	2	1	2	0	1	1	1	1	0	1	2	2	2	1	0	1	1	1	1	0	1	0	2	0	1	1	0	1	0	2	1
K02110	ATPF0C, atpE	F-type H+-transporting ATPase subunit c	1	2	1	1	2	2	2	0	1	1	0	1	1	2	2	0	2	0	2	0	0	0	1	0	0	0	2	2	1	0	0	0	1	0	0	0	0	0	1	0	0	1	0	0	0	1	1
K02111	ATPF1A, atpA	F-type H+/Na+-transporting ATPase subunit alpha [EC:7.1.2.2 7.2.2.1]	1	1	1	2	1	2	2	1	1	1	0	1	1	1	1	0	2	1	2	0	1	1	1	1	0	1	2	2	2	1	0	1	1	1	1	0	0	0	2	0	1	1	1	0	1	2	0
K02112	ATPF1B, atpD	F-type H+/Na+-transporting ATPase subunit beta [EC:7.1.2.2 7.2.2.1]	1	2	1	2	2	2	2	1	1	1	1	1	1	0	2	1	2	1	2	1	1	1	1	1	1	1	1	2	0	1	1	1	1	1	1	1	1	0	2	1	1	1	0	0	1	2	1
K02113	ATPF1D, atpH	F-type H+-transporting ATPase subunit delta	1	1	0	1	1	1	1	1	1	1	0	1	1	1	1	0	1	1	1	0	2	2	1	1	0	1	1	1	1	1	0	1	1	1	1	0	1	0	1	0	1	1	1	0	1	1	1
K02114	ATPF1E, atpC	F-type H+-transporting ATPase subunit epsilon	1	1	1	1	1	1	1	1	1	1	1	1	1	1	0	0	1	1	1	1	1	1	1	1	1	1	1	0	1	1	0	1	1	1	1	1	1	0	1	1	1	1	1	0	1	1	1
K02115	ATPF1G, atpG	F-type H+-transporting ATPase subunit gamma	0	0	0	1	1	1	1	0	1	1	0	1	1	0	0	0	1	1	1	1	0	0	1	1	0	1	0	1	1	1	1	1	1	1	0	1	0	0	1	1	1	1	1	0	1	1	1
K02257	COX10, ctaB, cyoE	heme o synthase [EC:2.5.1.141]	0	0	0	0	0	0	0	0	0	0	0	0	0	0	0	0	0	0	0	0	0	0	0	0	0	0	0	0	0	0	0	0	0	0	0	0	0	0	0	0	0	0	0	0	0	0	0
K02259	COX15, ctaA	cytochrome c oxidase assembly protein subunit 15	0	0	0	0	0	0	0	0	0	0	0	0	0	0	0	0	0	0	0	0	0	0	0	0	0	0	0	0	0	0	0	0	0	0	0	0	0	0	0	0	0	0	0	0	0	0	0
K02275	coxB, ctaC	cytochrome c oxidase subunit II [EC:7.1.1.9]	0	0	0	0	0	0	0	0	0	0	0	0	0	0	0	0	0	0	0	0	0	0	0	0	0	0	0	0	0	0	0	0	0	0	0	0	0	0	0	0	0	0	0	0	0	0	0
K02276	coxC, ctaE	cytochrome c oxidase subunit III [EC:7.1.1.9]	0	0	0	0	0	0	0	0	0	0	0	0	0	0	0	0	0	0	0	0	0	0	0	0	0	0	0	0	0	0	0	0	0	0	0	0	0	0	0	0	0	0	0	0	0	0	0
K02277	coxD, ctaF	cytochrome c oxidase subunit IV [EC:7.1.1.9]	0	0	0	0	0	0	0	0	0	0	0	0	0	0	0	0	0	0	0	0	0	0	0	0	0	0	0	0	0	0	0	0	0	0	0	0	0	0	0	0	0	0	0	0	0	0	0
K03886	MQCRA, qcrA, bfcA, petC	menaquinol-cytochrome c reductase iron-sulfur subunit [EC:1.10.2.-]	1	1	0	1	1	1	0	0	0	0	0	0	0	0	0	0	0	0	0	0	0	0	0	0	0	0	0	0	0	0	0	0	0	0	0	0	0	0	0	0	0	0	0	0	0	0	0
K03888	MQCRC, qcrC, bfcC, petD	menaquinol-cytochrome c reductase cytochrome b/c subunit	0	1	0	0	0	1	0	0	0	0	0	0	0	0	0	0	0	0	0	0	0	0	0	0	0	0	0	0	0	0	0	0	0	0	0	0	0	0	0	0	0	0	0	0	0	0	0
K06019	ppaX	pyrophosphatase PpaX [EC:3.6.1.1]	0	0	0	0	0	0	0	0	0	0	0	0	0	0	0	0	0	0	0	0	0	0	0	0	0	0	0	0	0	0	0	0	1	0	0	0	0	0	0	0	0	0	0	0	0	0	0
K00077	panE, apbA	2-dehydropantoate 2-reductase [EC:1.1.1.169]	1	1	1	1	1	1	1	2	1	1	1	1	1	1	1	1	1	1	1	1	0	1	1	1	1	1	1	1	0	1	0	1	0	1	1	1	0	0	1	1	1	1	1	1	1	1	1
K00606	panB	3-methyl-2-oxobutanoate hydroxymethyltransferase [EC:2.1.2.11]	1	1	0	1	0	1	1	1	2	0	0	0	2	1	0	0	0	0	0	0	0	0	0	0	0	0	0	0	2	0	0	0	0	0	0	0	0	0	0	0	0	0	0	0	0	0	0
K00859	coaE	dephospho-CoA kinase [EC:2.7.1.24]	1	1	1	1	1	1	1	1	1	1	1	1	1	0	1	0	1	1	1	1	1	1	1	1	1	1	0	2	1	1	1	1	1	1	1	2	0	0	1	1	1	1	1	1	1	2	1
K00954	E2.7.7.3A, coaD, kdtB	pantetheine-phosphate adenylyltransferase [EC:2.7.7.3]	1	1	0	1	1	1	1	0	1	1	0	1	1	1	1	0	1	1	1	1	1	1	1	1	0	1	1	1	1	1	1	1	1	1	1	1	0	1	1	1	1	1	0	1	1	1	1
K00997	acpS	holo-[acyl-carrier protein] synthase [EC:2.7.8.7]	1	1	1	1	1	1	1	1	1	0	1	0	1	1	1	0	1	1	1	1	0	2	0	1	0	1	1	1	1	2	1	1	1	1	1	0	1	1	1	0	1	1	0	1	1	1	1
K03525	coaX	type III pantothenate kinase [EC:2.7.1.33]	0	1	0	1	1	0	1	0	1	0	0	1	0	1	1	1	1	1	1	1	0	1	1	1	1	1	1	1	2	1	1	0	1	1	1	0	0	1	1	0	1	1	0	2	1	1	1
K06133	LYS5, acpT	4'-phosphopantetheinyl transferase [EC:2.7.8.-]	0	0	0	0	0	0	0	0	0	0	0	0	0	0	0	0	1	0	0	1	0	0	0	0	0	0	1	0	0	0	0	1	0	0	0	0	0	1	0	0	0	0	0	0	0	0	0
K13038	coaBC, dfp	phosphopantothenoylcysteine decarboxylase / phosphopantothenate---cysteine ligase [EC:4.1.1.36 6.3.2.5]	1	1	1	1	1	1	1	0	1	1	1	1	1	0	1	1	1	1	0	0	1	0	1	1	1	1	1	1	2	1	0	1	1	1	1	0	0	1	1	0	1	1	0	1	1	1	1
K01060	cah	cephalosporin-C deacetylase [EC:3.1.1.41]	1	1	1	2	2	2	2	0	3	1	1	1	2	0	1	0	3	6	2	0	0	0	0	0	0	0	3	1	0	1	0	0	3	0	0	0	0	0	2	0	0	0	0	0	0	0	0
K01434	pac	penicillin G amidase [EC:3.5.1.11]	0	0	0	0	0	0	0	0	0	0	0	0	0	0	0	0	0	0	0	0	0	0	0	0	0	0	0	0	0	0	0	0	0	0	0	0	0	0	0	0	0	0	0	0	0	0	0
K17836	penP	beta-lactamase class A [EC:3.5.2.6]	0	0	0	0	0	0	0	1	0	0	0	0	0	0	0	0	0	0	0	0	0	0	0	0	0	0	0	0	0	0	0	0	0	0	0	0	0	0	0	0	0	0	0	0	0	0	0
K19200	IAL	isopenicillin-N N-acyltransferase like protein	0	0	0	0	0	0	0	0	0	0	0	0	0	2	1	3	5	0	5	1	0	2	0	0	0	0	4	2	2	4	0	0	3	0	3	0	0	0	2	0	1	0	0	0	4	5	3
K00008	SORD, gutB	L-iditol 2-dehydrogenase [EC:1.1.1.14]	0	0	0	0	0	0	0	0	0	0	0	0	0	0	1	0	1	1	1	0	0	0	0	1	0	0	1	1	0	1	1	0	0	1	0	0	0	0	1	1	0	1	0	1	0	1	0
K00012	UGDH, ugd	UDPglucose 6-dehydrogenase [EC:1.1.1.22]	0	0	0	1	1	0	1	0	1	1	1	1	0	0	0	0	0	0	0	0	0	0	0	0	1	1	0	0	0	0	0	0	0	0	0	0	1	2	0	0	0	0	0	0	0	0	0
K00065	kduD	2-dehydro-3-deoxy-D-gluconate 5-dehydrogenase [EC:1.1.1.127]	0	0	0	0	0	0	0	0	0	0	0	0	0	0	0	0	0	0	0	0	0	0	1	0	0	0	0	0	1	1	1	0	1	0	1	0	0	0	1	1	0	0	0	0	0	1	1
K00078	DHDH	dihydrodiol dehydrogenase / D-xylose 1-dehydrogenase (NADP) [EC:1.3.1.20 1.1.1.179]	0	0	0	0	0	0	0	0	1	0	0	0	0	0	0	0	0	1	0	0	0	0	0	0	0	0	0	0	0	0	0	0	0	0	0	0	0	0	0	0	0	0	0	0	0	0	0
K00848	rhaB	rhamnulokinase [EC:2.7.1.5]	0	1	1	1	1	1	1	0	1	0	0	0	0	0	0	0	0	1	0	0	1	0	0	1	0	1	0	0	0	1	0	0	1	0	0	1	2	0	0	0	1	0	0	0	0	0	0
K00853	araB	L-ribulokinase [EC:2.7.1.16]	1	0	0	1	1	1	1	0	0	1	1	0	0	0	0	0	0	1	0	0	1	0	1	1	0	1	0	1	0	0	1	1	1	0	0	0	0	0	0	1	1	1	0	1	1	1	0
K00854	xylB, XYLB	xylulokinase [EC:2.7.1.17]	1	1	0	1	1	1	1	1	1	0	1	0	1	0	0	1	1	1	1	0	0	1	1	1	1	1	1	1	3	0	0	1	1	1	0	0	1	0	1	0	1	1	1	0	1	1	1
K00875	rbtK	D-ribulokinase [EC:2.7.1.47]	0	0	0	0	0	0	0	0	0	0	0	0	0	0	0	0	0	0	0	0	0	0	0	0	0	0	0	0	0	0	0	0	0	0	0	0	0	0	0	0	0	0	0	0	0	0	0
K00963	UGP2, galU, galF	UTP--glucose-1-phosphate uridylyltransferase [EC:2.7.7.9]	0	0	0	0	0	0	0	1	1	1	1	0	1	0	0	0	1	0	2	0	0	1	2	1	0	1	1	0	1	0	0	0	2	0	0	0	0	0	0	0	1	0	0	0	0	0	1
K01051	E3.1.1.11	pectinesterase [EC:3.1.1.11]	0	0	0	0	0	0	0	0	0	0	0	0	0	0	0	0	0	0	0	0	0	0	0	0	0	0	1	0	0	0	0	0	0	0	0	0	0	0	0	0	0	0	0	0	0	0	0
K01195	uidA, GUSB	beta-glucuronidase [EC:3.2.1.31]	1	1	0	1	1	0	1	0	1	0	0	0	1	0	0	0	0	1	0	0	0	0	0	0	0	0	0	0	0	0	0	0	0	0	0	0	0	0	0	0	0	0	0	0	0	0	0
K01629	rhaD	rhamnulose-1-phosphate aldolase [EC:4.1.2.19]	1	1	0	1	1	1	1	0	0	0	0	0	0	0	0	0	0	0	0	0	0	0	0	0	0	0	0	0	0	0	0	0	0	0	0	0	0	0	0	0	0	0	0	0	0	0	0
K01686	uxuA	mannonate dehydratase [EC:4.2.1.8]	0	0	0	0	0	0	0	0	1	0	0	0	0	0	0	0	1	1	1	0	0	0	0	0	0	0	0	0	1	1	0	0	1	0	1	0	0	0	1	0	1	0	0	0	3	2	1
K01728	pel	pectate lyase [EC:4.2.2.2]	0	0	0	0	0	0	0	0	0	0	0	0	0	0	0	0	0	0	0	0	0	1	0	0	0	0	0	0	0	0	0	0	0	0	0	0	0	0	0	0	0	0	0	0	0	0	0
K01730	ogl	oligogalacturonide lyase [EC:4.2.2.6]	0	0	0	1	1	0	1	0	0	0	0	0	0	1	0	1	1	0	1	0	0	0	0	0	0	0	2	1	0	2	0	0	1	0	1	0	0	0	1	0	1	0	0	0	0	2	0
K01804	araA	L-arabinose isomerase [EC:5.3.1.4]	0	0	0	0	0	0	0	0	0	0	0	0	0	1	1	0	2	1	1	0	1	0	0	2	0	0	2	2	3	2	0	0	1	0	0	0	0	1	1	0	0	0	0	1	0	1	0
K01805	xylA	xylose isomerase [EC:5.3.1.5]	0	0	0	0	0	0	0	0	2	0	1	0	0	1	0	0	1	2	1	1	0	0	1	1	0	0	2	0	1	2	0	0	2	0	0	1	1	0	1	0	2	0	1	0	0	1	1
K01812	uxaC	glucuronate isomerase [EC:5.3.1.12]	0	0	0	0	0	0	0	0	0	0	0	0	0	1	2	2	1	2	0	0	1	0	0	1	2	0	1	2	0	1	1	0	2	1	1	0	1	0	2	0	1	0	0	1	1	1	1
K01820	rhaA	L-rhamnose isomerase / sugar isomerase [EC:5.3.1.14 5.3.1.-]	0	0	0	0	0	0	0	0	0	0	0	0	0	0	1	0	0	0	0	0	0	0	0	0	0	0	0	0	1	0	0	0	1	0	0	0	0	0	0	0	0	0	0	0	1	0	0
K03077	araD, ulaF, sgaE, sgbE	L-ribulose-5-phosphate 4-epimerase [EC:5.1.3.4]	1	0	0	1	1	1	1	0	0	0	1	0	0	0	0	0	0	1	0	0	1	0	1	1	0	1	0	1	0	0	1	0	0	0	0	0	0	0	0	1	1	1	0	1	0	0	0
K03079	ulaE, sgaU, sgbU	L-ribulose-5-phosphate 3-epimerase [EC:5.1.3.22]	3	6	5	6	6	6	5	1	2	3	2	1	2	1	5	3	3	4	4	3	2	0	1	2	0	1	3	5	3	3	4	2	4	1	4	2	1	5	6	1	5	2	2	2	4	6	5
K08322	rspB	L-gulonate 5-dehydrogenase [EC:1.1.1.380]	0	1	0	1	0	1	1	0	0	0	0	0	0	0	0	0	0	0	1	0	0	0	0	0	0	0	0	0	0	0	0	0	0	0	0	0	0	0	0	0	0	0	0	0	0	0	0
K08323	rspA, manD	mannonate dehydratase [EC:4.2.1.8]	0	0	0	0	0	0	0	0	1	0	1	0	1	0	1	0	0	0	0	0	0	0	0	0	0	0	0	1	1	0	0	0	0	0	0	0	0	0	0	0	0	0	0	0	0	0	0
K09988	lyxA	D-lyxose ketol-isomerase [EC:5.3.1.15]	3	3	1	3	3	3	3	1	2	0	2	0	1	0	1	2	1	2	0	0	0	1	1	0	1	1	1	1	1	1	1	1	0	1	1	1	1	1	1	1	2	0	1	3	0	1	1
K13877	aldH	2,5-dioxopentanoate dehydrogenase [EC:1.2.1.26]	0	0	0	0	0	0	0	0	0	0	0	0	0	0	0	0	0	0	0	0	0	0	0	0	0	0	0	0	0	0	0	0	0	0	0	0	0	0	0	0	0	0	0	0	0	0	0
K16190	GLCAK	glucuronokinase [EC:2.7.1.43]	1	1	1	1	1	1	1	0	1	1	1	1	1	0	1	2	1	0	1	0	0	0	1	1	0	0	1	0	2	1	0	0	0	0	1	0	0	2	1	0	2	0	0	1	0	2	0
K16849	uxaA1	altronate dehydratase small subunit [EC:4.2.1.7]	0	0	0	0	0	0	0	0	0	0	0	0	0	0	0	0	0	0	0	0	0	0	0	0	0	0	0	0	1	0	1	0	0	0	0	0	0	1	0	0	0	0	0	0	0	0	0
K16850	uxaA2	altronate dehydratase large subunit [EC:4.2.1.7]	0	0	0	0	0	0	0	0	0	0	0	0	0	0	0	0	0	0	0	0	0	0	0	0	0	0	0	0	0	0	0	0	1	0	0	0	0	0	0	0	0	0	0	0	0	0	0
K17818	ARD1	D-arabinitol dehydrogenase (NADP+) [EC:1.1.1.287]	0	1	0	1	0	1	1	0	0	0	0	0	0	0	0	0	0	0	0	0	0	0	0	0	0	0	0	0	0	0	0	0	0	0	0	0	0	0	0	0	0	0	0	0	0	0	0
K18106	GAAA	D-galacturonate reductase [EC:1.1.1.-]	0	0	0	0	0	0	0	0	1	1	0	0	0	0	0	0	0	0	0	0	0	0	0	0	0	0	0	0	0	0	0	0	0	0	0	0	0	0	0	0	0	0	0	0	0	0	0
K21619	uxaE	tagaturonate epimerase [EC:5.1.2.7]	1	1	1	1	1	1	1	1	1	1	1	1	1	1	0	0	1	0	0	1	0	0	0	0	0	0	1	0	0	1	0	0	0	0	1	0	0	0	0	0	0	0	0	0	1	1	1
K22187	xylA	alpha-ketoglutaric semialdehyde dehydrogenase [EC:1.2.1.-]	0	0	0	0	0	0	0	0	1	0	1	0	0	0	0	0	0	0	0	0	0	0	0	1	0	0	0	0	0	0	0	0	0	0	0	0	0	0	0	0	0	0	0	0	0	0	0
K00033	PGD, gnd, gntZ	6-phosphogluconate dehydrogenase [EC:1.1.1.44 1.1.1.343]	2	1	1	1	1	2	1	1	1	0	0	1	1	1	2	1	1	1	1	1	0	0	0	0	0	0	1	1	2	0	0	0	1	0	0	0	0	0	1	0	0	0	0	0	0	1	0
K00036	G6PD, zwf	glucose-6-phosphate 1-dehydrogenase [EC:1.1.1.49 1.1.1.363]	1	1	1	1	1	1	1	1	0	0	0	0	0	1	1	1	1	1	1	1	0	0	0	0	0	0	1	1	1	0	0	0	1	0	0	0	0	0	1	0	0	0	0	0	0	1	0
K00615	E2.2.1.1, tktA, tktB	transketolase [EC:2.2.1.1]	2	3	3	2	2	2	2	2	2	2	1	1	3	1	4	1	4	2	3	1	1	1	0	4	1	1	3	4	4	1	2	1	2	2	1	0	2	0	2	1	1	3	0	4	3	3	2
K00616	E2.2.1.2, talA, talB	transaldolase [EC:2.2.1.2]	1	1	0	1	1	1	1	0	0	0	0	0	0	1	1	0	1	1	1	1	0	1	1	1	0	1	1	1	1	2	0	1	1	1	1	1	0	0	1	1	2	0	1	2	1	1	1
K00852	rbsK, RBKS	ribokinase [EC:2.7.1.15]	0	1	1	1	1	1	1	0	1	1	0	1	0	1	1	1	0	1	0	1	1	0	1	1	0	0	0	0	0	0	1	0	3	1	1	0	2	1	1	1	1	1	1	1	0	1	0
K00874	kdgK	2-dehydro-3-deoxygluconokinase [EC:2.7.1.45]	0	0	0	2	2	0	2	0	1	0	1	0	1	1	1	1	1	1	0	1	0	0	0	0	0	0	1	1	2	1	0	0	1	0	0	0	0	0	1	1	1	1	0	0	1	1	1
K00948	PRPS, prsA	ribose-phosphate pyrophosphokinase [EC:2.7.6.1]	2	2	1	4	2	2	3	1	2	2	2	1	2	1	1	1	2	1	2	1	1	1	1	1	2	1	2	1	2	1	0	1	3	1	1	0	1	0	2	1	1	1	0	1	1	2	1
K01053	E3.1.1.17, gnl, RGN	gluconolactonase [EC:3.1.1.17]	1	1	0	2	1	1	1	1	1	0	0	0	0	0	0	0	0	0	1	0	0	0	0	0	0	0	0	0	1	0	0	0	1	0	0	1	0	0	0	0	0	0	1	0	0	1	1
K01057	PGLS, pgl, devB	6-phosphogluconolactonase [EC:3.1.1.31]	0	0	0	0	0	0	0	1	1	0	1	0	1	0	1	1	1	1	1	1	0	0	0	0	0	0	1	1	0	0	0	0	0	0	0	0	0	0	1	0	0	0	0	0	0	1	0
K01619	deoC, DERA	deoxyribose-phosphate aldolase [EC:4.1.2.4]	2	2	2	2	2	2	2	3	2	1	1	1	2	1	0	1	1	1	1	1	0	1	0	1	0	0	1	0	1	1	0	0	1	0	1	0	0	0	1	0	0	0	0	0	1	2	1
K01621	xfp, xpk	xylulose-5-phosphate/fructose-6-phosphate phosphoketolase [EC:4.1.2.9 4.1.2.22]	0	0	0	0	0	0	0	0	0	0	0	0	0	0	0	0	0	0	0	0	0	0	0	0	0	0	0	0	0	0	0	0	0	0	0	0	0	0	1	0	0	0	0	0	0	0	0
K01625	eda	2-dehydro-3-deoxyphosphogluconate aldolase / (4S)-4-hydroxy-2-oxoglutarate aldolase [EC:4.1.2.14 4.1.3.42]	0	0	0	0	0	0	0	0	0	0	0	0	0	1	1	1	1	1	0	1	0	0	0	0	0	0	1	0	2	0	1	0	1	0	1	0	1	1	1	1	0	0	0	0	1	1	1
K01690	edd	phosphogluconate dehydratase [EC:4.2.1.12]	0	0	0	0	0	0	0	0	0	0	0	0	0	0	0	0	0	0	0	0	0	0	0	0	0	0	0	0	0	0	0	0	0	0	0	0	0	0	0	0	0	0	0	0	0	0	0
K01783	rpe, RPE	ribulose-phosphate 3-epimerase [EC:5.1.3.1]	0	0	0	0	0	0	0	0	0	0	0	0	0	0	1	1	1	1	1	1	0	0	1	1	0	0	1	1	0	1	0	0	2	1	0	0	1	1	1	1	1	1	0	0	1	1	1
K01808	rpiB	ribose 5-phosphate isomerase B [EC:5.3.1.6]	3	3	0	2	2	2	3	2	1	1	0	1	1	0	1	0	1	1	1	0	1	1	1	1	1	1	1	1	2	2	1	1	1	0	1	0	1	0	2	1	0	1	1	1	2	2	1
K01839	deoB	phosphopentomutase [EC:5.4.2.7]	0	0	0	0	0	0	0	0	0	0	0	0	0	1	0	1	1	0	1	1	0	1	0	0	0	0	1	0	1	0	0	0	1	0	1	0	0	0	1	0	0	0	0	0	2	1	0
K03738	aor	aldehyde:ferredoxin oxidoreductase [EC:1.2.7.5]	0	2	0	1	1	1	1	1	1	1	1	1	1	0	0	0	0	0	0	0	0	0	0	0	0	0	0	0	4	0	1	0	4	1	0	0	0	1	0	0	0	0	0	2	1	0	0
K07404	pgl	6-phosphogluconolactonase [EC:3.1.1.31]	0	0	0	0	0	0	0	0	0	0	0	0	0	0	0	0	0	0	0	0	0	0	0	0	0	0	0	0	1	0	0	0	0	0	0	0	0	0	0	0	0	0	0	0	0	0	0
K08093	hxlA	3-hexulose-6-phosphate synthase [EC:4.1.2.43]	1	1	1	1	1	1	1	1	1	1	0	0	1	1	1	1	1	1	1	1	1	1	1	1	1	1	1	1	0	1	0	0	1	1	0	1	0	0	1	0	1	0	1	2	1	1	1
K08094	hxlB	6-phospho-3-hexuloisomerase [EC:5.3.1.27]	1	1	1	1	1	1	1	1	1	1	0	1	0	1	1	1	1	1	1	1	0	1	1	1	0	1	1	1	0	1	0	1	1	1	1	0	0	0	1	1	1	1	1	1	1	1	1
K11529	gck, gckA, GLYCTK	glycerate 2-kinase [EC:2.7.1.165]	0	0	0	0	0	0	0	0	0	0	0	0	0	0	0	0	0	0	0	0	0	0	1	0	0	0	0	0	0	0	0	0	0	0	0	0	0	0	0	0	0	0	0	0	0	0	0
K13831	hps-phi	3-hexulose-6-phosphate synthase / 6-phospho-3-hexuloisomerase [EC:4.1.2.43 5.3.1.27]	1	1	2	1	1	1	1	2	1	1	0	0	1	1	1	1	1	1	1	1	1	1	1	1	1	1	1	1	0	1	0	1	1	1	1	1	0	0	1	1	1	1	1	1	1	1	1
K00806	uppS	undecaprenyl diphosphate synthase [EC:2.5.1.31]	1	1	1	1	1	1	1	1	1	1	0	0	1	0	1	1	1	1	0	1	1	1	1	1	0	1	1	1	1	1	1	1	1	1	1	0	0	0	1	1	1	1	0	1	1	1	1
K01000	mraY	phospho-N-acetylmuramoyl-pentapeptide-transferase [EC:2.7.8.13]	2	2	0	1	2	2	2	1	2	0	2	1	2	1	1	0	1	1	1	1	0	0	1	1	1	1	0	1	1	1	1	1	0	1	1	0	0	0	1	1	1	1	0	1	1	1	1
K02563	murG	UDP-N-acetylglucosamine--N-acetylmuramyl-(pentapeptide) pyrophosphoryl-undecaprenol N-acetylglucosamine transferase [EC:2.4.1.227]	0	1	0	1	2	0	1	1	1	0	0	0	1	1	1	0	1	1	1	1	1	1	1	1	0	1	1	1	1	1	1	1	1	1	0	0	1	0	1	0	1	1	1	1	1	1	1
K03587	ftsI	cell division protein FtsI (penicillin-binding protein 3) [EC:3.4.16.4]	1	1	1	1	0	1	2	0	1	1	1	1	1	0	0	1	1	1	1	0	0	1	1	1	0	0	1	0	1	1	1	0	1	1	1	1	0	0	1	1	1	1	1	1	1	1	1
K05364	pbpA	penicillin-binding protein A	0	0	0	0	0	0	0	0	0	0	0	0	0	0	1	0	1	1	1	1	0	0	0	0	0	0	1	1	0	1	1	1	1	1	0	1	0	0	1	1	1	1	1	0	1	0	0
K05366	mrcA	penicillin-binding protein 1A [EC:2.4.1.129 3.4.16.4]	1	1	0	1	1	1	1	0	1	1	1	1	1	1	1	1	1	1	1	1	1	1	1	1	0	1	1	1	2	0	1	1	1	1	0	1	1	1	1	1	1	1	0	0	1	1	1
K05367	pbpC	penicillin-binding protein 1C [EC:2.4.1.129]	0	0	0	0	0	0	0	0	0	0	0	0	0	0	0	0	0	0	0	0	0	0	0	0	0	0	0	0	1	0	0	0	0	0	0	0	0	0	0	0	0	0	0	0	0	0	0
K05515	mrdA	penicillin-binding protein 2 [EC:3.4.16.4]	1	1	0	1	1	1	1	1	1	0	1	1	1	0	1	0	1	1	1	1	1	1	1	1	1	1	1	1	0	1	1	1	1	1	1	0	1	1	1	1	1	1	0	1	1	1	1
K06153	bacA	undecaprenyl-diphosphatase [EC:3.6.1.27]	2	1	0	1	1	1	1	1	1	0	0	2	0	0	1	1	1	1	1	1	1	1	1	1	0	1	1	1	2	1	0	1	1	1	1	0	0	0	1	1	0	1	0	1	2	1	1
K07009	gatD	lipid II isoglutaminyl synthase (glutamine-hydrolysing) [EC:6.3.5.13]	0	0	0	0	0	0	0	0	0	0	0	0	0	0	0	0	0	0	0	0	0	0	0	0	0	0	0	0	1	0	0	0	0	0	0	0	0	0	0	0	0	0	0	0	0	0	0
K07258	dacC, dacA, dacD	serine-type D-Ala-D-Ala carboxypeptidase (penicillin-binding protein 5/6) [EC:3.4.16.4]	1	1	1	1	1	1	1	0	1	1	0	0	1	0	1	1	1	1	1	1	1	1	0	0	0	0	1	1	1	1	0	0	1	0	1	0	0	0	1	0	0	0	0	0	1	1	1
K07259	dacB	serine-type D-Ala-D-Ala carboxypeptidase/endopeptidase (penicillin-binding protein 4) [EC:3.4.16.4 3.4.21.-]	0	0	0	0	0	0	0	0	0	0	0	0	0	1	1	1	1	1	0	1	1	0	1	0	1	0	1	1	1	0	0	1	0	1	0	0	1	1	1	1	1	1	0	1	0	1	2
K19302	bcrC	undecaprenyl-diphosphatase [EC:3.6.1.27]	0	0	0	0	0	0	0	0	1	1	0	0	1	1	1	1	1	0	1	0	0	1	1	2	1	2	0	1	0	1	0	2	2	1	0	0	1	0	2	0	1	1	0	0	1	0	0
K21469	pbp4b	serine-type D-Ala-D-Ala carboxypeptidase [EC:3.4.16.4]	0	0	0	0	0	0	0	0	0	0	0	0	0	0	1	0	0	0	1	0	0	0	0	0	0	0	0	1	0	0	0	0	1	0	0	0	0	0	0	0	0	0	0	0	0	0	0
K00477	PHYH	phytanoyl-CoA hydroxylase [EC:1.14.11.18]	0	0	0	0	0	0	0	0	0	0	0	0	0	0	0	0	0	0	0	0	0	0	0	0	0	0	0	0	0	0	0	0	0	0	0	0	0	0	0	0	0	0	0	0	0	0	0
K04565	SOD1	superoxide dismutase, Cu-Zn family [EC:1.15.1.1]	0	0	0	0	0	0	0	0	0	0	0	0	0	0	0	0	0	0	0	0	0	0	0	0	0	0	0	0	0	0	0	0	0	0	0	0	0	0	0	0	0	0	0	0	0	0	0
K06998	phzF	trans-2,3-dihydro-3-hydroxyanthranilate isomerase [EC:5.3.3.17]	0	0	0	0	0	0	0	0	0	0	0	0	0	0	0	0	0	0	0	0	0	0	0	0	0	0	0	0	0	0	0	0	0	0	0	0	0	0	0	0	0	0	0	0	0	0	0
K00074	paaH, hbd, fadB, mmgB	3-hydroxybutyryl-CoA dehydrogenase [EC:1.1.1.157]	0	0	0	0	0	0	0	0	0	0	0	0	0	0	0	0	0	0	0	0	0	1	0	0	0	0	0	0	0	0	1	0	0	0	1	0	0	0	1	0	0	0	0	1	1	0	0
K00500	phhA, PAH	phenylalanine-4-hydroxylase [EC:1.14.16.1]	0	0	0	0	0	0	0	0	0	0	0	0	0	0	0	0	0	0	0	0	0	0	0	0	0	0	0	0	0	0	0	0	0	0	0	0	0	0	0	0	0	0	0	0	0	0	0
K01666	mhpE	4-hydroxy 2-oxovalerate aldolase [EC:4.1.3.39]	1	1	0	1	1	1	1	0	0	0	0	0	0	0	0	0	0	0	0	0	0	0	0	0	0	0	0	0	0	0	0	0	0	0	0	0	0	0	0	0	0	0	0	0	0	0	0
K01912	paaK	phenylacetate-CoA ligase [EC:6.2.1.30]	0	0	0	1	1	0	0	2	3	0	3	0	3	3	6	3	4	3	3	2	2	3	3	1	3	1	3	5	0	3	0	3	6	0	3	0	3	2	3	2	3	2	0	3	4	4	3
K02614	paaI	acyl-CoA thioesterase [EC:3.1.2.-]	0	0	0	0	0	0	0	0	0	0	0	0	1	0	0	0	0	0	0	0	0	0	0	0	0	0	0	0	0	0	0	0	0	0	0	0	0	0	1	0	0	0	0	0	0	0	0
K03782	katG	catalase-peroxidase [EC:1.11.1.21]	0	0	0	0	0	0	0	1	0	0	0	0	0	0	0	0	0	0	0	0	0	0	0	0	0	0	0	0	0	0	0	0	0	0	0	0	0	0	0	0	0	0	0	0	0	0	0
K00014	aroE	shikimate dehydrogenase [EC:1.1.1.25]	0	0	0	0	0	0	0	0	0	0	0	0	0	0	1	0	1	1	1	0	0	1	1	2	1	0	1	1	2	1	0	1	1	0	1	0	1	0	1	0	1	0	0	1	1	1	1
K00766	trpD	anthranilate phosphoribosyltransferase [EC:2.4.2.18]	1	1	1	1	2	1	1	1	0	1	0	1	0	0	1	0	1	1	1	0	1	0	1	1	1	1	1	2	0	1	1	1	1	1	1	0	1	0	1	0	1	1	0	1	1	1	1
K00800	aroA	3-phosphoshikimate 1-carboxyvinyltransferase [EC:2.5.1.19]	1	1	0	1	1	1	1	0	1	1	1	1	1	0	1	0	1	1	1	2	0	1	1	0	0	0	2	2	0	1	0	1	1	1	1	0	0	0	1	0	1	1	1	1	1	1	1
K00891	aroK, aroL	shikimate kinase [EC:2.7.1.71]	0	0	0	0	0	0	0	0	0	0	0	0	0	0	1	1	1	1	1	1	1	0	1	1	1	2	1	1	1	1	1	1	0	1	1	0	1	1	1	1	1	1	0	1	0	1	1
K01609	trpC	indole-3-glycerol phosphate synthase [EC:4.1.1.48]	1	1	1	1	1	1	1	0	0	0	0	0	0	0	1	0	1	1	1	0	1	0	0	1	0	1	0	1	0	1	1	1	1	1	0	0	1	0	1	0	1	1	0	1	0	1	1
K01626	E2.5.1.54, aroF, aroG, aroH	3-deoxy-7-phosphoheptulonate synthase [EC:2.5.1.54]	0	0	0	0	0	0	0	0	0	0	0	0	0	0	0	0	0	0	0	0	0	0	0	0	0	0	0	0	0	0	0	0	0	0	0	0	0	0	0	0	0	0	0	0	0	0	0
K01657	trpE	anthranilate synthase component I [EC:4.1.3.27]	1	2	1	1	1	2	2	1	0	1	0	1	1	0	1	0	2	1	0	1	1	1	1	0	0	2	2	0	3	1	1	1	2	0	1	1	1	0	1	1	2	2	0	2	2	1	1
K01658	trpG	anthranilate synthase component II [EC:4.1.3.27]	1	1	0	1	1	1	1	0	0	1	0	0	0	0	1	0	1	1	1	0	1	1	2	0	2	2	1	1	2	2	0	1	1	1	2	1	0	0	1	1	2	2	0	2	2	1	2
K01735	aroB	3-dehydroquinate synthase [EC:4.2.3.4]	1	1	0	0	0	0	1	0	1	0	0	0	0	0	1	1	1	1	1	1	1	1	1	1	1	1	1	1	0	1	1	1	1	1	0	1	2	1	1	0	1	1	0	1	1	1	1
K01736	aroC	chorismate synthase [EC:4.2.3.5]	1	1	1	1	1	1	1	0	2	1	1	1	1	0	1	1	1	1	1	1	1	1	1	1	2	1	1	1	2	1	1	1	1	1	1	0	1	1	1	1	1	1	0	1	1	1	1
K01817	trpF	phosphoribosylanthranilate isomerase [EC:5.3.1.24]	2	2	1	2	2	2	2	2	1	2	1	2	2	0	0	0	0	0	0	0	0	0	0	0	0	0	0	0	1	3	3	2	3	1	1	1	2	1	2	0	4	2	2	3	2	2	3
K03786	aroQ, qutE	3-dehydroquinate dehydratase II [EC:4.2.1.10]	1	1	0	1	1	1	1	1	1	1	1	0	1	0	1	1	0	1	1	0	1	1	1	1	1	1	1	1	1	1	1	1	1	2	0	1	0	0	1	0	1	1	1	0	1	1	1
K03856	AROA2, aroA	3-deoxy-7-phosphoheptulonate synthase [EC:2.5.1.54]	1	1	1	1	1	1	1	0	1	0	1	0	0	0	1	0	2	2	1	1	1	1	0	0	0	1	2	1	2	2	0	1	2	1	2	1	1	0	2	1	2	1	1	0	1	2	1
K04517	tyrA2	prephenate dehydrogenase [EC:1.3.1.12]	0	0	0	0	0	0	0	0	0	0	0	0	0	0	1	0	1	1	1	0	1	1	0	0	0	0	1	1	0	1	0	1	1	1	0	1	0	0	1	0	1	1	1	1	1	1	1
K04518	pheA2	prephenate dehydratase [EC:4.2.1.51]	1	1	0	1	1	1	1	0	1	1	1	1	1	0	1	1	1	1	0	0	0	1	0	1	1	1	0	1	1	1	1	1	1	0	1	1	1	2	1	1	1	1	1	1	1	1	1
K11646	K11646	3-dehydroquinate synthase II [EC:1.4.1.24]	1	1	1	1	1	1	1	0	1	1	1	1	0	0	2	0	0	0	0	1	0	1	0	0	0	0	1	1	0	0	0	0	0	0	0	0	0	0	0	0	0	0	0	0	1	0	0
K13829	aroKB	shikimate kinase / 3-dehydroquinate synthase [EC:2.7.1.71 4.2.3.4]	0	0	0	0	0	0	0	0	0	0	0	0	0	0	1	1	1	1	1	1	1	0	1	1	1	1	1	1	0	1	1	1	0	1	0	0	0	1	1	0	1	1	0	1	0	1	1
K14170	pheA	chorismate mutase / prephenate dehydratase [EC:5.4.99.5 4.2.1.51]	1	1	0	1	1	1	1	0	1	1	1	1	1	0	1	1	1	1	0	0	0	1	0	1	1	1	0	1	1	1	1	1	1	0	1	1	1	2	1	1	1	1	1	1	1	1	1
K00588	E2.1.1.104	caffeoyl-CoA O-methyltransferase [EC:2.1.1.104]	0	0	0	0	1	0	0	0	0	0	0	0	0	0	0	0	0	0	0	0	0	0	0	0	0	0	0	0	0	0	0	0	0	0	0	0	0	0	0	0	0	0	0	0	0	0	0
K03823	pat, bar	phosphinothricin acetyltransferase [EC:2.3.1.183]	0	0	0	0	0	0	0	0	0	0	0	0	0	0	0	0	0	0	0	0	0	0	0	0	0	0	0	0	0	0	0	0	0	0	0	0	0	0	0	0	0	0	0	0	0	0	0
K05306	phnX	phosphonoacetaldehyde hydrolase [EC:3.11.1.1]	0	0	0	0	0	0	0	0	0	0	0	0	0	0	0	1	0	0	1	0	0	0	0	0	0	0	0	0	0	0	0	0	0	0	0	0	0	0	1	0	0	0	0	0	0	1	0
K06167	phnP	phosphoribosyl 1,2-cyclic phosphate phosphodiesterase [EC:3.1.4.55]	0	0	0	0	0	0	0	0	0	0	0	0	0	1	1	1	1	1	1	0	0	1	1	0	0	0	1	2	0	0	1	0	0	0	1	1	0	1	1	0	1	0	0	1	2	1	0
K09994	phnO	(aminoalkyl)phosphonate N-acetyltransferase [EC:2.3.1.280]	0	0	0	0	0	0	0	1	0	0	0	0	0	0	0	0	0	0	0	0	0	0	0	0	0	0	0	0	0	0	0	0	0	0	0	0	0	0	0	0	0	0	0	0	0	0	0
K19670	phnA	phosphonoacetate hydrolase [EC:3.11.1.2]	0	0	0	0	0	0	0	0	0	0	0	0	0	0	0	0	0	0	0	0	0	0	0	0	0	0	0	0	0	0	0	0	0	0	0	0	0	0	0	0	1	0	0	1	1	0	0
K02806	ptsN	nitrogen PTS system EIIA component [EC:2.7.1.-]	0	0	0	0	0	0	0	0	0	0	0	0	0	0	0	0	0	0	0	0	0	0	0	0	0	0	0	0	0	0	0	0	0	0	0	0	0	0	0	0	0	0	0	0	0	0	0
K02635	petB	cytochrome b6	0	0	0	0	0	0	0	0	0	0	0	0	0	0	0	0	0	0	0	0	0	0	0	0	0	0	0	0	1	0	0	0	0	0	0	0	0	0	0	0	0	0	0	0	0	0	0
K02636	petC	cytochrome b6-f complex iron-sulfur subunit [EC:7.1.1.6]	0	0	0	2	2	0	0	0	0	0	0	0	0	0	0	0	0	0	0	0	0	0	0	0	0	0	0	0	0	0	0	0	0	0	0	0	0	0	0	0	0	0	0	0	0	0	0
K02288	cpcE	phycocyanobilin lyase subunit alpha [EC:4.4.1.32]	0	0	0	0	0	0	0	0	0	0	0	0	0	0	0	0	0	0	0	0	0	0	0	0	0	0	0	0	0	0	0	0	0	0	0	0	0	0	0	0	0	0	0	0	1	0	0
K02289	cpcF	phycocyanobilin lyase subunit beta [EC:4.4.1.32]	0	0	0	0	1	0	1	0	0	0	0	0	0	1	2	1	1	0	1	1	0	2	1	1	0	1	1	3	0	1	1	1	1	0	1	1	0	2	1	0	1	1	1	0	2	1	1
K05384	cpeU, mpeU	bilin biosynthesis protein	0	0	0	0	0	0	0	0	0	0	0	0	0	0	1	0	0	0	0	0	0	0	0	0	0	0	0	0	0	0	0	0	0	0	0	0	0	0	0	1	0	0	0	0	0	0	0
K05386	cpeZ	bilin biosynthesis protein	0	0	0	0	1	0	1	0	0	0	0	0	0	0	0	0	0	0	0	0	0	0	0	0	0	0	0	0	0	0	0	0	0	0	0	0	0	0	0	0	0	0	0	0	0	0	0
K02358	tuf, TUFM	elongation factor Tu	0	0	0	0	0	0	0	2	0	0	1	0	0	0	0	0	1	0	1	0	0	0	0	1	0	0	1	1	0	0	0	0	0	0	1	1	0	0	0	0	0	0	0	0	1	1	1
K17686	copA, ctpA, ATP7	P-type Cu+ transporter [EC:7.2.2.8]	1	2	1	2	2	2	1	0	1	1	0	1	0	0	0	0	0	1	0	0	1	1	1	0	0	0	1	1	1	0	0	0	0	0	0	1	1	0	1	0	1	0	0	1	1	0	0
K17947	wbiB	dTDP-L-rhamnose 4-epimerase [EC:5.1.3.25]	0	0	0	0	0	0	0	0	0	0	0	0	0	0	0	0	0	0	0	0	0	0	0	0	0	0	0	0	0	0	0	0	0	0	0	1	0	0	0	0	0	0	0	0	0	0	0
K00230	hemG	menaquinone-dependent protoporphyrinogen oxidase [EC:1.3.5.3]	0	0	0	0	0	0	0	0	0	0	0	0	0	0	0	1	1	1	1	0	0	0	0	0	0	0	1	0	0	0	0	0	0	0	0	0	0	0	2	0	0	1	0	0	0	3	0
K00231	PPOX, hemY	protoporphyrinogen/coproporphyrinogen III oxidase [EC:1.3.3.4 1.3.3.15]	0	0	0	0	0	0	0	0	0	0	0	0	0	0	0	0	1	0	1	0	0	0	0	0	0	1	0	0	0	0	0	0	0	0	0	0	0	0	0	0	0	0	0	0	0	0	0
K00768	E2.4.2.21, cobU, cobT	nicotinate-nucleotide--dimethylbenzimidazole phosphoribosyltransferase [EC:2.4.2.21]	1	1	1	0	1	2	1	0	0	0	0	0	0	0	1	0	0	1	0	0	0	0	0	0	0	0	0	1	0	0	0	0	0	0	0	0	0	0	0	0	0	0	0	0	0	0	0
K00798	MMAB, pduO	cob(I)alamin adenosyltransferase [EC:2.5.1.17]	0	0	0	0	0	0	0	0	0	0	0	0	0	0	0	0	0	0	0	0	0	0	0	0	0	0	0	0	0	0	0	0	0	0	0	0	0	0	0	0	0	0	0	0	0	0	0
K01599	hemE, UROD	uroporphyrinogen decarboxylase [EC:4.1.1.37]	0	0	0	0	0	0	0	0	0	0	0	0	0	0	0	0	0	0	0	0	0	0	0	0	0	0	0	0	1	0	1	0	1	0	0	0	0	0	0	0	0	0	0	0	0	0	0
K01698	hemB, ALAD	porphobilinogen synthase [EC:4.2.1.24]	1	1	1	1	1	1	1	1	0	0	0	0	0	0	0	0	0	0	0	0	0	0	0	0	0	0	0	0	2	0	0	0	2	0	0	0	0	0	0	0	0	0	0	0	0	0	0
K01719	hemD, UROS	uroporphyrinogen-III synthase [EC:4.2.1.75]	1	1	0	1	1	1	1	0	0	0	0	0	0	0	0	0	0	0	0	0	0	0	0	0	0	0	0	0	1	0	0	0	1	0	0	0	0	0	0	0	0	0	0	0	0	0	0
K01749	hemC, HMBS	hydroxymethylbilane synthase [EC:2.5.1.61]	1	1	1	1	1	1	1	1	0	0	0	0	0	0	0	0	0	0	0	0	0	0	0	0	0	0	0	0	1	0	0	0	1	0	0	0	0	0	0	0	0	0	0	0	0	0	0
K01845	hemL	glutamate-1-semialdehyde 2,1-aminomutase [EC:5.4.3.8]	1	1	0	1	1	3	1	1	0	0	0	0	0	1	1	0	1	0	1	0	1	1	3	2	0	1	2	2	3	1	0	1	2	0	0	0	0	1	1	0	0	2	0	1	2	1	0
K01885	EARS, gltX	glutamyl-tRNA synthetase [EC:6.1.1.17]	1	1	1	1	1	1	1	2	0	1	0	0	1	0	1	1	1	1	1	1	0	1	1	0	0	0	1	1	1	1	0	0	1	0	1	0	0	0	1	0	1	1	1	1	1	1	1
K02224	cobB-cbiA	cobyrinic acid a,c-diamide synthase [EC:6.3.5.9 6.3.5.11]	0	0	0	0	0	0	0	0	0	0	0	0	0	0	0	0	0	0	0	0	0	0	0	0	0	0	0	0	0	0	0	0	0	0	0	0	0	0	0	0	0	0	0	0	0	0	0
K02226	cobC, phpB	alpha-ribazole phosphatase [EC:3.1.3.73]	0	2	0	2	1	1	2	1	0	0	0	0	1	0	0	0	0	0	0	0	0	0	0	1	0	0	0	0	0	0	0	0	0	0	0	0	0	0	0	1	0	0	0	0	1	0	0
K02227	cbiB, cobD	adenosylcobinamide-phosphate synthase [EC:6.3.1.10]	0	0	0	0	0	0	0	0	0	0	0	0	0	0	0	0	0	1	0	0	0	0	0	0	0	0	0	0	0	0	0	0	0	0	0	0	0	0	0	0	0	0	0	0	0	0	0
K02231	cobP, cobU	adenosylcobinamide kinase / adenosylcobinamide-phosphate guanylyltransferase [EC:2.7.1.156 2.7.7.62]	1	1	1	0	1	1	1	0	0	0	0	0	0	0	1	0	0	1	0	0	0	0	0	0	0	0	0	1	0	0	0	0	1	0	0	0	0	0	0	0	0	0	0	0	0	0	0
K02233	E2.7.8.26, cobS, cobV	adenosylcobinamide-GDP ribazoletransferase [EC:2.7.8.26]	1	1	1	0	1	1	1	0	0	0	0	0	0	0	1	0	0	2	0	0	0	0	0	0	0	0	0	1	0	0	0	0	1	0	0	0	0	0	0	0	0	0	0	0	0	0	0
K02303	cobA	uroporphyrin-III C-methyltransferase [EC:2.1.1.107]	1	1	1	1	1	1	1	0	0	0	0	0	0	0	0	0	0	0	0	0	0	0	0	0	0	0	0	0	1	0	0	0	1	0	0	0	0	0	0	0	0	0	0	0	0	0	0
K02304	MET8	precorrin-2 dehydrogenase / sirohydrochlorin ferrochelatase [EC:1.3.1.76 4.99.1.4]	1	1	1	1	1	1	1	1	0	0	0	0	0	0	0	0	0	0	0	0	0	0	0	0	0	0	0	0	1	0	0	0	1	0	0	0	0	0	0	0	0	0	0	0	0	0	0
K02492	hemA	glutamyl-tRNA reductase [EC:1.2.1.70]	2	1	0	2	3	1	2	0	0	0	0	0	0	0	0	0	0	0	0	0	0	0	0	0	0	0	0	0	2	0	0	0	1	0	0	0	0	0	0	0	0	0	0	0	0	0	0
K02495	hemN, hemZ	oxygen-independent coproporphyrinogen III oxidase [EC:1.3.98.3]	0	1	0	1	0	1	1	0	1	0	0	0	0	1	0	1	0	1	0	0	0	0	0	0	0	0	1	1	1	1	0	0	0	0	0	0	0	0	1	0	0	0	0	0	0	0	1
K03594	bfr	bacterioferritin [EC:1.16.3.1]	0	0	0	0	0	0	0	0	0	0	0	0	0	0	0	0	0	0	0	0	0	0	0	0	0	0	0	0	0	0	0	0	1	0	0	0	0	0	0	0	0	0	0	0	0	0	0
K04034	bchE	anaerobic magnesium-protoporphyrin IX monomethyl ester cyclase [EC:1.21.98.3]	4	6	1	4	6	4	6	1	0	0	0	0	0	0	1	0	1	0	0	0	0	1	0	1	0	1	1	0	0	0	0	1	2	0	0	0	0	0	1	0	1	0	0	0	1	0	0
K04720	cobD	threonine-phosphate decarboxylase [EC:4.1.1.81]	0	0	0	0	0	0	0	0	0	0	0	0	0	0	0	0	0	0	0	0	0	0	0	0	0	0	0	0	0	0	0	0	0	0	0	0	0	0	0	0	0	0	0	0	0	0	0
K11337	bchC	bacteriochlorophyllide a dehydrogenase [EC:1.1.1.396]	0	0	0	0	0	0	0	0	0	0	0	0	0	1	1	0	1	0	1	0	1	0	1	2	0	1	0	1	0	0	0	1	0	0	0	0	0	1	2	0	1	1	0	0	0	1	1
K13542	cobA-hemD	uroporphyrinogen III methyltransferase / synthase [EC:2.1.1.107 4.2.1.75]	1	1	0	1	1	1	1	0	0	0	0	0	0	0	0	0	0	0	0	0	0	0	0	0	0	0	0	0	1	0	0	0	1	0	0	0	0	0	0	0	0	0	0	0	0	0	0
K19221	cobA, btuR	cob(I)alamin adenosyltransferase [EC:2.5.1.17]	0	1	0	1	1	1	1	1	1	1	1	1	1	0	1	0	1	1	2	1	0	2	0	1	1	1	1	1	0	1	1	0	0	0	1	0	0	1	1	1	1	1	0	1	3	1	2
K22225	ahbAB	siroheme decarboxylase [EC:4.1.1.111]	1	1	0	0	1	1	1	1	0	0	0	0	0	0	0	0	0	0	0	0	0	0	0	0	0	0	0	0	1	0	0	0	1	0	0	0	0	0	0	0	0	0	0	0	0	0	0
K22226	ahbC	Fe-coproporphyrin III synthase	0	0	1	1	1	1	1	0	0	0	0	0	0	0	0	0	0	0	0	0	0	0	0	0	0	0	0	0	0	0	0	0	1	0	0	0	0	0	0	0	0	0	0	0	0	0	0
K22227	ahbD	AdoMet-dependent heme synthase [EC:1.3.98.6]	1	2	0	2	2	0	2	0	0	0	0	0	0	0	0	0	0	0	0	0	0	0	0	0	0	0	0	0	1	0	0	0	1	0	0	0	0	0	0	0	0	0	0	0	0	0	0
K01442	cbh	choloylglycine hydrolase [EC:3.5.1.24]	0	0	0	0	0	0	0	0	1	0	1	0	0	0	0	0	0	0	1	0	0	0	0	0	0	0	0	0	0	1	0	0	0	0	0	0	0	0	0	0	0	0	0	0	1	1	0
K01720	prpD	2-methylcitrate dehydratase [EC:4.2.1.79]	0	0	0	0	0	0	0	0	0	0	0	0	0	0	0	0	0	0	0	0	0	0	0	0	0	0	0	0	0	0	0	0	0	0	0	0	0	0	0	0	0	0	0	0	0	0	0
K03417	prpB	methylisocitrate lyase [EC:4.1.3.30]	0	0	0	0	0	0	0	0	0	0	0	0	0	0	0	0	0	0	0	0	0	0	0	0	0	0	0	0	0	0	0	0	0	0	0	0	0	0	0	0	0	0	0	0	0	0	0
K18471	ydjG	methylglyoxal reductase [EC:1.1.1.-]	0	0	0	0	0	0	0	0	0	0	0	0	0	0	0	0	0	0	0	0	0	0	0	0	0	0	0	0	0	0	0	0	0	0	0	0	0	0	0	1	0	0	0	0	0	0	0
K13527	mpa	proteasome-associated ATPase	0	0	0	0	0	0	0	0	0	0	0	0	0	0	0	0	0	0	0	0	0	0	0	0	0	0	0	0	0	0	0	0	0	0	0	0	0	0	0	0	0	0	0	0	0	0	0
K03072	secD	preprotein translocase subunit SecD	0	0	0	1	1	0	1	0	1	1	0	1	1	0	0	0	0	0	0	0	0	0	0	0	0	0	0	0	0	1	0	0	1	1	0	0	0	0	0	0	1	0	0	1	0	0	0
K03074	secF	preprotein translocase subunit SecF	0	0	0	0	0	0	0	0	0	0	0	0	0	1	1	0	1	0	1	1	1	1	0	1	0	1	1	1	1	1	0	1	1	1	1	1	0	1	1	0	1	1	1	1	1	0	1
K03100	lepB	signal peptidase I [EC:3.4.21.89]	1	2	2	2	2	1	2	2	2	2	2	2	2	1	2	1	2	1	2	2	1	0	0	1	1	1	1	3	4	1	1	1	3	0	2	1	1	1	2	1	1	0	0	1	1	2	1
K03101	lspA	signal peptidase II [EC:3.4.23.36]	2	2	1	2	2	2	2	2	2	2	2	2	2	1	1	1	1	1	1	1	0	1	1	1	1	1	1	1	0	1	1	1	2	1	1	1	1	1	1	1	1	0	1	1	1	1	1
K03116	tatA	sec-independent protein translocase protein TatA	0	1	0	2	2	1	1	0	1	1	1	1	1	1	1	1	1	2	0	0	0	1	0	1	0	0	1	2	2	1	0	1	1	0	1	0	0	1	1	1	1	2	0	1	1	0	1
K03118	tatC	sec-independent protein translocase protein TatC	0	1	1	1	1	1	1	0	1	1	1	0	1	0	1	0	1	1	1	2	0	2	1	0	0	1	1	1	1	1	0	1	1	0	1	0	0	0	1	0	1	0	1	1	1	1	1
K13280	SEC11, sipW	signal peptidase I [EC:3.4.21.89]	0	0	0	0	0	0	0	0	0	0	0	0	0	0	0	0	0	1	0	0	0	0	0	0	0	0	0	0	0	0	0	0	0	0	0	0	0	0	0	0	0	0	0	0	0	0	0
K04079	HSP90A, htpG	molecular chaperone HtpG	0	0	0	0	0	0	0	0	0	0	0	0	0	0	0	0	0	0	0	1	0	1	0	0	0	0	0	0	0	0	0	0	0	0	2	0	0	0	0	0	0	0	0	0	1	2	0
K13993	HSP20	HSP20 family protein	1	1	1	2	2	1	2	2	2	2	2	2	2	0	4	0	3	1	4	1	0	1	1	2	1	3	3	3	1	2	1	1	4	3	2	1	2	1	4	1	2	2	1	2	1	5	1
K00073	allD	ureidoglycolate dehydrogenase (NAD+) [EC:1.1.1.350]	0	0	0	1	1	0	1	1	0	0	0	0	0	0	0	0	0	0	0	0	0	0	1	0	0	0	0	0	0	0	0	0	0	0	0	0	0	0	0	0	0	0	0	0	0	0	0
K00088	IMPDH, guaB	IMP dehydrogenase [EC:1.1.1.205]	0	0	0	0	0	0	0	0	0	0	0	0	0	1	1	1	1	1	1	1	0	1	1	1	1	1	1	0	1	2	1	1	1	1	1	1	1	0	1	1	1	1	1	1	1	1	1
K00525	E1.17.4.1A, nrdA, nrdE	ribonucleoside-diphosphate reductase alpha chain [EC:1.17.4.1]	1	1	1	1	1	1	1	2	1	1	0	1	2	1	1	0	1	1	1	1	1	1	1	0	1	1	1	1	1	1	0	1	1	1	1	1	0	0	1	2	1	1	1	1	1	1	1
K00526	E1.17.4.1B, nrdB, nrdF	ribonucleoside-diphosphate reductase beta chain [EC:1.17.4.1]	0	0	0	0	0	0	0	0	0	0	0	0	0	0	0	0	0	0	0	0	0	0	0	0	0	0	0	0	0	0	0	0	0	0	0	0	0	0	0	0	0	0	0	0	0	0	0
K00602	purH	phosphoribosylaminoimidazolecarboxamide formyltransferase / IMP cyclohydrolase [EC:2.1.2.3 3.5.4.10]	1	1	1	2	2	1	2	0	1	2	1	1	1	0	1	2	2	1	0	2	1	0	1	1	1	1	1	1	3	1	1	1	1	1	1	0	3	3	1	1	1	1	0	2	1	1	1
K00759	APRT, apt	adenine phosphoribosyltransferase [EC:2.4.2.7]	0	0	0	0	0	0	0	0	0	0	0	0	0	0	0	0	0	0	0	0	0	0	0	0	0	0	0	0	1	0	0	0	0	0	0	0	0	0	0	0	0	0	1	0	0	0	0
K00760	hprT, hpt, HPRT1	hypoxanthine phosphoribosyltransferase [EC:2.4.2.8]	0	1	0	1	0	1	1	0	1	1	1	1	1	0	1	2	1	1	0	1	1	1	1	2	1	1	1	1	1	0	1	1	1	1	1	1	1	1	1	1	1	1	1	1	1	1	1
K00764	purF, PPAT	amidophosphoribosyltransferase [EC:2.4.2.14]	2	1	1	1	1	1	1	1	1	1	1	1	1	1	1	1	1	1	1	1	1	1	1	1	1	1	1	1	2	1	1	1	1	1	1	0	1	0	1	1	1	1	1	1	1	1	1
K00939	adk, AK	adenylate kinase [EC:2.7.4.3]	1	1	0	1	1	1	1	2	1	1	1	1	1	1	1	1	1	1	1	1	1	1	0	1	1	1	1	1	0	1	2	2	1	1	1	1	1	1	1	0	1	1	1	0	1	1	1
K00940	ndk, NME	nucleoside-diphosphate kinase [EC:2.7.4.6]	0	0	0	0	0	0	0	0	0	0	0	0	0	0	0	0	0	0	1	0	0	0	0	0	0	0	0	0	0	1	0	0	1	0	0	1	0	0	1	0	0	0	1	0	0	1	1
K00942	E2.7.4.8, gmk	guanylate kinase [EC:2.7.4.8]	1	1	1	0	1	1	1	0	1	1	1	1	1	0	1	1	1	1	0	1	0	0	1	1	1	1	1	1	1	1	1	1	1	1	0	1	0	1	1	0	1	1	1	1	1	1	1
K00951	relA	GTP pyrophosphokinase [EC:2.7.6.5]	0	0	0	0	0	0	0	0	2	1	1	1	1	0	1	0	1	1	1	1	2	1	1	2	1	1	1	1	0	1	0	0	1	1	1	1	0	0	1	0	1	1	1	2	1	2	1
K00958	sat, met3	sulfate adenylyltransferase [EC:2.7.7.4]	1	1	1	1	1	1	1	1	1	1	0	0	1	1	0	0	1	1	1	0	0	0	0	1	0	1	1	1	0	1	0	0	1	0	1	0	1	1	1	0	1	0	0	2	0	1	1
K01081	E3.1.3.5	5'-nucleotidase [EC:3.1.3.5]	0	0	0	0	0	0	0	0	0	0	0	0	0	0	1	0	1	1	1	1	0	0	0	1	0	0	0	0	0	1	0	0	0	0	0	0	0	0	1	0	0	0	0	1	0	0	0
K01129	dgt	dGTPase [EC:3.1.5.1]	1	1	1	1	1	1	1	0	1	2	1	0	1	0	1	0	1	1	1	1	0	0	1	2	0	0	1	1	0	1	3	1	1	0	1	0	1	0	1	1	1	1	1	1	1	1	1
K01139	spoT	GTP diphosphokinase / guanosine-3',5'-bis(diphosphate) 3'-diphosphatase [EC:2.7.6.5 3.1.7.2]	0	1	0	1	1	1	1	0	0	0	0	0	0	0	0	0	0	0	0	0	0	0	0	0	0	0	0	0	0	0	0	0	0	0	0	0	0	0	0	1	0	0	0	0	0	0	0
K01239	iunH	purine nucleosidase [EC:3.2.2.1]	1	2	0	1	2	1	2	2	1	0	1	1	1	0	1	0	0	1	0	0	0	1	1	1	0	1	0	1	1	1	0	1	1	0	0	0	0	0	0	1	0	1	1	1	1	1	1
K01486	ade	adenine deaminase [EC:3.5.4.2]	0	0	0	0	0	0	0	0	0	0	0	0	0	2	0	0	0	0	0	1	0	0	0	0	0	0	0	0	0	0	0	0	1	0	0	1	0	0	0	0	0	0	0	0	0	0	0
K01515	nudF	ADP-ribose pyrophosphatase [EC:3.6.1.13]	1	1	1	1	1	1	1	0	1	1	1	1	1	0	2	0	1	1	1	0	0	0	1	1	1	0	0	0	2	1	0	0	1	1	1	0	1	0	1	1	1	0	0	1	0	1	0
K01517	ADPRM	manganese-dependent ADP-ribose/CDP-alcohol diphosphatase [EC:3.6.1.13 3.6.1.16 3.6.1.53]	1	1	1	2	2	1	2	0	1	0	0	0	1	0	0	0	0	0	0	0	0	0	0	0	0	0	0	0	0	0	0	0	0	0	0	0	0	0	0	0	0	0	0	0	0	0	0
K01524	ppx-gppA	exopolyphosphatase / guanosine-5'-triphosphate,3'-diphosphate pyrophosphatase [EC:3.6.1.11 3.6.1.40]	0	0	0	0	0	0	0	0	0	0	0	0	0	0	0	1	1	1	0	0	0	1	0	0	0	0	1	0	0	0	0	0	1	0	1	0	0	0	0	0	0	0	0	0	0	1	0
K01588	purE	5-(carboxyamino)imidazole ribonucleotide mutase [EC:5.4.99.18]	1	1	0	1	0	1	1	1	0	0	0	0	1	0	1	1	1	1	1	1	1	0	1	1	1	1	0	1	1	1	1	1	1	1	1	1	1	0	1	1	1	1	1	1	1	1	1
K01589	purK	5-(carboxyamino)imidazole ribonucleotide synthase [EC:6.3.4.18]	0	0	0	0	0	0	0	0	0	0	0	0	0	0	0	0	0	0	0	0	0	0	0	0	0	0	0	0	0	0	0	0	0	0	0	0	0	0	0	0	0	0	0	0	0	0	0
K01756	purB, ADSL	adenylosuccinate lyase [EC:4.3.2.2]	1	1	0	1	1	0	1	1	1	0	0	0	0	0	0	0	1	1	1	0	0	0	1	1	0	1	0	1	0	1	0	1	2	1	1	0	0	0	1	1	1	0	1	1	1	1	1
K01768	E4.6.1.1	adenylate cyclase [EC:4.6.1.1]	0	0	0	0	0	0	0	0	0	0	0	0	0	2	3	0	2	5	2	3	1	4	4	2	1	2	3	2	2	4	1	2	4	3	3	1	2	2	0	0	3	3	1	3	5	3	1
K01923	purC	phosphoribosylaminoimidazole-succinocarboxamide synthase [EC:6.3.2.6]	0	1	0	1	1	2	1	0	1	1	0	1	1	1	1	1	1	1	1	0	0	0	1	2	1	1	1	0	1	0	1	1	1	1	1	1	1	1	1	1	1	1	0	1	1	1	1
K01933	purM	phosphoribosylformylglycinamidine cyclo-ligase [EC:6.3.3.1]	1	1	1	1	1	1	1	0	1	1	1	1	1	1	1	0	1	1	1	1	1	1	1	1	1	1	1	1	1	2	1	1	1	1	1	0	1	0	1	2	1	1	0	1	1	1	1
K01939	purA, ADSS	adenylosuccinate synthase [EC:6.3.4.4]	1	1	1	1	1	1	1	1	1	0	0	1	2	0	1	0	1	1	1	1	1	1	1	2	1	1	1	1	1	2	2	1	1	1	0	1	1	2	1	1	1	2	1	1	1	1	1
K01945	purD	phosphoribosylamine---glycine ligase [EC:6.3.4.13]	1	1	0	2	1	1	1	1	1	0	1	0	1	1	1	1	1	1	1	1	1	0	1	1	1	1	0	1	2	1	0	1	1	1	1	1	1	0	1	1	1	1	1	1	1	1	1
K01951	guaA, GMPS	GMP synthase (glutamine-hydrolysing) [EC:6.3.5.2]	1	1	1	1	1	1	1	0	1	1	2	1	1	0	2	2	3	2	0	0	1	1	1	2	3	2	2	3	1	2	1	3	1	1	1	1	2	3	1	1	2	1	1	2	1	1	1
K02428	rdgB	XTP/dITP diphosphohydrolase [EC:3.6.1.66]	1	1	1	1	1	1	1	0	1	1	1	1	1	0	1	0	1	1	1	0	1	1	0	0	0	1	1	1	1	1	1	1	0	2	1	0	0	1	1	0	1	1	0	1	1	1	1
K03651	cpdA	3',5'-cyclic-AMP phosphodiesterase [EC:3.1.4.53]	0	0	0	2	1	0	1	0	0	0	0	0	0	1	2	2	1	2	2	0	1	0	1	0	0	0	1	5	0	0	1	0	1	0	0	0	0	0	3	0	0	0	0	0	0	1	0
K03787	surE	5'-nucleotidase [EC:3.1.3.5]	0	1	0	1	1	1	1	0	1	1	0	1	1	0	1	0	1	1	1	1	0	1	0	1	1	0	1	1	1	1	1	1	1	1	1	0	2	0	1	1	1	1	0	1	1	1	1
K04765	mazG	nucleoside triphosphate diphosphatase [EC:3.6.1.9]	0	0	0	0	0	0	0	0	0	0	0	0	0	0	0	0	0	0	0	0	0	1	0	0	0	0	0	0	0	0	0	0	0	0	1	0	0	0	0	0	0	0	0	0	1	1	0
K06928	NTPCR	nucleoside-triphosphatase [EC:3.6.1.15]	2	1	1	1	1	1	1	0	1	0	1	0	1	0	0	0	1	0	0	0	0	0	1	0	0	0	1	0	1	2	0	0	1	0	0	0	0	0	1	0	0	1	0	0	0	0	0
K09913	ppnP	purine/pyrimidine-nucleoside phosphorylase [EC:2.4.2.1 2.4.2.2]	0	0	0	0	0	0	0	0	0	0	0	0	0	0	0	0	0	1	0	0	0	0	0	0	0	0	0	0	0	0	0	0	0	0	0	0	0	0	0	0	0	0	0	0	0	0	0
K11175	purN	phosphoribosylglycinamide formyltransferase 1 [EC:2.1.2.2]	1	1	0	1	0	1	1	1	1	1	1	1	1	0	1	0	1	1	1	0	0	1	1	0	0	0	1	1	1	1	0	0	1	0	0	0	0	0	1	0	1	0	0	1	1	1	1
K11751	ushA	5'-nucleotidase / UDP-sugar diphosphatase [EC:3.1.3.5 3.6.1.45]	0	0	0	0	0	0	0	0	0	0	0	0	0	0	1	0	1	0	1	1	0	0	0	1	0	0	0	0	0	1	0	0	0	0	0	0	0	0	1	0	0	0	0	1	0	0	0
K13479	ygeT, xdhB	xanthine dehydrogenase FAD-binding subunit [EC:1.17.1.4]	0	1	0	1	1	1	1	1	0	0	0	0	0	0	0	0	0	0	0	0	0	0	0	0	0	0	0	0	0	0	0	0	0	0	0	0	0	0	0	0	0	0	0	0	0	0	0
K16841	hpxA	allantoin racemase [EC:5.1.99.3]	0	0	0	0	0	0	0	0	0	0	0	0	0	0	0	0	0	0	0	0	0	0	0	0	0	0	0	0	0	1	0	0	0	0	0	0	0	1	0	0	0	0	0	0	0	0	0
K19710	E2.7.7.53	ATP adenylyltransferase [EC:2.7.7.53]	1	1	1	1	1	1	1	1	1	1	0	1	1	0	1	0	1	1	0	0	0	1	1	1	0	1	1	1	1	1	1	1	1	1	1	1	1	0	1	1	1	1	1	2	1	1	1
K21636	nrdD	ribonucleoside-triphosphate reductase (formate) [EC:1.1.98.6]	0	0	0	0	0	0	0	0	0	0	0	0	0	0	1	1	1	0	1	1	0	0	0	0	0	0	1	1	0	0	0	0	0	0	0	0	0	0	1	0	0	0	0	0	0	1	0
K23264	purS	phosphoribosylformylglycinamidine synthase subunit PurS [EC:6.3.5.3]	1	1	1	1	1	1	1	1	1	1	1	1	1	0	0	0	0	0	0	0	0	0	0	0	0	0	0	0	0	0	0	0	0	0	0	0	0	0	0	0	0	0	0	0	0	0	0
K23269	purL	phosphoribosylformylglycinamidine synthase subunit PurL [EC:6.3.5.3]	1	1	0	1	1	1	1	1	1	0	0	0	1	0	0	0	1	0	1	0	0	0	0	0	1	0	1	0	1	0	0	0	1	0	1	0	0	0	1	0	1	1	0	1	0	1	1
K00226	pyrD	dihydroorotate dehydrogenase (fumarate) [EC:1.3.98.1]	0	0	0	0	0	0	0	0	0	0	0	0	0	0	0	0	0	0	0	0	0	0	1	0	0	0	0	0	1	0	0	0	0	0	0	0	0	0	0	0	0	1	0	0	0	0	0
K00254	DHODH, pyrD	dihydroorotate dehydrogenase [EC:1.3.5.2]	0	0	0	0	0	0	0	0	0	0	0	0	0	0	0	0	0	0	0	0	0	0	0	0	0	0	0	0	0	0	0	0	0	0	0	0	0	0	0	0	0	0	0	0	0	0	0
K00560	thyA, TYMS	thymidylate synthase [EC:2.1.1.45]	0	0	0	1	1	0	1	0	0	0	0	0	0	0	1	2	1	1	0	0	0	1	1	1	1	1	1	1	1	1	1	1	1	1	1	0	1	1	1	0	1	1	0	1	1	1	0
K00609	pyrB, PYR2	aspartate carbamoyltransferase catalytic subunit [EC:2.1.3.2]	1	1	1	1	1	1	1	1	1	1	0	1	0	0	0	1	1	1	0	1	0	0	2	0	0	0	1	0	1	0	0	0	1	0	1	0	0	0	1	0	1	1	0	1	0	1	1
K00756	pdp	pyrimidine-nucleoside phosphorylase [EC:2.4.2.2]	0	0	0	0	0	0	0	0	1	1	1	1	1	0	0	0	1	0	0	1	0	0	0	0	0	0	0	0	0	0	0	0	1	0	0	0	0	0	1	0	0	0	0	0	0	1	0
K00761	upp, UPRT	uracil phosphoribosyltransferase [EC:2.4.2.9]	0	0	0	0	0	0	0	0	0	0	0	0	0	0	0	0	0	0	0	0	0	0	0	0	0	0	0	0	0	0	0	0	0	0	0	0	0	0	0	0	0	0	0	0	0	0	0
K00762	pyrE	orotate phosphoribosyltransferase [EC:2.4.2.10]	1	1	0	1	1	1	1	1	1	1	1	1	1	1	2	1	1	1	1	1	0	0	0	1	1	1	1	1	1	1	0	1	1	1	1	0	0	0	1	1	1	1	1	1	0	2	1
K00857	tdk, TK	thymidine kinase [EC:2.7.1.21]	0	0	0	0	0	0	0	0	0	0	0	0	0	0	0	0	0	0	0	0	0	0	0	0	0	0	0	0	0	0	0	0	0	0	0	0	0	0	0	0	0	0	0	0	0	0	0
K00876	udk, UCK	uridine kinase [EC:2.7.1.48]	0	1	1	1	1	1	1	1	0	0	0	0	0	0	0	0	0	0	0	0	0	0	0	0	0	0	0	1	0	0	0	0	0	0	0	0	1	0	0	0	0	0	0	0	0	0	0
K00943	tmk, DTYMK	dTMP kinase [EC:2.7.4.9]	1	1	1	1	1	1	1	1	1	1	1	1	1	3	3	0	3	3	1	2	0	0	1	1	0	1	3	3	1	0	0	1	3	1	3	0	0	0	3	1	1	1	0	0	1	3	1
K00945	cmk	CMP/dCMP kinase [EC:2.7.4.25]	1	0	0	1	0	1	1	0	2	1	1	1	0	0	1	0	1	1	1	1	1	1	1	0	0	0	1	1	1	0	0	0	1	1	1	1	0	0	1	0	1	1	1	1	1	1	1
K01465	URA4, pyrC	dihydroorotase [EC:3.5.2.3]	1	1	1	1	1	1	1	1	1	0	0	0	0	0	1	0	1	1	1	1	0	1	0	0	1	1	1	1	1	1	1	1	1	1	1	1	0	1	1	1	1	1	1	1	1	1	1
K01489	cdd, CDA	cytidine deaminase [EC:3.5.4.5]	1	1	0	1	1	1	0	0	1	1	0	1	1	1	0	1	1	0	1	1	0	0	0	0	0	0	1	0	1	0	0	0	1	0	0	0	0	0	1	0	0	0	0	0	0	1	0
K01493	comEB	dCMP deaminase [EC:3.5.4.12]	1	1	0	1	1	1	1	2	0	1	0	0	0	0	1	0	1	1	1	0	1	1	1	1	0	1	1	1	1	1	1	1	1	1	1	0	1	0	1	1	0	1	1	0	2	1	1
K01494	dcd	dCTP deaminase [EC:3.5.4.13]	0	0	0	0	0	0	0	0	0	0	0	0	0	0	1	0	0	0	0	0	0	0	0	0	0	0	0	0	0	0	0	0	0	0	0	0	0	0	0	0	0	0	0	0	0	0	0
K01520	dut, DUT	dUTP pyrophosphatase [EC:3.6.1.23]	0	1	1	1	1	1	1	1	0	0	0	1	0	1	1	1	1	1	1	1	0	0	1	0	1	1	1	1	1	1	1	1	1	1	2	1	1	1	1	1	1	1	1	1	0	1	1
K01591	pyrF	orotidine-5'-phosphate decarboxylase [EC:4.1.1.23]	0	1	0	1	1	1	1	1	1	1	1	1	0	0	0	1	1	1	1	0	0	0	1	0	0	1	1	0	1	0	0	1	1	0	1	0	0	0	1	0	1	0	0	1	0	1	1
K01937	pyrG, CTPS	CTP synthase [EC:6.3.4.2]	1	1	1	1	1	1	1	1	1	1	1	1	1	1	1	0	2	1	1	3	1	1	1	1	2	1	0	1	0	1	1	2	1	1	1	0	1	1	1	1	0	0	0	2	1	1	1
K01955	carB, CPA2	carbamoyl-phosphate synthase large subunit [EC:6.3.5.5]	1	2	0	2	0	2	2	0	1	0	0	0	0	1	1	0	1	1	1	0	0	0	0	1	0	0	1	1	0	1	0	1	1	1	1	0	0	0	1	0	1	1	0	0	1	0	1
K01956	carA, CPA1	carbamoyl-phosphate synthase small subunit [EC:6.3.5.5]	1	1	0	0	1	1	1	1	1	0	1	0	0	1	1	1	1	1	1	0	0	0	0	0	0	1	1	1	1	1	1	1	1	1	1	1	0	1	1	1	1	1	2	1	1	1	1
K02823	pyrDII	dihydroorotate dehydrogenase electron transfer subunit	0	0	0	1	1	0	0	1	1	0	0	0	0	1	1	2	1	1	0	0	1	0	1	2	0	1	1	1	1	0	0	1	1	1	0	0	1	0	1	1	1	1	1	1	0	0	1
K02825	pyrR	pyrimidine operon attenuation protein / uracil phosphoribosyltransferase [EC:2.4.2.9]	1	1	1	1	1	1	1	1	1	1	0	0	1	0	0	0	0	0	0	0	0	0	1	0	0	0	0	0	1	0	0	0	1	0	0	0	0	0	0	0	0	0	0	0	0	0	0
K03465	thyX, thy1	thymidylate synthase (FAD) [EC:2.1.1.148]	1	1	0	0	0	1	0	1	0	0	1	1	1	0	0	0	1	0	0	0	0	0	0	0	0	0	1	0	0	0	0	0	0	0	0	0	0	0	1	0	0	0	0	0	0	1	0
K09903	pyrH	uridylate kinase [EC:2.7.4.22]	1	1	1	1	1	1	1	0	1	1	0	0	1	1	1	2	1	1	0	1	1	1	1	1	1	2	1	1	1	1	1	1	1	1	1	0	0	1	0	1	1	1	1	1	1	2	1
K17828	pyrDI	dihydroorotate dehydrogenase (NAD+) catalytic subunit [EC:1.3.1.14]	1	1	1	1	1	0	1	1	1	1	0	1	0	1	1	1	1	1	1	0	1	0	1	1	0	0	1	1	0	0	0	0	1	1	0	0	1	0	1	1	1	0	1	1	0	1	1
K00027	ME2, sfcA, maeA	malate dehydrogenase (oxaloacetate-decarboxylating) [EC:1.1.1.38]	0	0	0	0	0	0	0	0	0	0	0	0	0	0	1	0	0	0	0	0	0	1	0	0	0	0	0	1	0	0	0	0	0	0	0	0	0	0	0	0	0	0	0	0	1	0	0
K00029	E1.1.1.40, maeB	malate dehydrogenase (oxaloacetate-decarboxylating)(NADP+) [EC:1.1.1.40]	0	0	0	0	0	0	0	0	0	0	0	0	0	0	1	1	1	0	1	0	0	1	0	0	0	0	1	1	0	0	0	0	0	0	0	0	0	0	1	0	0	0	0	0	1	1	0
K00102	LDHD, dld	D-lactate dehydrogenase (cytochrome) [EC:1.1.2.4]	0	0	0	0	0	0	0	0	0	0	0	0	0	0	1	0	0	1	0	0	0	0	0	0	0	1	0	0	1	1	0	1	1	0	1	0	0	1	0	0	0	0	0	1	0	0	0
K01006	ppdK	pyruvate, orthophosphate dikinase [EC:2.7.9.1]	2	2	0	1	1	1	1	1	1	1	1	1	1	0	1	0	1	1	1	1	1	1	1	0	1	1	1	1	0	1	0	1	1	1	1	0	2	1	2	1	1	1	2	1	1	1	1
K01007	pps, ppsA	pyruvate, water dikinase [EC:2.7.9.2]	0	1	0	0	0	0	0	0	0	0	0	0	0	0	0	0	0	0	0	0	0	0	0	0	0	0	0	0	0	0	0	0	0	0	0	0	0	0	0	0	0	0	0	0	0	0	0
K01026	pct	propionate CoA-transferase [EC:2.8.3.1]	0	0	0	0	0	0	0	0	0	0	0	0	0	0	0	1	1	0	0	1	0	1	1	0	0	0	1	1	0	1	0	0	0	0	0	0	1	0	1	0	0	0	0	1	1	0	0
K01069	gloB, gloC, HAGH	hydroxyacylglutathione hydrolase [EC:3.1.2.6]	1	2	2	2	3	1	2	2	1	0	0	1	1	1	1	0	1	1	1	1	0	1	0	1	1	1	1	1	2	1	1	1	1	1	0	0	0	0	1	1	1	1	0	1	1	1	1
K01512	acyP	acylphosphatase [EC:3.6.1.7]	1	1	0	1	1	1	1	1	1	1	0	1	0	1	1	0	1	1	2	1	0	1	0	1	1	1	0	1	1	1	1	1	1	1	1	0	1	1	1	0	1	1	0	1	1	1	1
K01595	ppc	phosphoenolpyruvate carboxylase [EC:4.1.1.31]	0	0	0	0	0	0	0	0	0	0	0	0	0	0	0	0	0	0	0	0	0	0	0	0	0	0	0	0	0	0	0	0	0	0	0	0	0	0	0	0	0	0	0	0	0	0	0
K01638	aceB, glcB	malate synthase [EC:2.3.3.9]	0	0	0	0	0	0	0	0	0	0	0	0	0	0	0	0	0	0	0	0	0	0	0	0	0	0	0	0	0	0	0	0	0	0	0	0	0	0	0	0	0	0	1	0	0	0	0
K01759	GLO1, gloA	lactoylglutathione lyase [EC:4.4.1.5]	2	3	3	3	3	3	3	2	1	0	1	0	0	0	1	0	0	1	0	0	0	0	0	0	0	0	0	2	0	0	0	0	0	0	0	0	0	0	0	0	0	0	0	0	0	0	0
K02594	nifV	homocitrate synthase NifV [EC:2.3.3.14]	0	0	0	0	0	0	0	0	0	0	0	0	0	0	0	0	0	0	0	0	0	0	0	0	0	0	0	0	1	0	0	0	0	0	0	0	0	0	0	0	0	0	0	0	0	0	0
K03778	ldhA	D-lactate dehydrogenase [EC:1.1.1.28]	0	0	0	0	0	0	0	0	0	0	0	0	0	0	1	0	0	0	0	0	0	0	0	0	0	0	0	1	0	0	0	0	0	0	0	0	0	0	1	0	0	0	0	0	0	0	0
K22373	larA	lactate racemase [EC:5.1.2.1]	1	0	1	1	1	2	1	0	0	0	0	0	0	0	2	1	2	1	1	2	0	2	0	0	0	2	2	2	1	1	0	1	2	1	2	1	1	0	2	1	2	1	1	1	2	2	1
K02031	ddpD	peptide/nickel transport system ATP-binding protein	1	1	1	1	1	1	1	2	1	0	0	1	1	0	0	0	0	1	0	0	0	0	1	0	0	0	0	1	1	0	1	0	0	0	0	0	1	0	0	0	1	0	0	0	0	0	0
K02032	ddpF	peptide/nickel transport system ATP-binding protein	1	1	0	1	1	1	1	2	1	1	1	1	1	0	0	0	0	1	0	0	0	0	1	0	0	0	0	1	1	0	1	0	0	0	0	0	1	0	0	0	1	0	0	0	0	0	0
K02033	ABC.PE.P	peptide/nickel transport system permease protein	0	1	0	1	1	1	1	1	1	1	0	1	1	0	1	0	0	1	0	0	0	0	1	2	0	0	0	1	0	0	1	0	0	0	0	0	1	0	0	0	1	1	0	0	0	0	0
K02034	ABC.PE.P1	peptide/nickel transport system permease protein	1	1	1	1	1	1	1	0	1	0	0	2	1	0	0	0	0	1	0	0	0	0	1	1	0	0	0	1	0	0	1	0	0	0	0	0	1	0	0	0	1	1	0	0	0	0	0
K02035	ABC.PE.S	peptide/nickel transport system substrate-binding protein	1	1	1	2	1	1	2	1	1	1	0	2	1	0	1	0	0	1	0	0	0	0	0	1	0	0	0	0	0	0	1	0	0	0	0	2	1	0	0	0	1	0	0	0	0	0	0
K02052	ABC.SP.A	putative spermidine/putrescine transport system ATP-binding protein	0	0	0	0	0	0	0	0	0	0	0	0	0	0	0	0	0	0	0	0	0	0	0	0	0	0	0	0	1	0	0	0	0	0	0	0	0	0	0	0	0	0	0	0	0	0	0
K03070	secA	preprotein translocase subunit SecA [EC:7.4.2.8]	1	1	1	1	2	1	1	1	1	1	1	1	1	2	1	1	1	1	1	2	1	1	1	4	0	1	1	1	1	1	1	1	1	0	1	1	0	0	1	2	1	1	0	4	2	1	2
K03071	secB	preprotein translocase subunit SecB	0	0	0	0	0	0	0	0	0	0	0	0	0	0	1	0	0	0	0	0	0	0	1	0	0	0	0	1	0	0	0	0	0	0	1	0	0	0	0	0	0	0	0	0	0	0	0
K03073	secE	preprotein translocase subunit SecE	1	1	1	1	1	1	1	1	1	1	0	1	1	1	0	0	1	1	1	1	1	1	0	1	0	1	1	1	0	1	1	1	1	0	1	1	0	2	1	1	1	1	1	0	1	1	1
K03075	secG	preprotein translocase subunit SecG	1	1	1	1	1	1	1	0	0	0	0	0	1	0	1	0	1	1	1	0	0	1	0	1	0	1	1	1	1	1	1	1	1	1	0	2	1	0	0	1	1	1	1	2	1	1	1
K03076	secY	preprotein translocase subunit SecY	1	1	0	1	1	1	1	2	1	1	1	1	1	1	1	1	1	1	1	1	1	1	1	1	0	1	1	1	0	1	1	1	1	1	1	1	0	1	1	0	1	1	1	0	1	1	1
K03106	SRP54, ffh	signal recognition particle subunit SRP54 [EC:3.6.5.4]	1	1	0	1	1	1	1	0	0	1	0	1	1	1	1	1	1	1	1	1	1	0	1	1	1	1	1	1	1	1	1	1	1	0	1	1	1	2	1	1	1	1	0	1	1	1	1
K03110	ftsY	fused signal recognition particle receptor	1	1	1	1	1	1	1	1	1	1	0	1	0	0	1	0	1	1	1	0	0	1	1	0	1	0	0	1	1	1	0	0	1	1	0	0	0	1	1	0	1	1	0	1	1	1	1
K03210	yajC	preprotein translocase subunit YajC	0	0	0	0	0	0	0	0	0	0	0	0	0	0	1	0	1	1	1	0	1	0	0	1	1	0	1	1	1	1	1	1	1	2	1	0	1	0	1	1	1	1	1	1	1	1	1
K03217	yidC, spoIIIJ, OXA1, ccfA	YidC/Oxa1 family membrane protein insertase	1	2	0	1	1	1	1	1	1	1	1	1	1	1	1	0	1	1	1	0	1	0	1	1	1	1	1	1	0	1	1	1	1	1	1	1	1	1	1	1	1	0	0	1	1	1	1
K03666	hfq	host factor-I protein	0	0	0	0	0	0	0	0	0	0	0	0	0	0	1	0	0	0	1	0	0	1	0	2	1	1	0	1	1	1	0	1	1	0	1	1	0	1	1	1	1	0	1	1	1	1	1
K08321	lsrF	3-hydroxy-5-phosphonooxypentane-2,4-dione thiolase [EC:2.3.1.245]	0	1	0	1	0	1	1	0	0	0	0	0	0	0	0	0	0	0	0	0	0	0	0	0	0	0	0	0	0	0	0	0	0	0	0	0	0	0	0	1	0	0	0	0	0	0	0
K09936	TC.BAT2	bacterial/archaeal transporter family-2 protein	0	0	0	0	0	0	0	0	0	0	0	0	0	0	0	0	0	0	0	0	0	0	0	1	0	0	0	0	0	0	0	0	0	0	0	0	0	0	0	0	0	0	0	0	1	0	0
K10917	aphA	PadR family transcriptional regulator, regulatory protein AphA	1	1	1	1	1	1	1	0	0	0	0	0	0	0	0	0	0	0	0	0	0	0	0	0	0	0	0	0	0	0	0	0	0	0	0	0	0	0	0	0	0	0	0	0	0	0	0
K11530	lsrG	(4S)-4-hydroxy-5-phosphonooxypentane-2,3-dione isomerase [EC:5.3.1.32]	0	1	0	0	0	0	0	0	0	0	0	0	0	0	0	0	0	0	0	0	0	0	0	0	0	0	0	0	0	0	0	0	0	0	0	0	0	0	0	0	0	0	0	0	0	0	0
K12257	secDF	SecD/SecF fusion protein	0	0	0	0	0	0	0	0	0	0	0	0	0	0	0	0	0	0	0	0	0	0	0	0	0	0	0	0	0	0	0	0	0	0	0	0	0	0	0	0	0	0	0	0	0	0	0
K13075	ahlD, aiiA, attM, blcC	N-acyl homoserine lactone hydrolase [EC:3.1.1.81]	0	0	0	0	0	0	0	0	0	0	0	0	0	0	0	0	0	0	0	0	0	0	0	0	0	0	0	0	0	0	0	0	0	0	0	0	0	0	0	0	0	0	0	0	0	0	0
K14645	K14645	serine protease [EC:3.4.21.-]	1	2	1	2	1	2	2	0	0	0	0	0	0	0	0	0	0	0	0	0	0	0	0	0	0	0	0	0	0	0	0	0	0	0	0	0	0	0	0	1	0	0	0	0	0	0	0
K20276	bapA	large repetitive protein	0	1	1	0	0	0	0	0	0	0	0	0	0	0	0	0	0	0	0	0	0	0	0	0	0	0	0	0	0	0	0	0	0	0	0	0	0	0	0	0	0	0	0	0	0	0	0
K20327	xagB	glycosyltransferase XagB	0	0	0	0	0	0	0	0	0	0	0	0	0	1	1	0	1	1	1	1	0	0	1	1	0	0	0	1	1	1	0	0	1	0	1	0	0	0	1	0	1	0	0	0	1	1	0
K20333	toxD	toxoflavin biosynthesis protein ToxD	0	0	0	0	0	0	0	0	0	0	0	0	0	0	0	0	0	0	0	0	0	0	0	0	0	0	0	0	0	0	0	0	0	0	0	0	0	0	0	0	0	0	0	0	0	0	0
K00793	ribE, RIB5	riboflavin synthase [EC:2.5.1.9]	1	2	1	1	1	1	1	1	1	1	1	1	2	1	1	0	1	1	0	1	0	1	1	1	1	1	0	1	1	1	0	1	1	1	0	1	0	1	1	1	1	3	1	1	1	1	1
K00794	ribH, RIB4	6,7-dimethyl-8-ribityllumazine synthase [EC:2.5.1.78]	1	1	0	1	1	1	1	1	1	1	0	2	1	1	1	0	1	1	0	1	0	1	1	1	1	0	1	1	0	1	0	0	1	1	1	1	1	0	1	1	1	1	1	2	1	1	0
K01497	ribA, RIB1	GTP cyclohydrolase II [EC:3.5.4.25]	0	0	0	0	0	0	0	0	0	1	0	1	1	0	0	0	0	0	0	0	0	0	0	0	0	0	0	0	0	1	0	0	1	1	1	1	0	0	1	0	1	1	1	1	1	1	1
K11752	ribD	diaminohydroxyphosphoribosylaminopyrimidine deaminase / 5-amino-6-(5-phosphoribosylamino)uracil reductase [EC:3.5.4.26 1.1.1.193]	1	1	0	1	1	1	1	0	1	1	1	1	1	1	1	0	1	1	0	0	0	1	1	1	0	1	0	1	1	1	1	1	1	1	1	1	1	1	0	1	1	1	1	1	1	1	1
K11753	ribF	riboflavin kinase / FMN adenylyltransferase [EC:2.7.1.26 2.7.7.2]	1	1	1	1	1	1	1	1	1	1	0	0	0	1	1	1	1	1	1	1	1	1	1	1	0	1	1	1	0	1	0	0	1	1	1	1	0	0	0	1	1	1	1	1	1	1	1
K14379	ACP5	tartrate-resistant acid phosphatase type 5 [EC:3.1.3.2]	0	0	0	0	0	0	0	0	1	0	0	0	0	0	0	0	0	0	0	0	0	0	0	0	0	1	0	0	0	0	0	0	0	0	0	0	0	0	0	0	0	0	0	0	0	0	0
K14652	ribBA	3,4-dihydroxy 2-butanone 4-phosphate synthase / GTP cyclohydrolase II [EC:4.1.99.12 3.5.4.25]	1	1	1	1	1	1	1	1	1	0	1	1	1	1	1	0	0	1	0	1	0	1	1	1	0	0	0	1	1	1	0	0	1	1	1	1	0	0	1	1	1	1	1	2	1	1	1
K20862	yigB	FMN hydrolase / 5-amino-6-(5-phospho-D-ribitylamino)uracil phosphatase [EC:3.1.3.102 3.1.3.104]	0	0	0	0	0	0	0	0	0	0	0	0	0	0	0	0	0	0	1	0	0	0	0	0	0	0	0	0	0	0	0	0	0	0	0	0	0	0	0	0	0	0	0	0	0	0	0
K21064	ycsE, yitU, ywtE	5-amino-6-(5-phospho-D-ribitylamino)uracil phosphatase [EC:3.1.3.104]	1	1	0	0	0	1	0	0	0	0	0	0	0	1	1	2	1	1	0	0	0	0	1	0	0	0	0	1	0	0	0	1	0	2	1	0	0	0	1	0	1	1	0	1	0	1	0
K02863	RP-L1, MRPL1, rplA	large subunit ribosomal protein L1	0	1	1	1	1	1	1	1	1	1	1	1	1	1	0	0	1	1	1	1	1	1	1	1	1	1	1	1	0	1	1	1	1	0	1	1	1	2	1	1	1	1	1	1	1	1	1
K02864	RP-L10, MRPL10, rplJ	large subunit ribosomal protein L10	0	1	1	1	1	1	1	1	1	1	1	1	1	0	0	0	1	1	1	1	0	1	1	1	1	1	1	1	0	1	1	1	1	0	1	1	1	2	1	1	1	1	1	1	1	1	1
K02867	RP-L11, MRPL11, rplK	large subunit ribosomal protein L11	0	1	1	1	1	1	1	1	1	1	1	1	1	1	0	0	1	1	1	1	1	1	1	1	1	1	1	1	0	1	1	1	1	0	1	1	1	2	1	1	1	1	1	1	1	1	1
K02871	RP-L13, MRPL13, rplM	large subunit ribosomal protein L13	0	1	1	1	1	1	1	1	1	1	1	1	1	0	1	0	1	1	1	1	1	1	0	1	1	1	1	1	0	1	1	2	1	1	1	1	1	1	1	1	1	1	1	0	1	1	1
K02874	RP-L14, MRPL14, rplN	large subunit ribosomal protein L14	1	1	1	1	1	1	1	1	1	1	1	1	1	1	1	0	1	1	1	1	1	1	0	1	1	1	1	1	0	1	1	1	1	1	1	1	1	1	1	1	1	1	1	1	1	1	1
K02876	RP-L15, MRPL15, rplO	large subunit ribosomal protein L15	1	1	1	1	1	1	1	2	1	1	1	1	1	1	1	1	1	1	1	1	1	1	1	2	0	1	1	1	1	1	1	1	1	1	1	1	0	1	1	0	1	1	1	0	1	1	1
K02878	RP-L16, MRPL16, rplP	large subunit ribosomal protein L16	1	1	1	1	1	1	1	1	1	1	1	1	1	0	1	1	1	1	1	1	1	1	1	1	1	1	1	1	0	1	1	0	1	1	1	1	0	1	1	1	1	1	1	1	1	1	1
K02879	RP-L17, MRPL17, rplQ	large subunit ribosomal protein L17	1	1	1	1	1	1	1	2	1	1	1	0	1	1	1	1	1	1	1	1	1	1	1	1	1	1	1	1	0	1	1	2	1	1	1	1	1	1	1	1	1	1	1	0	1	1	1
K02881	RP-L18, MRPL18, rplR	large subunit ribosomal protein L18	1	1	1	1	1	1	1	2	1	1	1	1	1	1	1	1	1	1	1	1	1	1	1	2	1	1	1	1	1	1	1	1	1	1	1	1	0	1	1	0	1	1	1	0	1	1	1
K02884	RP-L19, MRPL19, rplS	large subunit ribosomal protein L19	0	1	1	1	1	1	1	1	1	1	1	1	1	0	1	1	1	1	1	1	1	0	0	1	1	1	0	1	1	1	1	1	1	0	1	2	1	1	1	1	1	1	1	1	0	1	1
K02886	RP-L2, MRPL2, rplB	large subunit ribosomal protein L2	1	1	1	1	1	1	1	0	1	1	1	1	1	1	1	1	1	1	1	0	1	1	0	1	1	1	1	1	1	1	1	1	1	1	1	1	0	1	1	1	1	1	1	1	1	1	1
K02887	RP-L20, MRPL20, rplT	large subunit ribosomal protein L20	1	1	1	1	1	1	1	1	1	1	1	1	1	1	1	1	1	1	1	1	1	0	1	1	1	1	1	1	1	1	0	0	1	3	0	1	1	0	1	0	1	1	1	1	1	1	1
K02888	RP-L21, MRPL21, rplU	large subunit ribosomal protein L21	1	1	1	1	1	1	1	1	1	1	1	1	0	1	1	0	0	1	1	1	0	1	1	1	0	1	1	0	1	1	1	1	1	0	0	0	1	0	1	1	1	1	1	2	2	1	1
K02890	RP-L22, MRPL22, rplV	large subunit ribosomal protein L22	1	1	0	1	1	1	1	1	1	1	1	1	1	1	1	1	1	1	1	0	1	1	1	1	1	1	1	1	1	1	1	1	1	1	1	1	0	1	1	1	1	1	1	1	1	1	1
K02892	RP-L23, MRPL23, rplW	large subunit ribosomal protein L23	1	1	1	1	1	1	1	0	1	1	1	1	1	1	1	0	1	1	1	0	0	0	1	1	0	1	1	1	1	1	1	1	1	1	1	1	0	1	1	1	1	1	1	1	1	1	1
K02895	RP-L24, MRPL24, rplX	large subunit ribosomal protein L24	1	1	1	1	1	1	1	1	1	1	1	1	1	1	1	0	1	1	1	1	0	1	0	2	1	1	1	1	0	1	1	1	1	1	1	1	1	1	1	1	1	1	1	1	1	1	1
K02897	RP-L25, rplY	large subunit ribosomal protein L25	1	1	1	1	1	1	1	1	1	1	1	1	1	1	1	1	1	1	1	0	1	1	0	1	1	1	1	2	1	1	1	1	1	1	1	0	1	0	1	1	1	1	0	2	1	1	1
K02899	RP-L27, MRPL27, rpmA	large subunit ribosomal protein L27	1	1	1	1	1	1	1	1	1	1	1	1	0	1	1	0	0	1	1	1	0	1	1	1	0	1	1	0	1	1	1	1	1	0	0	0	1	0	1	1	1	1	0	2	1	1	1
K02902	RP-L28, MRPL28, rpmB	large subunit ribosomal protein L28	2	2	1	2	2	2	2	1	1	1	0	1	1	1	1	0	1	1	1	0	0	0	1	0	0	1	1	1	1	0	1	0	0	1	1	2	2	1	1	1	1	1	0	1	0	0	1
K02904	RP-L29, rpmC	large subunit ribosomal protein L29	1	1	1	1	1	1	1	1	1	1	1	1	1	0	1	1	1	1	1	1	1	1	1	1	1	1	1	1	0	1	1	0	0	1	1	0	0	1	1	1	1	1	0	1	1	1	1
K02906	RP-L3, MRPL3, rplC	large subunit ribosomal protein L3	1	1	0	1	0	0	1	1	1	1	1	1	1	1	1	0	1	1	1	1	0	0	1	1	0	1	1	1	0	1	1	1	1	1	1	1	0	1	1	1	1	1	1	1	1	1	1
K02907	RP-L30, MRPL30, rpmD	large subunit ribosomal protein L30	1	1	1	1	2	1	1	1	1	1	1	1	1	1	1	1	1	1	1	1	1	1	0	0	0	0	1	1	1	0	0	0	1	0	1	1	0	0	1	0	0	0	1	0	1	1	0
K02909	RP-L31, rpmE	large subunit ribosomal protein L31	1	1	1	1	1	1	1	0	1	2	1	1	1	1	1	1	1	1	1	0	0	1	1	0	1	0	1	1	2	1	0	1	1	1	1	1	1	0	1	0	1	1	1	1	1	1	1
K02911	RP-L32, MRPL32, rpmF	large subunit ribosomal protein L32	1	1	1	1	1	1	1	1	1	0	1	0	0	1	1	1	1	1	0	1	1	1	0	1	1	1	1	1	1	1	1	1	1	1	1	0	1	0	1	1	1	1	0	2	1	1	1
K02913	RP-L33, MRPL33, rpmG	large subunit ribosomal protein L33	0	0	0	1	1	0	1	1	0	1	0	1	0	1	0	0	1	1	1	1	1	1	0	1	0	1	1	1	0	1	1	1	1	0	1	1	0	2	0	1	1	0	1	0	1	1	1
K02914	RP-L34, MRPL34, rpmH	large subunit ribosomal protein L34	0	0	0	0	0	0	0	0	0	1	0	1	0	0	0	1	0	0	1	0	0	0	1	0	0	0	0	0	0	0	0	0	0	0	0	0	0	0	1	0	0	0	0	0	0	0	0
K02916	RP-L35, MRPL35, rpmI	large subunit ribosomal protein L35	0	0	0	0	0	0	0	0	0	0	0	0	0	1	1	1	1	1	1	1	1	0	1	1	0	1	1	1	1	1	0	0	1	3	0	1	2	0	1	0	1	1	1	1	1	1	1
K02919	RP-L36, MRPL36, rpmJ	large subunit ribosomal protein L36	1	2	1	1	1	1	1	0	1	1	0	1	1	1	1	1	0	0	1	1	0	2	1	0	0	0	0	1	0	0	0	0	1	0	0	1	0	0	0	0	0	1	0	0	1	0	0
K02926	RP-L4, MRPL4, rplD	large subunit ribosomal protein L4	1	1	1	1	1	1	1	0	1	1	1	1	1	1	1	0	1	1	1	1	0	0	1	1	0	1	1	1	1	1	1	1	1	1	1	1	0	1	1	1	1	1	1	1	1	1	1
K02931	RP-L5, MRPL5, rplE	large subunit ribosomal protein L5	1	1	1	1	1	1	1	1	1	1	1	1	1	1	1	1	1	1	1	1	0	1	1	2	1	1	1	1	0	1	1	1	1	1	1	1	1	1	1	1	1	1	1	1	1	1	1
K02933	RP-L6, MRPL6, rplF	large subunit ribosomal protein L6	0	1	1	1	1	1	1	1	1	1	1	1	1	1	1	1	1	1	1	1	0	1	1	2	1	1	1	1	1	1	1	1	1	1	1	1	0	1	1	1	1	1	1	0	1	1	1
K02935	RP-L7, MRPL12, rplL	large subunit ribosomal protein L7/L12	0	1	1	1	1	1	1	1	1	1	1	1	1	0	2	1	1	1	1	1	0	1	1	1	1	1	1	2	0	1	1	1	1	0	1	1	1	2	1	1	1	1	1	1	1	1	1
K02939	RP-L9, MRPL9, rplI	large subunit ribosomal protein L9	1	1	0	2	1	1	1	1	1	1	1	1	1	1	1	0	1	1	1	1	0	0	0	1	1	2	1	1	1	1	1	1	1	1	1	1	0	1	1	1	1	1	1	1	1	1	1
K02945	RP-S1, rpsA	small subunit ribosomal protein S1	2	1	1	1	1	1	1	1	1	1	1	1	1	0	1	1	1	1	1	1	2	1	1	1	0	1	1	1	1	1	1	1	1	1	1	0	1	1	1	1	1	1	1	1	1	2	1
K02946	RP-S10, MRPS10, rpsJ	small subunit ribosomal protein S10	0	1	0	1	0	0	1	1	1	1	1	1	1	1	1	0	1	1	1	1	0	0	1	1	0	1	1	1	0	1	1	1	1	1	1	0	0	1	1	0	1	1	0	1	1	1	1
K02948	RP-S11, MRPS11, rpsK	small subunit ribosomal protein S11	1	2	1	1	1	1	1	1	1	1	1	1	1	1	1	1	1	1	1	1	1	1	1	1	1	1	1	1	0	1	1	1	1	1	1	1	1	1	1	1	1	1	1	0	1	1	1
K02950	RP-S12, MRPS12, rpsL	small subunit ribosomal protein S12	1	1	0	1	1	1	1	1	1	1	1	1	1	1	1	1	1	1	1	1	2	0	1	1	1	1	1	1	0	1	1	1	1	1	1	0	0	1	1	1	1	1	1	1	1	1	1
K02952	RP-S13, rpsM	small subunit ribosomal protein S13	1	2	1	1	1	1	1	0	1	1	1	1	1	1	1	1	1	1	1	1	1	1	1	1	1	1	1	1	0	1	1	1	1	1	1	1	1	1	1	1	1	1	1	0	1	1	1
K02954	RP-S14, MRPS14, rpsN	small subunit ribosomal protein S14	1	1	1	1	0	1	1	0	0	1	0	1	0	1	1	1	1	1	1	1	0	0	1	2	1	1	1	1	0	1	1	1	1	1	1	1	0	1	1	1	1	0	1	1	0	1	1
K02956	RP-S15, MRPS15, rpsO	small subunit ribosomal protein S15	1	1	1	1	1	1	1	1	1	1	0	1	1	1	1	0	1	1	1	0	1	1	0	1	0	1	1	1	0	1	1	1	1	1	1	1	1	0	1	1	1	1	1	1	1	1	1
K02959	RP-S16, MRPS16, rpsP	small subunit ribosomal protein S16	1	2	0	1	1	1	1	1	0	1	0	1	1	1	0	1	1	1	1	1	1	0	1	1	1	1	1	1	1	1	1	1	1	0	1	1	1	2	1	1	1	1	0	1	1	1	1
K02961	RP-S17, MRPS17, rpsQ	small subunit ribosomal protein S17	1	1	1	1	1	1	1	1	1	1	1	0	1	1	1	1	1	1	1	1	1	1	1	1	1	1	1	1	0	1	0	0	1	1	1	1	0	1	1	1	1	1	1	1	1	1	1
K02963	RP-S18, MRPS18, rpsR	small subunit ribosomal protein S18	1	1	1	1	1	1	1	1	1	1	1	1	1	0	1	0	1	1	0	0	1	1	1	0	1	0	1	1	1	0	1	1	1	1	1	1	0	2	0	0	0	0	1	1	3	1	1
K02965	RP-S19, rpsS	small subunit ribosomal protein S19	1	1	1	1	1	1	1	1	1	1	1	1	1	1	1	1	1	1	1	0	1	1	0	1	1	1	1	1	1	1	1	1	1	1	1	1	0	1	1	1	1	1	1	1	1	1	1
K02967	RP-S2, MRPS2, rpsB	small subunit ribosomal protein S2	1	1	1	1	1	1	1	1	1	1	1	1	1	1	1	1	1	1	0	1	1	1	1	1	1	1	1	1	2	1	1	1	1	1	1	0	1	1	1	1	1	1	0	1	1	2	1
K02968	RP-S20, rpsT	small subunit ribosomal protein S20	0	0	0	1	1	0	1	1	1	1	0	1	1	1	1	0	1	1	1	1	1	1	1	1	0	1	1	0	0	1	1	1	1	1	1	1	1	1	1	1	1	1	1	1	1	1	1
K02970	RP-S21, MRPS21, rpsU	small subunit ribosomal protein S21	1	1	1	1	1	1	1	1	0	1	0	1	0	0	0	0	0	0	0	0	0	0	0	0	0	0	0	0	0	0	0	0	1	0	0	1	0	0	0	0	0	0	1	0	0	0	0
K02982	RP-S3, rpsC	small subunit ribosomal protein S3	1	1	1	1	1	1	1	1	1	1	1	1	1	0	1	1	1	1	1	0	1	1	1	1	1	1	1	1	1	1	1	1	1	1	1	1	0	1	1	1	1	1	1	1	1	1	1
K02986	RP-S4, rpsD	small subunit ribosomal protein S4	1	2	1	1	1	1	1	1	1	1	1	1	1	1	1	0	1	1	1	1	1	1	1	1	1	1	1	1	0	1	1	1	1	1	1	1	1	1	1	1	1	1	1	0	1	1	1
K02988	RP-S5, MRPS5, rpsE	small subunit ribosomal protein S5	1	1	1	1	1	1	1	1	1	1	1	1	1	0	1	1	1	1	1	0	1	1	1	1	2	1	1	1	1	1	1	1	2	0	0	0	1	2	0	1	1	1	0	1	1	1	1
K02990	RP-S6, MRPS6, rpsF	small subunit ribosomal protein S6	1	1	1	1	1	1	1	1	1	1	0	1	1	1	1	1	1	1	1	1	1	0	0	2	1	1	1	1	1	1	1	1	1	1	1	1	1	1	1	0	1	1	1	1	1	1	1
K02992	RP-S7, MRPS7, rpsG	small subunit ribosomal protein S7	1	1	0	1	1	1	1	1	1	1	1	1	1	1	1	1	1	1	1	1	1	0	1	1	0	1	1	1	0	1	1	1	1	1	1	0	0	1	1	1	1	1	1	1	1	1	1
K02994	RP-S8, rpsH	small subunit ribosomal protein S8	0	1	1	1	1	1	1	1	1	1	1	1	1	1	1	1	1	1	1	1	0	1	1	2	1	1	1	1	0	1	1	1	1	1	1	1	0	1	1	1	1	1	1	0	1	1	1
K02996	RP-S9, MRPS9, rpsI	small subunit ribosomal protein S9	1	1	0	1	1	1	1	1	1	1	0	1	0	1	1	0	1	1	1	1	1	1	0	1	1	1	1	1	0	1	1	1	1	1	0	1	1	1	1	1	1	1	1	0	1	1	0
K07590	RP-L7A, rplGB	large subunit ribosomal protein L7A	0	0	0	0	0	0	0	0	0	0	1	0	0	0	0	0	0	0	0	0	0	0	0	0	0	0	0	0	0	0	0	0	0	0	0	0	0	0	0	0	0	0	0	0	0	0	0
K03685	rnc, DROSHA, RNT1	ribonuclease III [EC:3.1.26.3]	1	1	0	1	1	1	1	0	1	1	1	1	1	0	0	1	1	1	1	0	1	1	0	1	0	1	1	1	1	1	1	0	1	1	1	1	0	0	1	1	1	1	1	1	1	1	1
K00962	pnp, PNPT1	polyribonucleotide nucleotidyltransferase [EC:2.7.7.8]	1	1	1	1	1	1	1	1	1	1	1	1	1	0	2	1	1	1	1	0	0	1	1	2	0	1	1	1	1	1	2	0	1	1	1	1	1	0	1	1	1	1	2	1	1	1	1
K00970	pcnB	poly(A) polymerase [EC:2.7.7.19]	1	1	0	1	1	0	1	1	0	0	0	0	0	0	0	0	0	0	0	0	0	0	0	0	0	0	0	0	0	0	0	0	0	0	0	0	0	0	0	0	0	0	0	0	0	0	0
K03628	rho	transcription termination factor Rho	1	1	0	1	0	1	1	0	1	1	1	1	1	1	1	2	1	1	0	1	1	1	2	2	1	1	1	1	1	1	1	1	1	1	1	1	1	1	1	1	1	1	1	1	1	1	1
K03654	recQ	ATP-dependent DNA helicase RecQ [EC:3.6.4.12]	0	0	0	0	0	0	0	0	0	0	0	0	0	0	0	0	0	1	0	0	0	0	0	0	0	0	0	0	0	0	0	0	0	0	0	0	0	0	0	0	0	0	0	0	0	0	0
K04043	dnaK, HSPA9	molecular chaperone DnaK	1	1	0	1	1	1	1	1	1	1	1	1	1	0	1	0	1	0	1	1	0	1	1	0	0	0	1	1	1	1	0	0	1	1	1	0	0	0	1	0	1	0	0	0	1	1	1
K04077	groEL, HSPD1	chaperonin GroEL	1	3	2	2	1	2	2	1	2	1	1	1	1	0	2	0	2	1	2	1	0	3	3	2	1	1	2	2	0	2	2	1	4	2	2	2	0	1	2	1	2	2	2	2	3	2	2
K11927	rhlE	ATP-dependent RNA helicase RhlE [EC:3.6.4.13]	0	0	0	0	0	0	0	0	0	0	0	0	0	0	1	0	1	0	1	0	0	0	0	0	0	0	1	1	1	0	0	0	0	0	0	0	0	0	0	0	0	0	0	0	0	0	0
K12574	rnj	ribonuclease J [EC:3.1.-.-]	0	0	0	0	0	0	0	0	0	0	0	0	0	0	1	1	1	0	1	0	0	0	0	0	0	0	1	1	1	0	0	0	2	0	1	0	0	0	1	0	0	0	0	0	0	1	0
K12600	SKI3, TTC37	superkiller protein 3	0	0	0	0	0	0	0	0	0	0	0	0	0	0	0	0	0	0	0	0	0	0	0	0	0	0	0	0	0	1	0	0	0	0	0	0	0	0	0	0	0	0	0	0	0	0	1
K18682	rny	ribonucrease Y [EC:3.1.-.-]	1	2	2	1	1	1	1	1	1	1	1	1	1	1	1	0	1	1	1	0	0	1	1	1	1	1	1	1	1	1	1	1	1	1	1	1	1	0	1	1	1	1	1	1	1	2	1
K03040	rpoA	DNA-directed RNA polymerase subunit alpha [EC:2.7.7.6]	1	2	1	1	2	1	1	1	2	2	2	1	2	1	2	2	1	2	2	1	2	2	1	1	1	1	1	2	0	1	1	1	2	1	2	2	1	1	2	1	1	2	2	0	2	2	1
K03043	rpoB	DNA-directed RNA polymerase subunit beta [EC:2.7.7.6]	1	1	1	1	1	1	1	4	1	1	1	1	0	1	1	0	1	1	1	1	1	1	1	3	1	1	1	1	0	1	1	2	2	1	1	1	2	1	1	1	1	1	1	2	1	1	1
K03046	rpoC	DNA-directed RNA polymerase subunit beta' [EC:2.7.7.6]	1	1	1	1	1	1	1	1	1	1	1	1	0	1	1	1	1	1	1	1	1	1	1	1	1	1	1	1	0	1	1	1	1	1	1	1	1	1	1	2	1	1	1	1	1	1	1
K03048	rpoE	DNA-directed RNA polymerase subunit delta	0	0	0	0	0	0	0	1	0	0	0	0	0	0	0	0	0	0	0	0	0	0	0	0	0	0	0	0	0	0	0	0	0	0	0	0	0	0	0	0	0	0	0	0	0	0	0
K03060	rpoZ	DNA-directed RNA polymerase subunit omega [EC:2.7.7.6]	1	1	1	1	1	1	1	1	0	1	0	1	0	1	1	1	1	1	1	1	0	1	1	1	1	1	0	1	1	1	1	1	1	1	0	1	0	0	1	1	1	1	1	1	1	1	1
K00784	rnz	ribonuclease Z [EC:3.1.26.11]	0	1	0	1	1	1	1	0	0	0	0	1	1	1	2	2	1	0	1	1	0	1	0	0	0	1	1	1	1	1	0	1	1	0	1	0	0	0	0	0	3	0	0	1	3	3	0
K00974	cca	tRNA nucleotidyltransferase (CCA-adding enzyme) [EC:2.7.7.72 3.1.3.- 3.1.4.-]	1	1	0	1	1	0	1	1	1	1	1	1	0	0	0	0	0	0	0	0	0	0	0	0	0	0	0	0	0	0	0	0	0	0	0	0	0	0	0	0	0	0	0	0	0	0	0
K03113	EIF1, SUI1	translation initiation factor 1	0	0	0	0	0	0	0	0	0	0	0	0	0	0	0	0	0	0	0	0	0	0	0	0	0	0	0	0	0	0	0	0	0	0	0	0	0	0	0	0	0	0	0	0	0	0	0
K14309	NUP93, NIC96	nuclear pore complex protein Nup93	0	0	0	0	0	0	0	0	0	0	0	0	0	0	0	0	0	0	0	0	0	0	0	0	0	0	0	0	0	0	0	0	0	0	0	0	0	0	0	0	0	0	0	0	0	0	0
K00384	trxB, TRR	thioredoxin reductase (NADPH) [EC:1.8.1.9]	1	1	0	1	1	1	1	0	1	1	1	1	1	1	1	0	0	2	1	0	1	0	1	1	0	1	0	1	1	0	0	1	1	1	1	1	0	1	1	1	1	1	2	1	1	1	0
K01008	selD, SEPHS	selenide, water dikinase [EC:2.7.9.3]	1	2	0	1	2	1	1	1	0	0	0	0	0	0	1	0	0	1	0	0	0	0	0	0	0	0	0	1	1	0	0	0	1	0	0	0	0	0	0	0	0	0	0	0	0	0	0
K01042	selA	L-seryl-tRNA(Ser) seleniumtransferase [EC:2.9.1.1]	1	1	1	1	1	1	1	0	0	0	0	0	0	0	2	0	0	0	0	0	0	0	0	0	0	0	0	1	1	0	0	0	1	0	0	0	0	0	0	0	0	0	1	0	0	0	0
K01874	MARS, metG	methionyl-tRNA synthetase [EC:6.1.1.10]	1	1	0	1	1	1	1	0	1	1	1	1	1	1	1	1	1	1	1	1	0	1	1	1	1	1	1	1	1	1	1	1	1	1	1	1	1	1	1	1	1	1	1	1	1	1	1
K11717	sufS	cysteine desulfurase / selenocysteine lyase [EC:2.8.1.7 4.4.1.16]	0	0	0	0	0	0	0	0	0	0	0	0	0	0	1	0	0	1	0	0	0	0	0	0	0	0	0	1	1	0	0	0	0	0	0	0	0	0	0	0	0	0	0	0	0	0	0
K00720	UGCG	ceramide glucosyltransferase [EC:2.4.1.80]	0	0	0	0	0	0	0	0	0	0	0	0	0	0	0	0	0	0	0	0	0	0	0	0	0	0	0	0	0	0	0	0	1	0	0	0	0	0	0	0	0	0	0	0	0	0	0
K01134	ARSA	arylsulfatase A [EC:3.1.6.8]	0	0	0	0	0	0	0	0	0	0	0	0	0	0	0	0	0	0	0	0	0	0	0	0	0	0	0	0	0	0	0	0	0	0	0	0	0	0	0	0	0	0	0	0	0	0	0
K12349	ASAH2	neutral ceramidase [EC:3.5.1.23]	2	3	1	4	4	3	4	1	0	0	0	0	0	0	0	0	1	0	1	0	0	0	0	0	0	0	1	1	2	0	0	0	0	0	1	0	0	0	0	1	0	0	0	0	0	0	0
K00688	PYG, glgP	glycogen phosphorylase [EC:2.4.1.1]	0	0	0	0	0	0	0	0	0	0	0	0	0	0	1	2	0	0	1	0	0	0	0	0	0	0	0	1	1	0	0	0	1	0	0	0	0	0	1	0	0	0	0	0	0	2	0
K00703	glgA	starch synthase [EC:2.4.1.21]	1	1	1	2	2	1	2	1	1	1	1	1	1	0	2	0	0	1	1	0	0	1	0	2	1	0	0	1	0	1	2	1	1	1	2	0	0	0	1	0	1	1	1	2	2	2	1
K00705	malQ	4-alpha-glucanotransferase [EC:2.4.1.25]	1	0	0	0	0	0	0	0	0	0	0	0	0	0	0	0	0	0	0	0	0	0	0	0	0	0	0	0	0	0	0	0	0	0	0	0	0	0	0	0	0	0	0	0	0	0	0
K00975	glgC	glucose-1-phosphate adenylyltransferase [EC:2.7.7.27]	0	0	0	0	0	0	0	0	0	0	0	0	0	0	2	0	0	2	1	0	1	1	1	3	1	1	0	2	1	1	1	1	1	0	1	1	0	1	1	1	1	1	0	1	1	1	1
K00978	rfbF	glucose-1-phosphate cytidylyltransferase [EC:2.7.7.33]	0	0	0	0	0	0	0	0	0	0	0	0	0	1	1	1	1	1	1	0	0	1	0	0	0	0	0	1	1	0	0	0	1	0	1	0	0	0	1	0	1	1	0	1	1	1	0
K01178	SGA1	glucoamylase [EC:3.2.1.3]	2	2	2	2	2	2	2	0	0	0	0	0	0	0	0	0	0	0	0	0	0	0	0	0	0	0	0	0	1	0	0	0	0	0	0	0	0	0	0	1	0	0	0	0	0	0	0
K01179	E3.2.1.4	endoglucanase [EC:3.2.1.4]	1	1	1	1	1	1	1	0	2	0	0	0	1	0	0	0	1	0	0	0	0	0	0	0	0	0	1	1	1	0	0	0	0	0	0	0	0	1	0	0	0	0	0	1	0	0	0
K01208	cd, ma, nplT	cyclomaltodextrinase / maltogenic alpha-amylase / neopullulanase [EC:3.2.1.54 3.2.1.133 3.2.1.135]	0	0	0	0	0	0	0	0	0	0	0	0	0	0	0	0	0	0	0	0	0	0	0	0	0	0	0	0	0	0	0	0	0	0	0	0	0	0	0	0	0	0	0	0	0	0	0
K01838	pgmB	beta-phosphoglucomutase [EC:5.4.2.6]	0	0	0	0	0	0	0	1	0	0	0	0	0	0	0	0	0	0	0	0	0	0	0	0	0	0	0	0	0	0	0	0	0	0	0	0	0	0	0	0	0	0	0	0	0	0	0
K16149	K16149	1,4-alpha-glucan branching enzyme [EC:2.4.1.18]	1	1	2	2	1	1	1	1	1	2	1	1	1	0	1	1	0	1	1	1	0	0	1	2	0	1	0	1	2	1	0	2	1	0	1	0	0	0	1	0	1	2	0	1	1	1	1
K22451	jgt	4-alpha-glucanotransferase [EC:2.4.1.25]	1	1	0	1	1	1	1	0	0	0	0	0	0	0	0	0	0	0	0	0	0	0	0	0	0	0	0	0	0	0	0	0	0	0	0	0	0	0	0	0	0	0	0	0	0	0	0
K00222	TM7SF2, ERG24	Delta14-sterol reductase [EC:1.3.1.70]	0	0	0	0	0	0	0	0	0	0	0	0	0	0	0	0	0	0	0	0	0	0	0	0	0	0	0	0	1	0	0	0	0	0	0	0	0	0	0	0	0	0	0	0	0	0	0
K01130	E3.1.6.1	arylsulfatase [EC:3.1.6.1]	2	3	1	4	3	4	4	0	1	0	1	0	1	1	2	2	1	1	2	0	0	1	0	2	1	0	1	2	7	0	0	0	2	0	1	0	0	0	5	0	4	0	1	0	1	5	0
K00010	iolG	myo-inositol 2-dehydrogenase / D-chiro-inositol 1-dehydrogenase [EC:1.1.1.18 1.1.1.369]	2	2	2	1	1	2	0	0	0	0	0	0	0	1	1	0	1	0	0	0	0	0	2	0	0	1	1	1	0	0	1	1	0	1	2	1	1	2	4	0	0	0	1	2	1	0	0
K00067	rfbD, rmlD	dTDP-4-dehydrorhamnose reductase [EC:1.1.1.133]	1	1	1	1	1	1	1	0	1	1	1	1	1	1	1	0	1	1	1	1	0	1	0	0	1	0	1	1	1	0	0	1	1	1	1	0	1	0	1	0	1	1	0	1	1	1	1
K00973	rfbA, rmlA, rffH	glucose-1-phosphate thymidylyltransferase [EC:2.7.7.24]	1	1	0	2	2	1	2	0	1	0	0	0	0	1	3	0	2	1	1	0	0	0	2	1	0	1	1	1	0	0	1	2	1	1	0	0	0	1	2	0	2	1	0	1	2	1	1
K01092	E3.1.3.25, IMPA, suhB	myo-inositol-1(or 4)-monophosphatase [EC:3.1.3.25]	0	0	0	0	0	0	0	0	0	0	0	0	0	0	1	0	0	0	0	0	0	1	0	0	0	0	0	1	0	0	0	0	1	0	0	0	0	0	0	0	1	0	0	0	1	0	0
K01710	rfbB, rmlB, rffG	dTDP-glucose 4,6-dehydratase [EC:4.2.1.46]	1	1	0	1	1	1	1	0	1	0	0	0	0	0	0	0	1	0	0	0	0	0	0	0	0	0	1	0	1	1	0	0	1	0	0	0	0	0	0	0	1	0	0	1	0	1	1
K01790	rfbC, rmlC	dTDP-4-dehydrorhamnose 3,5-epimerase [EC:5.1.3.13]	0	0	0	0	0	0	0	0	1	0	0	0	0	1	1	1	1	1	0	1	1	1	1	1	0	1	1	1	1	0	0	0	0	0	0	0	0	0	0	0	0	0	0	0	0	0	0
K01858	INO1, ISYNA1	myo-inositol-1-phosphate synthase [EC:5.5.1.4]	0	0	0	0	0	0	0	0	0	0	0	0	0	0	0	0	0	0	0	0	0	0	0	0	0	0	0	0	0	0	0	0	0	0	0	0	1	0	0	0	0	0	0	0	0	0	0
K23144	K23144	UDP-N-acetylglucosamine diphosphorylase / glucose-1-phosphate thymidylyltransferase / UDP-N-acetylgalactosamine diphosphorylase / glucosamine-1-phosphate N-acetyltransferase / galactosamine-1-phosphate N-acetyltransferase [EC:2.7.7.23 2.7.7.24 2.7.7.83 2.3.1.157 2.3.1.276]	0	0	0	0	0	0	0	0	0	0	0	0	0	0	1	0	0	0	0	0	0	0	0	0	0	0	0	0	0	0	0	0	0	0	0	0	0	0	0	0	0	0	0	0	0	0	0
K00184	dmsB	dimethyl sulfoxide reductase iron-sulfur subunit	0	0	0	0	0	0	0	0	0	0	0	0	0	0	0	0	0	0	0	0	0	0	0	0	0	0	0	0	0	0	0	0	0	0	0	0	0	0	0	0	0	0	0	0	0	0	0
K00185	dmsC	dimethyl sulfoxide reductase membrane subunit	0	0	0	0	0	0	0	0	0	0	0	0	0	0	0	0	0	0	0	0	0	0	0	0	0	0	0	0	0	0	0	0	0	0	0	0	0	0	0	0	0	0	0	0	0	0	0
K00385	asrC	anaerobic sulfite reductase subunit C	0	1	0	1	1	1	1	0	0	0	0	0	0	0	0	0	0	0	0	0	0	0	0	0	0	0	0	0	0	0	0	0	0	0	0	0	0	0	0	0	0	0	0	0	0	0	0
K00390	cysH	phosphoadenosine phosphosulfate reductase [EC:1.8.4.8 1.8.4.10]	0	0	1	1	1	1	1	0	0	0	0	0	0	0	0	0	0	0	0	0	0	0	0	0	0	0	1	0	0	0	0	0	0	0	0	0	0	0	0	0	0	0	0	0	0	0	0
K06881	nrnA	bifunctional oligoribonuclease and PAP phosphatase NrnA [EC:3.1.3.7 3.1.13.3]	1	1	1	1	1	1	1	0	1	1	1	1	1	0	1	1	1	1	1	1	0	1	1	1	0	1	1	1	0	1	0	1	1	1	1	1	1	1	1	0	1	1	1	1	1	1	1
K08352	phsA, psrA	thiosulfate reductase / polysulfide reductase chain A [EC:1.8.5.5]	0	0	0	2	2	0	1	0	0	0	0	0	0	0	0	0	0	0	0	0	0	0	0	0	0	0	0	0	0	0	0	0	0	0	0	0	0	0	0	0	1	0	0	0	0	0	0
K08357	ttrA	tetrathionate reductase subunit A	0	0	0	0	0	0	0	0	0	0	0	0	0	0	0	0	0	0	0	0	0	0	0	0	0	0	0	0	0	0	0	0	0	0	0	0	0	0	0	0	0	0	0	0	0	0	0
K08358	ttrB	tetrathionate reductase subunit B	0	0	0	1	1	0	1	1	0	0	0	0	0	0	0	0	0	0	0	0	0	0	0	0	0	0	0	0	0	0	0	0	0	0	0	0	0	0	0	0	0	0	0	0	0	0	0
K15553	ssuA	sulfonate transport system substrate-binding protein	0	1	0	0	0	0	0	0	0	1	0	0	0	0	0	0	0	0	0	0	0	0	0	0	0	0	0	0	0	0	0	0	0	0	0	0	0	0	0	0	0	0	0	0	0	0	0
K16937	doxD	thiosulfate dehydrogenase (quinone) large subunit [EC:1.8.5.2]	0	0	0	0	0	0	0	0	0	0	0	0	0	0	0	0	0	0	0	0	0	0	0	0	0	0	0	0	1	0	0	0	0	0	0	0	0	0	0	0	0	0	0	0	0	0	0
K16951	asrB	anaerobic sulfite reductase subunit B	1	1	0	1	1	1	1	0	0	0	0	0	0	0	0	0	0	0	0	0	0	0	0	0	0	0	0	0	0	0	0	0	0	0	0	0	0	0	0	0	0	0	0	0	0	0	0
K17218	sqr	sulfide:quinone oxidoreductase [EC:1.8.5.4]	0	0	0	0	0	0	0	0	0	0	0	0	0	0	0	0	0	1	0	0	0	0	0	0	0	0	0	0	0	0	0	0	0	0	0	0	0	0	0	0	0	0	0	0	0	0	0
K17993	hydA	sulfhydrogenase subunit alpha [EC:1.12.1.3 1.12.1.5]	1	1	0	1	1	1	1	0	0	0	0	0	0	0	0	0	0	0	0	0	0	0	0	0	0	0	0	0	0	0	0	0	0	0	0	0	0	0	0	0	0	0	0	0	0	0	0
K17994	hydD	sulfhydrogenase subunit delta [EC:1.12.1.3 1.12.1.5]	1	0	0	0	1	1	1	0	0	0	0	0	0	0	0	0	0	0	0	0	0	0	0	0	0	0	0	0	0	0	0	0	0	0	0	0	0	0	0	0	0	0	0	0	0	0	0
K17995	hydG	sulfhydrogenase subunit gamma (sulfur reductase) [EC:1.12.98.4]	1	2	0	1	2	2	2	0	0	0	0	0	0	0	0	0	0	0	0	0	0	0	0	0	0	0	0	0	0	0	0	0	0	0	0	0	0	0	0	0	0	0	0	0	0	0	0
K17996	hydB	sulfhydrogenase subunit beta (sulfur reductase) [EC:1.12.98.4]	0	2	1	2	2	1	2	0	0	1	0	1	0	0	1	0	0	1	1	0	0	0	1	0	0	0	1	0	1	1	0	0	1	0	0	0	1	0	0	0	0	0	0	0	0	1	1
K21310	mddA	methanethiol S-methyltransferase [EC:2.1.1.334]	0	0	0	0	0	0	0	0	0	0	0	0	0	0	0	0	0	0	0	0	0	0	0	0	0	0	0	0	0	0	0	0	1	0	0	0	0	0	0	0	0	0	0	0	0	0	0
K00566	mnmA, trmU	tRNA-uridine 2-sulfurtransferase [EC:2.8.1.13]	1	1	0	1	1	1	1	0	1	1	1	0	1	0	0	0	0	1	0	0	1	0	0	1	1	1	0	0	2	1	0	1	0	0	0	0	0	2	0	0	1	1	0	0	1	0	1
K03154	thiS	sulfur carrier protein	0	0	0	0	0	0	0	0	0	0	0	0	0	0	0	0	0	0	0	0	0	0	0	0	0	0	0	0	0	0	0	0	0	0	0	0	0	0	0	0	0	0	0	0	0	0	0
K03636	moaD, cysO	sulfur-carrier protein	3	3	1	3	4	4	4	1	1	1	0	1	1	0	0	0	0	1	0	0	0	0	0	0	0	0	0	1	1	0	0	0	2	0	0	2	0	0	0	0	0	0	0	0	1	0	0
K04085	tusA, sirA	tRNA 2-thiouridine synthesizing protein A [EC:2.8.1.-]	1	2	0	1	2	2	2	0	0	0	0	0	0	0	0	1	0	0	1	0	0	0	0	0	0	0	0	0	0	0	0	0	1	0	0	1	0	0	0	0	0	0	0	0	0	0	0
K07235	tusD, dsrE	tRNA 2-thiouridine synthesizing protein D [EC:2.8.1.-]	0	0	0	0	0	0	0	0	0	0	0	0	0	0	0	0	0	0	1	0	0	0	0	0	0	0	0	0	0	0	0	0	0	0	0	0	0	0	0	0	0	0	0	0	0	0	0
K07236	tusC, dsrF	tRNA 2-thiouridine synthesizing protein C	0	0	0	0	0	0	0	0	0	0	0	0	0	0	0	0	1	0	1	0	0	0	0	0	0	0	0	0	0	0	0	0	0	0	0	0	0	0	0	0	0	0	0	0	0	0	0
K07237	tusB, dsrH	tRNA 2-thiouridine synthesizing protein B	0	0	0	0	0	0	0	0	0	0	0	0	0	0	0	0	1	0	1	0	0	0	0	0	0	0	1	0	0	0	0	0	0	0	0	0	0	0	0	0	0	0	0	0	0	0	0
K21029	moeB	molybdopterin-synthase adenylyltransferase [EC:2.7.7.80]	2	2	0	1	2	1	2	0	0	0	0	0	0	0	0	0	0	0	0	0	0	0	0	0	0	0	0	0	0	0	0	0	0	0	0	0	0	0	0	0	0	0	0	0	0	0	0
K21140	mec	[CysO sulfur-carrier protein]-S-L-cysteine hydrolase [EC:3.13.1.6]	0	0	0	1	1	0	1	0	0	0	0	0	0	0	0	0	0	0	0	0	0	0	0	0	0	0	0	0	0	0	0	0	0	0	0	0	0	0	0	0	0	0	0	0	0	0	0
K01574	adc	acetoacetate decarboxylase [EC:4.1.1.4]	0	0	0	0	0	0	0	0	0	0	0	0	0	0	0	0	0	0	0	0	0	1	0	0	0	0	0	0	0	0	1	0	0	0	0	0	0	1	0	0	0	0	0	0	1	0	0
K01640	E4.1.3.4, HMGCL, hmgL	hydroxymethylglutaryl-CoA lyase [EC:4.1.3.4]	0	0	0	0	0	0	0	0	0	0	0	0	0	0	0	0	0	0	0	0	0	0	0	0	0	0	0	0	0	0	0	0	0	0	0	0	0	0	0	0	0	0	0	0	0	0	0
K11089	TROVE2, SSA2	60 kDa SS-A/Ro ribonucleoprotein	0	0	0	0	0	0	0	0	0	0	0	0	0	0	0	0	0	0	0	0	0	0	0	0	0	0	0	0	0	0	0	0	0	0	0	0	0	0	0	0	0	0	0	0	0	0	0
K00625	E2.3.1.8, pta	phosphate acetyltransferase [EC:2.3.1.8]	0	0	0	0	0	0	0	0	0	0	0	0	0	0	0	0	0	0	0	0	0	0	0	0	0	0	0	0	1	0	0	0	0	0	0	0	0	0	0	0	0	0	0	0	0	0	0
K00681	ggt	gamma-glutamyltranspeptidase / glutathione hydrolase [EC:2.3.2.2 3.4.19.13]	1	1	1	1	1	1	1	0	0	0	1	0	1	0	0	0	0	0	0	0	0	0	0	0	0	0	0	1	1	0	0	0	0	0	0	0	0	0	0	0	0	0	0	0	0	0	0
K00925	ackA	acetate kinase [EC:2.7.2.1]	0	0	0	0	0	0	0	0	0	0	0	0	0	1	2	0	1	1	1	1	1	1	1	1	0	1	1	2	2	1	1	1	2	1	1	1	0	2	1	1	1	1	2	1	1	1	1
K15024	K15024	putative phosphotransacetylase [EC:2.3.1.8]	0	0	0	0	0	0	0	0	0	0	0	0	0	0	0	0	0	0	0	0	0	0	0	0	0	0	0	0	0	0	0	0	1	0	0	0	0	0	0	0	0	0	0	0	0	0	0
K00099	dxr	1-deoxy-D-xylulose-5-phosphate reductoisomerase [EC:1.1.1.267]	1	1	0	1	1	1	1	0	2	1	0	1	1	1	1	3	1	1	0	1	1	1	1	1	2	2	1	1	1	2	1	0	1	1	1	1	1	0	1	0	1	1	0	2	1	1	1
K00805	hepST	heptaprenyl diphosphate synthase [EC:2.5.1.30]	0	0	0	0	0	0	0	0	0	0	0	0	0	0	0	0	0	0	0	0	0	0	0	0	0	0	0	0	0	0	0	0	1	1	0	0	1	0	0	0	0	0	0	1	0	0	0
K00869	E2.7.1.36, MVK, mvaK1	mevalonate kinase [EC:2.7.1.36]	0	0	0	0	0	0	0	0	0	0	0	0	0	1	0	0	1	0	0	0	0	0	0	0	0	0	1	0	0	0	0	0	1	0	0	0	0	0	1	0	0	0	0	0	0	1	0
K00919	ispE	4-diphosphocytidyl-2-C-methyl-D-erythritol kinase [EC:2.7.1.148]	0	1	1	1	1	1	1	0	1	0	0	0	1	1	1	0	1	1	1	0	1	1	2	1	1	1	1	1	1	1	0	1	1	2	0	1	0	0	1	1	1	0	1	1	0	1	1
K00991	ispD	2-C-methyl-D-erythritol 4-phosphate cytidylyltransferase [EC:2.7.7.60]	1	1	0	0	0	1	0	0	1	1	1	1	1	0	1	0	1	1	1	1	1	0	0	1	1	1	1	1	0	1	1	1	1	1	1	0	1	1	1	0	1	1	0	1	1	1	1
K01770	ispF	2-C-methyl-D-erythritol 2,4-cyclodiphosphate synthase [EC:4.6.1.12]	1	1	0	1	1	1	1	1	0	1	1	1	1	0	1	0	0	1	1	1	1	0	0	1	1	0	0	1	0	1	1	0	1	1	1	0	1	1	0	0	1	1	0	1	1	1	0
K03526	gcpE, ispG	(E)-4-hydroxy-3-methylbut-2-enyl-diphosphate synthase [EC:1.17.7.1 1.17.7.3]	1	1	0	1	1	1	1	1	2	1	1	1	1	1	1	1	1	1	1	0	0	1	0	1	1	2	1	1	1	1	3	0	1	1	1	1	1	1	1	1	1	1	0	1	1	1	1
K03527	ispH, lytB	4-hydroxy-3-methylbut-2-en-1-yl diphosphate reductase [EC:1.17.7.4]	1	1	1	1	1	1	1	1	1	1	0	1	1	1	1	0	1	1	1	2	1	1	0	1	1	1	1	1	2	1	1	0	1	2	1	1	1	1	1	1	1	1	3	1	1	1	1
K06013	STE24	STE24 endopeptidase [EC:3.4.24.84]	0	0	0	0	0	0	0	0	0	0	0	0	0	0	0	0	0	0	0	0	0	0	0	0	0	0	0	0	0	0	0	0	1	0	0	0	0	0	0	0	0	0	0	0	0	0	0
K12506	ispDF	2-C-methyl-D-erythritol 4-phosphate cytidylyltransferase / 2-C-methyl-D-erythritol 2,4-cyclodiphosphate synthase [EC:2.7.7.60 4.6.1.12]	1	1	0	1	1	1	1	1	1	1	1	1	1	0	1	0	1	1	1	0	1	0	0	1	1	1	1	1	0	1	1	1	1	1	1	0	1	1	0	0	1	1	0	1	1	1	0
K13787	idsA	geranylgeranyl diphosphate synthase, type I [EC:2.5.1.1 2.5.1.10 2.5.1.29]	1	1	1	0	0	1	0	0	1	1	1	1	1	0	0	0	0	0	0	0	0	0	0	0	0	0	0	0	0	0	0	0	0	0	0	0	0	0	0	0	0	0	0	0	0	0	0
K09008	NDUFAF3	NADH dehydrogenase [ubiquinone] 1 alpha subcomplex assembly factor 3	0	0	0	0	0	0	0	0	0	0	0	0	0	0	0	0	0	0	0	0	0	0	0	0	0	0	0	0	0	0	0	0	0	0	0	0	0	0	0	0	0	0	0	0	0	0	0
K18159	NDUFAF1, CIA30	NADH dehydrogenase [ubiquinone] 1 alpha subcomplex assembly factor 1	1	1	0	0	0	1	1	0	0	0	0	0	0	0	0	0	0	0	0	0	0	0	0	0	0	0	0	0	0	0	0	0	0	0	0	0	0	0	1	0	0	0	0	0	0	0	0
K00788	thiE	thiamine-phosphate pyrophosphorylase [EC:2.5.1.3]	1	1	1	1	1	1	1	0	1	1	1	0	1	1	2	1	1	1	0	1	0	0	1	1	1	1	1	1	3	1	1	1	1	1	0	1	1	1	1	0	1	1	1	1	1	0	1
K00878	thiM	hydroxyethylthiazole kinase [EC:2.7.1.50]	0	0	0	1	1	0	1	0	0	0	0	0	0	0	1	0	0	0	0	0	0	0	0	0	0	0	0	1	0	0	0	0	0	0	0	0	0	0	0	0	0	0	0	0	0	0	0
K00941	thiD	hydroxymethylpyrimidine/phosphomethylpyrimidine kinase [EC:2.7.1.49 2.7.4.7]	1	1	1	1	1	1	1	1	1	0	0	0	1	0	0	1	1	1	1	0	1	0	1	1	0	1	1	1	0	1	1	0	1	0	1	0	1	1	1	0	1	1	0	1	1	1	0
K00946	thiL	thiamine-monophosphate kinase [EC:2.7.4.16]	1	1	1	1	1	1	1	0	1	1	1	1	1	0	1	0	1	1	1	0	0	1	1	1	0	1	1	1	1	1	0	1	1	1	1	1	0	0	1	1	1	1	1	1	1	1	1
K00949	thiN, TPK1, THI80	thiamine pyrophosphokinase [EC:2.7.6.2]	0	0	0	0	0	0	0	0	1	0	0	0	0	0	0	0	0	0	0	0	0	0	1	0	0	0	0	0	0	0	0	0	0	0	0	0	0	0	0	0	0	0	0	0	0	0	0
K01077	E3.1.3.1, phoA, phoB	alkaline phosphatase [EC:3.1.3.1]	1	1	0	1	1	1	1	1	1	0	2	0	1	0	0	0	0	1	0	0	0	0	0	0	0	0	0	0	0	0	0	0	0	0	0	0	0	0	2	0	0	0	0	0	0	0	0
K01662	dxs	1-deoxy-D-xylulose-5-phosphate synthase [EC:2.2.1.7]	2	1	1	0	1	1	1	1	1	1	1	2	1	1	1	0	0	1	1	0	1	1	0	1	2	1	1	1	1	1	1	1	1	1	1	0	1	1	1	1	1	1	1	1	1	1	1
K03147	thiC	phosphomethylpyrimidine synthase [EC:4.1.99.17]	1	1	0	0	1	1	1	0	1	1	1	1	1	0	1	0	1	1	0	1	0	2	0	2	0	2	1	1	1	1	0	2	1	0	1	1	0	1	1	1	1	1	0	0	1	2	1
K03150	thiH	2-iminoacetate synthase [EC:4.1.99.19]	0	0	0	0	0	0	0	0	0	0	0	0	0	0	2	0	0	1	1	0	0	0	0	0	0	0	0	2	0	0	0	0	0	0	0	0	0	0	1	0	0	0	0	0	0	0	0
K04487	iscS, NFS1	cysteine desulfurase [EC:2.8.1.7]	2	2	1	1	2	0	2	0	1	1	1	1	1	0	2	0	1	1	1	1	1	1	0	1	1	1	0	2	3	1	0	0	2	0	0	0	1	1	1	1	1	1	0	1	1	1	1
K06949	rsgA, engC	ribosome biogenesis GTPase / thiamine phosphate phosphatase [EC:3.6.1.- 3.1.3.100]	1	1	1	1	1	1	1	0	1	0	1	0	1	0	0	0	0	0	0	0	0	0	0	0	0	0	0	0	0	0	0	0	0	0	0	0	0	0	0	0	0	0	0	0	0	0	0
K22699	thi4	sulfide-dependent adenosine diphosphate thiazole synthase [EC:2.4.2.59]	0	1	1	1	1	1	1	0	1	1	1	0	1	0	1	2	0	1	0	0	0	1	1	1	0	1	0	0	0	0	1	1	1	1	1	0	0	0	0	1	1	1	0	0	1	1	0
K17231	IYD, DEHAL1	iodotyrosine deiodinase [EC:1.21.1.1]	0	0	0	0	0	0	0	0	0	0	0	0	0	0	0	0	0	0	0	0	0	0	0	0	0	0	0	0	0	0	0	0	0	0	0	0	0	0	0	0	0	0	0	0	0	0	0
K19064	lysDH	lysine 6-dehydrogenase [EC:1.4.1.18]	0	0	0	0	0	0	0	0	0	0	0	0	0	0	0	0	0	0	0	0	0	0	0	0	0	0	0	0	0	0	0	0	0	0	0	0	0	0	0	0	0	0	0	0	0	0	0
K01501	E3.5.5.1	nitrilase [EC:3.5.5.1]	0	0	0	0	0	0	0	0	0	0	0	0	0	0	0	0	0	0	0	0	0	0	0	0	0	0	0	0	0	0	0	0	0	0	0	0	0	0	0	0	0	0	0	0	0	0	0
K01556	KYNU, kynU	kynureninase [EC:3.7.1.3]	0	0	0	0	0	0	0	0	0	0	0	0	0	0	0	1	1	0	0	0	0	0	0	0	0	0	0	0	0	0	0	0	0	0	0	0	0	0	1	0	0	0	0	0	0	0	0
K01667	tnaA	tryptophanase [EC:4.1.99.1]	0	0	0	0	0	0	0	0	0	0	0	0	0	0	0	0	0	0	0	0	0	0	0	0	0	0	0	0	0	0	0	0	0	0	0	0	0	0	0	0	0	0	0	0	0	0	0
K03781	katE, CAT, catB, srpA	catalase [EC:1.11.1.6]	1	0	0	0	0	1	0	1	0	0	0	0	0	0	0	0	0	0	0	0	0	0	0	0	0	0	0	0	0	0	0	0	0	0	0	0	0	0	0	0	0	0	0	0	0	0	0
K07130	kynB	arylformamidase [EC:3.5.1.9]	0	1	1	1	1	1	1	1	1	0	0	0	0	0	0	0	0	1	0	0	0	0	0	0	0	0	0	0	0	0	0	0	0	0	0	0	0	0	0	1	0	0	0	0	0	0	0
K14956	esxA, esat6	6 kDa early secretory antigenic target	0	0	0	0	0	0	0	0	0	0	0	0	0	0	0	0	0	0	0	0	0	0	0	0	0	0	0	0	0	0	0	0	0	0	0	0	0	0	0	0	0	0	0	0	0	0	0
K00575	cheR	chemotaxis protein methyltransferase CheR [EC:2.1.1.80]	0	0	0	0	0	0	0	0	1	0	1	0	1	0	1	0	0	0	0	1	0	1	1	0	0	0	0	1	0	0	0	0	1	0	1	1	0	0	1	0	1	0	1	0	0	0	1
K00990	glnD	[protein-PII] uridylyltransferase [EC:2.7.7.59]	0	0	0	0	0	0	0	0	0	0	0	0	0	0	0	0	0	0	0	0	0	0	0	0	0	0	0	0	1	0	0	0	0	0	0	0	0	0	0	0	0	0	0	0	0	0	0
K01104	E3.1.3.48	protein-tyrosine phosphatase [EC:3.1.3.48]	0	0	0	0	0	0	0	0	1	0	1	0	0	0	0	0	0	0	0	0	0	0	0	0	0	0	0	1	0	0	0	0	0	0	0	0	0	0	0	0	0	0	1	0	0	0	0
K01991	wza, gfcE	polysaccharide biosynthesis/export protein	1	1	1	1	1	1	1	0	0	1	0	1	0	4	4	4	5	5	4	4	2	4	3	3	2	3	5	4	0	4	6	3	2	1	6	2	6	4	6	4	3	3	2	5	6	6	4
K02313	dnaA	chromosomal replication initiator protein	1	1	2	1	1	1	1	1	1	1	0	1	1	1	1	1	1	1	1	1	0	1	1	1	1	1	1	1	0	1	2	1	1	1	1	1	1	0	1	1	1	1	1	1	1	1	1
K02398	flgM	negative regulator of flagellin synthesis FlgM	0	0	0	0	0	0	0	0	1	1	0	1	0	2	1	0	2	0	1	1	0	1	0	2	2	2	2	0	3	1	4	2	2	1	2	1	2	0	1	2	2	1	0	2	1	1	1
K02405	fliA	RNA polymerase sigma factor for flagellar operon FliA	1	1	0	0	0	1	0	1	1	1	1	1	1	1	1	1	2	1	2	1	1	0	1	1	1	1	1	1	1	0	0	1	1	1	2	1	1	1	2	1	1	1	1	1	1	1	0
K02406	fliC	flagellin	0	0	0	0	0	0	0	0	1	1	0	1	1	1	1	1	0	0	0	2	0	1	1	0	0	0	1	1	0	1	0	0	1	0	0	0	0	0	3	0	0	0	0	0	1	1	1
K02488	pleD	two-component system, cell cycle response regulator [EC:2.7.7.65]	0	0	0	0	0	0	0	0	0	0	0	0	0	0	0	0	0	0	0	0	0	0	0	0	0	0	0	0	0	0	0	0	1	0	0	0	0	0	0	0	0	0	0	0	0	0	0
K02556	motA	chemotaxis protein MotA	0	0	0	0	0	0	0	0	1	1	1	0	0	2	1	1	1	0	1	1	0	1	0	0	0	0	1	1	0	1	0	0	1	0	1	1	0	0	1	0	1	0	1	0	1	1	1
K03092	rpoN	RNA polymerase sigma-54 factor	0	0	0	0	0	0	0	0	0	0	0	0	0	0	1	0	1	0	1	1	1	1	0	1	0	1	1	1	1	1	4	1	2	0	1	1	1	0	2	1	1	0	0	1	1	1	1
K03406	mcp	methyl-accepting chemotaxis protein	0	0	0	0	0	0	0	0	1	0	0	0	3	0	1	0	0	0	0	1	0	1	0	0	0	0	0	1	0	0	0	0	2	0	2	0	0	0	1	0	1	0	0	0	1	0	0
K03407	cheA	two-component system, chemotaxis family, sensor kinase CheA [EC:2.7.13.3]	0	0	0	0	0	0	0	0	1	0	1	0	0	0	1	0	0	0	0	1	0	0	0	0	0	0	0	1	0	0	0	0	1	0	1	1	0	0	1	0	1	0	1	0	1	0	1
K03408	cheW	purine-binding chemotaxis protein CheW	0	0	0	0	0	0	0	0	1	0	0	0	1	0	1	0	0	0	0	1	0	1	0	0	0	0	0	1	0	0	0	0	1	0	0	1	0	0	1	0	1	0	1	0	1	0	0
K03412	cheB	two-component system, chemotaxis family, protein-glutamate methylesterase/glutaminase [EC:3.1.1.61 3.5.1.44]	0	0	0	0	0	0	0	0	1	0	1	0	0	0	1	1	0	0	0	1	0	1	1	0	0	0	0	1	0	0	0	0	1	0	1	0	0	0	1	0	1	0	0	0	0	0	1
K03413	cheY	two-component system, chemotaxis family, chemotaxis protein CheY	0	0	0	0	0	0	0	0	1	0	1	0	1	0	1	0	0	0	0	0	0	1	2	1	0	1	0	1	0	1	1	1	4	1	0	2	1	1	1	1	2	1	3	1	2	1	2
K03563	csrA	carbon storage regulator	0	0	0	0	0	0	0	0	1	1	0	1	0	0	1	0	0	0	0	0	0	1	0	0	0	0	0	1	0	1	0	0	1	0	0	1	0	0	0	0	0	0	1	0	1	0	1
K04751	glnB	nitrogen regulatory protein P-II 1	0	0	0	0	0	0	0	0	0	0	0	0	0	0	0	0	0	0	0	0	0	0	0	0	0	0	0	0	1	0	0	0	1	0	0	0	0	0	0	0	0	0	0	0	0	0	0
K07165	fecR	transmembrane sensor	1	1	1	0	0	2	0	1	0	0	1	0	1	0	0	0	1	1	1	2	0	0	0	0	0	1	1	0	0	1	1	2	1	2	1	1	2	2	1	3	2	1	0	2	3	1	1
K07636	phoR	two-component system, OmpR family, phosphate regulon sensor histidine kinase PhoR [EC:2.7.13.3]	1	2	0	2	2	2	2	4	2	2	1	2	2	1	1	0	1	2	2	0	0	0	0	1	0	0	1	1	0	0	0	0	0	0	0	2	0	0	1	1	0	0	1	0	0	0	0
K07646	kdpD	two-component system, OmpR family, sensor histidine kinase KdpD [EC:2.7.13.3]	0	0	0	0	0	0	0	0	0	0	0	0	0	0	0	0	0	0	0	0	0	0	0	0	0	0	0	0	0	1	0	0	0	0	0	0	0	0	0	0	0	0	0	0	0	0	0
K07657	phoB	two-component system, OmpR family, phosphate regulon response regulator PhoB	0	0	0	1	1	0	1	1	0	1	0	1	0	0	0	0	0	0	0	0	0	0	0	0	0	0	0	0	0	0	0	0	0	0	0	0	0	0	0	0	0	0	0	0	0	0	0
K07664	baeR, smeR	two-component system, OmpR family, response regulator BaeR	0	0	0	0	0	0	0	0	0	1	0	1	0	0	0	0	0	0	0	0	0	0	0	0	0	0	0	0	0	0	0	0	0	0	0	0	0	0	0	0	0	0	0	0	0	0	0
K07675	uhpB	two-component system, NarL family, sensor histidine kinase UhpB [EC:2.7.13.3]	1	1	0	0	0	1	0	0	0	0	0	0	0	0	0	0	0	0	0	0	0	0	0	0	0	0	0	0	0	0	0	0	0	0	0	0	0	0	0	0	0	0	0	0	0	0	0
K07679	evgS, bvgS	two-component system, NarL family, sensor histidine kinase EvgS [EC:2.7.13.3]	0	0	0	0	0	0	0	0	0	0	0	0	0	0	0	0	0	0	0	0	0	0	0	0	0	0	0	0	0	0	0	0	1	0	1	0	0	0	0	0	0	0	0	0	0	0	0
K07687	rcsB	two-component system, NarL family, captular synthesis response regulator RcsB	0	0	0	0	0	0	0	0	0	0	0	0	0	0	0	0	0	0	0	0	0	0	0	0	0	0	0	0	0	0	0	0	0	0	0	0	0	0	0	0	0	0	0	0	0	0	0
K07689	uvrY, gacA, varA	two-component system, NarL family, invasion response regulator UvrY	0	0	0	0	0	0	0	0	0	0	0	0	0	0	0	0	0	1	1	1	0	0	0	0	0	0	0	0	0	0	0	0	0	0	0	0	0	0	1	0	0	1	0	0	0	0	1
K07692	degU	two-component system, NarL family, response regulator DegU	1	1	1	1	1	1	1	0	0	0	0	0	0	0	0	0	0	0	0	0	0	0	0	0	0	0	0	0	0	0	0	0	0	0	0	0	0	0	0	0	0	0	0	0	0	0	0
K07693	desR	two-component system, NarL family, response regulator DesR	1	1	1	1	1	1	1	0	0	0	0	0	0	0	0	0	1	0	0	0	0	0	0	0	0	0	1	0	0	0	0	0	0	0	0	0	0	0	0	0	0	0	0	0	0	0	0
K07720	yesN	two-component system, response regulator YesN	0	0	0	0	0	0	0	0	0	0	0	0	0	0	1	0	1	0	1	0	0	0	1	0	0	1	1	1	0	1	0	1	0	0	1	0	1	0	1	0	1	1	0	1	0	0	0
K07775	resD	two-component system, OmpR family, response regulator ResD	0	1	0	1	1	1	1	1	0	1	0	1	0	0	0	0	0	0	0	0	0	0	0	0	0	0	0	0	0	0	0	0	0	0	0	0	0	0	0	0	0	0	0	0	0	0	0
K07787	cusA, silA	copper/silver efflux system protein	0	1	0	1	1	1	1	1	1	0	1	0	1	0	0	0	0	0	0	0	0	0	0	0	0	0	0	0	0	0	0	0	0	0	0	0	0	0	0	0	0	0	0	0	0	0	0
K07798	cusB, silB	membrane fusion protein, copper/silver efflux system	0	0	0	0	0	0	1	1	1	0	1	0	1	0	1	0	0	0	0	0	0	0	0	0	0	0	0	0	0	0	0	0	0	0	0	0	0	0	0	0	0	0	0	0	0	0	0
K10914	crp	CRP/FNR family transcriptional regulator, cyclic AMP receptor protein	0	1	0	1	1	1	1	0	0	0	0	0	0	0	0	0	0	0	0	0	0	0	0	0	0	0	0	0	1	0	0	0	1	0	0	0	0	0	0	0	0	0	0	0	0	0	0
K11443	divK	two-component system, cell cycle response regulator DivK	0	0	0	0	0	0	0	0	0	0	0	0	0	0	0	0	0	0	0	0	0	0	0	0	0	0	0	0	0	0	0	0	0	0	0	0	0	0	0	0	1	0	0	0	0	0	0
K11618	liaR	two-component system, NarL family, response regulator LiaR	1	1	1	1	1	1	1	0	0	0	0	0	0	0	0	0	0	0	0	0	0	0	0	0	0	0	0	0	0	0	0	0	0	0	0	0	0	0	0	0	0	0	0	0	0	0	0
K11621	liaG	lia operon protein LiaG	1	1	0	1	1	1	1	0	0	0	0	0	0	0	0	0	0	0	0	0	0	0	0	0	0	0	0	0	0	0	0	0	0	0	0	0	0	0	0	0	0	0	0	0	0	0	0
K11689	dctQ	C4-dicarboxylate transporter, DctQ subunit	0	0	0	0	0	0	0	0	0	0	0	0	0	0	0	0	0	0	0	0	0	0	0	0	0	0	0	1	0	0	0	0	0	0	0	0	0	0	0	0	0	0	0	0	0	0	0
K13040	ttrS	two-component system, LuxR family, sensor histidine kinase TtrS [EC:2.7.13.3]	0	0	0	0	0	0	0	0	0	0	0	0	0	0	0	0	0	0	0	0	0	0	0	0	0	0	0	0	0	0	0	0	0	0	0	0	0	0	0	0	0	0	0	0	0	0	0
K13587	cckA	two-component system, cell cycle sensor histidine kinase and response regulator CckA [EC:2.7.13.3]	0	0	0	1	1	0	1	0	0	0	0	0	0	0	0	1	0	0	0	1	0	0	0	0	0	0	0	0	0	0	0	0	0	0	1	0	0	0	0	0	0	0	0	0	0	0	0
K13598	ntrY	two-component system, NtrC family, nitrogen regulation sensor histidine kinase NtrY [EC:2.7.13.3]	0	0	0	0	0	0	0	0	0	0	0	0	0	0	0	0	0	0	0	0	0	0	0	0	0	0	0	0	0	0	0	0	0	0	0	0	0	0	0	0	0	0	0	0	0	0	0
K14986	fixL	two-component system, LuxR family, sensor kinase FixL [EC:2.7.13.3]	0	0	0	0	0	0	0	0	0	0	0	0	0	0	0	0	0	0	0	0	0	0	0	0	0	0	0	0	0	0	0	0	0	0	0	0	0	0	0	0	0	0	0	0	0	0	0
K14987	fixJ	two-component system, LuxR family, response regulator FixJ	0	0	0	0	0	0	0	0	0	0	0	0	0	0	0	0	0	0	0	0	0	0	0	0	0	0	0	0	0	0	0	0	0	0	0	0	0	0	0	0	0	0	0	0	0	0	0
K15011	regB, regS, actS	two-component system, sensor histidine kinase RegB [EC:2.7.13.3]	1	1	1	2	2	2	2	1	0	0	0	0	0	0	0	0	0	0	0	0	0	0	0	0	0	0	0	0	0	1	0	0	0	0	0	0	0	0	0	0	0	0	0	0	0	0	0
K20976	hptB	histidine phosphotransfer protein HptB	0	0	0	0	0	0	0	0	0	0	0	0	0	0	0	0	0	0	0	0	0	0	0	0	0	0	0	0	0	0	0	0	1	0	0	0	0	0	0	0	0	0	0	0	0	0	0
K23514	fecI, prhI	RNA polymerase sigma-19 factor, ECF subfamily	0	0	0	0	0	0	0	0	2	1	0	1	2	2	0	0	3	2	1	2	0	1	0	1	0	2	3	0	1	1	1	1	2	1	3	1	1	0	2	0	1	1	1	2	1	2	1
K00451	HGD, hmgA	homogentisate 1,2-dioxygenase [EC:1.13.11.5]	0	0	0	0	0	0	0	0	0	0	0	0	0	0	0	0	0	0	0	0	0	0	0	0	0	0	0	0	0	0	0	0	0	0	0	0	0	0	0	0	0	0	0	0	0	0	0
K01555	FAH, fahA	fumarylacetoacetase [EC:3.7.1.2]	0	0	0	0	0	0	0	0	0	0	0	0	0	0	0	0	0	0	0	0	0	0	0	0	0	0	0	0	0	0	0	0	0	0	0	0	0	0	0	0	0	0	0	0	0	0	0
K01593	DDC, TDC	aromatic-L-amino-acid/L-tryptophan decarboxylase [EC:4.1.1.28 4.1.1.105]	0	0	0	0	0	0	0	0	0	0	0	0	0	0	0	0	0	0	0	0	0	0	0	0	0	0	0	0	0	0	0	0	0	0	0	0	0	0	0	0	0	0	0	0	0	0	0
K02510	hpaI, hpcH	4-hydroxy-2-oxoheptanedioate aldolase [EC:4.1.2.52]	1	2	1	1	1	2	1	1	0	1	0	1	0	1	2	1	2	0	2	2	0	2	5	4	0	2	2	2	2	3	5	0	2	2	1	0	4	2	3	0	1	0	0	9	3	2	1
K05921	hpaG	5-oxopent-3-ene-1,2,5-tricarboxylate decarboxylase / 2-hydroxyhepta-2,4-diene-1,7-dioate isomerase [EC:4.1.1.68 5.3.3.-]	1	2	1	1	1	1	1	0	0	0	0	0	0	0	0	0	0	0	0	0	0	0	0	0	0	0	0	0	0	0	0	0	0	0	0	0	0	0	0	0	0	0	0	0	0	0	0
K00457	HPD, hppD	4-hydroxyphenylpyruvate dioxygenase [EC:1.13.11.27]	0	0	0	0	0	0	0	0	0	0	0	0	0	0	0	0	0	0	0	0	0	0	0	0	0	0	0	0	0	0	0	0	0	0	0	0	0	0	0	0	0	0	0	0	0	0	0
K00568	ubiG	2-polyprenyl-6-hydroxyphenyl methylase / 3-demethylubiquinone-9 3-methyltransferase [EC:2.1.1.222 2.1.1.64]	0	0	0	0	0	0	0	0	0	0	0	0	0	0	0	0	0	0	0	0	0	0	0	0	0	0	0	0	0	0	0	0	0	0	0	0	0	0	0	0	0	0	0	0	0	0	0
K02548	menA	1,4-dihydroxy-2-naphthoate polyprenyltransferase [EC:2.5.1.74]	1	1	1	1	1	1	1	0	1	0	0	0	1	0	0	0	0	1	0	0	1	0	1	0	0	1	0	0	0	1	1	1	0	1	0	0	0	0	0	0	1	1	0	2	0	0	0
K03179	ubiA	4-hydroxybenzoate polyprenyltransferase [EC:2.5.1.39]	0	0	0	0	0	0	0	0	1	0	0	1	0	0	0	0	0	0	0	0	0	0	0	0	0	0	0	0	0	0	0	0	1	0	0	0	0	0	0	0	0	0	0	0	0	0	0
K03182	ubiD	4-hydroxy-3-polyprenylbenzoate decarboxylase [EC:4.1.1.98]	0	0	0	0	0	0	0	0	0	1	0	1	0	0	0	0	0	0	0	0	0	0	0	0	0	0	0	0	0	0	0	0	1	0	0	0	0	0	0	0	0	0	0	0	0	0	0
K03183	ubiE	demethylmenaquinone methyltransferase / 2-methoxy-6-polyprenyl-1,4-benzoquinol methylase [EC:2.1.1.163 2.1.1.201]	0	0	0	0	0	0	0	0	0	0	0	0	0	0	0	0	0	0	0	0	0	0	0	0	0	0	0	0	1	0	0	0	0	0	0	0	0	0	0	0	0	0	0	0	0	0	0
K03186	ubiX, bsdB, PAD1	flavin prenyltransferase [EC:2.5.1.129]	0	0	0	0	0	0	0	0	0	1	0	1	0	0	0	0	0	0	0	0	0	0	0	0	0	0	0	0	0	0	0	0	1	0	0	1	0	0	0	0	0	0	0	0	0	0	0
K03809	wrbA	NAD(P)H dehydrogenase (quinone) [EC:1.6.5.2]	6	6	3	5	5	6	5	4	3	1	0	1	1	0	2	1	0	1	1	0	1	0	1	1	0	1	0	3	2	1	1	1	2	0	0	0	0	0	2	0	0	2	1	1	0	1	1
K11782	mqnA	chorismate dehydratase [EC:4.2.1.151]	0	0	0	0	0	0	0	0	0	1	0	0	0	0	0	0	0	0	0	0	0	0	0	0	0	0	0	0	1	0	0	0	1	0	0	0	0	0	0	0	0	0	0	0	0	0	0
K11784	mqnC	cyclic dehypoxanthinyl futalosine synthase [EC:1.21.98.1]	0	0	0	0	0	0	0	0	0	0	0	0	0	0	0	0	0	0	0	0	0	0	0	0	0	0	0	0	0	0	0	0	1	0	0	1	0	0	0	0	0	0	1	0	0	0	0
K11785	mqnD	1,4-dihydroxy-6-naphthoate synthase [EC:1.14.-.-]	0	0	0	0	0	0	0	0	0	0	0	0	0	0	0	0	0	0	0	0	0	0	0	0	0	0	0	0	0	0	0	0	0	0	0	0	0	0	0	0	0	0	0	0	0	0	0
K18285	mqnE	aminodeoxyfutalosine synthase [EC:2.5.1.120]	0	0	0	0	0	0	0	0	0	1	0	0	0	0	0	0	0	0	0	0	0	0	0	0	0	0	0	0	0	0	0	0	1	0	0	0	0	0	0	0	0	0	0	0	0	0	0
K19267	qorB	NAD(P)H dehydrogenase (quinone) [EC:1.6.5.2]	0	0	0	0	1	0	1	0	0	0	0	0	0	0	0	0	0	0	0	0	0	0	0	0	0	0	0	0	0	0	0	0	0	0	0	0	0	0	0	0	0	0	0	0	0	0	0
K20810	mqnX	aminodeoxyfutalosine deaminase [EC:3.5.4.40]	0	0	0	0	0	0	0	0	0	0	0	0	0	0	0	0	0	0	0	0	0	0	0	0	0	0	0	0	1	0	0	0	1	0	0	0	0	0	0	0	0	0	0	0	0	0	0
K00046	idnO	gluconate 5-dehydrogenase [EC:1.1.1.69]	0	0	0	0	0	0	0	1	1	0	0	0	2	0	0	0	0	0	0	0	0	0	1	0	0	0	0	0	1	1	2	0	1	0	1	0	0	2	1	1	0	0	0	0	0	1	1
K00091	E1.1.1.219	dihydroflavonol-4-reductase [EC:1.1.1.219]	0	0	0	0	0	0	0	0	0	0	0	0	0	0	0	0	0	0	0	0	0	0	0	0	0	0	0	0	1	0	0	0	0	0	0	0	0	0	0	0	0	0	0	0	0	0	0
K00153	E1.1.1.306	S-(hydroxymethyl)mycothiol dehydrogenase [EC:1.1.1.306]	0	0	0	0	0	0	0	0	0	0	0	0	0	0	0	0	0	0	0	0	0	0	0	0	0	0	0	0	0	0	0	0	0	0	0	0	0	0	0	0	0	0	0	0	0	0	0
K00179	iorA	indolepyruvate ferredoxin oxidoreductase, alpha subunit [EC:1.2.7.8]	0	0	0	0	0	0	0	0	1	0	1	0	1	0	1	0	1	0	1	0	0	1	1	0	0	1	1	1	1	1	0	1	1	0	1	0	0	0	1	0	1	1	0	2	1	1	1
K00180	iorB	indolepyruvate ferredoxin oxidoreductase, beta subunit [EC:1.2.7.8]	0	0	0	0	0	0	0	0	1	0	1	0	1	1	0	1	1	0	1	0	0	0	1	0	0	1	1	1	1	1	0	1	1	0	1	0	0	0	1	1	1	1	0	1	0	2	1
K00219	fadH	2,4-dienoyl-CoA reductase (NADPH2) [EC:1.3.1.34]	0	0	0	0	0	0	0	0	0	0	0	0	0	0	0	0	0	0	0	0	0	0	0	0	0	0	0	0	0	0	0	0	1	0	0	0	0	0	0	0	0	0	0	0	1	1	0
K00313	fixC	electron transfer flavoprotein-quinone oxidoreductase [EC:1.5.5.-]	0	1	1	1	1	1	1	2	1	1	0	1	0	0	1	0	0	0	0	0	0	0	1	0	0	1	0	1	0	1	0	0	0	0	0	0	0	0	0	1	0	0	0	1	0	0	1
K00344	qor, CRYZ	NADPH:quinone reductase [EC:1.6.5.5]	0	0	0	0	0	0	0	0	0	0	0	0	0	0	1	0	0	0	0	0	0	0	0	0	0	0	0	0	0	0	0	0	0	0	0	0	0	0	0	0	0	0	0	0	0	0	0
K00389	yidH	putative membrane protein	1	1	1	0	0	1	0	0	1	0	0	0	2	1	0	0	1	1	0	0	0	0	0	0	0	0	0	0	0	0	0	0	0	0	0	0	0	0	1	0	0	0	0	0	0	0	0
K00428	E1.11.1.5	cytochrome c peroxidase [EC:1.11.1.5]	0	0	0	0	0	0	0	0	0	0	0	0	0	0	1	0	0	0	0	0	0	0	0	0	0	0	0	1	1	0	0	0	0	0	0	0	0	0	0	0	0	0	0	0	0	0	0
K00540	fqr	F420H(2)-dependent quinone reductase [EC:1.1.98.-]	0	0	0	0	0	0	0	1	0	0	0	0	0	0	0	0	0	0	0	0	0	0	0	0	0	0	0	0	0	0	0	0	0	0	0	0	0	0	0	0	0	0	0	0	0	0	0
K00554	trmD	tRNA (guanine37-N1)-methyltransferase [EC:2.1.1.228]	1	1	1	1	1	1	1	1	1	1	0	1	1	0	1	1	1	1	1	1	2	0	1	1	1	1	1	1	1	1	1	1	1	0	1	1	1	1	1	1	1	1	1	1	1	1	1
K00564	rsmC	16S rRNA (guanine1207-N2)-methyltransferase [EC:2.1.1.172]	1	1	1	1	1	1	1	0	1	0	1	0	0	1	1	0	1	1	1	0	1	1	1	1	1	1	1	1	1	0	1	1	2	0	1	0	1	1	1	0	1	1	0	1	0	1	1
K00567	ogt, MGMT	methylated-DNA-[protein]-cysteine S-methyltransferase [EC:2.1.1.63]	0	0	1	0	0	0	0	0	0	1	0	1	1	1	1	0	1	0	1	1	1	1	1	0	0	1	1	1	1	1	1	1	1	1	0	0	1	0	0	0	1	2	0	2	1	1	1
K00571	E2.1.1.72	site-specific DNA-methyltransferase (adenine-specific) [EC:2.1.1.72]	1	1	0	1	1	1	1	0	1	1	1	3	1	1	3	1	1	3	2	3	0	1	0	0	2	0	3	1	0	4	0	0	1	0	3	0	0	0	3	0	1	1	1	0	3	3	3
K00573	E2.1.1.77, pcm	protein-L-isoaspartate(D-aspartate) O-methyltransferase [EC:2.1.1.77]	2	3	3	2	3	3	3	3	3	4	1	2	2	1	3	0	1	0	2	2	0	2	1	2	2	2	1	3	2	1	2	2	2	2	2	0	1	2	2	1	2	2	0	2	3	2	1
K00612	nodU	carbamoyltransferase [EC:2.1.3.-]	0	0	0	0	0	0	0	0	0	0	0	0	0	0	0	0	0	0	0	0	0	0	0	0	0	0	0	0	0	0	0	0	0	0	0	0	0	0	0	0	0	0	0	0	0	0	0
K00661	maa	maltose O-acetyltransferase [EC:2.3.1.79]	0	0	0	0	0	0	0	0	0	0	0	0	0	0	0	0	0	0	0	0	0	0	0	0	0	0	0	0	0	0	0	0	0	0	0	1	0	0	0	0	0	0	0	0	0	0	1
K00662	aacC	aminoglycoside 3-N-acetyltransferase [EC:2.3.1.81]	3	2	2	2	3	2	2	0	0	0	0	0	0	1	4	5	5	2	5	2	0	2	2	0	0	0	4	6	2	4	2	1	3	0	2	1	1	1	5	1	1	1	1	1	3	5	1
K00663	aacA	aminoglycoside 6'-N-acetyltransferase [EC:2.3.1.82]	0	0	0	1	1	0	1	0	1	1	1	1	1	0	0	0	0	0	0	0	0	0	0	0	0	0	0	0	0	0	0	0	0	0	0	0	0	0	0	0	0	0	0	0	0	0	0
K00666	K00666	fatty-acyl-CoA synthase [EC:6.2.1.-]	0	0	0	0	0	0	0	0	0	0	0	0	0	1	1	0	0	0	1	1	0	0	0	1	0	0	0	1	0	1	0	0	1	1	1	0	0	2	1	0	0	0	0	0	0	0	0
K00683	QPCT	glutaminyl-peptide cyclotransferase [EC:2.3.2.5]	1	1	1	1	0	1	1	1	1	0	0	0	0	1	1	1	1	0	0	0	1	1	0	0	0	0	1	1	0	0	0	0	0	0	0	0	0	0	0	1	0	0	0	0	0	0	0
K00684	aat	leucyl/phenylalanyl-tRNA---protein transferase [EC:2.3.2.6]	0	0	0	0	0	0	0	0	0	0	0	0	0	0	0	0	0	0	0	0	0	0	0	0	0	0	0	0	0	0	0	0	0	0	0	0	0	0	0	0	0	0	0	0	0	0	0
K00754	bshA	L-malate glycosyltransferase [EC:2.4.1.-]	0	1	0	0	0	0	0	1	0	0	0	0	0	0	0	0	0	0	0	0	0	0	0	0	0	0	0	0	0	0	0	0	0	0	0	0	0	0	0	2	0	0	0	0	0	0	0
K00773	tgt, QTRT1	queuine tRNA-ribosyltransferase [EC:2.4.2.29]	1	1	1	1	1	1	1	1	1	0	2	1	2	1	0	0	1	1	1	0	0	1	1	0	0	1	1	1	0	1	0	0	2	1	1	0	1	0	1	0	1	0	0	1	0	1	0
K00782	lldG	L-lactate dehydrogenase complex protein LldG	0	0	0	0	0	0	0	0	0	0	0	0	0	0	0	0	0	0	0	0	0	0	0	0	0	0	0	0	0	0	0	0	0	0	0	0	0	0	0	0	0	0	0	0	0	0	0
K00783	rlmH	23S rRNA (pseudouridine1915-N3)-methyltransferase [EC:2.1.1.177]	0	0	0	0	0	0	0	0	0	0	0	0	0	0	0	0	0	0	0	0	0	0	0	0	0	0	0	0	2	0	0	0	0	0	0	0	0	0	0	0	0	0	0	0	0	0	0
K00903	epsB	protein-tyrosine kinase [EC:2.7.10.2]	0	0	0	0	0	0	0	0	0	0	0	0	0	0	0	0	0	0	0	0	0	0	0	0	0	0	0	0	0	0	0	0	0	0	0	0	0	0	0	1	0	0	0	0	0	0	0
K00936	pdtaS	two-component system, sensor histidine kinase PdtaS [EC:2.7.13.3]	2	2	0	1	2	2	2	1	0	0	0	0	0	0	0	0	0	0	0	0	0	0	0	0	0	0	0	0	0	0	0	0	0	0	0	0	0	0	0	0	0	0	0	0	0	0	0
K00982	glnE	[glutamine synthetase] adenylyltransferase / [glutamine synthetase]-adenylyl-L-tyrosine phosphorylase [EC:2.7.7.42 2.7.7.89]	0	0	0	0	0	0	0	0	0	0	0	0	0	0	0	0	0	0	0	0	0	0	0	0	0	0	0	0	0	0	0	0	0	0	0	0	0	0	0	0	0	0	0	0	0	0	0
K00986	ltrA	RNA-directed DNA polymerase [EC:2.7.7.49]	0	0	0	0	0	0	0	0	0	0	0	0	0	0	0	0	0	0	0	0	0	0	1	0	0	0	0	0	1	0	0	0	0	0	0	2	0	0	0	0	0	0	0	0	0	0	0
K00989	rph	ribonuclease PH [EC:2.7.7.56]	1	1	1	1	1	1	1	0	1	1	1	1	1	0	1	0	1	1	1	0	1	1	1	1	0	1	1	1	1	1	1	1	0	1	0	0	0	1	1	0	1	1	0	1	1	1	1
K01005	tagT_U_V	polyisoprenyl-teichoic acid--peptidoglycan teichoic acid transferase [EC:2.7.8.-]	2	1	1	1	1	1	1	1	1	1	1	1	0	0	1	2	2	1	1	1	1	1	1	1	1	1	1	2	1	1	1	0	1	1	1	2	1	0	1	1	1	1	2	1	1	1	1
K01023	assT	arylsulfate sulfotransferase [EC:2.8.2.22]	0	0	0	0	0	0	0	0	0	0	0	0	0	1	0	0	1	0	1	1	0	0	0	0	0	0	0	0	2	0	0	0	1	0	0	0	0	0	0	0	0	0	0	0	1	0	0
K01056	PTH1, pth, spoVC	peptidyl-tRNA hydrolase, PTH1 family [EC:3.1.1.29]	1	1	1	1	1	1	1	1	1	1	1	1	1	1	1	1	1	1	1	0	1	1	1	1	1	1	1	1	1	1	1	2	1	1	1	0	1	0	1	1	1	1	0	2	1	1	0
K01133	betC	choline-sulfatase [EC:3.1.6.6]	0	0	0	1	0	0	1	0	3	1	2	0	1	1	9	3	5	5	7	1	1	2	1	1	0	0	3	6	7	0	1	0	9	0	1	0	0	0	7	0	7	0	0	2	3	11	0
K01138	K01138	uncharacterized sulfatase [EC:3.1.6.-]	2	2	1	4	4	2	4	0	0	0	0	0	0	0	0	0	0	1	0	0	0	0	0	1	0	0	0	0	0	0	0	0	1	0	1	0	0	0	1	0	2	0	0	0	0	1	0
K01153	hsdR	type I restriction enzyme, R subunit [EC:3.1.21.3]	0	0	0	0	0	0	0	0	0	1	0	0	0	0	1	2	1	0	0	1	0	0	1	0	0	0	0	0	0	0	0	0	1	0	0	0	0	0	1	0	0	0	1	0	0	0	1
K01154	hsdS	type I restriction enzyme, S subunit [EC:3.1.21.3]	0	0	0	0	0	0	0	0	0	1	0	0	0	0	1	0	1	0	0	1	0	0	0	0	0	0	0	0	0	1	0	0	1	0	0	0	0	1	1	1	0	0	1	0	0	0	1
K01155	E3.1.21.4	type II restriction enzyme [EC:3.1.21.4]	0	0	0	0	0	0	0	0	0	0	0	0	0	0	0	0	0	0	0	0	0	0	0	0	0	0	0	0	0	0	0	0	0	0	1	0	0	0	0	0	0	0	0	0	0	0	0
K01156	res	type III restriction enzyme [EC:3.1.21.5]	0	0	0	0	0	0	0	0	0	1	0	0	0	0	2	0	0	0	0	1	0	0	1	0	0	0	0	0	0	1	0	0	3	0	0	0	0	0	0	0	0	0	1	0	0	0	0
K01160	rusA	crossover junction endodeoxyribonuclease RusA [EC:3.1.22.4]	0	0	0	0	0	0	0	0	0	0	0	0	0	0	0	0	0	0	0	0	0	0	0	0	0	0	0	0	0	0	0	0	0	0	0	1	0	0	0	0	0	0	0	0	0	0	0
K01163	K01163	uncharacterized protein	1	1	1	1	1	1	1	0	0	0	0	0	0	0	0	0	0	0	0	0	0	0	0	0	0	0	0	0	0	0	0	0	0	0	0	0	0	0	0	0	0	0	0	0	0	0	0
K01174	nuc	micrococcal nuclease [EC:3.1.31.1]	0	0	0	0	0	0	0	1	0	0	0	0	0	0	0	1	1	0	1	1	0	0	0	0	0	0	1	0	1	0	0	0	0	0	0	0	0	0	2	0	0	0	0	0	1	1	0
K01181	E3.2.1.8, xynA	endo-1,4-beta-xylanase [EC:3.2.1.8]	2	1	0	1	1	1	1	0	1	0	0	0	1	0	1	0	0	0	0	0	0	0	0	1	0	0	0	0	1	0	0	0	1	0	0	0	0	0	0	1	0	0	0	0	0	0	0
K01185	E3.2.1.17	lysozyme [EC:3.2.1.17]	0	0	1	0	0	1	0	0	0	0	0	0	0	0	0	0	0	0	0	0	0	0	0	0	0	0	0	0	0	0	0	0	0	0	0	0	0	0	0	0	0	0	0	0	0	0	0
K01224	E3.2.1.89	arabinogalactan endo-1,4-beta-galactosidase [EC:3.2.1.89]	0	0	0	0	0	0	0	0	1	0	0	0	1	0	0	0	0	0	0	0	0	0	0	0	0	0	0	0	0	0	0	0	0	0	0	0	0	0	0	0	0	0	0	0	0	0	0
K01258	pepT	tripeptide aminopeptidase [EC:3.4.11.4]	0	0	0	0	0	0	0	0	0	0	0	0	0	1	1	0	0	1	1	1	1	1	1	2	0	1	1	1	0	1	0	1	1	2	1	0	1	0	1	0	1	0	0	1	1	1	1
K01262	pepP	Xaa-Pro aminopeptidase [EC:3.4.11.9]	1	1	0	1	1	1	1	1	0	1	0	0	0	0	1	0	0	0	1	0	0	1	0	0	0	0	1	1	0	1	1	0	1	2	0	1	1	0	1	0	0	0	0	0	1	1	1
K01265	map	methionyl aminopeptidase [EC:3.4.11.18]	1	2	1	1	1	1	1	2	1	1	0	1	1	1	1	1	1	1	1	1	1	1	0	1	1	1	1	1	0	1	2	2	1	1	1	1	1	1	2	1	1	1	1	0	1	1	1
K01266	dmpA, dap	D-aminopeptidase [EC:3.4.11.19]	0	0	0	0	0	0	0	0	0	0	0	0	0	0	2	0	0	0	0	0	0	0	0	0	0	0	0	0	2	0	0	0	0	0	0	0	0	0	0	0	0	0	0	0	0	0	0
K01271	pepQ	Xaa-Pro dipeptidase [EC:3.4.13.9]	1	1	0	1	1	1	1	1	0	1	0	0	0	0	1	0	0	0	0	0	0	0	0	0	1	0	0	1	0	1	0	0	0	0	0	0	0	0	1	0	0	0	0	0	0	0	1
K01273	DPEP	membrane dipeptidase [EC:3.4.13.19]	0	0	0	0	0	0	0	0	0	0	0	0	0	2	4	2	3	0	3	1	0	2	0	0	0	0	2	0	1	1	0	0	1	0	2	0	0	0	1	0	0	0	0	0	3	4	0
K01281	pepX	X-Pro dipeptidyl-peptidase [EC:3.4.14.11]	0	0	0	0	0	0	0	0	0	0	0	0	0	0	0	0	0	0	0	0	0	0	0	0	0	0	0	0	0	0	0	0	0	0	0	0	0	0	0	0	0	0	0	0	0	0	0
K01286	E3.4.16.4	D-alanyl-D-alanine carboxypeptidase [EC:3.4.16.4]	1	1	0	2	1	1	2	0	0	0	0	0	0	0	0	0	0	0	0	0	0	0	0	0	0	0	0	1	0	0	0	0	1	0	0	0	0	0	0	0	0	0	1	0	0	0	0
K01295	cpg	glutamate carboxypeptidase [EC:3.4.17.11]	0	0	0	0	0	0	0	0	0	0	0	0	0	0	1	0	0	0	0	0	0	0	0	0	0	0	0	0	1	0	0	0	0	0	0	0	0	0	0	0	0	0	0	0	0	0	0
K01297	ldcA	muramoyltetrapeptide carboxypeptidase [EC:3.4.17.13]	0	0	0	0	0	0	0	0	0	0	0	0	0	0	0	0	0	0	0	0	0	0	0	0	0	0	0	0	0	0	0	0	0	0	0	0	0	0	0	0	0	0	0	0	0	1	0
K01299	E3.4.17.19	carboxypeptidase Taq [EC:3.4.17.19]	0	0	0	0	0	0	0	0	0	0	0	0	0	0	0	0	0	0	0	0	0	0	0	0	0	0	0	0	0	0	0	0	0	0	0	0	0	0	0	0	0	0	0	0	0	0	0
K01302	CPQ	carboxypeptidase Q [EC:3.4.17.-]	0	0	0	0	0	0	0	0	0	0	0	0	0	0	0	0	0	0	0	0	0	0	0	0	0	0	0	0	0	0	0	0	0	0	0	0	0	0	1	0	0	0	0	0	0	1	0
K01303	APEH	acylaminoacyl-peptidase [EC:3.4.19.1]	1	1	0	1	1	1	1	1	0	0	0	0	0	0	0	0	1	0	0	0	0	0	0	0	0	0	0	0	0	0	0	0	0	0	0	0	0	0	0	0	0	0	0	0	0	0	0
K01304	pcp	pyroglutamyl-peptidase [EC:3.4.19.3]	0	0	0	0	0	0	0	0	0	0	0	0	0	0	0	0	0	0	0	0	0	0	0	0	0	0	0	0	0	0	0	0	0	0	0	0	0	0	0	0	0	0	0	0	0	0	0
K01342	aprE	subtilisin [EC:3.4.21.62]	2	2	0	1	0	2	1	0	0	0	0	0	0	0	2	0	0	0	0	0	0	0	0	0	0	0	0	1	0	0	0	0	0	0	0	0	0	0	0	0	0	0	0	0	0	0	1
K01356	lexA	repressor LexA [EC:3.4.21.88]	1	1	1	1	1	1	1	0	1	1	0	1	1	1	1	1	1	1	1	1	0	0	1	1	1	1	1	1	1	1	1	1	1	1	1	1	1	1	1	1	1	1	1	1	1	1	1
K01372	BLMH, pepC	bleomycin hydrolase [EC:3.4.22.40]	0	0	0	0	0	0	0	0	0	0	0	0	0	0	0	0	0	0	0	0	0	0	0	0	0	0	0	0	0	0	0	0	0	0	0	0	0	0	0	0	0	0	0	0	0	0	0
K01409	KAE1, tsaD, QRI7	N6-L-threonylcarbamoyladenine synthase [EC:2.3.1.234]	1	1	1	1	1	1	1	1	1	0	0	0	1	1	1	1	1	1	1	1	1	0	1	1	1	1	1	0	2	1	1	1	2	0	1	0	1	2	1	1	1	1	2	1	1	1	1
K01419	hslV, clpQ	ATP-dependent HslUV protease, peptidase subunit HslV [EC:3.4.25.2]	1	1	1	1	1	1	1	1	0	0	1	1	1	0	1	1	1	1	1	1	0	1	1	0	1	0	1	1	1	1	0	0	1	0	1	0	0	0	1	0	0	0	0	1	1	1	1
K01423	bepA	beta-barrel assembly-enhancing protease [EC:3.4.-.-]	0	0	0	0	0	0	0	0	0	0	0	0	0	1	0	0	0	0	0	0	0	0	0	0	0	0	0	0	1	0	0	0	0	0	0	0	0	0	0	2	0	0	0	0	0	0	0
K01447	xlyAB	N-acetylmuramoyl-L-alanine amidase [EC:3.5.1.28]	0	0	0	0	0	0	0	0	0	0	0	0	0	0	0	0	0	0	0	0	0	0	0	0	0	0	0	0	0	0	0	0	0	0	0	0	0	0	0	1	0	0	0	0	0	0	0
K01449	cwlJ, sleB	N-acetylmuramoyl-L-alanine amidase [EC:3.5.1.28]	0	0	0	0	0	0	0	0	0	0	1	0	0	0	0	0	0	0	0	0	0	0	0	0	0	0	0	0	0	0	0	0	0	0	0	0	0	0	0	0	0	0	0	0	0	0	0
K01462	PDF, def	peptide deformylase [EC:3.5.1.88]	1	1	1	1	1	1	1	2	1	1	1	1	1	1	1	1	1	1	1	1	0	1	2	2	1	1	1	1	0	1	1	1	1	1	1	0	1	0	1	2	1	1	1	1	1	0	1
K01463	bshB1	N-acetylglucosamine malate deacetylase 1 [EC:3.5.1.-]	1	1	1	1	1	1	1	2	0	0	0	0	0	0	1	0	0	1	0	0	0	1	1	1	0	1	0	1	0	0	0	1	0	0	0	0	1	2	0	1	1	1	0	1	2	0	0
K01533	copB	P-type Cu2+ transporter [EC:7.2.2.9]	0	1	1	2	2	2	1	0	1	1	0	1	0	0	0	0	0	1	0	0	1	1	1	0	0	0	1	1	1	0	0	0	0	0	0	1	1	0	1	0	1	0	0	1	1	0	0
K01534	zntA	Zn2+/Cd2+-exporting ATPase [EC:7.2.2.12 7.2.2.21]	0	0	0	0	0	0	0	0	0	1	0	1	0	1	0	0	1	0	1	0	0	0	0	0	0	0	1	0	0	0	0	0	0	0	0	0	0	0	1	0	0	0	0	0	0	0	0
K01537	ATP2C	P-type Ca2+ transporter type 2C [EC:7.2.2.10]	0	0	0	0	0	0	0	0	0	0	0	0	0	0	0	0	0	1	1	0	0	0	0	0	0	1	0	0	0	0	0	0	0	0	0	0	0	0	1	0	0	1	0	0	0	0	0
K01551	arsA, ASNA1, GET3	arsenite/tail-anchored protein-transporting ATPase [EC:7.3.2.7 7.3.-.-]	0	0	0	0	0	0	0	0	0	0	0	0	0	0	0	0	0	0	0	0	0	0	0	0	0	0	0	0	1	0	0	0	1	0	2	0	0	0	0	0	0	0	0	0	0	0	0
K01552	ecfA	energy-coupling factor transport system ATP-binding protein [EC:3.6.3.-]	1	1	1	1	1	1	1	0	0	0	0	0	0	0	0	0	0	0	0	0	0	0	0	0	0	0	0	0	0	0	0	0	0	0	0	0	0	0	0	0	0	0	0	0	0	0	0
K01802	E5.2.1.8	peptidylprolyl isomerase [EC:5.2.1.8]	0	0	0	0	0	0	0	0	0	0	0	0	0	0	2	0	1	0	0	0	0	0	0	0	0	0	1	2	0	0	0	0	0	0	0	0	0	0	0	0	0	0	0	0	0	0	0
K01811	xylS, yicI	alpha-D-xyloside xylohydrolase [EC:3.2.1.177]	0	0	0	0	0	0	0	0	0	0	0	0	0	0	1	0	0	0	0	0	0	0	0	0	0	0	0	1	1	0	0	0	0	0	0	0	0	0	0	0	0	0	0	0	0	0	0
K01926	rex	redox-sensing transcriptional repressor	1	1	1	1	1	1	1	1	3	1	2	1	2	1	1	1	1	1	1	1	1	0	0	0	0	1	1	1	1	2	0	0	1	0	1	1	1	1	1	0	0	0	1	0	0	1	1
K01932	capB, pgsB	gamma-polyglutamate synthase [EC:6.3.2.-]	0	0	0	0	0	0	0	0	0	0	0	0	0	0	0	0	0	0	0	0	0	0	0	0	0	0	0	0	0	0	0	0	1	0	0	0	0	0	0	0	0	0	0	0	0	0	0
K01974	RTCA, rtcA	RNA 3'-terminal phosphate cyclase (ATP) [EC:6.5.1.4]	1	1	0	1	1	1	1	1	1	0	0	0	1	0	1	1	1	0	1	0	0	1	0	0	0	0	1	1	0	1	0	0	1	0	0	0	0	0	1	0	1	1	0	0	1	0	0
K01975	thpR	RNA 2',3'-cyclic 3'-phosphodiesterase [EC:3.1.4.58]	1	1	0	1	1	1	1	1	1	1	1	1	1	1	1	1	1	1	1	1	0	0	0	0	2	1	1	1	2	1	1	1	1	1	1	1	1	0	1	1	1	1	1	1	1	1	1
K01990	ABC-2.A	ABC-2 type transport system ATP-binding protein	7	9	3	9	9	10	10	5	7	2	5	3	7	1	9	6	7	6	6	3	2	3	2	2	2	4	5	9	8	5	1	3	7	5	5	2	2	2	5	3	3	2	2	3	5	9	6
K01992	ABC-2.P	ABC-2 type transport system permease protein	2	4	2	5	4	4	5	3	3	2	1	1	2	3	3	3	5	4	7	4	2	3	2	2	1	4	4	2	6	3	1	1	5	1	5	4	1	2	3	2	3	3	4	2	2	7	2
K01993	ABC-2.TX	HlyD family secretion protein	0	0	0	0	0	0	0	0	0	1	0	1	0	0	0	0	0	0	0	0	0	0	0	0	0	0	0	0	0	0	0	0	1	0	0	0	0	0	0	0	0	0	0	0	0	0	0
K02003	ABC.CD.A	putative ABC transport system ATP-binding protein	6	4	2	3	4	4	5	2	4	3	3	3	3	5	6	2	6	6	7	3	3	4	3	3	1	2	7	7	5	5	2	3	3	1	4	1	5	3	5	3	3	3	1	4	6	3	4
K02004	ABC.CD.P	putative ABC transport system permease protein	5	6	5	5	4	4	6	4	5	4	3	5	5	7	9	6	13	6	10	4	3	8	4	6	3	3	11	10	7	8	3	5	6	1	8	4	6	7	7	3	4	4	3	5	10	5	5
K02005	ABC.CD.TX	HlyD family secretion protein	1	5	1	3	1	2	4	3	4	4	1	4	4	1	3	3	4	2	2	2	2	2	2	2	2	2	3	3	3	2	1	2	2	1	2	1	1	0	2	0	1	1	2	3	5	1	1
K02013	ABC.FEV.A	iron complex transport system ATP-binding protein [EC:7.2.2.-]	1	1	0	1	2	1	2	0	0	1	0	1	1	0	1	0	1	1	1	1	1	1	0	0	0	1	1	1	2	1	0	1	0	1	1	1	0	1	1	0	1	1	1	1	1	1	1
K02014	TC.FEV.OM	iron complex outermembrane recepter protein	0	0	0	0	0	1	0	0	3	3	2	5	2	0	0	0	1	0	0	0	0	0	0	0	0	0	1	0	0	0	0	0	2	0	0	0	0	0	1	0	0	0	0	0	0	0	0
K02015	ABC.FEV.P	iron complex transport system permease protein	1	2	0	2	1	1	1	0	0	1	1	1	1	1	1	0	1	1	1	1	1	1	1	0	1	1	1	1	1	1	1	1	1	1	1	2	1	1	1	0	1	1	1	1	1	1	1
K02016	ABC.FEV.S	iron complex transport system substrate-binding protein	1	1	1	0	1	1	1	0	1	1	0	1	1	1	1	0	1	1	1	1	1	0	1	1	0	1	1	1	2	1	1	1	0	1	1	2	1	1	1	1	1	1	1	1	1	1	1
K02019	modE	molybdate transport system regulatory protein	0	0	0	0	0	0	0	0	0	0	0	0	0	0	0	0	0	0	0	0	0	0	0	0	0	0	0	0	0	2	1	0	0	1	0	0	1	1	0	0	0	0	0	1	0	0	0
K02025	ABC.MS.P	multiple sugar transport system permease protein	2	5	2	5	4	4	4	0	4	2	3	2	4	0	5	1	2	2	2	1	1	0	0	0	0	0	1	8	2	1	0	0	1	0	2	1	0	0	2	0	0	0	2	0	1	2	1
K02026	ABC.MS.P1	multiple sugar transport system permease protein	2	4	2	5	5	3	4	1	4	3	2	2	4	0	6	1	0	1	2	0	0	0	0	0	0	0	1	7	2	0	0	0	1	0	2	1	0	0	2	0	0	0	2	0	0	2	1
K02027	ABC.MS.S	multiple sugar transport system substrate-binding protein	2	2	0	3	3	3	2	2	2	1	2	1	1	2	5	0	2	2	3	1	0	1	0	0	0	0	2	5	5	1	0	0	1	0	1	3	0	0	2	0	0	0	3	0	1	2	1
K02029	ABC.PA.P	polar amino acid transport system permease protein	0	0	0	0	0	0	0	0	0	0	0	0	0	0	0	0	0	0	0	0	0	0	0	0	0	0	0	0	0	0	0	0	0	0	0	0	0	0	0	0	0	0	1	0	0	0	0
K02030	ABC.PA.S	polar amino acid transport system substrate-binding protein	0	0	0	0	0	0	0	0	0	0	0	0	0	0	0	0	0	0	0	0	0	0	0	0	0	0	0	0	0	0	0	0	0	0	0	0	0	0	0	0	0	0	1	0	0	0	0
K02039	phoU	phosphate transport system protein	0	1	0	1	1	1	1	0	1	0	1	0	0	1	1	0	1	1	1	0	1	0	0	0	0	1	0	1	2	2	1	1	0	0	1	0	1	1	1	1	1	0	1	1	1	1	1
K02049	ABC.SN.A	NitT/TauT family transport system ATP-binding protein	0	1	1	0	0	1	0	0	1	0	0	1	1	0	0	0	0	0	0	0	0	0	0	0	0	0	0	1	0	0	0	0	0	0	0	0	0	0	1	0	0	0	0	0	0	0	1
K02050	ABC.SN.P	NitT/TauT family transport system permease protein	0	1	1	0	0	1	0	0	1	1	1	1	1	0	0	0	0	0	0	0	0	0	0	0	0	0	0	1	0	0	0	0	0	0	0	0	0	0	1	0	0	0	0	0	0	0	1
K02051	ABC.SN.S	NitT/TauT family transport system substrate-binding protein	0	1	1	0	0	1	0	0	2	2	0	2	2	0	1	0	0	0	0	0	0	0	0	0	0	0	0	1	1	0	0	0	0	0	0	0	0	0	1	0	0	0	0	0	0	0	1
K02056	ABC.SS.A	simple sugar transport system ATP-binding protein [EC:7.5.2.-]	0	1	0	1	1	0	0	0	0	0	0	0	0	0	0	0	0	0	0	0	0	0	0	0	0	0	0	0	0	0	0	0	0	0	0	0	0	0	0	0	0	0	0	0	0	0	0
K02057	ABC.SS.P	simple sugar transport system permease protein	0	0	0	0	0	0	0	0	0	0	0	0	0	0	0	0	0	0	0	0	0	0	0	0	0	0	0	0	1	0	0	0	0	0	0	0	0	0	0	0	0	0	0	0	0	0	0
K02058	ABC.SS.S	simple sugar transport system substrate-binding protein	0	0	0	0	0	0	0	0	0	0	0	0	0	0	0	0	0	0	0	0	0	0	0	0	0	0	0	0	0	0	0	0	1	0	0	1	0	0	0	0	0	0	1	0	0	0	0
K02082	agaS	tagatose-6-phosphate ketose/aldose isomerase [EC:5.-.-.-]	1	1	1	1	1	1	1	0	1	0	0	0	0	0	0	0	0	0	0	0	0	0	0	0	0	0	0	0	0	0	0	0	0	0	0	0	0	0	0	0	0	0	0	0	0	0	0
K02116	atpI	ATP synthase protein I	1	2	2	1	2	2	1	1	0	0	0	0	0	2	1	1	2	0	2	0	0	0	0	0	1	1	2	1	1	1	1	0	1	1	0	0	1	0	2	0	2	0	0	3	1	1	0
K02182	caiC	carnitine-CoA ligase [EC:6.2.1.48]	0	0	0	0	0	0	0	0	0	0	0	0	0	0	0	0	0	0	0	0	0	0	0	0	0	0	0	0	0	0	0	0	0	0	0	0	0	0	0	0	0	0	0	0	0	0	0
K02197	ccmE	cytochrome c-type biogenesis protein CcmE	0	0	0	0	0	0	0	0	0	0	0	0	0	0	0	0	0	0	0	0	0	0	0	0	0	0	0	0	0	0	0	0	0	0	0	0	0	0	0	0	0	0	0	0	0	0	0
K02198	ccmF	cytochrome c-type biogenesis protein CcmF	0	0	0	0	0	0	0	0	0	0	0	0	0	0	0	0	0	0	0	0	0	0	0	0	0	0	0	0	0	0	0	0	0	0	0	0	0	0	0	0	0	0	0	0	0	0	0
K02199	ccmG, dsbE	cytochrome c biogenesis protein CcmG, thiol:disulfide interchange protein DsbE	2	2	2	3	2	3	2	1	0	0	0	0	0	0	0	0	0	0	0	0	0	0	0	0	0	0	0	0	0	0	0	0	0	0	0	0	0	0	0	0	0	0	0	0	0	0	0
K02217	ftnA, ftn	ferritin [EC:1.16.3.2]	0	0	0	1	1	0	1	0	0	0	0	0	1	1	0	0	1	0	0	0	0	0	0	0	0	0	1	1	0	0	0	0	1	0	0	0	0	0	1	0	0	0	0	0	0	0	0
K02221	yggT	YggT family protein	0	1	1	1	1	1	1	0	1	1	0	1	1	1	0	0	1	1	1	0	0	1	1	1	0	1	1	0	0	1	1	1	1	1	1	0	1	1	1	1	1	1	0	1	1	1	1
K02234	cobW	cobalamin biosynthesis protein CobW	0	0	0	0	0	0	0	0	0	0	0	0	0	0	0	0	0	0	0	0	0	0	0	0	0	0	0	0	1	0	0	0	0	0	0	0	0	0	0	0	0	0	0	0	0	0	0
K02237	comEA	competence protein ComEA	1	1	1	1	1	1	1	0	1	1	1	1	2	0	1	0	1	1	2	0	0	1	1	0	1	0	1	1	1	1	0	1	1	1	1	1	1	0	1	0	1	1	1	1	1	1	1
K02238	comEC	competence protein ComEC	3	2	2	3	3	3	3	3	2	2	1	0	1	0	3	0	1	1	2	0	1	1	1	1	1	1	1	2	1	1	0	0	1	1	4	0	1	3	2	2	1	2	0	2	1	1	1
K02242	comFC	competence protein ComFC	0	1	0	1	1	1	1	1	1	1	1	0	1	0	1	0	1	1	1	0	1	1	0	1	0	1	1	1	2	1	0	1	1	1	1	1	1	1	1	1	1	0	0	1	1	1	0
K02278	cpaA, tadV	prepilin peptidase CpaA [EC:3.4.23.43]	0	0	0	0	0	0	0	0	0	0	0	0	0	1	1	0	0	2	1	1	1	1	2	1	0	1	1	1	1	2	1	1	0	1	0	0	1	1	2	1	2	1	0	1	1	1	1
K02279	cpaB, rcpC	pilus assembly protein CpaB	0	0	0	0	0	0	0	0	0	0	0	0	0	1	1	0	0	1	1	1	0	1	1	0	0	1	1	1	1	1	1	1	0	1	0	0	1	1	1	2	1	1	0	1	1	1	1
K02280	cpaC, rcpA	pilus assembly protein CpaC	0	0	0	0	0	0	0	0	0	0	0	0	0	0	1	0	0	1	1	1	0	1	1	1	0	1	1	1	2	1	1	1	0	1	0	0	1	1	1	1	1	1	0	1	1	1	1
K02282	cpaE, tadZ	pilus assembly protein CpaE	0	0	0	0	0	0	0	0	0	0	0	0	0	1	2	1	0	1	2	0	1	1	2	2	0	2	1	2	1	2	2	1	0	2	0	0	2	2	2	2	2	2	0	2	2	2	2
K02283	cpaF, tadA	pilus assembly protein CpaF [EC:7.4.2.8]	0	0	0	0	0	0	0	0	0	0	0	0	0	1	2	1	0	2	1	1	1	1	1	2	0	2	1	2	1	2	2	2	0	2	0	0	2	2	2	2	2	2	0	1	1	1	2
K02346	dinB	DNA polymerase IV [EC:2.7.7.7]	0	1	0	1	1	1	1	1	0	0	1	0	1	0	1	0	1	1	0	0	0	0	1	1	0	1	1	1	3	1	1	1	1	1	0	0	1	0	1	1	1	1	0	0	1	0	1
K02347	polX, dpx	DNA polymerase (family X)	1	1	1	1	2	1	1	2	1	2	1	2	1	0	0	1	0	1	1	0	1	1	1	1	1	1	0	0	2	0	1	1	1	1	0	0	1	1	1	0	1	0	0	1	1	1	1
K02355	fusA, GFM, EFG	elongation factor G	2	2	1	2	2	2	2	2	2	2	1	2	2	2	2	0	2	2	2	2	2	0	1	2	0	1	2	2	0	2	2	2	2	2	2	1	1	1	2	3	2	1	1	1	2	2	2
K02356	efp	elongation factor P	1	1	0	1	1	1	0	0	1	1	0	1	1	1	1	0	0	1	1	0	0	1	1	1	0	1	1	1	1	1	1	1	1	1	1	0	1	1	1	1	1	1	0	1	1	1	1
K02357	tsf, TSFM	elongation factor Ts	1	1	1	1	1	1	1	1	1	1	1	1	1	1	1	2	1	1	0	1	1	1	1	1	1	1	1	1	2	1	1	1	1	1	1	0	1	1	1	1	1	1	1	1	1	2	1
K02379	fdhD	FdhD protein	1	1	0	1	1	0	1	1	1	1	1	0	1	1	0	0	1	0	0	0	0	1	1	1	1	1	1	0	1	1	0	1	1	1	1	1	0	1	0	1	1	0	0	1	2	0	0
K02385	flbD	flagellar protein FlbD	0	0	0	0	0	0	0	0	1	1	1	0	0	1	1	1	1	0	1	1	0	1	0	0	0	0	2	1	0	1	0	0	1	0	1	1	0	0	1	0	1	0	1	0	1	1	1
K02395	flgJ	flagellar protein FlgJ	0	0	0	0	0	0	0	0	0	1	0	1	0	0	1	0	0	0	0	0	0	1	0	0	0	0	0	1	0	0	0	0	0	0	0	0	0	0	1	0	0	0	0	0	1	1	0
K02415	fliL	flagellar FliL protein	0	0	0	0	0	0	0	0	1	0	1	1	0	1	1	1	1	0	1	0	0	1	0	0	0	0	1	1	0	1	0	0	1	0	1	1	0	0	1	0	1	0	1	0	1	1	1
K02431	fucU, FUOM	L-fucose mutarotase [EC:5.1.3.29]	0	0	0	0	0	0	0	0	0	0	0	0	0	0	0	1	0	0	1	0	0	0	0	0	0	0	0	0	0	0	0	0	0	0	0	0	0	0	1	0	0	0	0	0	0	1	0
K02469	gyrA	DNA gyrase subunit A [EC:5.6.2.2]	1	0	0	0	0	1	0	0	1	0	0	0	1	0	1	0	1	1	1	0	0	1	0	0	0	0	1	1	0	1	0	0	1	0	1	0	0	0	1	0	1	1	0	0	1	1	0
K02470	gyrB	DNA gyrase subunit B [EC:5.6.2.2]	0	0	0	1	1	1	1	0	1	1	1	1	1	0	1	0	1	0	1	0	0	0	0	0	0	1	1	1	0	0	0	0	1	0	1	0	0	0	1	0	0	1	0	0	0	1	1
K02477	K02477	two-component system, LytTR family, response regulator	0	0	0	0	0	0	0	0	0	0	0	0	0	0	0	0	0	0	0	0	0	0	0	0	0	0	0	0	1	0	0	0	0	0	0	0	0	0	0	0	0	0	0	0	0	0	0
K02480	K02480	two-component system, NarL family, sensor kinase [EC:2.7.13.3]	1	1	0	0	0	1	0	0	1	0	0	0	1	0	0	0	0	0	0	0	0	0	0	0	0	0	0	0	0	0	0	0	0	0	0	0	0	0	0	0	1	0	0	0	0	0	0
K02481	K02481	two-component system, NtrC family, response regulator	0	0	0	0	0	0	0	0	0	0	0	0	0	0	0	0	0	0	0	0	0	0	0	0	0	0	0	0	0	0	0	0	0	0	0	0	0	0	0	0	0	0	1	0	0	0	0
K02482	K02482	two-component system, NtrC family, sensor kinase [EC:2.7.13.3]	1	1	2	2	2	1	1	0	1	1	0	0	1	0	0	0	1	0	1	0	0	0	1	0	0	0	1	0	1	0	0	0	1	0	1	0	0	0	0	0	0	0	0	0	0	0	0
K02483	K02483	two-component system, OmpR family, response regulator	0	1	1	2	3	1	2	1	1	1	1	1	1	1	2	0	0	1	0	0	0	1	0	0	0	0	0	1	0	0	0	0	1	0	0	0	0	0	0	2	0	0	0	0	1	0	1
K02493	hemK, prmC, HEMK	release factor glutamine methyltransferase [EC:2.1.1.297]	1	1	1	1	1	1	1	0	1	1	1	1	1	0	1	0	1	1	1	1	0	0	1	0	1	1	1	1	1	0	0	1	1	1	1	1	1	1	1	1	1	1	1	2	0	0	0
K02494	lolB	outer membrane lipoprotein LolB	0	0	0	0	0	0	0	0	0	0	0	0	0	0	0	0	0	0	0	0	0	0	0	0	0	0	0	0	0	0	0	0	0	0	0	0	0	0	0	0	0	0	0	0	0	0	0
K02499	yabN	tetrapyrrole methylase family protein / MazG family protein	0	0	0	0	0	0	0	0	0	0	0	0	0	0	1	0	0	1	1	1	1	1	2	1	1	1	1	1	0	1	1	1	1	1	1	0	1	0	1	2	1	0	0	0	1	1	1
K02503	HINT1, hinT, hit	histidine triad (HIT) family protein	1	1	1	1	1	1	1	1	1	1	0	1	0	0	1	1	1	1	0	0	0	0	0	1	1	1	1	1	1	1	1	1	1	1	0	1	1	2	1	1	1	1	1	0	1	1	1
K02518	infA	translation initiation factor IF-1	0	1	1	1	1	1	1	1	1	1	1	1	1	1	1	1	1	1	1	1	1	1	0	1	1	1	1	1	0	1	2	2	1	1	1	1	1	1	1	1	1	1	1	0	1	1	1
K02519	infB, MTIF2	translation initiation factor IF-2	0	1	1	1	1	1	1	1	1	1	0	1	1	0	1	1	1	1	1	1	1	1	1	1	0	1	1	1	1	1	1	1	1	1	1	1	1	1	1	1	1	1	1	1	1	1	1
K02520	infC, MTIF3	translation initiation factor IF-3	1	1	1	1	1	1	1	1	1	1	1	1	1	2	1	1	1	1	1	0	1	0	1	1	1	1	1	1	2	1	0	0	1	3	0	1	2	0	1	1	1	1	1	1	1	1	1
K02528	ksgA	16S rRNA (adenine1518-N6/adenine1519-N6)-dimethyltransferase [EC:2.1.1.182]	1	1	1	1	1	1	1	0	1	0	0	1	1	0	1	0	1	0	1	0	0	0	0	1	0	1	1	1	1	0	0	1	1	0	0	1	1	0	1	1	1	0	1	1	1	1	1
K02529	lacI, galR	LacI family transcriptional regulator	0	1	0	1	1	0	2	0	2	0	2	0	1	0	0	0	0	1	0	0	1	0	0	0	0	0	0	0	0	0	0	0	0	0	0	0	0	0	0	0	0	1	0	0	0	1	1
K02570	napD	periplasmic nitrate reductase NapD	0	0	0	0	0	0	0	0	0	0	0	0	0	0	0	0	0	0	0	0	0	0	0	0	0	0	0	0	1	0	0	0	0	0	0	0	0	0	0	0	0	0	0	0	0	0	0
K02573	napG	ferredoxin-type protein NapG	0	0	0	1	1	1	1	0	1	1	0	1	1	0	1	0	0	0	0	0	0	0	0	0	1	1	0	1	0	1	1	1	1	0	0	0	1	1	0	0	2	0	0	1	0	0	1
K02574	napH	ferredoxin-type protein NapH	1	4	0	3	3	3	3	2	1	1	0	1	1	0	2	0	1	0	1	0	0	1	0	1	1	1	0	2	0	1	1	1	1	0	0	0	1	1	0	0	1	0	0	1	0	0	0
K02585	nifB	nitrogen fixation protein NifB	0	0	0	0	0	0	0	0	1	1	2	1	1	0	0	0	0	0	0	0	0	0	0	0	1	0	0	0	0	0	0	0	0	0	0	0	0	0	0	0	0	0	0	0	0	0	0
K02600	nusA	transcription termination/antitermination protein NusA	0	1	1	1	1	1	1	1	0	1	0	1	1	0	1	1	1	1	1	1	1	1	1	1	1	1	1	1	2	1	1	1	2	1	1	1	1	1	1	1	1	1	1	1	1	1	2
K02601	nusG	transcription termination/antitermination protein NusG	1	1	1	1	1	1	1	1	1	1	0	1	1	1	0	0	1	1	1	1	1	1	1	1	0	1	1	1	0	1	1	1	1	0	1	1	0	2	1	1	1	1	1	0	1	1	1
K02624	pcaR	IclR family transcriptional regulator, pca regulon regulatory protein	0	0	0	0	0	0	0	0	0	0	1	0	0	0	0	0	0	0	0	0	0	0	0	0	0	0	0	0	0	0	0	0	0	0	0	0	0	0	0	0	0	0	0	0	0	0	0
K02652	pilB	type IV pilus assembly protein PilB	1	4	1	5	5	4	5	4	4	4	2	4	3	1	1	0	2	2	2	1	2	1	1	0	0	1	2	1	3	2	1	1	4	1	2	3	0	1	1	0	2	1	3	0	1	2	1
K02653	pilC	type IV pilus assembly protein PilC	3	4	2	5	5	3	5	2	4	4	2	3	4	1	1	0	1	1	1	1	0	1	1	1	1	0	1	1	1	1	0	1	3	0	1	2	1	1	1	1	1	1	3	1	1	1	1
K02654	pilD, pppA	leader peptidase (prepilin peptidase) / N-methyltransferase [EC:3.4.23.43 2.1.1.-]	0	1	1	1	1	1	1	0	1	1	0	1	0	1	1	0	1	1	1	1	0	1	0	1	1	0	1	1	0	1	0	1	1	0	1	1	1	1	1	1	1	1	1	2	1	1	1
K02656	pilF	type IV pilus assembly protein PilF	0	0	0	0	0	0	0	0	0	0	0	0	0	0	0	0	0	0	0	0	0	0	0	0	0	0	0	0	0	0	0	0	0	0	1	0	0	0	1	0	0	0	0	0	0	0	0
K02662	pilM	type IV pilus assembly protein PilM	3	4	4	5	5	4	5	1	4	4	2	3	4	1	1	0	1	1	1	1	0	1	0	1	1	1	1	1	0	1	0	1	3	1	1	2	1	0	1	1	1	1	3	2	1	1	1
K02663	pilN	type IV pilus assembly protein PilN	0	0	0	0	0	0	0	0	0	1	0	1	1	0	0	0	0	0	0	0	0	0	0	0	0	0	0	0	0	0	0	0	0	0	0	1	0	0	0	0	0	0	2	0	0	0	0
K02664	pilO	type IV pilus assembly protein PilO	0	1	1	0	1	1	1	1	1	1	1	1	1	0	0	0	1	0	1	0	0	0	0	0	1	0	0	0	0	1	0	0	1	0	0	1	0	0	0	0	0	0	2	0	0	0	1
K02669	pilT	twitching motility protein PilT	6	7	0	7	7	6	7	4	7	7	6	6	6	1	3	0	2	3	1	1	2	1	2	2	1	1	2	3	1	2	2	1	5	2	1	3	2	1	2	2	2	2	3	1	2	1	2
K02671	pilV	type IV pilus assembly protein PilV	1	1	0	2	2	1	2	1	1	3	1	3	1	0	0	0	0	0	0	0	0	0	0	0	0	0	0	0	0	0	0	0	1	0	0	0	0	0	0	0	0	0	0	0	0	0	0
K02672	pilW	type IV pilus assembly protein PilW	1	1	1	0	0	1	0	0	0	0	0	0	0	0	0	0	0	0	0	0	0	0	0	0	0	0	0	0	0	0	0	0	0	0	0	0	0	0	0	0	0	0	0	0	0	0	0
K02673	pilX	type IV pilus assembly protein PilX	0	0	0	0	0	0	0	0	1	1	1	1	0	0	0	0	0	0	0	0	0	0	0	0	0	0	0	0	0	0	0	0	0	0	0	0	0	0	0	0	0	0	0	0	0	0	0
K02687	prmA	ribosomal protein L11 methyltransferase [EC:2.1.1.-]	1	1	1	1	1	1	1	1	1	1	1	1	1	1	1	1	1	1	1	1	0	1	1	1	0	1	1	1	0	1	1	1	1	1	0	1	0	1	1	1	1	1	0	1	1	1	1
K02805	wecE, rffA	dTDP-4-amino-4,6-dideoxygalactose transaminase [EC:2.6.1.59]	0	0	0	0	0	0	0	0	0	0	0	0	0	0	0	0	0	0	0	0	0	0	0	1	1	1	0	0	0	0	1	1	0	1	0	0	1	1	0	1	1	0	0	1	0	0	0
K02834	rbfA	ribosome-binding factor A	0	1	1	1	1	1	1	1	1	1	1	1	1	0	1	1	1	1	1	1	1	1	1	1	0	1	1	1	0	1	0	1	1	1	1	1	1	1	1	1	1	1	1	1	1	1	1
K02835	prfA, MTRF1, MRF1	peptide chain release factor 1	1	1	0	1	1	1	1	0	1	1	1	1	1	1	1	0	1	1	1	1	0	1	1	0	1	1	1	1	1	1	0	1	1	0	0	1	1	0	1	1	1	1	1	2	1	1	1
K02836	prfB	peptide chain release factor 2	1	1	0	1	1	1	1	0	1	0	1	0	1	1	1	1	1	1	1	1	1	1	1	1	0	1	1	1	2	1	1	1	1	1	1	0	1	1	1	1	1	0	1	1	0	1	1
K02838	frr, MRRF, RRF	ribosome recycling factor	1	1	1	1	1	1	1	1	1	1	0	1	1	1	1	2	1	1	0	1	1	1	1	1	1	1	0	1	1	1	1	1	1	1	1	0	0	1	1	1	1	1	1	1	1	2	1
K02860	rimM	16S rRNA processing protein RimM	1	1	1	1	1	1	1	1	1	1	0	1	1	0	1	1	1	1	1	1	1	0	1	0	0	0	1	1	2	1	0	0	1	0	1	1	0	0	1	0	0	0	0	0	1	1	1
K03086	rpoD	RNA polymerase primary sigma factor	1	1	0	1	1	1	1	1	1	1	1	1	1	1	1	0	1	1	1	1	0	1	0	0	0	1	1	1	1	1	1	1	1	0	0	1	1	0	1	0	1	1	1	2	1	1	1
K03088	rpoE	RNA polymerase sigma-70 factor, ECF subfamily	23	29	14	28	29	25	26	10	8	5	4	7	8	6	12	5	13	8	15	6	2	4	5	5	3	7	12	10	17	8	6	5	9	3	9	7	5	7	8	5	6	4	6	9	8	9	7
K03090	sigB	RNA polymerase sigma-B factor	1	1	1	1	1	1	1	1	1	1	0	0	1	1	1	0	1	1	1	0	1	1	1	1	0	1	1	1	1	1	0	2	1	1	1	1	1	0	1	1	1	1	1	1	1	0	1
K03152	thiJ	protein deglycase [EC:3.5.1.124]	0	0	0	0	0	0	0	0	0	0	0	0	0	0	0	0	0	0	0	0	0	0	0	0	0	0	0	0	0	0	0	0	0	0	0	0	0	0	0	0	0	1	2	0	0	0	0
K03166	top6A	DNA topoisomerase VI subunit A [EC:5.6.2.2]	0	0	0	0	0	0	0	0	0	0	0	0	0	0	0	0	0	0	0	0	0	0	0	0	0	0	0	0	0	0	0	0	0	0	0	0	0	0	0	0	0	0	0	0	0	0	0
K03167	top6B	DNA topoisomerase VI subunit B [EC:5.6.2.2]	0	0	0	0	0	0	0	0	0	0	0	0	0	0	0	0	0	0	0	0	0	0	0	0	0	0	0	0	1	0	0	0	0	0	0	0	0	0	0	0	0	0	0	0	0	0	0
K03168	topA	DNA topoisomerase I [EC:5.6.2.1]	1	1	0	1	1	1	1	1	1	1	0	1	1	0	1	0	1	1	1	1	0	1	0	2	0	1	1	1	1	1	0	1	1	1	1	1	0	1	1	1	1	1	1	1	1	1	1
K03177	truB, PUS4, TRUB1	tRNA pseudouridine55 synthase [EC:5.4.99.25]	1	1	1	1	1	1	1	0	1	1	0	1	0	0	1	1	1	1	1	0	0	1	1	1	0	1	1	1	0	1	0	1	1	1	1	1	1	0	1	0	1	1	1	0	0	1	1
K03208	wcaI	colanic acid biosynthesis glycosyl transferase WcaI	1	1	0	0	0	1	0	0	0	0	0	0	0	0	0	0	0	0	0	0	0	0	0	0	0	0	0	0	2	0	0	0	0	0	0	0	0	0	0	0	0	0	0	0	0	0	0
K03215	rumA	23S rRNA (uracil1939-C5)-methyltransferase [EC:2.1.1.190]	0	2	0	1	1	1	1	0	1	1	1	0	0	0	0	0	0	0	0	0	0	0	0	0	0	0	0	0	0	0	0	0	0	0	0	0	0	0	0	0	0	0	0	0	0	0	0
K03281	TC.CIC	chloride channel protein, CIC family	1	1	0	1	1	1	1	0	1	0	1	1	1	0	1	0	1	1	1	0	0	0	1	0	0	0	1	1	0	1	0	0	1	1	1	1	2	0	1	0	1	1	1	1	1	1	1
K03282	mscL	large conductance mechanosensitive channel	0	0	0	0	0	0	0	0	0	0	0	0	0	0	0	0	0	0	0	0	0	0	0	0	0	0	0	0	0	0	0	0	0	0	0	0	0	0	0	0	0	0	0	0	0	0	0
K03284	corA	magnesium transporter	0	1	1	0	0	1	0	0	0	0	0	0	0	0	0	0	0	0	0	1	0	0	0	0	0	0	0	0	0	0	0	0	0	0	0	0	0	0	0	0	0	0	0	0	0	0	0
K03296	TC.HAE1	hydrophobic/amphiphilic exporter-1 (mainly G- bacteria), HAE1 family	0	1	0	0	0	0	0	0	1	2	1	1	1	0	0	0	0	0	0	0	0	0	0	0	0	0	0	0	0	1	0	1	0	0	1	0	0	0	0	0	0	0	0	0	1	0	0
K03298	TC.DME	drug/metabolite transporter, DME family	0	0	0	0	0	0	0	0	0	0	0	0	0	0	0	0	0	0	0	0	0	0	0	0	0	0	0	0	1	0	0	0	0	0	0	0	0	0	0	0	0	0	0	0	0	0	0
K03303	lctP	lactate permease	0	0	0	0	0	0	0	0	0	0	0	0	0	0	0	0	0	0	1	0	0	0	0	0	0	0	0	0	0	0	0	0	0	0	0	0	0	0	1	0	0	0	0	0	0	0	0
K03306	TC.PIT	inorganic phosphate transporter, PiT family	1	1	1	0	1	1	1	1	0	0	0	0	0	0	1	0	0	0	0	0	0	1	0	1	1	0	0	1	0	0	0	0	0	0	1	1	0	0	0	1	0	0	1	0	1	0	0
K03307	TC.SSS	solute:Na+ symporter, SSS family	0	0	0	0	0	0	0	0	0	0	0	0	0	0	1	0	0	0	0	0	0	0	0	4	0	2	0	1	1	1	0	1	1	0	0	0	0	1	1	2	0	0	1	1	0	0	0
K03313	nhaA	Na+:H+ antiporter, NhaA family	1	1	1	1	0	1	0	0	0	0	0	0	0	0	0	0	0	0	0	0	0	0	0	0	0	0	0	0	0	0	0	0	0	0	0	0	0	0	0	0	0	0	0	0	0	0	0
K03316	TC.CPA1	monovalent cation:H+ antiporter, CPA1 family	0	0	0	0	0	0	0	0	0	0	0	0	0	0	1	0	0	0	0	0	0	0	0	0	0	0	0	1	1	0	0	0	1	0	0	1	0	0	0	0	0	0	1	0	0	0	0
K03320	amt, AMT, MEP	ammonium transporter, Amt family	0	0	0	0	0	0	0	0	0	0	0	0	0	0	0	0	0	0	0	0	0	0	0	0	0	0	0	0	1	0	0	0	0	0	0	0	0	0	0	0	0	0	0	0	0	0	0
K03321	TC.SULP	sulfate permease, SulP family	1	1	1	0	0	1	0	0	0	0	0	0	0	0	0	0	0	0	0	0	0	0	0	0	0	0	0	0	0	0	0	0	0	0	0	0	0	0	0	0	0	0	0	0	0	0	0
K03324	yjbB	phosphate:Na+ symporter	0	0	0	0	0	0	0	0	0	0	0	0	0	1	0	1	1	0	1	1	0	0	0	0	0	0	1	0	0	0	0	0	1	0	0	0	0	0	1	0	0	1	0	0	0	2	0
K03325	ACR3, arsB	arsenite transporter	0	2	1	1	1	0	1	1	0	0	0	0	0	0	0	0	1	2	1	0	1	0	0	0	1	1	1	0	0	0	0	0	1	0	0	1	0	0	0	0	0	0	0	0	0	1	0
K03327	TC.MATE, SLC47A, norM, mdtK, dinF	multidrug resistance protein, MATE family	0	0	0	0	0	0	0	0	0	0	0	0	0	1	1	0	2	1	1	2	0	1	1	1	1	1	2	1	1	2	0	1	1	0	1	0	0	0	2	1	1	2	1	1	1	1	1
K03328	TC.PST	polysaccharide transporter, PST family	0	0	0	0	0	0	0	0	0	0	0	0	0	0	0	0	1	0	1	0	0	0	0	0	0	0	0	0	0	0	0	0	0	0	0	2	0	0	0	0	0	0	1	0	0	1	0
K03387	ahpF	NADH-dependent peroxiredoxin subunit F [EC:1.8.1.-]	0	0	0	0	0	0	0	0	0	0	0	0	0	0	0	0	0	1	0	0	0	0	0	0	0	0	0	0	0	0	0	0	0	0	0	0	0	0	0	0	0	0	0	0	0	0	0
K03424	tatD	TatD DNase family protein [EC:3.1.21.-]	1	1	1	1	1	1	1	0	1	2	0	1	1	2	1	1	1	1	1	0	0	0	0	0	0	0	0	0	1	1	0	0	1	0	0	1	0	0	1	0	0	0	1	0	1	1	1
K03427	hsdM	type I restriction enzyme M protein [EC:2.1.1.72]	0	0	0	0	0	0	0	0	0	1	0	0	0	1	5	0	2	1	1	0	0	0	0	0	0	0	0	1	0	1	0	0	2	0	1	0	0	0	2	1	0	1	3	0	0	1	1
K03437	spoU	RNA methyltransferase, TrmH family	0	0	0	0	0	0	0	0	0	1	0	0	0	1	1	0	1	1	1	1	1	0	1	0	0	0	1	1	1	0	0	0	1	0	0	1	0	0	1	0	0	0	1	0	1	1	1
K03438	mraW, rsmH	16S rRNA (cytosine1402-N4)-methyltransferase [EC:2.1.1.199]	1	1	0	1	1	1	1	0	1	1	1	1	1	1	1	1	1	1	1	1	1	1	1	1	0	1	1	1	1	1	1	1	1	1	0	1	0	0	1	1	1	1	1	0	1	1	1
K03442	mscS	small conductance mechanosensitive channel	1	1	0	1	1	1	1	1	0	0	0	1	0	0	0	1	0	0	0	0	0	0	0	0	0	0	0	0	0	0	0	0	0	0	0	0	0	0	0	0	0	0	0	0	0	1	0
K03455	TC.KEF	monovalent cation:H+ antiporter-2, CPA2 family	1	2	1	2	1	1	2	1	1	1	1	1	1	1	0	1	0	1	0	0	0	0	0	0	0	0	0	0	0	0	0	0	0	0	0	1	0	0	0	0	0	0	1	0	0	0	0
K03466	ftsK, spoIIIE	DNA segregation ATPase FtsK/SpoIIIE, S-DNA-T family	2	1	1	1	1	1	1	2	1	1	2	2	1	1	1	0	1	1	1	0	1	1	1	1	2	1	2	1	2	1	1	1	1	1	1	0	1	0	1	1	1	1	0	1	1	2	1
K03478	chbG	chitin disaccharide deacetylase [EC:3.5.1.105]	1	1	0	2	2	1	2	0	1	0	1	0	1	0	1	0	0	1	0	0	0	0	0	0	0	0	0	1	1	0	0	0	1	0	0	0	0	0	0	0	0	0	0	0	0	0	0
K03495	gidA, mnmG, MTO1	tRNA uridine 5-carboxymethylaminomethyl modification enzyme	0	0	0	0	0	0	0	0	0	0	0	0	0	0	1	0	0	1	0	0	1	1	1	0	0	0	0	1	1	0	0	0	0	0	0	0	0	0	0	0	0	0	0	0	1	0	0
K03496	parA, soj	chromosome partitioning protein	1	2	1	1	1	2	1	1	1	1	1	1	1	3	4	1	1	2	2	2	2	3	1	1	2	1	2	2	0	2	3	1	2	1	3	2	2	2	2	2	4	2	2	0	5	2	1
K03497	parB, spo0J	ParB family transcriptional regulator, chromosome partitioning protein	2	2	1	2	2	1	2	0	0	2	0	1	0	1	2	1	1	1	1	1	0	2	1	1	1	2	1	1	0	2	0	1	1	0	1	5	1	2	1	1	2	1	2	1	1	1	1
K03498	trkH, trkG, ktrB	trk system potassium uptake protein	0	0	0	0	0	0	0	0	0	0	0	0	0	0	3	2	2	0	2	1	1	0	0	0	0	0	2	2	0	1	0	0	2	0	1	1	0	0	1	0	0	0	1	0	0	1	1
K03499	trkA, ktrA	trk system potassium uptake protein	1	1	0	1	1	1	1	0	1	1	0	1	0	0	2	1	2	0	2	0	1	0	0	0	0	0	2	2	0	1	0	0	2	0	0	1	0	0	1	0	0	0	1	0	0	0	1
K03501	gidB, rsmG	16S rRNA (guanine527-N7)-methyltransferase [EC:2.1.1.170]	1	1	1	1	2	1	1	0	1	1	0	1	0	0	0	0	1	1	1	1	1	1	1	1	1	1	1	0	0	1	1	1	1	1	0	1	1	1	1	1	1	1	1	1	0	0	0
K03518	coxS	aerobic carbon-monoxide dehydrogenase small subunit [EC:1.2.5.3]	1	2	1	1	1	2	1	1	0	0	0	0	0	0	0	0	0	0	0	0	0	0	0	0	0	0	0	0	0	0	0	0	0	0	0	0	0	0	0	0	0	0	0	0	0	0	0
K03519	coxM, cutM	aerobic carbon-monoxide dehydrogenase medium subunit [EC:1.2.5.3]	0	0	0	1	1	0	1	0	0	0	0	0	0	0	0	0	0	0	0	0	0	0	0	0	0	0	0	0	0	0	0	0	0	0	0	0	0	0	0	0	0	0	0	0	0	0	0
K03521	fixA, etfB	electron transfer flavoprotein beta subunit	2	2	1	2	2	2	2	2	1	2	2	2	2	2	2	1	1	1	1	1	1	1	2	3	0	1	1	2	0	2	1	0	1	1	1	1	0	0	1	3	2	2	2	3	1	1	2
K03522	fixB, etfA	electron transfer flavoprotein alpha subunit	2	2	2	2	2	3	2	3	2	2	2	2	1	2	3	1	1	1	1	1	2	1	2	4	0	2	1	2	0	2	2	1	1	1	1	1	0	0	1	0	2	2	1	3	1	1	2
K03529	smc	chromosome segregation protein	1	1	1	1	1	1	1	0	1	0	1	1	0	1	1	1	1	1	1	1	1	0	1	1	1	1	1	1	0	1	1	1	1	1	1	0	0	1	1	1	1	0	0	0	1	1	1
K03530	hupB	DNA-binding protein HU-beta	0	0	0	0	0	0	0	0	0	0	0	0	0	0	1	0	1	1	1	0	0	1	1	1	0	1	1	1	0	1	1	1	1	1	1	1	0	1	1	2	0	1	1	1	1	1	1
K03534	rhaM	L-rhamnose mutarotase [EC:5.1.3.32]	1	1	0	1	1	1	1	0	0	0	0	0	0	0	1	0	0	1	0	0	0	0	0	0	0	0	0	1	1	1	0	0	0	0	0	0	1	0	0	0	2	0	0	0	0	0	0
K03536	rnpA	ribonuclease P protein component [EC:3.1.26.5]	1	1	1	1	1	1	1	1	1	1	1	1	1	0	1	1	0	1	1	1	1	1	1	1	0	1	0	1	0	1	1	1	1	1	1	0	0	1	1	1	1	1	2	1	1	1	1
K03545	tig	trigger factor	0	0	0	1	1	1	1	0	1	0	0	1	1	0	1	0	1	1	0	1	0	2	1	0	1	0	1	1	1	1	1	2	1	1	0	1	1	0	1	1	1	1	0	0	1	1	1
K03547	sbcD, mre11	DNA repair protein SbcD/Mre11	0	0	0	0	0	0	0	0	0	0	0	1	0	0	0	2	1	1	0	2	1	1	1	1	0	0	1	2	0	0	1	0	1	1	1	0	0	1	1	1	1	1	0	1	1	1	1
K03548	perM	putative permease	0	0	0	0	0	0	0	0	0	0	0	1	0	0	0	0	0	0	0	0	0	0	1	0	0	0	0	0	0	0	0	0	0	0	0	0	0	0	0	0	0	0	0	0	0	0	0
K03556	malT	LuxR family transcriptional regulator, maltose regulon positive regulatory protein	0	0	0	0	0	0	0	0	0	0	0	0	0	0	0	0	0	0	0	0	0	0	0	0	0	1	0	0	0	0	0	0	0	0	0	0	0	0	0	0	0	0	0	0	0	0	0
K03558	cvpA	membrane protein required for colicin V production	0	1	1	1	1	1	1	1	1	2	1	2	1	0	0	0	0	0	0	0	0	1	0	0	0	0	0	0	0	0	0	0	2	0	0	1	0	0	0	0	0	0	1	0	1	0	0
K03559	exbD	biopolymer transport protein ExbD	2	1	1	2	2	2	2	3	4	3	4	3	4	1	1	0	2	1	1	0	0	0	0	0	0	0	1	1	0	2	0	0	1	0	0	0	0	0	2	0	0	0	1	0	0	1	1
K03561	exbB	biopolymer transport protein ExbB	1	2	0	2	2	2	2	3	4	3	4	3	3	1	1	0	2	1	1	0	0	0	0	0	0	0	1	1	0	2	0	0	1	0	0	0	0	0	2	0	0	0	1	0	0	1	1
K03564	BCP, PRXQ, DOT5	thioredoxin-dependent peroxiredoxin [EC:1.11.1.24]	1	1	1	1	1	1	1	1	0	0	0	0	0	1	1	0	1	1	1	0	0	0	0	0	0	0	1	1	0	0	0	0	0	0	0	0	0	0	1	0	0	0	0	0	0	1	0
K03565	recX	regulatory protein	1	2	1	1	1	1	1	1	1	1	1	1	1	1	1	0	1	1	1	1	0	1	1	1	1	1	1	1	1	1	2	1	1	1	1	1	0	0	1	1	1	1	1	1	1	1	1
K03568	tldD	TldD protein	2	2	1	2	2	1	2	2	3	2	2	1	2	2	1	0	2	2	2	0	0	1	0	1	0	1	1	2	3	2	1	1	1	1	0	0	0	1	2	0	1	1	0	1	1	2	2
K03569	mreB	rod shape-determining protein MreB and related proteins	3	3	1	3	3	3	3	2	3	2	3	2	3	1	3	1	3	3	3	2	2	3	2	3	5	3	2	2	3	3	3	3	3	2	2	3	2	5	3	3	3	3	3	2	4	2	3
K03570	mreC	rod shape-determining protein MreC	1	1	1	1	1	1	1	1	1	1	1	1	1	0	1	1	1	1	1	1	1	1	0	1	0	1	1	0	2	1	1	1	1	1	1	1	0	1	1	1	1	1	1	1	1	0	1
K03571	mreD	rod shape-determining protein MreD	1	1	0	1	1	1	1	0	1	1	1	1	1	0	1	0	1	1	0	0	0	1	0	0	0	0	1	1	2	0	0	0	1	0	0	1	0	0	0	0	0	0	1	0	1	0	0
K03574	mutT, NUDT15, MTH2	8-oxo-dGTP diphosphatase [EC:3.6.1.55]	2	3	1	3	3	3	3	2	1	1	1	1	0	0	0	0	0	0	0	0	0	0	0	0	0	0	0	0	1	0	0	0	0	0	0	0	0	0	0	0	0	1	2	0	0	0	0
K03580	hepA	ATP-dependent helicase HepA [EC:3.6.4.-]	0	0	0	0	0	0	0	0	0	0	0	1	0	0	0	0	0	0	0	1	0	1	2	0	0	0	0	0	0	1	0	0	2	0	0	0	0	3	1	0	0	0	0	1	1	1	0
K03592	pmbA	PmbA protein	1	1	1	1	1	1	1	0	2	0	2	0	2	0	0	0	1	1	1	0	0	1	1	0	0	0	1	1	2	0	0	0	0	0	0	0	0	0	1	1	1	1	0	1	1	0	0
K03593	mrp, NUBPL	ATP-binding protein involved in chromosome partitioning	0	0	0	0	0	0	0	0	1	1	1	1	1	1	1	0	1	1	1	0	1	1	2	1	0	0	1	1	0	2	0	1	1	1	0	0	1	0	1	1	1	1	0	1	1	1	1
K03595	era, ERAL1	GTPase	0	0	0	0	0	0	0	0	0	0	0	0	0	0	0	0	0	0	0	0	0	0	0	0	0	0	0	0	0	0	0	0	0	0	0	0	0	0	0	0	0	0	0	0	0	0	0
K03598	rseB	sigma-E factor negative regulatory protein RseB	0	0	0	0	0	0	0	0	1	1	0	1	1	1	0	0	1	1	0	1	0	1	0	0	0	0	1	1	1	0	0	0	0	0	0	0	0	0	0	0	0	0	0	0	0	0	1
K03605	hyaD, hybD	hydrogenase maturation protease [EC:3.4.23.-]	1	1	1	1	1	1	1	0	1	1	0	1	1	0	1	0	0	1	0	0	0	0	0	0	0	0	0	0	1	1	0	0	1	0	0	1	0	0	0	0	0	0	0	0	1	0	1
K03612	rnfG	Na+-translocating ferredoxin:NAD+ oxidoreductase subunit G	1	1	0	1	0	1	1	0	1	0	0	0	0	0	0	0	0	0	0	0	0	0	0	0	0	0	0	0	0	0	0	0	0	0	0	0	0	0	0	0	0	0	0	0	0	0	0
K03613	rnfE	Na+-translocating ferredoxin:NAD+ oxidoreductase subunit E	1	1	1	0	1	0	1	0	0	0	1	0	1	0	0	0	0	0	0	0	0	0	0	0	0	0	0	0	0	0	0	0	0	0	0	0	0	0	0	0	0	0	0	0	0	0	0
K03614	rnfD	Na+-translocating ferredoxin:NAD+ oxidoreductase subunit D [EC:7.2.1.2]	0	1	0	1	0	1	1	0	1	0	0	0	1	0	0	0	0	0	0	0	0	0	0	0	0	0	0	0	0	0	0	0	0	0	0	0	0	0	0	0	0	0	0	0	0	0	0
K03615	rnfC	Na+-translocating ferredoxin:NAD+ oxidoreductase subunit C [EC:7.2.1.2]	0	1	1	1	1	1	1	0	1	0	0	0	1	0	0	0	0	0	0	0	0	0	0	0	0	0	0	0	0	0	0	0	0	0	0	0	0	0	0	0	0	0	0	0	0	0	0
K03616	rnfB	Na+-translocating ferredoxin:NAD+ oxidoreductase subunit B [EC:7.2.1.2]	1	1	1	1	1	0	1	0	2	0	1	0	1	0	0	0	0	0	0	0	0	0	0	0	0	0	0	0	0	0	0	0	0	0	0	0	0	0	0	0	0	0	0	0	0	0	0
K03617	rnfA	Na+-translocating ferredoxin:NAD+ oxidoreductase subunit A	1	1	1	1	1	1	1	0	0	0	1	0	1	0	0	0	0	0	0	0	0	0	0	0	0	0	0	0	0	0	0	0	0	0	0	0	0	0	0	0	0	0	0	0	0	0	0
K03624	greA	transcription elongation factor GreA	1	1	0	1	1	1	1	1	1	0	1	1	1	0	0	0	0	0	0	0	0	0	0	0	0	0	0	0	0	0	0	0	0	0	0	0	0	0	0	0	0	0	0	0	0	0	0
K03625	nusB	transcription antitermination protein NusB	1	1	0	0	1	1	0	0	1	1	0	1	1	1	1	0	0	1	1	0	0	1	0	2	0	1	1	1	1	1	1	1	1	1	1	1	1	1	1	1	1	1	1	1	1	1	1
K03630	radC	DNA repair protein RadC	1	1	1	1	1	1	1	2	2	0	2	0	1	0	0	0	0	0	0	0	0	1	0	0	0	0	0	0	0	0	0	0	0	0	0	0	0	0	0	0	0	0	0	0	0	0	0
K03631	recN	DNA repair protein RecN (Recombination protein N)	0	0	0	0	0	0	0	0	0	0	0	0	0	2	1	1	0	1	1	1	1	1	0	1	2	0	1	1	2	1	2	0	1	0	1	1	0	0	1	0	0	0	1	0	1	1	1
K03641	tolB	TolB protein	0	0	0	0	0	0	0	0	0	0	0	0	1	2	7	2	3	1	2	2	1	1	2	0	0	1	3	4	3	4	2	2	2	0	1	0	0	4	4	0	0	3	1	5	5	4	5
K03650	mnmE, trmE, MSS1	tRNA modification GTPase [EC:3.6.-.-]	0	0	0	0	0	0	0	0	0	0	0	0	0	0	1	0	0	1	0	0	1	0	0	0	0	0	0	1	0	0	0	0	0	0	0	0	0	0	0	0	0	0	0	0	1	0	0
K03664	smpB	SsrA-binding protein	1	1	1	1	1	1	1	0	1	1	1	0	1	1	1	0	1	1	1	1	1	1	1	1	0	1	1	1	0	1	0	2	1	0	1	0	0	0	1	1	1	1	0	2	1	0	1
K03665	hflX	GTPase	2	1	0	1	1	1	1	1	1	1	1	1	1	1	1	1	1	1	1	0	0	0	0	0	1	2	1	1	1	1	1	1	1	1	1	1	0	0	1	1	1	1	0	2	1	1	1
K03667	hslU	ATP-dependent HslUV protease ATP-binding subunit HslU	2	1	0	1	1	1	1	1	1	1	0	1	1	0	1	1	1	2	1	1	0	1	1	0	0	1	1	1	1	1	0	0	1	0	1	0	1	0	1	0	0	0	0	1	2	1	1
K03684	rnd	ribonuclease D [EC:3.1.13.5]	0	1	0	1	1	1	0	0	1	0	1	0	1	0	1	0	0	0	0	0	0	0	0	0	0	0	0	1	0	0	0	0	0	0	0	0	0	0	0	0	0	0	0	0	0	0	0
K03686	dnaJ	molecular chaperone DnaJ	1	1	1	1	1	1	1	0	1	1	0	1	1	1	2	0	2	1	2	0	0	2	1	2	0	1	1	2	2	2	1	1	2	2	1	1	0	0	1	2	2	2	1	1	2	2	0
K03687	GRPE	molecular chaperone GrpE	1	1	1	1	1	1	1	1	1	1	1	1	1	1	1	1	1	1	1	1	1	1	1	2	0	1	1	1	1	1	1	1	1	1	2	0	0	1	1	1	1	1	2	1	1	4	1
K03688	ubiB, aarF	ubiquinone biosynthesis protein	1	1	1	1	1	1	1	1	1	1	1	1	1	0	1	1	1	1	1	0	0	1	1	0	1	1	1	1	0	0	0	0	1	0	1	1	0	1	1	0	1	0	0	1	1	0	1
K03696	clpC	ATP-dependent Clp protease ATP-binding subunit ClpC	1	2	1	2	2	1	2	0	1	2	0	1	2	1	1	0	2	2	2	1	0	1	0	0	1	0	1	1	0	2	1	1	2	1	2	1	0	0	2	1	2	2	1	0	1	1	2
K03698	cbf, cbf1	3'-5' exoribonuclease [EC:3.1.-.-]	1	1	1	1	1	1	1	1	1	1	0	1	1	1	1	0	1	1	1	0	0	1	0	0	0	1	1	2	1	1	1	1	1	1	1	1	1	0	1	1	1	1	1	1	1	1	1
K03699	tlyC	putative hemolysin	2	2	0	1	1	2	1	0	2	2	1	2	2	1	3	1	2	2	0	0	1	0	2	2	2	2	2	3	0	1	2	2	2	0	2	2	2	3	3	2	2	2	2	1	2	1	2
K03704	cspA	cold shock protein	6	6	1	4	5	6	5	2	2	2	3	2	2	3	5	1	1	2	4	3	0	2	3	3	0	2	1	5	4	4	3	3	2	2	3	2	2	3	6	2	1	3	1	3	5	5	2
K03705	hrcA	heat-inducible transcriptional repressor	0	0	0	0	0	0	0	0	0	0	0	0	0	1	1	1	1	1	1	1	1	1	1	2	1	1	1	1	1	1	1	1	1	1	1	0	0	1	1	1	1	1	2	1	1	2	1
K03709	troR	DtxR family transcriptional regulator, Mn-dependent transcriptional regulator	2	2	2	2	2	2	2	1	2	1	2	1	2	1	1	1	1	0	1	1	0	1	0	0	0	0	1	2	1	1	0	0	1	0	2	0	0	0	1	0	0	0	1	0	1	1	1
K03710	K03710	GntR family transcriptional regulator	1	1	0	0	0	1	0	0	0	0	0	0	0	0	1	0	0	1	0	0	1	1	0	1	0	1	1	1	0	0	1	1	0	1	0	0	0	1	0	1	1	0	0	1	1	0	0
K03711	fur, zur, furB	Fur family transcriptional regulator, ferric uptake regulator	0	0	0	0	0	0	0	0	0	0	0	0	0	0	0	0	0	0	0	0	0	0	0	0	0	0	0	0	0	0	0	0	0	1	1	0	0	1	0	0	0	0	0	0	0	0	0
K03716	splB	spore photoproduct lyase [EC:4.1.99.14]	0	0	0	0	0	0	0	0	0	0	0	0	0	1	2	1	5	0	2	0	0	0	0	0	1	0	3	3	3	0	0	0	5	0	0	0	0	0	1	0	0	0	0	0	0	3	1
K03722	dinG	ATP-dependent DNA helicase DinG [EC:3.6.4.12]	0	0	0	0	0	0	0	0	0	0	0	0	0	1	1	1	1	0	1	1	0	0	0	0	0	0	1	1	2	0	0	0	1	0	1	0	0	0	1	0	0	0	0	0	0	1	0
K03724	lhr	ATP-dependent helicase Lhr and Lhr-like helicase [EC:3.6.4.-]	1	1	0	1	1	1	1	0	0	0	0	1	0	0	0	0	0	0	0	0	0	0	0	0	0	0	0	0	0	1	0	0	0	0	0	0	0	0	0	0	0	0	0	0	0	0	0
K03733	xerC	integrase/recombinase XerC	2	2	0	1	0	1	2	1	1	0	1	0	2	0	1	0	2	2	1	0	0	0	0	0	1	0	1	1	1	0	1	0	1	0	1	0	0	0	1	0	1	1	0	1	1	1	1
K03734	apbE	FAD:protein FMN transferase [EC:2.7.1.180]	0	0	1	1	2	1	1	0	1	0	0	0	1	0	0	0	1	0	0	0	0	0	0	0	0	0	1	0	2	0	0	0	0	0	0	0	0	0	0	0	0	0	0	0	0	0	0
K03741	arsC	arsenate reductase (thioredoxin) [EC:1.20.4.4]	0	0	0	1	1	0	0	2	0	0	0	0	0	0	0	0	1	0	1	0	1	0	0	0	0	0	0	1	0	0	0	0	1	0	0	0	0	0	1	0	0	0	0	0	0	0	0
K03744	lemA	LemA protein	1	1	1	1	1	1	1	0	1	0	0	0	1	0	0	0	0	0	0	0	0	0	0	0	0	0	0	0	1	1	0	0	0	0	0	0	0	0	0	0	0	0	0	0	0	0	1
K03749	dedD	DedD protein	0	0	0	0	0	0	0	1	0	0	0	0	0	0	0	0	0	0	0	0	0	0	0	0	0	0	0	0	0	0	0	0	0	0	0	0	0	0	0	0	0	0	0	0	0	0	0
K03753	mobB	molybdopterin-guanine dinucleotide biosynthesis adapter protein	0	0	0	1	1	0	0	0	0	0	0	0	0	0	0	0	0	0	0	0	0	0	0	0	0	0	0	0	0	0	0	0	1	0	0	1	0	0	0	0	0	0	1	0	0	0	0
K03768	PPIB, ppiB	peptidyl-prolyl cis-trans isomerase B (cyclophilin B) [EC:5.2.1.8]	1	1	1	1	1	1	1	1	0	0	0	0	0	0	0	0	0	0	0	0	0	1	0	0	0	0	0	0	0	0	0	0	0	0	0	0	0	0	0	0	0	0	0	0	1	0	0
K03769	ppiC	peptidyl-prolyl cis-trans isomerase C [EC:5.2.1.8]	0	0	0	0	0	0	0	0	0	0	0	0	0	0	0	1	0	1	0	1	0	0	0	1	0	2	0	0	0	0	0	3	0	1	1	0	0	1	2	1	1	1	0	2	0	3	0
K03770	ppiD	peptidyl-prolyl cis-trans isomerase D [EC:5.2.1.8]	0	0	0	0	0	0	0	0	0	0	0	0	0	0	0	2	0	1	0	1	0	1	0	2	0	1	0	0	0	0	0	2	0	0	0	0	0	1	0	0	0	1	0	0	0	0	0
K03771	surA	peptidyl-prolyl cis-trans isomerase SurA [EC:5.2.1.8]	0	0	0	0	0	0	0	0	0	0	0	0	0	0	0	1	0	0	0	0	0	0	0	2	0	1	0	0	0	0	0	0	0	0	0	0	0	0	0	0	0	0	0	0	0	0	0
K03772	fkpA	FKBP-type peptidyl-prolyl cis-trans isomerase FkpA [EC:5.2.1.8]	1	1	0	0	1	1	1	1	0	0	0	0	0	0	0	0	0	0	0	0	0	0	0	0	0	0	0	0	0	0	0	0	0	0	0	0	0	0	0	0	0	0	0	0	0	0	0
K03775	slyD	FKBP-type peptidyl-prolyl cis-trans isomerase SlyD [EC:5.2.1.8]	0	0	0	0	0	0	0	0	0	0	0	0	0	0	0	0	0	0	1	0	0	0	0	0	0	0	0	0	0	0	0	0	0	0	0	0	0	0	0	0	0	0	0	0	0	0	0
K03789	rimI	[ribosomal protein S18]-alanine N-acetyltransferase [EC:2.3.1.266]	2	2	2	2	2	2	2	2	2	2	1	1	1	0	1	1	1	1	1	1	1	0	1	0	1	1	1	1	1	1	1	1	1	1	0	0	1	1	0	0	1	1	1	1	1	1	1
K03790	rimJ	[ribosomal protein S5]-alanine N-acetyltransferase [EC:2.3.1.267]	1	2	1	4	3	1	3	1	0	0	0	0	0	1	0	0	1	0	1	0	0	0	0	0	0	0	1	0	0	0	0	0	0	0	0	0	0	0	1	0	0	0	0	0	1	1	0
K03793	PTR1	pteridine reductase [EC:1.5.1.33]	2	1	0	0	0	1	1	0	0	0	0	0	0	0	0	0	0	1	0	0	0	0	0	0	0	0	0	1	1	0	0	0	0	0	0	0	0	0	0	0	0	0	0	0	0	0	0
K03797	E3.4.21.102, prc, ctpA	carboxyl-terminal processing protease [EC:3.4.21.102]	2	2	1	1	1	2	1	0	1	1	2	1	1	1	1	0	1	1	1	1	1	1	1	1	1	1	1	1	0	1	1	1	1	1	1	1	1	1	1	1	1	1	1	1	0	1	1
K03798	ftsH, hflB	cell division protease FtsH [EC:3.4.24.-]	0	1	0	1	1	0	1	1	1	0	0	0	1	0	1	0	1	1	1	0	0	1	1	1	0	1	1	1	1	1	0	0	1	0	1	1	0	0	1	1	1	1	1	0	1	1	1
K03799	htpX	heat shock protein HtpX [EC:3.4.24.-]	2	2	0	2	2	2	2	2	2	1	1	0	1	0	0	0	1	1	0	0	0	1	1	1	0	1	0	0	2	0	0	0	1	1	0	0	1	0	0	0	1	1	0	0	1	1	1
K03810	mviM	virulence factor	0	0	0	0	0	0	0	0	0	0	0	0	0	0	0	0	0	0	0	0	0	0	0	0	0	0	0	0	0	0	0	0	1	1	1	0	0	0	0	0	0	0	0	0	0	2	0
K03818	wcaF	putative colanic acid biosynthesis acetyltransferase WcaF [EC:2.3.1.-]	0	0	0	0	0	0	0	0	0	0	0	0	0	0	0	0	0	0	0	0	0	0	0	0	0	0	0	0	0	0	0	0	0	0	0	1	0	0	0	0	0	0	0	0	0	0	0
K03820	lnt	apolipoprotein N-acyltransferase [EC:2.3.1.269]	0	1	1	1	2	1	1	0	0	1	0	1	0	0	1	1	1	1	1	1	1	1	1	1	1	1	1	1	2	1	1	1	1	1	1	0	1	1	1	1	1	1	0	1	1	1	1
K03824	yhbS	putative acetyltransferase [EC:2.3.1.-]	0	0	0	0	0	0	0	0	0	0	0	0	0	0	0	0	0	0	0	0	0	0	0	0	0	0	0	0	0	0	0	0	0	0	0	0	0	0	0	0	0	0	0	0	0	0	0
K03825	aaaT	L-phenylalanine/L-methionine N-acetyltransferase [EC:2.3.1.53 2.3.1.-]	0	0	0	0	0	0	0	0	0	1	0	1	0	0	0	0	0	0	0	0	0	0	0	0	0	0	0	0	0	0	0	0	0	0	0	0	0	0	0	0	0	0	0	0	0	0	0
K03828	yjgM	putative acetyltransferase [EC:2.3.1.-]	0	0	0	0	0	0	0	0	0	0	0	0	0	0	0	0	0	0	0	0	0	0	0	0	0	0	0	0	0	0	0	0	0	0	0	0	0	0	0	0	0	0	0	0	0	0	0
K03829	yedL	putative acetyltransferase [EC:2.3.1.-]	0	0	0	0	0	0	0	0	0	0	0	0	0	0	0	0	0	0	0	0	0	0	0	0	0	0	0	0	0	0	0	0	0	0	0	0	0	0	0	0	0	0	0	0	0	0	0
K03832	tonB	periplasmic protein TonB	1	2	1	2	2	2	2	2	4	2	3	3	4	0	0	0	1	0	0	0	0	0	0	0	0	0	1	0	1	1	0	0	1	0	0	0	0	0	1	0	0	0	0	0	0	0	1
K03833	selB, EEFSEC	selenocysteine-specific elongation factor	1	1	1	1	1	1	1	0	0	0	0	0	0	0	1	0	0	1	0	0	0	0	0	0	0	0	0	0	2	0	0	0	1	0	0	1	0	0	0	0	0	0	0	0	0	0	0
K03855	fixX	ferredoxin like protein	1	1	0	1	1	1	1	2	1	1	0	1	0	0	1	0	0	0	0	0	0	0	0	0	0	1	0	1	0	1	0	0	0	1	0	0	1	0	0	2	1	1	1	1	0	0	1
K03892	arsR	ArsR family transcriptional regulator, arsenate/arsenite/antimonite-responsive transcriptional repressor	0	1	2	1	0	0	1	1	0	3	0	3	0	0	1	0	1	1	0	0	0	0	1	0	1	1	1	1	0	1	0	1	0	0	1	0	0	1	2	0	1	0	0	1	1	1	2
K03893	arsB	arsenical pump membrane protein	1	1	1	1	1	1	1	1	0	0	0	0	0	0	1	0	1	1	1	0	0	1	0	0	0	1	1	1	1	1	0	1	1	1	1	0	0	0	2	0	1	1	0	2	1	1	1
K03924	moxR	MoxR-like ATPase [EC:3.6.3.-]	4	4	4	3	3	3	3	3	2	3	3	2	2	2	6	1	7	2	8	4	1	4	1	1	2	2	7	6	6	3	0	2	9	3	4	1	1	0	6	2	1	2	1	2	5	7	2
K03925	mraZ	MraZ protein	1	1	1	1	1	1	1	0	1	1	1	1	1	0	2	0	1	1	1	1	1	1	2	1	0	0	1	2	1	1	0	1	1	1	1	2	1	1	1	1	1	1	1	0	1	1	1
K03926	cutA	periplasmic divalent cation tolerance protein	0	0	0	0	0	0	0	0	0	0	0	0	0	0	0	0	0	0	1	0	0	0	0	0	0	0	0	0	0	0	0	0	0	0	0	0	0	0	1	0	0	0	0	0	0	0	0
K03929	pnbA	para-nitrobenzyl esterase [EC:3.1.1.-]	0	0	0	0	0	0	0	0	1	0	1	0	0	0	0	0	0	0	0	0	0	1	0	0	0	0	0	0	0	0	0	0	0	0	0	0	0	0	0	0	0	0	0	0	1	0	0
K03930	estA	putative tributyrin esterase [EC:3.1.1.-]	0	0	0	0	0	0	0	1	0	0	0	0	0	0	0	0	0	0	0	0	0	0	0	0	0	0	0	0	0	0	0	0	1	0	0	0	0	0	0	0	0	0	0	0	0	0	0
K03931	ygjK	putative isomerase	0	0	0	0	0	0	0	0	0	0	0	0	0	0	0	0	0	0	1	0	0	0	1	0	0	0	1	0	0	0	0	0	1	0	0	0	0	0	0	0	1	0	0	0	0	1	0
K03932	lpqC	polyhydroxybutyrate depolymerase	0	0	0	0	0	0	0	1	0	0	0	0	0	0	0	0	0	0	1	0	0	0	0	0	0	0	0	0	1	0	0	0	0	0	0	0	0	0	0	0	0	0	0	0	0	0	0
K03969	pspA	phage shock protein A	0	0	0	0	0	0	0	0	0	0	0	0	0	0	1	1	1	0	0	0	0	0	0	0	0	0	1	1	0	0	0	0	2	0	1	0	0	0	1	0	0	0	0	2	1	1	0
K03975	dedA	membrane-associated protein	0	0	0	0	0	0	0	0	0	0	0	0	0	0	0	0	0	1	0	0	0	0	0	0	0	0	0	0	0	0	0	0	0	0	0	0	0	0	0	0	0	0	0	0	0	0	0
K03976	ybaK, ebsC	Cys-tRNA(Pro)/Cys-tRNA(Cys) deacylase [EC:3.1.1.-]	0	0	0	0	0	0	0	0	0	0	0	0	0	0	0	0	0	0	0	0	0	0	0	0	0	0	0	0	0	0	0	0	1	0	0	0	0	0	0	0	0	0	0	0	0	0	0
K03977	engA, der	GTPase	1	1	1	1	1	1	1	1	0	1	0	1	1	0	1	0	1	1	1	0	0	1	1	1	0	1	1	1	1	1	1	1	1	1	1	2	0	1	1	1	1	1	2	1	1	1	1
K03979	obgE, cgtA, MTG2	GTPase [EC:3.6.5.-]	1	1	1	1	1	1	1	0	1	2	0	2	0	2	1	0	0	1	1	1	0	1	1	1	0	1	1	0	1	1	1	1	1	0	0	0	1	0	1	1	1	1	1	2	1	1	1
K03980	murJ, mviN	putative peptidoglycan lipid II flippase	0	2	1	1	1	1	1	1	1	1	1	1	0	0	2	1	2	2	2	1	1	2	2	1	0	1	2	2	3	2	0	1	2	1	1	1	1	1	1	1	1	0	1	1	3	1	1
K04061	flhB2	flagellar biosynthesis protein	0	0	0	0	0	0	0	0	0	1	0	1	0	0	0	0	0	0	0	0	0	0	0	0	0	0	0	0	0	0	0	0	1	0	0	0	0	0	0	0	0	0	0	0	0	0	0
K04063	osmC, ohr	lipoyl-dependent peroxiredoxin [EC:1.11.1.28]	0	1	1	1	1	1	1	0	0	0	0	0	0	0	0	0	0	0	0	0	0	0	0	0	0	0	0	0	0	0	0	0	0	0	0	0	0	0	0	0	0	0	0	0	0	0	0
K04065	osmY	hyperosmotically inducible periplasmic protein	0	0	0	0	0	0	0	0	0	1	0	0	1	0	0	0	0	0	0	0	0	0	0	0	0	0	0	0	0	0	0	0	0	0	0	0	0	0	0	0	0	0	0	0	0	0	0
K04068	nrdG	anaerobic ribonucleoside-triphosphate reductase activating protein [EC:1.97.1.4]	0	0	0	0	0	0	0	0	0	0	0	0	0	0	0	0	0	0	0	0	0	0	0	0	0	0	0	0	0	0	0	0	1	0	0	0	0	0	0	0	0	0	0	0	0	0	0
K04069	pflA, pflC, pflE	pyruvate formate lyase activating enzyme [EC:1.97.1.4]	5	5	1	4	4	4	4	4	3	1	2	1	3	0	5	4	6	3	3	2	0	5	3	3	0	1	5	7	8	3	1	1	7	2	4	1	1	1	4	2	4	3	2	2	4	7	3
K04070	pflX	putative pyruvate formate lyase activating enzyme [EC:1.97.1.4]	1	1	0	1	2	1	1	0	1	0	0	1	1	0	3	0	2	1	1	0	1	1	0	1	0	0	2	1	1	1	1	1	1	1	1	0	2	0	2	0	1	1	0	1	1	1	2
K04074	divIVA	cell division initiation protein	0	0	0	0	0	0	0	0	0	0	0	0	0	0	0	0	0	0	0	0	0	0	0	0	0	0	0	0	0	0	0	0	0	0	0	0	0	0	0	0	0	0	0	0	0	0	0
K04075	tilS, mesJ	tRNA(Ile)-lysidine synthase [EC:6.3.4.19]	1	1	1	1	1	1	1	1	1	1	1	1	1	1	1	0	1	1	1	0	1	0	1	2	1	1	1	0	1	1	1	1	1	1	1	1	1	1	1	1	1	1	1	1	1	1	1
K04078	groES, HSPE1	chaperonin GroES	2	1	0	3	3	1	3	1	2	1	1	1	1	0	2	0	2	1	2	1	0	3	3	2	1	1	2	1	1	2	2	1	4	3	2	1	1	1	2	2	2	3	2	1	2	2	2
K04084	dsbD, dipZ	thioredoxin:protein disulfide reductase [EC:1.8.4.16]	0	0	0	0	0	0	0	0	0	0	0	0	0	0	0	0	0	0	0	0	0	0	0	0	0	0	0	0	0	0	0	0	0	0	0	0	0	0	0	0	0	0	0	0	0	0	0
K04087	hflC	modulator of FtsH protease HflC	0	0	0	0	0	0	0	0	0	0	0	0	0	0	2	0	0	0	0	0	0	0	0	0	0	0	0	2	2	0	0	0	1	0	0	0	0	0	0	0	0	0	0	0	0	0	0
K04088	hflK	modulator of FtsH protease HflK	0	0	0	0	0	0	0	0	0	0	0	0	0	0	3	0	0	0	0	0	0	0	0	0	0	0	0	4	2	0	0	0	2	0	0	0	0	0	0	0	0	0	0	0	0	0	0
K04094	trmFO, gid	methylenetetrahydrofolate--tRNA-(uracil-5-)-methyltransferase [EC:2.1.1.74]	0	0	0	0	0	0	0	0	0	0	0	0	0	0	1	0	2	1	2	1	1	1	0	1	0	0	3	1	1	0	1	0	1	1	2	0	1	1	2	0	1	0	0	0	1	2	1
K04095	fic	cell filamentation protein	0	0	0	0	0	0	0	0	0	0	0	0	0	0	1	0	0	0	0	0	0	0	0	0	0	0	0	0	0	0	0	0	0	0	0	0	0	0	0	0	0	0	0	0	0	0	0
K04096	smf	DNA processing protein	2	3	1	2	2	1	2	2	3	1	2	4	3	1	3	2	1	2	2	2	2	0	2	2	2	3	3	2	2	2	1	2	3	2	2	1	3	1	2	1	2	2	1	2	3	2	2
K04104	accD3	acyl-CoA carboxylase subunit beta [EC:6.4.1.-]	0	0	0	0	0	1	0	0	0	0	0	0	0	0	0	0	0	0	0	0	0	0	0	0	0	0	0	0	0	0	0	0	0	0	0	0	0	0	0	0	0	0	0	0	0	0	0
K04343	strB	streptomycin 6-kinase [EC:2.7.1.72]	1	1	0	1	1	1	1	0	0	0	0	0	0	0	0	0	0	0	0	0	0	0	0	0	0	0	0	0	0	0	0	0	0	0	0	0	0	0	0	0	0	0	0	0	0	0	0
K04477	ycdX	putative hydrolase	1	1	0	1	1	1	1	1	1	0	0	0	0	0	0	0	0	0	0	0	0	1	1	0	0	0	0	0	0	0	0	0	0	0	0	0	0	0	0	0	0	0	0	0	0	0	0
K04479	dbh	DNA polymerase IV (archaeal DinB-like DNA polymerase) [EC:2.7.7.7]	0	1	0	1	1	1	1	1	0	0	1	0	1	0	0	0	0	0	0	0	0	0	0	0	0	0	0	0	0	0	0	0	0	0	0	0	0	0	0	0	0	0	0	0	0	0	0
K04485	radA, sms	DNA repair protein RadA/Sms	0	0	0	0	0	0	0	1	1	0	0	0	1	0	0	0	0	0	0	0	0	0	0	0	0	0	0	0	0	0	0	0	1	0	0	0	0	0	0	0	0	0	0	0	0	0	0
K04488	iscU, nifU	nitrogen fixation protein NifU and related proteins	1	1	0	1	1	0	1	1	1	1	0	1	1	0	1	0	0	0	0	0	0	0	0	1	1	1	0	1	0	1	1	0	1	1	1	0	1	1	1	1	1	1	0	1	0	0	1
K04651	hypA, hybF	hydrogenase nickel incorporation protein HypA/HybF	1	1	1	1	1	1	1	1	1	1	0	1	1	0	1	0	1	1	1	0	0	1	1	1	0	1	1	1	0	1	0	1	1	1	1	1	0	0	1	1	1	1	1	0	1	1	1
K04652	hypB	hydrogenase nickel incorporation protein HypB	1	1	1	1	1	1	1	1	1	1	0	1	2	0	0	0	1	0	1	0	0	1	0	0	0	1	1	0	0	0	0	1	0	1	1	1	0	0	1	1	1	1	1	0	1	1	0
K04653	hypC	hydrogenase expression/formation protein HypC	1	1	1	1	1	1	1	0	1	0	0	1	1	1	0	0	1	1	1	0	1	0	1	1	1	1	1	0	1	1	0	1	1	1	1	0	1	0	1	1	1	1	1	0	1	1	1
K04654	hypD	hydrogenase expression/formation protein HypD	1	1	1	1	1	1	1	0	1	1	0	1	1	1	0	0	1	1	1	0	1	0	1	1	1	1	1	0	1	2	0	1	1	1	1	0	1	0	1	1	1	1	1	1	0	1	1
K04655	hypE	hydrogenase expression/formation protein HypE	2	3	3	3	3	3	3	0	2	1	1	1	1	0	0	2	2	1	1	1	1	1	0	1	1	1	2	1	2	2	0	1	1	1	0	0	1	0	2	1	1	2	1	2	2	2	2
K04656	hypF	hydrogenase maturation protein HypF	1	1	0	1	1	1	1	0	1	1	1	1	1	1	1	0	1	1	1	1	2	0	1	0	1	2	1	1	1	1	0	2	1	1	2	1	1	0	1	1	2	1	2	0	1	0	1
K04744	lptD, imp, ostA	LPS-assembly protein	1	1	0	0	0	1	1	0	2	1	1	0	1	1	2	0	1	2	2	0	1	2	1	1	0	1	1	2	1	1	0	1	2	1	1	1	2	0	1	0	1	2	1	1	2	2	1
K04749	rsbV	anti-sigma B factor antagonist	1	1	1	1	1	1	1	1	1	1	1	1	1	1	1	0	1	1	1	0	1	1	1	2	0	1	1	1	1	1	0	1	4	1	1	1	1	0	1	1	1	1	1	1	1	0	1
K04750	phnB	PhnB protein	1	0	0	0	0	0	0	0	0	0	0	0	0	0	0	0	0	0	0	0	0	0	0	0	0	0	0	0	0	0	0	0	0	0	0	0	0	0	0	0	0	0	0	0	0	0	0
K04757	rsbW	serine/threonine-protein kinase RsbW [EC:2.7.11.1]	1	1	1	1	1	1	1	1	1	1	0	1	1	1	1	0	1	1	1	0	1	1	1	2	0	1	1	1	1	1	0	2	2	1	1	2	1	0	1	1	1	1	1	1	1	0	1
K04758	feoA	ferrous iron transport protein A	1	1	1	1	1	1	1	1	1	2	1	2	1	2	2	2	2	1	2	2	0	1	1	0	0	1	2	3	1	2	0	0	1	1	3	0	1	2	2	0	1	2	2	0	2	2	1
K04759	feoB	ferrous iron transport protein B	1	1	1	1	1	1	1	0	1	1	1	0	1	1	1	1	1	1	1	1	0	1	1	1	1	1	1	2	2	4	1	1	1	1	3	0	2	1	1	0	1	2	2	1	1	1	1
K04762	hslR	ribosome-associated heat shock protein Hsp15	0	0	0	0	0	0	0	0	0	0	0	0	0	0	0	0	1	0	1	0	0	0	1	0	0	1	1	0	0	0	1	1	1	1	1	0	0	0	0	0	0	1	0	1	0	1	0
K04763	xerD	integrase/recombinase XerD	6	7	2	5	4	5	5	1	1	0	1	0	1	0	1	0	1	1	1	0	1	0	0	1	2	0	1	1	3	1	1	1	1	2	2	0	0	0	1	1	1	1	0	2	2	1	1
K04768	acuC	acetoin utilization protein AcuC	1	1	1	1	1	1	1	0	1	1	1	0	1	0	0	0	0	0	0	0	0	0	0	0	0	0	0	0	0	0	0	0	0	0	0	0	0	0	0	0	0	0	0	0	0	0	0
K04770	lonH	Lon-like ATP-dependent protease [EC:3.4.21.-]	1	1	0	1	1	1	1	1	0	0	0	0	0	0	0	0	0	0	0	0	0	0	0	0	0	0	0	0	0	0	0	0	0	0	0	0	0	0	0	1	0	0	0	0	0	0	0
K04773	sppA	protease IV [EC:3.4.21.-]	1	1	0	1	1	1	1	1	0	1	0	1	1	0	1	1	1	1	1	0	0	1	0	1	0	1	1	1	2	1	1	1	1	1	1	1	1	1	1	1	1	1	1	1	1	2	1
K04940	odh	opine dehydrogenase [EC:1.5.1.28]	1	1	1	1	1	1	1	0	1	1	1	0	1	0	3	1	1	1	0	1	0	0	1	0	1	1	1	2	3	1	0	1	1	1	0	0	1	0	1	0	1	1	0	1	2	1	0
K05303	K05303	O-methyltransferase [EC:2.1.1.-]	0	0	0	0	0	0	0	0	0	0	0	0	0	0	0	0	0	0	0	0	0	0	0	0	0	0	0	0	0	0	0	0	0	0	0	0	0	0	0	0	0	0	1	0	0	0	0
K05337	fer	ferredoxin	1	1	1	1	1	1	1	0	1	1	1	1	1	1	2	0	1	2	2	1	0	0	1	1	1	0	1	1	0	1	1	1	0	1	2	0	1	0	2	1	1	1	0	1	1	4	0
K05516	cbpA	curved DNA-binding protein	1	1	1	1	1	1	1	0	1	1	0	1	0	0	0	0	0	0	1	0	0	1	0	1	0	0	0	0	0	1	0	0	0	1	0	0	0	0	0	1	0	0	0	0	1	1	0
K05518	rsbX	phosphoserine phosphatase RsbX [EC:3.1.3.3]	0	0	0	0	0	0	0	0	0	0	0	0	0	0	0	0	0	0	0	0	0	0	0	0	0	0	0	0	0	0	0	0	0	0	0	0	0	0	0	0	0	0	0	0	0	0	0
K05520	pfpI	protease I [EC:3.5.1.124]	2	3	0	2	1	2	2	1	0	2	0	0	1	1	1	0	1	0	0	0	0	0	0	1	0	0	0	0	0	1	0	0	1	0	1	0	0	0	0	0	0	1	0	0	1	1	0
K05521	draG	ADP-ribosyl-[dinitrogen reductase] hydrolase [EC:3.2.2.24]	1	1	0	0	0	1	0	0	0	0	0	0	0	0	0	0	0	0	0	0	0	0	0	0	0	0	0	0	0	0	0	0	0	0	0	0	0	0	0	0	0	0	0	0	0	0	0
K05524	fdxA	ferredoxin	0	0	0	0	0	0	0	0	0	0	0	0	0	0	0	0	0	0	0	0	0	0	0	0	0	0	0	0	0	0	0	0	0	0	0	0	0	0	0	0	0	0	0	0	0	0	0
K05540	dusB	tRNA-dihydrouridine synthase B [EC:1.-.-.-]	1	1	0	1	1	0	1	0	1	0	1	0	1	1	1	1	1	1	1	1	1	0	0	0	0	0	1	1	0	1	0	0	1	0	1	0	0	0	1	0	0	0	1	0	1	1	1
K05566	mnhB, mrpB	multicomponent Na+:H+ antiporter subunit B	0	0	0	0	0	0	0	0	1	0	1	0	0	0	1	0	0	0	0	0	0	0	0	0	0	0	0	1	0	0	0	0	0	0	0	0	1	0	0	0	0	0	1	0	0	0	0
K05567	mnhC, mrpC	multicomponent Na+:H+ antiporter subunit C	0	0	0	0	0	0	0	0	1	0	1	0	0	0	0	0	0	0	0	0	0	0	0	0	0	0	0	0	0	0	0	0	0	0	0	0	0	0	0	0	0	1	1	0	0	0	0
K05568	mnhD, mrpD	multicomponent Na+:H+ antiporter subunit D	1	1	0	1	1	1	1	1	3	1	2	1	1	0	2	0	2	0	1	1	1	0	1	1	1	1	2	2	0	0	0	0	0	0	1	0	0	0	1	0	1	2	2	1	1	0	0
K05569	mnhE, mrpE	multicomponent Na+:H+ antiporter subunit E	0	0	0	0	0	0	0	0	1	0	0	0	0	0	1	0	0	0	0	0	0	0	0	0	0	1	0	0	0	1	0	0	0	0	0	0	1	1	0	0	0	0	1	0	0	0	0
K05570	mnhF, mrpF	multicomponent Na+:H+ antiporter subunit F	0	0	0	0	0	0	0	0	0	0	0	0	0	0	0	0	0	0	0	0	0	0	0	0	0	0	0	0	0	0	0	0	0	0	0	0	0	1	0	0	0	0	1	0	0	0	0
K05571	mnhG, mrpG	multicomponent Na+:H+ antiporter subunit G	0	0	0	0	0	0	0	0	1	0	0	0	0	0	1	0	0	0	0	0	0	0	0	0	0	1	0	1	0	0	0	0	0	0	0	0	1	1	0	0	0	0	1	0	0	0	0
K05595	marC	multiple antibiotic resistance protein	1	1	1	0	0	1	0	0	0	2	0	2	0	0	0	0	0	0	0	1	0	0	0	0	0	0	0	0	0	0	0	0	0	0	0	0	0	0	0	0	0	0	0	0	0	0	0
K05801	djlA	DnaJ like chaperone protein	0	0	0	0	0	0	0	0	0	0	0	0	0	0	0	0	0	0	0	0	0	0	0	0	0	0	0	0	0	0	0	0	0	0	0	1	0	0	0	0	0	0	0	0	0	0	0
K05807	bamD	outer membrane protein assembly factor BamD	0	0	0	0	0	0	0	0	0	0	0	0	0	0	0	0	0	0	0	0	0	1	0	0	0	0	0	0	1	0	0	0	0	0	0	0	0	0	0	0	0	0	0	0	0	0	0
K05808	yhbH	putative sigma-54 modulation protein	0	1	0	1	1	1	1	1	1	1	1	1	1	0	1	0	1	1	1	0	0	0	1	1	0	0	1	1	1	1	0	1	1	0	1	0	1	0	1	1	1	1	0	1	0	1	1
K05810	yfiH	polyphenol oxidase [EC:1.10.3.-]	1	1	0	1	1	1	1	0	0	0	0	0	0	0	0	0	1	0	1	0	0	1	0	0	0	0	1	0	0	0	1	0	1	0	1	0	0	0	1	0	1	0	1	0	1	1	0
K05811	yfiM	putative lipoprotein	0	0	0	0	0	0	0	0	0	0	0	0	0	0	0	1	1	0	0	0	0	0	0	0	0	0	1	0	0	0	0	0	0	0	0	0	0	0	0	0	1	0	0	1	0	0	0
K05820	hcaT	MFS transporter, PPP family, 3-phenylpropionic acid transporter	1	1	1	1	1	1	1	0	1	0	0	0	1	0	0	0	0	0	0	0	0	0	0	0	0	0	0	0	0	0	0	0	0	0	0	0	0	0	0	0	0	0	0	0	0	0	0
K05826	lysW	alpha-aminoadipate/glutamate carrier protein LysW	0	0	0	0	0	0	0	0	0	0	0	0	0	0	0	0	0	0	0	0	0	0	0	0	0	0	0	0	0	0	0	0	0	0	0	0	0	0	0	0	0	0	0	0	0	0	0
K05837	rodA, mrdB	rod shape determining protein RodA	1	1	1	1	1	1	1	0	1	1	1	1	1	0	2	0	1	1	0	0	1	1	1	1	0	1	1	1	1	1	1	2	1	0	1	1	0	0	1	1	1	2	1	1	1	0	1
K05838	ybbN	putative thioredoxin	0	0	0	0	0	0	0	0	1	1	0	1	0	0	0	0	0	0	0	0	0	0	0	0	0	0	0	0	0	0	0	0	0	0	0	0	0	0	0	0	0	0	0	0	0	0	0
K05841	E2.4.1.173	sterol 3beta-glucosyltransferase [EC:2.4.1.173]	0	0	0	0	0	0	0	0	0	0	0	0	0	0	0	1	1	0	1	0	0	0	0	0	0	0	0	0	0	0	0	0	0	0	0	0	0	0	0	0	0	0	0	0	0	1	0
K05844	rimK	ribosomal protein S6--L-glutamate ligase [EC:6.3.2.-]	0	0	0	0	0	0	0	0	0	0	0	0	0	0	0	0	0	0	0	0	0	0	0	0	0	0	0	0	0	0	0	0	0	0	0	1	0	0	0	0	0	0	1	0	0	0	0
K05896	scpA	segregation and condensation protein A	1	1	1	1	1	1	1	1	1	1	0	1	1	1	1	0	1	1	1	1	0	0	1	1	0	1	1	1	1	1	1	1	1	1	1	0	0	0	1	0	1	1	1	1	1	1	1
K05919	dfx	superoxide reductase [EC:1.15.1.2]	0	0	0	0	0	0	0	0	0	0	0	0	1	0	0	1	1	0	1	0	0	0	0	0	0	0	1	1	0	0	0	0	1	0	1	0	0	0	0	0	0	0	0	0	0	0	0
K05925	METTL3	mRNA m6A methyltransferase catalytic subunit [EC:2.1.1.348]	0	0	0	0	0	0	0	0	0	0	0	0	0	0	1	0	0	0	0	0	0	0	0	0	0	0	0	1	0	0	0	0	0	0	0	0	0	0	0	0	0	0	0	0	0	0	0
K05967	K05967	uncharacterized protein	0	0	0	0	0	0	0	0	0	0	0	0	0	0	0	0	0	0	0	0	0	0	0	0	0	0	0	0	0	0	0	0	0	0	0	0	0	0	0	0	0	0	0	0	0	0	0
K05970	SIAE	sialate O-acetylesterase [EC:3.1.1.53]	0	0	0	1	1	0	1	0	1	0	1	0	1	1	3	1	0	5	1	3	0	0	0	1	0	0	1	2	1	1	0	0	1	0	1	0	0	0	1	0	0	0	2	1	0	0	1
K05982	E3.1.21.7, nfi	deoxyribonuclease V [EC:3.1.21.7]	0	0	0	0	0	0	0	0	0	0	0	0	0	0	0	0	0	0	0	0	0	0	0	0	0	0	0	0	0	0	0	0	0	0	0	0	0	0	0	0	0	0	1	0	0	0	0
K05989	ramA	alpha-L-rhamnosidase [EC:3.2.1.40]	0	1	0	0	0	0	0	0	0	0	0	0	0	0	0	1	0	2	3	1	0	0	1	0	1	0	0	1	4	0	0	0	1	0	0	0	0	0	2	0	2	1	1	2	0	2	1
K05991	E3.2.1.123	endoglycosylceramidase [EC:3.2.1.123]	0	0	0	0	0	0	0	0	0	0	0	0	0	0	0	0	0	0	0	1	0	0	0	0	0	0	0	0	0	0	0	0	0	0	0	0	0	0	0	0	0	0	0	0	0	1	0
K05994	E3.4.11.10	bacterial leucyl aminopeptidase [EC:3.4.11.10]	0	0	0	0	0	0	0	0	0	0	0	0	0	0	0	0	0	0	0	0	0	0	0	0	0	0	0	0	0	0	0	0	0	0	0	0	0	0	0	0	0	0	0	0	0	0	0
K06006	cpxP, spy	periplasmic protein CpxP/Spy	0	0	0	0	0	0	0	0	0	0	0	0	0	0	0	1	0	0	0	0	0	0	0	1	0	0	0	0	0	0	0	0	0	0	0	0	0	0	0	0	0	0	0	0	0	0	0
K06015	E3.5.1.81	N-acyl-D-amino-acid deacylase [EC:3.5.1.81]	1	1	1	1	1	1	1	0	0	2	0	2	1	2	3	3	2	0	1	0	0	1	0	0	0	0	1	3	2	2	0	0	2	0	1	1	0	0	2	0	0	0	1	0	2	1	2
K06023	hprK, ptsK	HPr kinase/phosphorylase [EC:2.7.11.- 2.7.4.-]	0	0	0	0	0	0	0	0	0	0	0	0	0	0	0	0	0	0	0	0	0	0	0	0	0	0	0	0	0	0	0	0	0	0	0	0	0	0	0	0	0	0	0	0	0	0	0
K06024	scpB	segregation and condensation protein B	1	1	1	1	1	1	1	1	0	1	0	1	1	1	1	0	1	1	1	1	1	1	2	1	0	1	1	1	1	1	1	1	1	1	1	0	0	0	1	1	1	1	1	2	1	1	1
K06039	ychN	uncharacterized protein involved in oxidation of intracellular sulfur	0	0	0	0	0	0	0	0	0	0	0	0	0	0	0	0	1	0	0	0	0	0	0	0	0	0	1	0	0	0	0	0	0	0	0	0	0	0	0	0	0	0	1	0	0	0	0
K06072	DOHH	deoxyhypusine monooxygenase [EC:1.14.99.29]	0	0	0	0	0	0	0	0	0	0	0	0	0	0	0	0	0	0	0	0	0	1	0	0	0	0	0	0	0	0	0	0	1	0	0	0	0	0	0	0	0	0	0	1	1	0	0
K06075	slyA	MarR family transcriptional regulator, transcriptional regulator for hemolysin	0	0	0	0	0	0	0	0	0	0	0	0	0	0	0	0	1	0	0	2	0	0	0	0	0	0	0	0	0	0	0	0	0	0	0	0	0	1	1	0	0	0	0	0	0	0	0
K06076	fadL	long-chain fatty acid transport protein	0	0	0	0	0	0	0	0	0	0	0	0	0	0	0	0	0	0	0	0	0	0	0	0	0	0	0	0	0	0	0	0	0	0	0	0	0	0	0	0	1	0	0	0	1	0	0
K06113	abnA	arabinan endo-1,5-alpha-L-arabinosidase [EC:3.2.1.99]	0	0	0	0	0	0	0	0	0	0	0	0	0	0	0	0	0	0	0	0	0	0	0	0	0	0	0	0	0	0	0	0	0	0	0	0	0	0	1	0	0	0	0	0	0	0	0
K06136	pqqB	pyrroloquinoline quinone biosynthesis protein B	0	0	0	0	0	0	0	0	0	0	0	0	0	0	0	0	0	0	0	0	0	0	0	0	0	0	0	0	0	0	0	0	0	0	0	0	0	0	0	0	0	0	0	0	0	0	0
K06138	pqqD	pyrroloquinoline quinone biosynthesis protein D	0	0	0	0	0	0	0	0	1	0	0	0	0	0	0	0	1	2	1	0	1	1	0	1	0	1	1	0	0	0	1	1	3	1	1	2	1	1	1	0	1	1	1	1	1	0	1
K06142	hlpA, ompH	outer membrane protein	1	1	0	1	1	1	1	0	1	1	1	1	1	0	1	1	1	1	1	0	0	1	1	1	1	1	1	1	1	1	0	1	1	1	1	1	1	0	1	1	1	1	1	1	1	0	1
K06143	creD	inner membrane protein	0	0	0	0	0	0	0	0	0	0	0	0	0	0	0	0	0	0	0	0	0	0	0	2	0	0	0	0	0	0	0	0	0	0	0	0	1	0	0	0	0	0	0	0	1	0	1
K06147	ABCB-BAC	ATP-binding cassette, subfamily B, bacterial	3	3	1	5	4	3	5	5	6	2	2	2	4	2	4	1	3	3	7	3	1	2	3	1	2	1	3	3	1	2	2	1	3	0	3	1	3	4	3	1	3	3	0	1	3	7	1
K06158	ABCF3	ATP-binding cassette, subfamily F, member 3	0	0	0	0	0	0	0	0	0	0	0	0	0	0	1	0	0	0	0	0	0	0	0	0	0	0	0	1	0	0	0	0	1	0	0	0	0	0	0	0	0	0	0	0	0	0	0
K06168	miaB	tRNA-2-methylthio-N6-dimethylallyladenosine synthase [EC:2.8.4.3]	1	1	1	1	1	1	1	0	1	0	0	0	1	0	1	0	1	1	1	0	0	0	0	0	1	1	1	0	0	0	0	1	1	0	1	0	0	0	1	1	1	0	1	2	0	1	1
K06173	truA, PUS1	tRNA pseudouridine38-40 synthase [EC:5.4.99.12]	1	2	1	1	1	1	1	1	1	0	1	0	1	0	1	1	1	1	1	0	1	0	0	1	0	1	1	0	0	1	1	2	1	1	1	1	0	1	1	1	0	1	1	0	1	1	1
K06178	rluB	23S rRNA pseudouridine2605 synthase [EC:5.4.99.22]	1	1	1	1	1	1	1	0	1	1	0	1	1	0	0	1	1	0	1	1	0	0	0	1	0	1	1	1	1	1	1	1	1	0	0	0	1	1	1	1	1	0	0	1	0	1	0
K06180	rluD	23S rRNA pseudouridine1911/1915/1917 synthase [EC:5.4.99.23]	1	1	1	1	1	1	1	1	1	0	1	1	1	0	0	0	0	0	0	0	0	1	0	0	0	0	0	1	0	0	0	0	1	0	0	0	0	0	0	0	0	0	0	0	1	0	0
K06183	rsuA	16S rRNA pseudouridine516 synthase [EC:5.4.99.19]	0	0	0	0	0	0	0	0	0	0	0	0	0	0	0	0	0	0	0	0	0	0	0	0	0	0	0	0	1	1	0	0	0	0	0	0	0	0	1	0	0	0	0	0	0	1	0
K06189	corC	magnesium and cobalt transporter	0	0	0	0	0	0	0	0	0	1	0	1	0	0	0	0	0	0	0	0	0	0	0	0	0	0	0	0	0	0	0	0	1	0	0	0	0	0	0	0	0	0	1	0	0	0	0
K06190	ispZ	intracellular septation protein	0	0	0	0	0	0	0	0	0	0	0	0	0	0	0	0	0	0	0	0	0	0	0	0	0	0	0	0	0	0	0	0	0	0	0	0	0	0	0	0	0	0	0	0	0	0	0
K06196	ccdA	cytochrome c-type biogenesis protein	2	2	0	2	2	2	2	0	2	1	1	1	1	0	1	0	0	0	0	0	0	0	0	1	1	1	0	1	0	0	0	0	0	1	0	0	1	1	0	1	1	0	0	1	0	0	0
K06197	chaB	cation transport regulator	0	0	0	0	0	0	0	0	0	0	0	1	0	0	0	0	0	0	0	0	0	0	0	0	0	0	0	0	0	0	0	0	0	0	0	1	0	0	0	0	0	0	0	0	0	0	0
K06199	crcB, FEX	fluoride exporter	0	0	0	0	0	0	0	0	0	0	0	0	0	0	0	0	1	0	2	0	0	0	0	0	0	0	1	0	0	0	0	0	0	0	0	0	0	0	1	0	0	0	0	0	0	0	0
K06200	cstA	carbon starvation protein	1	1	1	1	1	1	1	1	1	1	2	1	1	0	1	0	0	0	0	0	0	0	0	0	0	0	0	1	0	0	0	0	1	0	1	1	0	0	0	0	0	1	1	0	1	1	1
K06201	cutC	copper homeostasis protein	0	0	0	0	0	0	0	0	0	0	0	0	0	0	0	0	0	0	0	0	0	0	0	0	0	0	0	0	0	0	0	0	0	0	0	0	0	0	0	0	0	0	0	0	0	0	0
K06206	sfsA	sugar fermentation stimulation protein A	0	0	0	0	0	0	0	0	0	0	0	0	0	0	1	0	0	0	0	0	0	0	0	0	0	0	0	1	1	0	0	0	1	0	0	0	0	0	0	0	0	0	0	0	0	0	0
K06207	typA, bipA	GTP-binding protein	0	0	0	0	0	0	0	1	1	0	1	0	1	0	0	0	0	0	0	0	0	0	0	0	0	0	0	0	0	0	0	0	0	0	0	0	0	0	0	0	0	0	0	0	0	0	0
K06212	focA	formate transporter	0	0	0	0	0	0	0	0	0	0	0	0	0	0	0	0	0	0	0	0	0	0	0	0	0	0	0	0	0	0	0	0	0	0	0	0	0	0	0	0	0	0	0	0	0	0	1
K06213	mgtE	magnesium transporter	0	0	1	0	0	0	0	0	1	1	1	0	1	1	1	1	1	1	1	0	1	0	1	2	0	1	1	1	1	1	0	0	3	0	2	0	0	0	1	0	2	1	0	1	1	2	1
K06217	phoH, phoL	phosphate starvation-inducible protein PhoH and related proteins	1	1	1	1	1	1	1	1	1	1	1	1	1	1	1	0	1	1	1	1	0	2	1	0	0	1	1	1	1	0	1	1	1	1	1	1	1	2	1	2	1	1	1	0	1	1	1
K06218	relE, stbE	mRNA interferase RelE/StbE	0	0	0	0	0	0	0	0	1	0	0	0	1	1	1	0	0	2	0	1	0	0	0	0	0	0	0	0	0	1	0	0	2	0	1	0	1	0	0	0	0	0	1	1	1	2	0
K06222	dkgB	2,5-diketo-D-gluconate reductase B [EC:1.1.1.346]	0	0	0	0	0	0	0	0	0	0	0	0	0	0	0	0	0	0	0	0	0	0	0	0	0	0	0	0	0	0	0	0	0	0	0	0	0	0	1	0	0	0	0	0	0	0	0
K06287	maf	septum formation protein	1	1	0	1	1	1	1	1	1	1	1	1	1	0	2	1	1	1	1	1	1	1	0	0	0	0	1	1	1	1	0	0	1	0	1	1	0	1	1	1	0	0	1	0	1	0	1
K06298	gerM	germination protein M	1	1	0	1	1	1	1	0	0	0	0	0	0	0	0	0	0	0	0	0	0	0	0	0	0	0	0	0	0	0	0	0	0	0	0	0	0	0	0	0	0	0	0	0	0	0	0
K06324	cotA	spore coat protein A, manganese oxidase [EC:1.16.3.3]	1	1	0	0	0	1	0	0	0	0	0	0	0	0	0	0	0	0	0	0	0	0	0	0	0	0	0	0	0	0	0	0	0	0	0	0	0	0	0	0	0	0	0	0	0	0	0
K06330	cotH	spore coat protein H	0	0	0	0	0	0	0	0	0	0	0	0	0	0	0	0	0	0	0	0	0	0	0	0	0	0	0	0	0	0	0	0	0	0	0	1	0	0	0	0	0	0	0	0	0	0	0
K06346	jag	spoIIIJ-associated protein	1	2	1	1	1	1	1	1	1	1	1	1	1	1	1	1	1	1	1	1	1	0	1	1	2	1	1	1	0	1	1	1	1	1	1	1	1	1	1	1	1	1	0	1	1	1	1
K06381	spoIID	stage II sporulation protein D	3	3	2	4	5	3	4	2	2	2	0	2	2	0	0	0	0	0	0	0	0	0	0	0	0	0	0	0	1	0	0	0	1	0	0	0	0	0	0	0	0	0	0	0	0	0	0
K06384	spoIIM	stage II sporulation protein M	1	1	0	0	0	1	0	0	0	0	0	2	0	1	1	1	1	1	1	0	1	0	2	0	0	1	1	1	1	1	1	1	2	0	1	0	0	0	1	1	1	1	0	1	1	1	1
K06385	spoIIP	stage II sporulation protein P	0	0	0	0	0	0	0	0	0	0	1	0	0	0	0	0	0	0	0	0	0	0	0	0	0	0	0	0	0	0	0	0	0	0	0	0	0	0	0	0	0	0	0	0	0	0	0
K06400	spoIVCA	site-specific DNA recombinase	1	0	0	3	3	1	3	0	1	1	0	1	0	0	2	0	0	1	0	2	0	1	0	0	1	0	0	0	0	2	0	0	1	0	0	1	0	1	0	0	1	0	0	0	0	0	0
K06402	spoIVFB	stage IV sporulation protein FB [EC:3.4.24.-]	1	1	1	1	1	1	1	0	1	0	1	0	0	0	1	1	1	1	0	0	0	1	0	0	0	1	1	0	1	0	1	1	1	0	1	0	1	1	1	0	0	1	1	1	1	2	1
K06412	spoVG	stage V sporulation protein G	0	0	0	0	0	0	0	0	0	0	0	0	0	0	0	0	0	0	0	0	0	0	1	0	0	0	0	0	0	0	0	0	0	0	0	0	0	0	0	0	0	0	0	0	0	0	0
K06416	spoVS	stage V sporulation protein S	1	1	1	1	1	1	1	1	1	1	1	1	1	1	1	0	1	1	0	1	0	1	1	1	1	1	1	1	2	1	1	1	1	1	1	0	1	1	1	1	1	1	1	1	1	1	1
K06442	tlyA	23S rRNA (cytidine1920-2'-O)/16S rRNA (cytidine1409-2'-O)-methyltransferase [EC:2.1.1.226 2.1.1.227]	0	0	0	0	0	0	0	0	0	0	0	0	0	0	0	0	0	0	0	0	0	0	0	0	0	0	0	1	0	0	0	0	0	0	0	0	0	0	0	0	0	0	0	0	0	0	0
K06603	flaG	flagellar protein FlaG	0	0	0	0	0	0	0	0	0	1	1	1	0	0	0	0	0	0	0	0	0	0	0	0	0	0	0	0	0	0	0	0	0	0	0	0	0	0	0	0	0	0	0	0	0	0	0
K06607	iolS	myo-inositol catabolism protein IolS [EC:1.1.1.-]	0	0	0	0	0	0	0	0	0	0	0	0	0	0	0	0	0	0	0	0	0	0	0	0	0	0	0	0	0	0	0	0	0	0	0	0	0	0	0	1	0	0	0	0	0	0	0
K06864	larE	pyridinium-3,5-biscarboxylic acid mononucleotide sulfurtransferase [EC:4.4.1.37]	2	2	1	2	2	1	2	0	1	1	1	1	1	1	1	0	1	1	1	1	0	1	1	1	1	1	1	1	1	0	1	1	1	1	0	1	1	2	1	1	1	1	0	1	1	1	1
K06867	K06867	uncharacterized protein	2	1	0	2	2	1	2	1	0	0	0	0	0	1	0	0	0	0	0	1	0	0	1	0	0	0	0	0	0	0	0	0	0	0	0	0	0	0	0	0	0	0	0	0	0	0	0
K06871	K06871	uncharacterized protein	2	3	0	2	1	3	2	2	1	1	2	0	0	0	1	2	1	1	2	0	0	0	1	1	1	0	1	1	3	0	0	0	1	2	1	0	0	0	1	1	1	1	0	1	0	1	1
K06872	K06872	uncharacterized protein	0	1	0	1	1	0	1	0	0	0	0	0	0	0	0	0	0	0	0	0	0	0	0	0	0	0	0	0	0	0	0	0	0	0	0	0	0	0	0	0	0	0	0	0	0	0	0
K06873	K06873	uncharacterized protein	2	2	0	2	2	2	2	2	2	2	1	2	2	0	0	0	1	0	1	0	0	0	1	1	1	0	1	0	0	1	1	0	2	0	1	2	1	0	1	1	0	0	1	1	0	1	0
K06876	K06876	deoxyribodipyrimidine photolyase-related protein	1	0	0	0	0	1	0	0	0	0	0	0	0	0	0	0	0	0	0	0	0	0	0	0	0	0	0	0	0	0	0	0	0	0	0	0	0	0	0	0	0	0	0	0	0	0	0
K06877	K06877	DEAD/DEAH box helicase domain-containing protein	1	1	1	1	1	1	1	1	1	1	1	3	1	2	4	0	3	2	3	2	0	3	1	0	0	1	4	3	1	3	0	1	3	0	1	0	2	1	3	0	2	1	2	1	3	4	2
K06878	K06878	tRNA-binding protein	0	0	0	0	0	0	0	0	0	0	0	0	0	0	0	0	0	0	0	0	0	0	0	0	0	0	0	0	0	0	0	0	0	0	0	0	0	0	0	0	0	0	0	0	0	0	0
K06880	ereA_B	erythromycin esterase [EC:3.1.1.-]	0	0	0	0	0	0	0	0	0	0	0	0	0	0	0	0	0	0	0	0	0	0	0	0	0	0	0	0	0	0	0	0	0	0	0	0	0	0	0	0	0	0	0	0	0	0	0
K06884	K06884	uncharacterized protein	1	1	1	1	1	1	1	0	1	1	1	1	1	0	0	0	0	0	0	0	0	0	0	0	0	0	0	0	0	0	0	0	0	0	0	0	0	0	0	0	0	0	0	0	0	0	0
K06885	K06885	uncharacterized protein	0	1	0	0	0	0	0	0	0	0	0	1	0	0	0	0	1	0	0	1	0	0	0	0	0	0	0	0	0	0	0	0	0	0	2	0	0	0	0	0	0	0	0	0	0	0	0
K06888	K06888	uncharacterized protein	1	1	0	1	1	2	1	0	0	0	0	0	0	0	0	1	2	0	1	0	0	0	0	0	0	0	1	0	1	0	0	0	0	0	0	0	0	0	1	0	0	0	0	0	0	1	0
K06889	K06889	uncharacterized protein	1	1	0	1	1	1	1	0	2	0	1	0	0	0	3	1	2	0	1	1	0	1	0	0	0	0	2	2	0	0	0	0	1	0	1	0	0	0	1	0	0	0	1	1	1	2	0
K06891	clpS	ATP-dependent Clp protease adaptor protein ClpS	0	0	0	0	0	0	0	0	0	0	0	0	0	0	0	0	0	0	0	0	0	0	0	0	0	0	0	0	0	0	0	0	0	0	0	0	0	0	0	0	0	0	0	0	0	0	0
K06893	K06893	uncharacterized protein	0	0	0	0	0	0	0	1	0	0	0	0	0	0	0	0	0	0	0	0	0	0	0	0	0	0	0	0	0	0	0	0	0	0	0	0	0	0	0	0	0	0	0	0	0	0	0
K06894	yfhM	alpha-2-macroglobulin	1	0	0	1	1	0	1	0	3	1	2	0	2	0	1	1	2	0	1	0	0	0	0	2	0	0	1	0	1	0	0	0	2	0	2	0	1	0	1	0	2	0	0	2	0	2	1
K06898	larB	pyridinium-3,5-biscarboxylic acid mononucleotide synthase [EC:2.5.1.143]	1	1	0	1	1	1	1	0	1	1	1	1	1	0	1	0	1	1	0	1	0	0	1	1	0	1	0	1	0	1	0	1	1	1	0	0	1	0	1	1	1	1	0	1	1	1	1
K06904	K06904	uncharacterized protein	0	0	0	0	0	0	0	0	0	0	0	0	0	0	0	0	1	0	0	0	0	1	0	0	0	0	1	0	2	0	0	0	1	0	0	1	0	0	1	0	0	0	2	0	0	2	0
K06907	K06907	uncharacterized protein	0	0	0	0	0	0	0	0	0	0	0	0	0	0	0	1	0	0	0	0	0	0	0	0	0	0	0	0	0	0	0	0	0	0	0	0	0	0	0	0	0	0	0	0	0	0	0
K06909	xtmB	phage terminase large subunit	1	1	0	0	0	0	0	0	1	1	1	1	1	0	0	0	0	0	0	0	0	0	0	0	0	0	0	0	0	1	0	0	0	0	0	0	0	1	0	0	0	0	0	0	0	0	0
K06911	PIR	quercetin 2,3-dioxygenase [EC:1.13.11.24]	0	0	0	0	0	0	0	0	0	0	0	0	0	0	0	0	0	0	0	0	0	0	0	0	0	0	0	0	0	0	0	0	0	0	0	0	0	0	0	0	0	0	0	0	0	0	0
K06915	K06915	uncharacterized protein	0	0	0	0	0	0	0	0	0	0	0	2	0	0	0	0	0	1	0	0	0	0	0	0	0	0	0	0	0	0	0	0	0	0	0	0	0	2	0	1	0	0	0	1	0	1	0
K06919	K06919	putative DNA primase/helicase	0	0	0	0	0	0	0	0	0	0	0	0	0	0	0	0	0	0	0	0	0	0	0	0	0	0	0	0	0	2	0	0	0	0	0	0	0	1	0	0	0	0	0	0	0	0	0
K06921	K06921	uncharacterized protein	0	0	0	0	0	0	0	0	0	0	0	1	0	0	0	0	0	0	0	0	0	0	0	0	0	0	0	0	0	0	0	0	0	0	0	0	0	1	0	0	0	0	0	0	0	0	0
K06922	K06922	uncharacterized protein	0	0	0	0	0	0	0	0	0	0	0	1	0	0	1	0	0	0	0	1	0	1	0	0	0	0	0	0	0	0	0	0	1	0	1	1	0	0	0	0	0	0	3	0	0	0	0
K06924	K06924	uncharacterized protein	1	1	0	1	1	1	1	1	0	0	0	0	0	0	0	0	0	0	0	0	0	0	0	0	0	0	0	0	0	0	0	0	0	0	0	0	0	0	0	0	0	0	1	0	0	0	0
K06925	tsaE	tRNA threonylcarbamoyladenosine biosynthesis protein TsaE	1	1	1	1	1	1	1	1	1	1	1	1	0	0	1	1	1	1	1	1	1	0	0	1	1	1	1	0	1	1	1	1	1	1	1	0	1	1	1	0	1	1	2	1	1	1	1
K06926	K06926	uncharacterized protein	0	0	0	0	0	0	0	0	0	0	0	0	0	0	1	1	0	0	1	0	0	0	0	0	0	0	0	0	0	0	0	0	1	0	1	0	0	1	0	0	0	0	0	0	0	0	0
K06927	DPH6	diphthine-ammonia ligase [EC:6.3.1.14]	0	0	0	1	1	0	1	0	0	0	0	0	0	0	0	0	0	0	0	0	0	0	0	0	0	0	0	0	0	0	0	0	0	1	0	1	0	0	0	0	1	0	0	0	0	1	0
K06929	K06929	uncharacterized protein	0	0	0	0	0	0	0	1	0	0	0	0	0	1	1	1	1	0	1	1	0	0	0	0	0	0	1	1	1	0	0	0	1	0	1	0	0	0	1	0	0	0	0	0	0	0	0
K06934	K06934	uncharacterized protein	2	2	0	2	2	2	2	1	2	2	1	2	2	0	0	0	1	2	0	0	0	1	0	0	0	0	0	1	1	0	0	0	1	0	1	0	0	0	1	0	0	0	0	0	1	0	0
K06937	K06937	7,8-dihydro-6-hydroxymethylpterin dimethyltransferase [EC:2.1.1.-]	0	0	0	0	0	0	0	0	0	0	0	0	0	0	1	0	0	0	0	0	0	0	0	0	0	0	0	0	0	0	0	0	0	0	0	0	0	0	0	0	0	0	0	0	0	0	0
K06940	K06940	uncharacterized protein	1	3	2	3	3	3	3	1	3	3	3	3	3	0	0	0	0	0	1	1	0	0	0	0	0	0	0	0	1	0	0	0	2	0	2	1	0	0	1	0	0	0	0	0	0	1	0
K06941	rlmN	23S rRNA (adenine2503-C2)-methyltransferase [EC:2.1.1.192]	2	0	1	1	1	1	1	1	1	1	0	1	0	1	1	1	1	1	1	0	0	0	1	2	1	1	0	1	0	1	0	1	1	1	0	0	2	0	1	1	0	0	0	0	0	1	1
K06945	K06945	uncharacterized protein	0	0	0	0	0	0	0	0	0	0	0	0	0	0	0	0	0	0	0	0	0	0	0	0	0	0	0	0	0	0	0	0	0	0	0	1	0	0	0	0	0	0	1	0	0	0	0
K06950	K06950	uncharacterized protein	0	0	0	0	0	0	0	0	0	0	0	0	0	1	1	1	1	0	1	1	1	2	0	1	0	0	1	1	2	0	0	0	0	0	1	1	0	0	1	0	0	0	1	0	2	1	0
K06951	K06951	uncharacterized protein	0	1	1	0	0	1	1	0	1	1	1	0	1	0	1	1	1	0	0	0	0	0	0	0	0	0	1	0	1	0	0	0	1	0	0	1	0	0	1	0	0	0	0	0	0	1	0
K06958	rapZ	RNase adapter protein RapZ	0	0	0	0	0	0	0	0	0	0	0	0	0	0	0	0	0	0	0	0	0	0	0	0	0	0	0	0	0	0	0	0	0	0	0	1	0	0	0	0	0	0	1	0	0	0	0
K06959	tex	protein Tex	0	0	0	0	0	0	0	0	0	0	0	0	0	0	1	0	0	0	0	0	0	0	0	0	0	0	0	1	0	0	0	0	0	0	0	0	0	0	0	0	0	0	0	0	0	0	0
K06960	K06960	uncharacterized protein	0	1	1	1	1	1	1	1	1	1	0	1	1	1	1	0	1	1	1	1	1	0	1	1	1	1	1	1	1	1	1	1	1	0	1	1	1	2	1	1	1	1	0	1	1	1	0
K06963	TAN1, THUMPD1	tRNA acetyltransferase TAN1	0	0	0	0	0	0	0	0	0	0	0	0	0	0	0	0	0	0	1	0	0	0	0	0	0	0	0	0	0	0	0	0	0	0	0	0	0	0	0	0	0	0	0	0	0	0	0
K06964	K06964	uncharacterized protein	1	1	1	1	1	1	1	0	1	1	0	1	1	0	0	0	0	0	0	0	0	0	0	0	0	0	0	0	0	0	0	0	0	0	0	0	0	0	0	0	0	0	0	0	0	0	0
K06968	rlmM	23S rRNA (cytidine2498-2'-O)-methyltransferase [EC:2.1.1.186]	1	1	1	1	1	1	1	0	0	1	1	0	1	0	1	0	1	0	1	1	0	0	0	0	0	0	1	1	0	0	0	0	1	0	0	0	0	0	1	0	0	0	0	0	0	0	0
K06969	rlmI	23S rRNA (cytosine1962-C5)-methyltransferase [EC:2.1.1.191]	0	0	0	0	0	0	0	0	0	0	0	0	0	0	0	0	0	0	0	0	0	0	0	0	0	0	0	0	0	0	0	0	0	0	0	0	0	0	0	0	0	0	0	0	0	0	0
K06971	K06971	uncharacterized protein	0	0	0	0	1	0	1	0	0	0	0	0	0	0	0	0	0	0	0	0	0	0	0	0	0	0	0	0	0	0	0	0	0	0	0	0	0	0	0	0	0	0	0	0	0	0	0
K06973	K06973	uncharacterized protein	0	0	0	0	0	0	0	0	0	0	0	0	0	0	1	0	0	0	0	0	0	0	0	0	0	0	0	1	0	0	0	0	0	0	0	0	0	0	0	0	0	0	0	0	0	0	0
K06974	amzA, AMZ2, AMZ1	archaemetzincin [EC:3.4.-.-]	0	0	0	0	0	0	0	0	0	0	0	0	0	0	0	0	0	0	1	0	0	0	0	0	0	0	0	0	0	0	0	0	1	0	0	0	0	0	1	0	0	0	0	0	0	0	0
K06978	K06978	uncharacterized protein	1	1	1	1	1	1	1	0	1	0	0	0	0	0	2	0	4	0	4	0	0	1	0	0	0	0	2	0	0	0	0	0	1	0	0	0	0	0	1	0	0	0	0	0	4	4	0
K06983	K06983	uncharacterized protein	0	0	0	0	0	0	0	1	0	0	0	0	0	0	0	0	0	0	0	0	0	0	0	0	0	0	0	0	0	0	0	0	0	0	0	0	0	0	0	0	0	0	0	0	0	0	0
K06986	K06986	uncharacterized protein	0	0	0	0	0	0	0	0	0	0	0	0	0	0	0	0	0	0	0	0	0	0	1	0	0	0	0	0	0	0	0	0	0	0	0	0	0	0	0	0	0	0	0	0	0	0	0
K06987	K06987	uncharacterized protein	0	0	0	1	1	0	1	0	0	0	0	0	0	2	1	0	2	3	2	0	0	0	0	0	0	0	1	1	1	0	0	0	2	0	0	0	0	0	1	0	0	0	0	0	1	2	0
K06988	fno	8-hydroxy-5-deazaflavin:NADPH oxidoreductase [EC:1.5.1.40]	0	0	0	0	0	0	0	0	0	0	0	0	0	0	0	0	0	0	0	0	0	0	0	0	0	0	0	0	0	0	0	0	0	0	0	0	0	0	1	0	0	0	0	0	0	0	0
K06990	MEMO1	MEMO1 family protein	1	2	2	1	1	2	1	2	3	2	2	1	2	1	1	0	2	1	1	1	0	2	2	2	0	1	1	2	2	2	1	1	3	1	3	0	0	0	1	0	2	1	0	1	2	2	1
K06994	K06994	putative drug exporter of the RND superfamily	0	0	0	1	0	0	0	0	0	0	0	0	0	0	0	0	0	0	0	0	0	0	0	0	0	0	0	0	0	0	0	0	0	0	0	0	0	0	0	0	0	0	0	0	0	0	0
K06996	K06996	uncharacterized protein	1	1	1	0	0	1	0	0	0	0	0	0	0	0	0	0	0	0	0	0	0	0	0	0	0	0	0	0	0	0	0	0	0	0	0	0	0	1	0	0	0	0	0	0	0	1	0
K06997	yggS, PROSC	PLP dependent protein	0	1	1	1	1	1	1	0	1	1	0	1	1	0	1	1	1	1	1	1	1	1	2	1	2	1	1	1	0	1	1	1	1	2	2	0	2	1	1	1	1	1	1	1	1	1	1
K07001	K07001	NTE family protein	0	0	0	0	0	0	0	0	0	0	0	0	0	0	1	0	0	0	0	0	0	0	0	0	0	0	0	1	0	0	0	0	0	0	0	0	0	0	0	0	0	0	0	0	0	0	0
K07003	K07003	uncharacterized protein	0	0	0	0	0	0	0	0	0	0	0	0	1	0	0	0	0	0	0	0	0	0	0	0	0	0	0	0	1	0	0	0	0	0	0	0	0	0	0	0	0	0	1	0	0	0	0
K07004	K07004	uncharacterized protein	0	0	0	0	0	0	0	0	0	0	0	0	0	0	0	0	0	0	0	0	0	0	0	0	0	0	0	0	0	0	0	0	0	0	0	0	0	0	0	0	0	0	0	0	0	0	0
K07005	K07005	uncharacterized protein	1	1	0	1	2	1	1	1	0	0	0	0	0	0	2	0	2	0	0	0	0	0	0	0	0	0	1	1	1	0	0	0	0	0	0	0	0	0	0	0	0	0	0	0	0	0	0
K07010	K07010	putative glutamine amidotransferase	1	1	1	1	1	1	1	1	1	0	1	0	1	0	1	0	1	0	1	1	0	0	0	0	0	0	0	0	0	0	0	0	1	0	1	0	0	0	1	0	0	0	0	0	0	1	0
K07012	cas3	CRISPR-associated endonuclease/helicase Cas3 [EC:3.1.-.- 3.6.4.-]	0	0	0	0	0	0	0	0	0	1	0	2	0	0	2	0	0	1	0	1	0	0	0	0	0	0	0	0	0	1	0	0	1	0	2	0	0	1	0	1	0	0	1	0	0	2	1
K07013	K07013	uncharacterized protein	0	0	0	0	0	0	0	0	0	1	0	1	0	0	1	0	0	0	0	0	0	0	0	0	0	0	0	1	0	0	0	0	0	0	0	0	0	0	0	0	0	0	0	0	0	0	0
K07014	K07014	uncharacterized protein	0	0	0	0	0	0	0	0	0	0	0	0	0	0	0	1	0	0	1	0	0	0	0	0	0	0	0	0	0	0	0	0	0	0	0	0	0	0	0	0	0	0	0	0	0	0	0
K07015	K07015	uncharacterized protein	1	2	2	1	1	2	1	0	1	1	1	1	1	0	1	0	1	1	1	0	0	1	1	2	1	1	1	1	2	1	0	0	1	1	1	0	0	0	1	0	1	1	0	1	1	1	1
K07016	csm1, cas10	CRISPR-associated protein Csm1	0	0	0	0	0	0	0	0	0	0	0	0	0	0	0	1	0	0	0	0	0	0	0	0	0	0	0	0	0	0	0	0	0	0	0	0	0	1	0	0	0	0	0	0	0	0	0
K07018	K07018	uncharacterized protein	0	0	0	1	1	0	1	0	1	0	1	0	0	1	1	0	1	0	1	1	0	0	0	0	0	0	2	1	0	0	0	0	0	0	1	0	0	0	2	0	0	0	0	0	0	2	0
K07025	K07025	putative hydrolase of the HAD superfamily	2	2	0	3	3	2	3	0	0	0	0	0	1	2	2	1	1	1	3	0	0	0	0	1	0	0	1	2	1	0	0	0	3	0	0	1	0	0	1	0	0	0	0	0	0	1	1
K07027	K07027	glycosyltransferase 2 family protein	0	0	1	0	0	0	0	0	0	1	0	1	0	0	0	0	0	1	0	0	0	0	0	2	0	0	0	1	1	2	0	0	0	0	0	0	0	0	0	0	1	0	0	0	2	0	0
K07037	pgpH	cyclic-di-AMP phosphodiesterase PgpH [EC:3.1.4.-]	0	1	1	1	1	1	1	1	1	0	1	0	1	1	1	0	1	1	1	0	0	1	1	0	0	1	1	1	1	1	0	1	1	1	3	1	1	0	1	1	1	1	1	1	1	1	1
K07040	K07040	uncharacterized protein	1	1	1	1	1	1	1	1	1	1	1	1	1	1	1	1	1	1	1	1	0	0	0	1	0	1	1	1	1	1	0	1	1	1	1	1	0	0	1	0	0	1	1	0	1	1	1
K07042	ybeY, yqfG	probable rRNA maturation factor	0	1	1	1	1	1	1	1	1	1	1	1	1	1	1	0	1	1	1	0	0	1	0	0	0	0	1	1	0	1	0	0	1	0	1	1	0	0	1	1	1	1	1	1	1	1	1
K07043	upp	UTP pyrophosphatase [EC:3.6.1.-]	0	0	0	0	0	0	0	0	0	0	0	0	0	0	1	0	1	1	0	0	0	0	0	0	0	0	0	1	0	0	0	0	0	0	0	0	0	0	0	0	0	0	0	0	0	0	0
K07045	K07045	uncharacterized protein	3	5	3	5	4	5	5	4	3	5	3	3	3	3	4	3	5	2	7	2	0	6	3	2	0	1	2	3	7	8	2	1	10	1	2	1	3	1	8	1	3	2	0	1	9	9	9
K07048	PTER, php	phosphotriesterase-related protein	1	1	1	1	1	1	1	0	0	0	0	0	1	0	0	0	0	0	0	0	0	0	0	0	0	0	0	0	0	0	0	0	0	0	0	0	1	0	0	0	0	0	0	1	0	0	0
K07052	K07052	uncharacterized protein	2	3	3	3	3	3	3	0	2	1	1	1	2	2	4	1	4	3	5	2	2	2	2	2	1	1	3	4	1	2	1	1	3	2	3	0	2	1	3	1	2	2	0	2	2	3	3
K07053	E3.1.3.97	3',5'-nucleoside bisphosphate phosphatase [EC:3.1.3.97]	1	1	0	1	1	1	1	1	1	1	0	1	1	0	2	1	3	2	3	3	0	1	1	1	1	0	1	2	0	1	0	0	1	1	1	1	1	1	2	0	1	1	1	1	1	1	2
K07056	rsmI	16S rRNA (cytidine1402-2'-O)-methyltransferase [EC:2.1.1.198]	1	1	1	1	1	1	1	1	0	1	1	1	1	0	1	1	1	1	1	1	0	1	1	1	1	2	0	1	1	1	0	1	1	0	1	0	1	1	0	1	1	0	0	0	1	1	1
K07057	bpsA	N4-bis(aminopropyl)spermidine synthase [EC:2.5.1.128]	0	0	0	0	1	0	1	0	0	0	0	0	0	0	0	0	0	0	0	0	0	0	0	0	0	0	0	0	0	0	0	0	0	0	0	0	0	0	0	0	0	0	0	0	0	0	0
K07058	K07058	membrane protein	1	1	1	1	1	1	1	1	1	1	1	1	1	0	1	0	1	1	1	0	0	1	0	0	0	0	1	1	0	0	1	0	1	0	0	1	0	0	1	0	1	0	1	1	1	1	0
K07059	K07059	uncharacterized protein	0	0	0	0	0	0	0	0	1	1	0	1	1	0	1	0	0	1	1	0	0	1	0	0	0	0	0	1	1	0	0	0	0	0	0	1	0	0	2	0	0	0	1	0	1	1	0
K07061	cmr1	CRISPR-associated protein Cmr1	0	0	0	0	0	0	0	0	0	0	0	0	0	0	0	0	0	0	0	0	0	0	0	0	0	0	0	0	0	0	0	0	0	0	0	0	0	0	0	0	0	0	0	0	0	0	0
K07062	fitB	toxin FitB [EC:3.1.-.-]	0	0	0	0	0	0	0	0	0	0	0	0	0	0	0	0	0	0	0	0	0	0	0	0	0	0	0	0	0	0	0	0	0	0	0	0	0	0	0	0	0	0	0	0	0	0	1
K07063	K07063	uncharacterized protein	0	0	0	1	0	0	0	1	0	0	0	1	0	0	0	0	0	0	0	0	0	0	0	0	0	0	0	0	0	0	0	0	0	0	0	0	0	0	0	0	0	0	1	0	0	0	0
K07064	K07064	uncharacterized protein	0	0	0	0	0	0	0	0	0	0	0	0	0	0	0	0	0	0	1	0	0	1	0	0	0	0	0	0	1	1	0	0	1	0	1	0	0	0	0	0	0	0	1	0	1	0	0
K07065	K07065	uncharacterized protein	0	0	0	0	0	0	0	0	0	1	0	1	1	0	0	1	0	0	1	0	0	0	0	0	0	0	0	0	0	0	0	0	2	0	0	0	0	0	0	0	0	0	1	0	0	0	0
K07066	K07066	uncharacterized protein	0	0	0	0	0	0	0	0	0	0	0	0	0	0	0	0	0	0	0	0	0	0	0	0	0	0	0	0	1	0	0	0	0	0	0	0	0	0	0	0	0	0	0	0	0	0	0
K07068	K07068	uncharacterized protein	0	0	0	0	1	0	0	0	0	0	0	0	0	0	0	0	0	0	0	0	0	0	0	0	0	0	0	0	0	0	0	0	0	0	0	0	0	0	0	0	0	0	0	0	0	0	0
K07071	K07071	uncharacterized protein	0	0	0	0	0	0	1	0	0	0	0	0	0	0	0	0	0	0	0	0	0	0	0	0	0	0	0	0	0	0	0	0	0	0	0	0	0	0	0	0	0	0	0	0	0	0	0
K07074	K07074	uncharacterized protein	0	0	0	0	0	0	0	0	0	0	0	0	0	0	0	0	0	0	0	0	0	0	0	0	0	0	0	0	0	0	0	0	0	0	0	0	0	0	0	0	0	0	0	0	0	0	0
K07075	K07075	uncharacterized protein	0	0	0	0	0	0	0	0	0	4	0	5	0	3	7	2	1	2	3	4	0	4	0	0	0	0	1	2	1	3	0	1	2	0	1	0	0	0	0	0	0	0	0	0	5	2	0
K07076	K07076	uncharacterized protein	0	0	0	0	0	0	0	0	0	1	0	2	0	1	0	0	1	1	4	2	0	0	0	0	0	0	0	1	1	0	0	0	1	0	1	0	0	0	1	0	0	0	0	1	0	3	0
K07079	K07079	uncharacterized protein	6	6	4	7	8	7	8	4	4	3	2	3	2	2	2	2	3	3	2	0	1	3	1	0	0	2	3	3	5	4	2	1	5	1	2	1	2	4	3	2	1	0	1	2	3	3	5
K07080	K07080	uncharacterized protein	0	0	0	0	0	0	0	0	0	0	0	0	0	0	0	0	0	0	0	0	0	0	0	0	0	0	0	0	0	0	0	0	0	0	0	0	0	0	0	0	0	0	0	0	0	0	0
K07082	K07082	UPF0755 protein	1	1	1	1	1	1	1	1	0	0	0	0	0	0	1	0	1	1	1	2	0	1	1	2	1	1	1	1	1	1	0	0	1	1	1	0	1	0	1	1	1	1	0	1	1	1	1
K07085	K07085	putative transport protein	0	0	0	0	0	0	0	0	0	1	0	1	0	0	0	0	0	0	0	0	0	0	0	0	0	0	0	0	0	0	0	0	0	0	0	0	0	0	0	0	0	0	0	0	0	0	0
K07088	#N/A		1	1	1	1	1	1	1	1	1	1	0	1	1	0	0	0	0	0	0	0	0	0	0	0	0	0	0	0	0	0	0	0	0	0	0	0	0	0	0	0	0	0	0	0	0	0	0
K07089	K07089	uncharacterized protein	4	4	2	2	2	2	2	1	3	2	1	2	1	0	4	1	1	1	1	0	1	1	1	0	0	1	1	3	2	1	0	0	1	0	2	0	1	1	3	0	2	0	0	1	1	1	1
K07090	K07090	uncharacterized protein	3	3	2	3	4	4	3	1	2	3	1	2	1	1	4	0	3	4	4	2	0	3	1	3	1	1	4	3	3	4	3	2	6	1	4	5	1	1	4	2	4	6	2	2	5	7	4
K07092	K07092	uncharacterized protein	0	0	0	0	0	0	0	0	0	0	0	0	0	0	0	0	1	0	0	0	0	0	0	0	0	0	0	0	0	0	0	0	1	0	0	1	0	0	0	0	0	0	0	0	0	0	0
K07093	K07093	uncharacterized protein	0	0	0	0	0	0	0	0	0	0	0	0	0	0	0	0	0	0	0	0	0	0	0	0	0	0	0	0	0	0	0	0	0	0	0	0	0	0	0	0	0	0	0	0	0	0	0
K07095	K07095	uncharacterized protein	0	0	0	0	0	0	0	0	0	0	0	0	0	0	0	1	1	1	0	0	0	0	1	0	0	0	1	1	0	0	0	0	1	0	0	0	0	0	0	0	1	0	0	0	1	1	1
K07096	K07096	uncharacterized protein	0	0	0	0	0	0	0	0	0	0	0	0	0	1	0	0	2	0	0	1	0	0	0	0	0	0	1	0	0	0	0	0	0	0	1	0	0	0	1	0	0	0	0	0	0	1	0
K07098	K07098	uncharacterized protein	3	4	2	4	4	3	4	1	2	0	0	1	1	3	1	1	4	1	3	2	1	1	2	1	0	2	3	1	5	2	2	2	2	1	2	0	2	2	2	0	1	1	0	2	2	3	1
K07100	K07100	putative phosphoribosyl transferase	0	0	0	0	0	0	0	0	0	0	0	0	0	0	0	1	0	3	1	0	0	0	0	0	0	0	0	0	0	0	0	0	0	0	0	0	0	0	3	0	0	0	0	0	0	1	0
K07107	ybgC	acyl-CoA thioester hydrolase [EC:3.1.2.-]	0	0	0	0	0	0	0	0	0	0	0	0	0	0	0	0	0	0	0	0	0	0	0	0	0	0	0	0	0	0	0	0	0	0	0	0	0	0	0	0	0	0	0	0	0	0	0
K07112	K07112	uncharacterized protein	1	2	0	1	1	1	1	0	0	0	0	0	0	0	0	0	1	0	0	0	0	0	0	0	0	0	1	1	1	0	0	0	0	0	0	0	0	0	0	0	0	0	0	0	0	0	0
K07113	fxsA	UPF0716 protein FxsA	0	0	0	0	0	0	0	0	0	0	0	0	0	0	0	0	0	0	0	0	0	0	0	0	0	0	0	0	0	0	0	0	0	0	0	0	0	0	0	0	0	0	0	0	0	0	0
K07114	yfbK	Ca-activated chloride channel homolog	0	0	0	1	1	0	1	0	1	0	0	0	1	0	3	1	3	2	3	1	1	2	0	0	0	0	3	3	1	3	0	1	5	0	3	0	0	1	3	0	0	1	0	1	3	7	1
K07116	pvdQ, quiP	acyl-homoserine-lactone acylase [EC:3.5.1.97]	0	0	0	0	0	0	0	0	0	0	0	0	0	0	0	0	0	0	0	0	0	0	0	0	0	0	0	0	1	0	0	0	0	0	0	0	0	0	0	0	0	0	0	0	0	0	0
K07124	K07124	uncharacterized protein	0	0	0	0	0	0	0	0	0	0	0	0	0	0	0	0	0	0	0	0	0	0	0	0	0	0	0	0	0	0	0	0	0	0	0	0	0	0	0	0	0	0	0	0	0	0	0
K07126	K07126	uncharacterized protein	0	0	0	0	0	0	0	0	0	0	0	0	0	0	0	0	0	0	0	0	0	0	0	0	0	0	0	0	0	0	0	0	0	0	0	0	0	0	0	0	0	0	0	0	0	0	0
K07131	K07131	uncharacterized protein	0	0	0	1	1	0	1	0	1	2	1	2	1	0	0	0	0	0	1	0	0	1	1	0	0	0	0	0	5	1	0	0	3	0	1	4	0	0	1	0	1	0	4	1	1	0	1
K07133	K07133	uncharacterized protein	0	0	0	0	0	0	0	0	0	1	0	2	0	0	0	0	0	0	0	0	0	0	0	0	0	0	0	0	0	0	0	0	0	0	0	1	0	0	0	0	0	0	1	0	0	0	0
K07137	K07137	uncharacterized protein	0	1	1	1	1	2	1	0	1	1	0	1	1	0	1	1	0	1	1	0	0	0	0	1	0	1	0	1	1	1	0	0	1	1	0	1	1	1	1	1	1	1	1	1	0	1	1
K07138	K07138	uncharacterized protein	1	1	1	1	1	1	1	0	0	1	0	1	0	0	0	0	0	1	1	0	0	0	0	0	0	0	0	0	1	0	0	0	0	0	0	0	0	0	1	0	0	0	0	0	0	0	1
K07140	K07140	uncharacterized protein	0	0	0	0	0	0	0	0	0	0	0	0	0	0	0	0	0	0	0	0	0	0	0	0	0	0	0	0	0	0	0	0	0	0	0	0	0	0	0	0	0	0	0	0	0	0	0
K07146	K07146	UPF0176 protein	0	0	0	0	0	0	0	0	0	0	0	0	0	0	0	0	0	0	0	0	0	0	0	0	0	0	0	0	0	0	0	0	0	0	0	0	0	0	0	0	0	0	0	0	0	0	0
K07147	msrP	methionine sulfoxide reductase catalytic subunit [EC:1.8.-.-]	1	1	0	0	0	1	0	1	0	0	0	0	0	0	0	0	0	0	0	0	0	0	0	0	0	0	0	0	0	0	0	0	0	0	0	0	0	0	0	0	0	0	0	0	0	0	0
K07150	K07150	uncharacterized protein	0	0	0	0	0	0	0	0	0	0	0	0	0	0	0	0	0	0	0	0	0	0	0	0	0	0	0	0	0	0	0	0	0	0	0	0	0	0	0	0	0	0	0	0	0	0	0
K07152	SCO1	protein SCO1	0	0	0	0	0	0	0	0	0	0	0	0	0	0	0	0	0	0	0	0	0	0	0	0	0	0	0	0	0	0	0	0	0	0	0	0	0	0	0	0	0	0	0	0	0	0	0
K07154	hipA	serine/threonine-protein kinase HipA [EC:2.7.11.1]	0	0	0	0	0	0	0	0	0	0	0	0	0	0	0	0	0	0	0	0	0	0	0	0	0	0	0	0	2	0	0	0	0	0	0	0	0	0	0	0	0	0	0	0	0	0	0
K07157	K07157	uncharacterized protein	0	0	0	0	0	0	0	0	0	0	0	0	0	0	1	0	1	0	1	1	0	0	0	0	0	0	1	1	0	0	0	0	1	0	1	0	0	0	1	0	0	0	0	0	1	1	0
K07164	K07164	uncharacterized protein	0	1	1	1	1	1	1	1	1	0	1	0	1	1	1	0	2	1	1	0	1	1	3	1	1	1	1	1	0	1	1	1	1	1	1	1	1	1	1	1	1	1	1	1	1	1	1
K07171	mazF, ndoA, chpA	mRNA interferase MazF [EC:3.1.-.-]	0	0	0	0	0	0	0	0	0	1	0	1	0	0	1	0	1	1	0	1	0	1	1	0	1	0	0	1	0	1	0	0	3	0	1	0	0	0	0	0	1	0	0	0	2	1	0
K07182	K07182	CBS domain-containing protein	0	0	0	0	0	0	0	0	0	0	0	0	0	0	1	0	1	1	1	1	0	0	0	0	0	0	1	1	0	0	0	0	0	0	0	0	0	0	1	0	0	0	0	0	0	0	0
K07216	hr	hemerythrin	0	0	0	0	0	0	0	0	0	0	0	0	0	0	0	0	0	0	0	0	0	0	0	0	0	0	0	0	0	0	0	0	0	0	0	0	0	0	0	0	0	0	0	0	0	1	0
K07218	nosD	nitrous oxidase accessory protein	0	0	0	0	0	0	0	0	0	0	0	0	0	0	0	0	0	0	0	0	0	0	0	0	0	0	0	0	0	0	0	0	0	0	0	0	0	0	0	0	0	0	0	0	0	0	0
K07219	K07219	putative molybdopterin biosynthesis protein	2	2	2	3	4	2	2	1	1	0	0	0	0	0	0	0	0	0	0	0	0	1	0	0	1	1	0	0	0	0	0	1	1	0	0	0	0	0	0	0	1	0	0	1	0	0	0
K07220	K07220	uncharacterized protein	1	1	1	1	1	2	1	1	1	1	2	1	1	1	1	0	0	0	0	0	1	1	0	1	1	1	0	1	1	0	0	1	0	0	1	1	2	0	0	1	1	0	1	1	1	0	0
K07221	oprO_P	phosphate-selective porin OprO and OprP	3	3	3	2	2	3	1	2	2	0	2	2	1	0	2	0	0	0	0	0	0	0	0	0	0	0	0	2	0	0	0	0	1	0	0	0	0	0	0	0	0	0	0	0	0	0	1
K07226	hugZ, hutZ	heme iron utilization protein	0	0	0	0	0	0	1	0	0	0	0	0	0	0	0	0	0	0	0	0	0	0	0	0	0	0	0	0	0	0	0	0	0	0	0	0	0	0	0	0	0	0	0	0	0	0	0
K07238	TC.ZIP, zupT, ZRT3, ZIP2	zinc transporter, ZIP family	1	1	1	1	1	1	1	0	2	0	1	0	3	1	0	0	1	0	1	0	0	0	2	0	0	0	1	0	0	0	0	0	1	0	0	0	0	0	1	0	0	1	0	0	0	0	0
K07240	chrA	chromate transporter	0	0	0	0	0	0	0	0	0	0	0	0	0	0	2	0	0	0	0	0	0	0	0	0	0	0	0	2	0	0	0	0	0	0	0	0	0	0	0	0	0	0	0	0	0	0	0
K07257	spsF	spore coat polysaccharide biosynthesis protein SpsF	0	0	0	0	0	0	0	0	0	0	0	0	0	0	0	0	0	0	0	0	0	1	0	0	0	0	0	0	0	0	0	0	0	0	0	0	0	0	0	0	0	0	0	0	0	0	0
K07263	pqqL	zinc protease [EC:3.4.24.-]	3	3	2	3	3	3	3	1	3	2	1	2	2	1	1	1	2	2	1	1	1	2	0	1	0	1	2	1	1	1	0	1	2	1	1	1	1	0	2	1	1	0	1	1	2	2	1
K07273	acm	lysozyme	0	0	0	0	0	0	0	0	0	0	0	0	0	0	0	0	0	0	0	0	0	0	0	0	0	0	0	0	0	0	0	0	0	0	0	0	0	0	0	1	0	0	0	0	0	0	0
K07277	SAM50, TOB55, bamA	outer membrane protein insertion porin family	0	1	0	1	1	1	1	0	1	1	1	1	1	1	1	0	0	1	1	1	0	1	0	1	0	1	1	1	1	1	2	1	1	0	1	1	1	0	1	1	1	1	1	0	1	0	1
K07283	ydiY	putative salt-induced outer membrane protein	1	1	1	1	0	1	1	1	1	0	1	0	0	0	0	0	0	0	0	0	0	0	0	0	0	0	0	0	1	0	0	0	0	0	0	0	0	0	0	0	0	0	0	0	0	0	0
K07284	srtA	sortase A [EC:3.4.22.70]	0	0	0	0	0	0	0	0	0	0	0	0	0	0	0	0	0	0	0	0	0	0	0	0	0	0	0	0	1	0	0	0	1	0	0	0	0	0	0	0	0	0	0	0	0	0	0
K07301	yrbG	cation:H+ antiporter	1	2	1	1	1	1	1	1	1	0	0	1	1	1	1	0	2	1	0	0	0	1	0	1	0	0	2	2	0	1	0	0	1	1	0	0	0	0	0	0	1	0	0	0	1	1	1
K07302	iorA	isoquinoline 1-oxidoreductase subunit alpha [EC:1.3.99.16]	0	0	0	0	0	0	0	0	0	0	0	0	0	0	0	0	0	0	0	0	0	0	0	0	0	0	0	0	0	0	0	0	0	0	0	0	0	0	0	0	0	0	0	0	0	0	0
K07303	iorB	isoquinoline 1-oxidoreductase subunit beta [EC:1.3.99.16]	2	0	0	1	1	1	2	0	1	0	0	0	1	0	0	0	0	0	0	0	0	0	0	0	0	0	0	0	1	0	0	0	0	0	0	0	0	0	0	0	0	0	0	0	0	0	0
K07304	msrA	peptide-methionine (S)-S-oxide reductase [EC:1.8.4.11]	1	1	0	1	1	1	1	1	1	0	0	0	1	0	2	0	1	1	1	1	0	1	0	0	0	0	1	0	2	0	0	0	0	0	0	0	0	0	1	0	0	0	0	0	1	1	0
K07305	msrB	peptide-methionine (R)-S-oxide reductase [EC:1.8.4.12]	1	1	0	1	1	1	1	1	1	0	0	0	1	1	0	1	1	0	1	0	0	0	0	0	0	0	1	0	0	0	0	0	0	0	0	0	0	0	0	0	0	0	0	0	0	1	0
K07315	rsbU_P	phosphoserine phosphatase RsbU/P [EC:3.1.3.3]	1	1	1	1	1	1	1	1	1	1	0	1	0	1	1	1	2	1	1	1	0	1	1	1	1	1	1	1	3	1	1	1	2	1	0	2	1	1	1	1	1	1	2	1	1	1	1
K07316	mod	adenine-specific DNA-methyltransferase [EC:2.1.1.72]	0	0	0	0	0	0	0	0	0	0	0	0	0	0	2	0	0	1	1	3	0	0	1	0	1	0	0	0	0	1	0	0	2	0	0	0	0	2	0	0	0	0	2	0	0	1	0
K07317	K07317	adenine-specific DNA-methyltransferase [EC:2.1.1.72]	1	1	0	1	1	1	1	0	0	0	0	0	0	0	1	0	0	0	0	0	0	0	0	0	0	0	0	0	0	0	0	0	0	0	0	0	0	0	0	0	0	0	0	0	0	0	0
K07318	K07318	adenine-specific DNA-methyltransferase [EC:2.1.1.72]	0	0	0	0	0	0	0	0	0	0	0	0	0	0	0	0	0	0	0	0	0	0	0	0	0	0	0	0	0	0	0	0	1	0	0	0	0	0	0	0	0	0	0	0	0	0	0
K07319	yhdJ	adenine-specific DNA-methyltransferase [EC:2.1.1.72]	0	0	0	0	0	0	0	0	0	0	0	0	0	0	0	0	0	1	0	0	0	0	0	0	0	0	1	0	0	0	0	0	1	0	0	0	0	0	0	0	0	0	0	0	1	0	0
K07321	cooC	CO dehydrogenase maturation factor	2	2	1	2	2	2	2	1	3	3	2	2	2	0	1	0	0	0	0	0	0	1	2	2	1	1	0	0	0	2	0	0	3	0	3	2	0	0	0	0	3	0	0	2	1	0	0
K07334	higB-1	toxin HigB-1	0	0	0	0	0	0	0	0	0	0	0	0	0	1	0	0	0	0	0	1	0	0	0	0	0	0	0	0	0	0	0	0	0	0	0	0	0	0	0	0	0	0	0	0	0	0	0
K07339	hicA	mRNA interferase HicA [EC:3.1.-.-]	0	0	0	0	0	0	0	0	0	1	0	0	0	0	0	0	0	0	0	0	0	1	1	0	0	0	0	0	0	1	0	0	0	0	2	1	0	0	0	0	0	0	0	0	1	0	1
K07340	ybbJ	inner membrane protein	0	0	0	0	0	0	0	0	0	0	0	0	0	0	1	0	1	0	1	0	1	1	1	0	0	0	1	1	0	0	0	0	0	0	1	0	0	0	1	0	1	1	0	0	1	0	1
K07341	doc	death on curing protein	0	0	0	0	0	0	0	0	0	0	0	0	0	1	0	0	1	0	0	0	1	0	0	1	0	0	1	0	0	0	0	0	0	0	1	0	0	0	0	0	0	0	0	0	0	0	0
K07343	tfoX	DNA transformation protein and related proteins	0	0	0	0	0	0	0	0	0	0	0	0	0	0	0	0	0	0	0	0	0	0	0	0	0	0	0	0	0	0	0	0	0	0	0	0	0	0	0	0	0	0	0	0	0	0	0
K07391	comM	magnesium chelatase family protein	1	1	1	1	1	1	1	0	1	0	0	0	1	0	1	1	1	1	0	1	0	1	1	1	1	1	1	1	2	1	0	1	1	0	1	0	2	0	1	0	1	1	1	1	1	1	1
K07397	yhfA	putative redox protein	1	1	0	1	2	1	2	1	0	1	0	1	0	0	1	0	0	1	0	0	0	0	1	0	0	1	0	1	1	0	1	1	1	1	0	0	1	1	1	0	1	1	0	1	0	1	1
K07399	resB, ccs1	cytochrome c biogenesis protein	1	1	1	1	0	1	1	1	0	0	0	0	0	0	1	0	0	0	0	0	0	0	0	0	1	0	0	1	1	1	0	0	1	0	0	0	0	0	0	0	0	1	0	0	0	0	0
K07400	nfuA	Fe/S biogenesis protein NfuA	0	0	0	0	0	0	0	0	0	0	0	0	0	0	1	0	0	1	0	0	0	0	0	1	0	0	0	1	0	1	0	0	0	1	0	0	0	0	0	0	1	0	0	0	0	0	0
K07402	xdhC	xanthine dehydrogenase accessory factor	1	1	0	1	1	2	2	1	0	0	0	0	0	0	0	0	0	0	0	0	0	0	0	0	0	0	0	0	2	0	0	0	0	0	0	0	0	0	0	0	0	0	0	0	0	0	0
K07403	nfeD	membrane-bound serine protease (ClpP class)	1	1	1	1	2	1	2	1	2	1	2	1	2	0	0	0	0	0	0	0	0	0	0	0	1	0	0	0	1	0	0	1	0	0	0	0	0	0	0	0	1	0	1	1	0	1	0
K07443	ybaZ	methylated-DNA-protein-cysteine methyltransferase related protein	1	1	1	1	1	1	1	0	0	0	0	0	0	0	0	0	0	0	0	0	0	0	0	0	0	0	0	0	0	0	0	0	0	0	0	0	0	0	0	0	0	0	0	0	0	0	0
K07444	ypsC	putative N6-adenine-specific DNA methylase [EC:2.1.1.-]	0	0	0	0	0	0	0	0	0	0	0	0	0	0	0	0	0	0	0	0	0	0	0	0	0	0	0	1	0	0	0	0	0	0	0	0	0	0	0	0	0	0	0	0	0	0	0
K07445	K07445	putative DNA methylase	0	0	0	0	0	0	0	0	0	0	0	1	0	0	0	0	0	0	0	1	0	0	0	0	0	0	0	0	0	0	0	0	4	0	0	0	0	1	0	0	0	0	0	0	0	0	0
K07447	ruvX	putative holliday junction resolvase [EC:3.1.-.-]	0	1	1	1	1	1	1	1	1	1	0	0	0	0	2	0	1	1	1	1	0	0	1	2	1	1	0	2	0	1	1	0	1	1	1	0	1	0	1	1	1	1	0	1	1	1	1
K07448	mrr	restriction system protein	0	0	0	0	0	0	0	0	0	2	0	1	0	0	3	0	0	2	2	2	1	0	2	0	0	0	0	0	0	0	0	0	0	0	1	0	0	2	0	0	1	3	0	0	1	1	0
K07451	mcrA	5-methylcytosine-specific restriction enzyme A [EC:3.1.21.-]	0	1	1	1	2	0	1	1	0	0	0	0	0	0	0	0	0	0	0	1	0	0	0	0	0	0	0	0	0	1	0	0	0	0	0	0	0	0	0	1	0	0	0	0	0	1	0
K07452	mcrB	5-methylcytosine-specific restriction enzyme B [EC:3.1.21.-]	0	0	0	0	0	0	0	0	0	0	0	0	0	1	0	1	1	0	1	1	0	0	0	0	0	0	1	0	0	0	0	0	0	0	0	0	0	0	1	0	0	0	0	0	0	2	0
K07454	K07454	putative restriction endonuclease	0	0	0	0	0	0	0	0	0	0	0	0	0	0	0	0	0	0	0	0	0	0	1	0	0	0	0	0	0	0	0	0	0	0	1	0	0	0	0	0	0	0	1	0	0	0	0
K07455	recT	recombination protein RecT	0	0	0	0	0	0	0	0	0	0	0	0	0	1	0	0	0	0	0	0	0	0	0	0	0	0	0	0	0	0	0	0	0	0	0	0	0	0	0	0	0	0	0	0	0	1	0
K07458	vsr	DNA mismatch endonuclease, patch repair protein [EC:3.1.-.-]	0	0	0	0	0	0	0	0	0	0	0	1	0	0	3	0	0	0	0	1	0	0	1	0	0	0	0	2	0	0	0	0	0	0	0	0	0	0	0	0	0	0	0	0	0	0	0
K07459	ybjD	putative ATP-dependent endonuclease of the OLD family	0	0	0	0	0	0	0	0	0	0	0	2	0	0	0	0	0	2	0	0	0	0	1	0	0	0	0	0	0	0	0	0	0	0	0	0	0	1	0	0	0	0	0	0	0	0	0
K07460	yraN	putative endonuclease	0	1	0	1	1	1	1	0	1	0	0	0	0	1	1	0	1	1	0	1	0	1	1	1	0	1	1	1	0	1	0	1	1	1	1	0	2	1	0	0	1	1	0	1	1	1	1
K07461	K07461	putative endonuclease	2	1	0	3	3	1	3	0	3	2	2	0	2	0	2	0	1	0	0	0	0	1	0	0	0	1	1	0	0	0	0	0	0	0	0	1	0	0	0	1	0	1	1	0	0	0	0
K07464	cas4	CRISPR-associated exonuclease Cas4 [EC:3.1.12.1]	0	0	0	0	0	0	0	0	0	0	1	0	0	0	1	0	0	1	0	1	0	0	0	0	0	0	0	0	0	0	0	0	2	0	0	0	0	0	1	0	0	0	1	0	0	0	1
K07465	K07465	putative RecB family exonuclease	1	1	1	1	0	1	1	0	0	1	0	0	1	0	0	0	0	0	0	0	0	0	0	0	0	0	0	0	0	0	0	0	0	0	0	0	0	0	0	0	0	0	0	0	0	0	0
K07474	xtmA	phage terminase small subunit	0	1	0	0	0	0	0	0	0	0	0	0	0	0	0	0	0	0	0	0	0	0	0	0	0	0	0	0	0	0	0	0	0	0	0	0	0	0	0	0	0	0	0	0	0	0	0
K07477	K07477	translin	1	1	0	1	1	0	1	2	1	0	0	0	1	1	1	0	0	1	1	1	0	1	0	1	0	1	1	1	2	1	0	1	1	0	1	0	0	0	1	1	1	1	0	1	1	1	1
K07478	ycaJ	putative ATPase	1	1	0	1	1	1	1	0	1	1	1	0	1	1	1	0	1	1	1	0	1	1	1	2	0	1	2	1	3	1	1	1	1	1	1	1	2	0	1	1	1	1	3	1	1	0	1
K07481	K07481	transposase, IS5 family	0	0	0	0	0	0	0	0	0	0	0	0	0	1	0	1	0	0	0	0	0	0	0	0	1	1	1	0	2	1	0	1	0	0	0	0	0	2	0	0	3	0	1	0	0	0	0
K07483	K07483	transposase	2	0	0	1	1	0	1	0	0	0	1	0	0	0	0	0	0	0	0	0	0	0	0	0	0	0	0	0	0	0	0	0	0	0	0	1	1	2	0	1	1	0	0	0	1	0	0
K07484	K07484	transposase	0	0	0	0	0	0	0	0	0	0	0	0	0	0	0	0	0	0	0	0	0	0	0	0	0	0	0	0	1	0	0	0	0	0	0	0	0	0	0	0	0	0	0	0	0	0	0
K07485	K07485	transposase	0	0	0	0	0	0	0	0	0	0	0	0	0	0	0	0	0	0	0	0	0	0	0	0	0	0	0	0	0	0	0	0	0	0	0	0	0	1	0	0	0	0	0	0	0	0	0
K07486	K07486	transposase	4	3	2	1	1	3	1	1	2	1	2	1	0	2	0	1	0	1	1	1	0	1	0	0	0	0	0	1	1	1	0	0	1	0	1	0	0	4	0	1	0	0	1	0	2	2	0
K07487	K07487	transposase	0	0	1	0	0	0	0	0	0	0	0	0	0	1	0	1	0	1	0	0	0	0	0	0	0	0	1	0	1	0	0	0	0	0	0	0	0	0	0	1	0	0	0	0	0	0	0
K07488	K07488	transposase	0	0	0	0	0	0	0	0	0	0	0	0	0	0	1	1	0	0	0	0	0	0	0	0	0	0	0	1	0	1	0	0	0	0	0	1	0	0	0	0	0	0	0	0	0	0	0
K07491	K07491	putative transposase	1	3	0	1	1	1	2	1	7	2	5	2	6	5	4	2	3	6	4	3	3	6	3	1	0	1	2	6	8	6	0	1	1	1	2	0	0	2	0	1	2	1	1	1	7	5	0
K07492	K07492	putative transposase	0	0	0	0	0	0	0	0	0	0	0	2	0	0	0	0	0	0	0	0	0	0	0	2	1	0	0	0	0	3	0	0	0	0	0	0	0	0	0	0	0	0	0	0	1	0	0
K07493	K07493	putative transposase	0	0	0	0	0	0	0	0	0	0	0	4	0	0	1	0	0	0	0	0	0	0	0	0	0	0	0	0	0	0	0	0	3	0	0	2	0	0	0	0	0	0	0	0	1	3	0
K07494	K07494	putative transposase	0	0	0	0	0	0	0	0	0	0	1	0	0	0	1	0	1	0	0	0	0	0	0	0	0	0	0	1	0	0	0	0	0	0	0	0	0	2	0	0	0	0	0	0	0	1	0
K07495	K07495	putative transposase	0	0	0	0	0	0	0	0	0	0	0	0	0	0	1	0	0	0	1	0	0	1	0	0	0	0	1	0	0	0	0	0	0	0	0	0	0	0	0	0	0	0	0	0	0	0	0
K07496	K07496	putative transposase	0	0	0	0	0	0	0	0	0	0	0	0	0	0	0	0	0	0	0	1	0	0	0	0	0	0	0	0	0	0	0	0	0	0	0	1	0	1	0	0	0	0	1	0	0	0	0
K07497	K07497	putative transposase	6	5	3	14	18	9	14	1	5	0	5	3	1	0	6	1	3	2	0	2	2	0	3	1	0	3	3	1	4	10	0	2	0	0	0	1	4	1	1	1	2	0	4	0	4	1	1
K07499	K07499	putative transposase	0	0	0	0	0	0	0	0	0	0	0	0	0	0	1	0	0	0	0	0	0	0	0	0	0	0	0	1	0	0	0	0	0	0	0	0	0	0	0	0	0	0	0	0	0	0	0
K07502	yprB	uncharacterized protein	2	2	1	2	2	2	2	1	2	2	2	2	2	1	2	1	2	2	2	1	1	3	0	2	1	1	1	2	1	2	1	2	2	1	2	1	1	1	2	1	1	1	2	1	2	2	2
K07504	K07504	predicted type IV restriction endonuclease	0	0	0	0	0	0	0	0	0	0	0	0	0	0	0	1	1	1	0	1	0	1	0	0	2	0	0	0	0	0	0	0	1	0	1	0	0	0	0	0	1	0	0	2	1	0	1
K07507	mgtC	putative Mg2+ transporter-C (MgtC) family protein	1	1	0	1	1	1	1	1	1	1	0	1	0	0	0	0	1	1	0	0	1	1	0	1	0	0	1	0	0	0	1	0	1	1	1	1	1	1	0	1	1	1	0	1	1	0	0
K07533	prsA	foldase protein PrsA [EC:5.2.1.8]	0	0	0	0	0	0	0	0	0	0	0	0	0	0	0	1	0	1	0	0	0	0	0	0	0	0	0	0	0	0	0	1	0	0	1	1	0	1	2	0	1	1	0	0	0	0	0
K07559	kptA	putative RNA 2'-phosphotransferase [EC:2.7.1.-]	0	0	0	0	0	0	0	0	0	0	0	0	0	0	0	0	0	0	0	0	0	0	0	0	0	0	0	0	0	0	0	0	0	0	0	0	0	0	1	0	0	0	0	0	0	1	0
K07560	dtd, DTD	D-aminoacyl-tRNA deacylase [EC:3.1.1.96]	1	1	0	1	1	1	1	1	1	1	0	2	1	1	1	0	1	1	1	1	0	1	1	1	1	1	1	1	1	1	0	1	1	1	0	1	0	0	1	1	1	1	1	1	2	1	1
K07566	tsaC, rimN, SUA5	L-threonylcarbamoyladenylate synthase [EC:2.7.7.87]	1	1	1	1	1	1	1	0	1	1	1	1	1	1	1	0	1	1	1	1	0	1	1	0	0	2	1	1	2	1	0	1	1	1	1	1	1	2	1	1	1	1	2	2	1	1	1
K07568	queA	S-adenosylmethionine:tRNA ribosyltransferase-isomerase [EC:2.4.99.17]	1	1	1	1	1	1	1	1	1	1	1	1	1	1	1	0	1	1	1	1	0	1	0	2	2	1	1	1	1	1	1	1	1	1	1	0	0	1	1	0	1	2	1	1	0	1	1
K07571	K07571	S1 RNA binding domain protein	0	0	0	0	0	0	0	0	0	0	0	0	0	0	0	0	0	0	0	0	0	0	0	0	0	0	0	0	0	0	0	0	1	0	0	0	0	0	0	0	0	0	0	0	1	0	0
K07576	K07576	metallo-beta-lactamase family protein	0	0	0	0	0	0	0	0	0	0	0	0	0	0	1	0	0	1	0	0	0	1	1	1	1	1	0	1	0	1	0	1	1	1	0	0	1	1	0	0	0	1	0	1	1	0	1
K07722	nikR	CopG family transcriptional regulator, nickel-responsive regulator	0	0	0	0	0	0	0	0	1	1	1	2	1	0	1	0	1	1	1	0	0	1	1	1	1	1	0	1	1	0	1	1	1	1	0	1	1	0	1	2	1	1	1	1	1	1	0
K07723	ndoAI	CopG family transcriptional regulator / antitoxin EndoAI	0	0	0	0	0	0	0	0	0	0	0	0	0	0	0	0	0	0	0	0	0	0	0	0	0	0	0	0	1	0	0	0	0	0	0	0	0	0	0	0	0	0	0	0	0	0	0
K07726	K07726	putative transcriptional regulator	0	1	1	1	1	1	1	0	1	0	0	0	1	0	0	0	0	0	0	0	0	0	0	0	0	0	0	0	0	0	0	0	0	0	0	2	0	0	0	0	0	0	1	0	0	0	0
K07727	K07727	putative transcriptional regulator	0	0	0	0	0	0	0	0	0	0	0	0	0	0	0	0	0	0	0	0	0	0	0	0	0	0	0	0	0	1	0	0	0	0	0	0	0	0	0	0	0	0	1	0	0	0	0
K07729	K07729	putative transcriptional regulator	0	1	0	1	1	0	1	0	1	0	0	0	0	0	0	0	0	1	0	0	0	0	0	0	0	0	0	0	0	1	0	1	0	0	0	0	0	0	0	0	0	0	0	1	0	0	1
K07733	alpA	prophage regulatory protein	0	1	0	1	1	1	1	1	1	0	1	0	1	0	1	0	0	0	0	0	0	0	0	0	0	0	0	0	0	0	0	0	0	0	0	0	0	0	0	0	0	0	1	0	0	0	0
K07738	nrdR	transcriptional repressor NrdR	1	1	1	1	1	1	1	1	1	1	0	1	1	0	0	0	0	0	0	0	0	0	1	0	0	0	0	0	0	0	0	0	0	0	0	1	0	0	0	0	0	0	1	0	0	0	0
K07742	ylxR	uncharacterized protein	0	1	1	1	1	1	1	1	1	1	0	1	1	0	0	0	0	0	0	0	0	0	0	0	0	0	0	0	1	0	0	0	1	0	0	1	0	0	0	0	0	0	1	0	0	0	0
K07755	AS3MT	arsenite methyltransferase [EC:2.1.1.137]	2	2	2	2	2	1	2	0	2	1	0	0	2	1	0	0	1	1	1	0	0	0	0	0	0	0	1	0	0	0	0	0	0	0	0	0	0	0	1	0	0	0	1	0	0	0	0
K07814	K07814	putative two-component system response regulator	0	0	0	0	0	0	0	0	3	4	2	4	2	0	1	0	0	0	0	0	0	0	0	0	0	0	0	1	3	0	0	0	3	0	0	2	0	0	0	0	0	0	3	0	0	0	0
K07979	ytrA	GntR family transcriptional regulator	1	1	0	1	1	1	1	0	0	0	0	0	0	1	0	1	0	0	0	0	0	0	0	0	0	0	0	0	1	0	0	0	0	0	1	0	0	0	0	0	1	0	0	1	0	2	0
K08084	fimT	type IV fimbrial biogenesis protein FimT	0	1	0	0	0	1	0	0	0	0	0	0	0	0	0	0	0	0	0	0	0	0	0	0	0	0	0	0	0	0	0	0	1	0	0	0	0	0	0	0	0	0	0	0	0	0	0
K08161	mdtG	MFS transporter, DHA1 family, multidrug resistance protein	1	1	1	1	1	0	1	0	1	0	0	0	1	1	0	2	2	0	0	1	0	0	0	0	0	1	1	0	0	0	1	1	0	0	0	0	0	0	2	0	0	1	0	1	0	0	0
K08177	oxlT	MFS transporter, OFA family, oxalate/formate antiporter	0	1	0	0	0	0	0	0	0	0	0	0	0	0	1	0	0	2	0	0	0	0	0	0	0	0	0	1	0	0	0	0	0	0	0	0	0	0	0	0	0	0	0	0	0	0	0
K08217	mef	MFS transporter, DHA3 family, macrolide efflux protein	0	1	0	1	1	1	1	0	0	0	0	0	0	0	0	0	0	1	0	0	0	0	0	0	0	0	0	0	1	0	0	0	0	0	0	0	0	0	0	0	0	0	0	0	0	0	0
K08223	fsr	MFS transporter, FSR family, fosmidomycin resistance protein	1	1	1	1	1	1	1	0	0	1	0	1	0	1	1	1	1	0	1	0	0	0	1	0	0	0	1	1	0	1	0	0	1	0	1	2	0	0	1	0	0	0	1	0	1	1	1
K08225	entS	MFS transporter, ENTS family, enterobactin (siderophore) exporter	0	0	0	0	0	0	0	0	1	0	1	0	1	0	0	0	0	1	0	0	0	0	0	0	0	0	0	0	1	0	0	0	0	0	0	0	0	0	0	0	0	0	0	0	0	0	0
K08234	yaeR	glyoxylase I family protein	2	3	2	3	3	3	3	2	0	0	0	0	0	0	0	0	0	0	0	0	0	0	0	0	0	0	0	0	0	0	0	0	0	0	0	0	0	0	0	0	0	0	0	0	0	0	0
K08253	E2.7.10.2	non-specific protein-tyrosine kinase [EC:2.7.10.2]	0	0	0	1	1	0	1	0	0	0	0	0	0	0	0	0	0	0	0	0	0	0	0	0	0	0	0	0	0	0	0	0	0	0	0	0	0	0	0	1	0	0	0	0	0	0	0
K08296	sixA	phosphohistidine phosphatase [EC:3.1.3.-]	1	1	0	1	1	1	1	0	0	1	0	1	1	0	0	0	0	1	0	0	0	0	0	0	0	0	0	1	0	0	0	0	1	0	0	0	0	0	0	0	0	0	0	0	1	0	0
K08301	rng, cafA	ribonuclease G [EC:3.1.26.-]	1	1	1	1	1	1	1	1	1	1	1	1	0	0	1	0	1	1	1	1	0	1	0	0	1	1	1	1	1	1	0	0	1	0	1	1	0	1	1	1	1	1	1	0	1	2	1
K08304	mltA	membrane-bound lytic murein transglycosylase A [EC:4.2.2.-]	0	0	0	0	0	0	0	0	0	0	0	0	0	0	0	0	0	0	0	0	0	0	0	0	0	0	0	0	0	0	0	0	0	0	0	0	0	0	0	0	0	0	1	0	0	0	0
K08309	slt	soluble lytic murein transglycosylase [EC:4.2.2.-]	0	0	0	0	0	0	0	0	0	0	0	0	0	0	0	1	1	0	1	1	0	0	0	0	0	0	0	0	0	0	0	0	1	0	1	1	0	0	1	0	1	0	1	0	1	0	0
K08315	hycI	hydrogenase 3 maturation protease [EC:3.4.23.51]	1	1	0	1	1	1	1	0	1	1	1	1	1	1	0	1	2	0	0	0	1	0	1	1	0	0	1	0	0	0	0	1	0	1	0	0	1	0	0	1	1	1	0	0	1	1	1
K08316	rsmD	16S rRNA (guanine966-N2)-methyltransferase [EC:2.1.1.171]	1	1	0	1	1	1	1	0	1	1	0	1	1	1	1	0	1	1	1	1	1	1	1	1	0	1	1	1	1	1	1	0	1	1	1	1	0	1	1	1	1	1	0	1	1	1	1
K08364	merP	periplasmic mercuric ion binding protein	0	0	0	0	0	0	0	0	0	0	0	0	0	0	0	0	0	0	0	0	0	0	0	1	1	0	0	0	0	1	0	0	0	0	0	0	0	1	0	0	0	0	0	1	0	0	0
K08482	kaiC	circadian clock protein KaiC	1	1	1	1	1	1	1	0	1	1	1	1	1	1	2	1	1	1	1	1	0	1	0	1	1	1	2	2	0	1	1	0	2	1	1	0	1	1	1	1	0	0	0	1	1	2	0
K08602	pepF, pepB	oligoendopeptidase F [EC:3.4.24.-]	0	0	0	0	0	0	0	0	0	0	0	0	0	0	0	0	0	0	0	0	0	0	0	0	0	0	0	0	0	0	0	0	0	0	0	0	0	0	0	0	0	0	0	0	0	0	0
K08651	E3.4.21.66	thermitase [EC:3.4.21.66]	0	1	1	1	1	1	1	0	0	0	0	0	0	0	0	0	0	0	0	0	0	0	0	0	0	0	0	0	0	0	0	0	0	0	0	1	0	0	0	0	0	0	0	0	0	0	0
K08659	pepDA, pepDB	dipeptidase [EC:3.4.-.-]	0	0	0	0	0	0	0	0	0	0	0	0	0	0	0	0	0	0	0	0	0	0	0	0	0	0	0	0	0	0	0	0	0	0	0	0	0	0	0	0	0	0	0	0	0	0	0
K08676	tri	tricorn protease [EC:3.4.21.-]	0	0	0	0	0	0	0	0	0	0	0	0	0	0	0	0	0	0	0	0	0	1	0	0	0	0	0	0	0	0	0	0	0	0	0	0	0	0	0	0	0	0	0	0	0	0	0
K08869	ADCK, ABC1	aarF domain-containing kinase	0	0	0	0	0	0	0	0	0	0	0	0	0	0	0	1	1	0	0	0	0	0	1	0	0	1	1	0	0	0	0	0	0	0	1	0	0	0	1	0	0	0	0	0	0	0	0
K08884	K08884	serine/threonine protein kinase, bacterial [EC:2.7.11.1]	0	0	0	0	0	0	0	0	2	1	1	6	2	0	2	0	2	2	1	2	1	1	0	1	0	1	2	2	9	6	1	1	6	2	1	2	1	0	3	0	1	1	2	1	2	2	1
K08961	K08961	chondroitin-sulfate-ABC endolyase/exolyase [EC:4.2.2.20 4.2.2.21]	0	0	0	0	0	0	0	0	0	0	0	0	0	0	1	0	0	0	1	0	0	1	0	0	0	0	0	0	0	1	0	0	0	0	0	0	0	0	2	0	0	0	0	0	3	0	0
K08970	rcnA	nickel/cobalt transporter (NicO) family protein	0	0	0	0	0	0	0	1	0	0	0	0	0	0	0	0	0	0	0	0	0	0	0	0	0	0	0	0	0	0	0	0	0	0	0	0	0	0	0	0	0	0	0	0	0	0	0
K08972	K08972	putative membrane protein	1	1	1	1	1	1	1	0	0	1	0	1	0	0	0	0	0	0	0	0	0	0	0	0	0	0	0	0	0	0	0	0	0	0	0	0	0	0	0	0	0	0	0	0	0	0	0
K08978	TC.BAT1	bacterial/archaeal transporter family protein	0	0	0	0	0	0	0	0	0	0	0	0	0	1	1	1	1	1	0	0	0	0	1	1	1	1	1	1	1	0	0	0	0	0	0	0	1	1	1	1	1	0	0	0	2	1	1
K08980	K08980	putative membrane protein	0	1	0	1	1	1	1	0	0	0	0	0	0	0	0	0	0	0	0	0	0	0	0	0	0	0	0	0	0	0	0	0	0	0	0	0	0	0	0	0	0	0	0	0	0	0	0
K08981	K08981	putative membrane protein	0	0	0	0	0	0	0	0	0	0	0	0	0	0	0	0	0	0	0	0	0	0	0	0	0	0	0	0	0	0	0	0	0	0	0	0	0	0	0	0	0	0	0	0	0	0	0
K08982	K08982	putative membrane protein	0	0	0	0	0	0	0	0	0	1	0	0	0	0	0	0	0	0	0	0	0	0	0	0	0	0	0	0	0	0	0	0	0	0	0	0	0	0	0	0	0	0	0	0	0	0	0
K08985	K08985	putative lipoprotein	0	0	0	1	1	0	1	1	0	0	0	0	0	0	0	0	0	0	0	0	0	0	0	0	0	0	0	0	0	0	0	0	0	0	0	0	0	0	0	0	0	0	0	0	0	0	0
K08992	lapA	lipopolysaccharide assembly protein A	0	0	0	0	0	0	0	0	0	0	0	0	0	1	0	1	1	1	1	0	1	0	0	0	0	0	1	0	1	0	0	1	0	0	1	0	0	0	2	1	0	0	0	0	0	2	0
K08998	K08998	uncharacterized protein	0	1	0	1	1	1	1	0	1	1	1	1	1	0	2	0	1	1	1	1	1	0	1	1	0	0	1	2	0	1	1	0	1	0	1	0	0	1	1	0	1	1	2	0	0	1	1
K08999	K08999	uncharacterized protein	3	3	2	3	2	3	3	3	3	2	2	3	3	1	1	0	1	1	1	1	1	1	1	2	1	1	1	1	1	1	1	1	2	1	1	2	1	1	1	1	1	1	2	1	1	2	1
K09000	cmr4	CRISPR-associated protein Cmr4	0	0	0	0	0	0	0	0	0	0	0	0	0	0	0	0	0	0	0	0	0	0	1	0	0	0	0	0	0	0	0	0	0	0	0	0	0	0	0	0	0	0	0	0	0	0	1
K09001	anmK	anhydro-N-acetylmuramic acid kinase [EC:2.7.1.170]	0	1	2	1	1	1	1	1	1	0	0	0	0	0	2	0	0	0	0	0	0	0	0	0	0	0	0	0	1	0	0	0	1	0	0	0	0	0	0	0	0	0	0	0	0	0	0
K09002	csm3	CRISPR-associated protein Csm3	0	0	0	0	0	0	0	0	0	0	0	0	0	0	0	1	0	0	0	0	0	0	0	0	0	0	0	0	0	0	0	0	0	0	0	0	0	1	0	0	0	0	0	0	0	0	0
K09003	K09003	uncharacterized protein	0	1	0	1	2	0	1	0	0	1	0	1	0	0	0	0	0	0	0	0	0	0	0	0	0	0	0	0	0	0	0	0	0	0	0	0	0	0	0	0	0	0	0	0	0	0	0
K09005	K09005	uncharacterized protein	0	0	0	0	0	0	0	0	0	0	0	0	0	0	0	0	0	0	0	0	0	0	0	0	0	0	0	0	0	0	0	0	0	0	0	0	0	0	0	0	0	0	0	0	0	0	0
K09013	sufC	Fe-S cluster assembly ATP-binding protein	0	0	0	0	0	0	0	0	0	0	0	0	0	0	0	0	0	0	0	0	0	0	0	0	0	0	0	0	0	0	0	0	0	0	0	0	0	0	0	0	0	0	0	0	0	0	0
K09014	sufB	Fe-S cluster assembly protein SufB	0	0	0	0	0	0	0	0	0	0	0	0	0	0	0	0	0	0	0	0	0	0	0	0	0	0	0	0	0	0	0	0	0	0	0	0	0	0	0	0	0	0	0	0	0	0	0
K09015	sufD	Fe-S cluster assembly protein SufD	0	0	0	0	0	0	0	0	0	0	0	0	0	0	0	0	0	0	0	0	0	0	0	0	0	0	0	0	0	0	0	0	0	0	0	0	0	0	0	0	0	0	0	0	0	0	0
K09017	rutR	TetR/AcrR family transcriptional regulator	0	0	0	0	0	1	0	0	0	0	0	0	0	0	0	0	0	0	0	0	0	0	0	0	0	0	0	0	0	0	0	0	0	0	0	0	0	0	0	0	0	0	0	0	0	0	0
K09022	ridA, tdcF, RIDA	2-iminobutanoate/2-iminopropanoate deaminase [EC:3.5.99.10]	1	1	1	2	1	1	2	0	1	1	0	1	1	1	1	0	1	0	1	0	0	1	0	0	0	0	1	1	1	0	0	0	1	0	1	0	0	0	2	0	0	0	0	0	1	1	0
K09116	K09116	uncharacterized protein	0	0	0	0	0	0	0	0	1	0	1	0	1	0	1	0	0	0	0	1	1	1	0	0	0	0	1	1	0	2	1	1	1	1	0	0	1	0	1	1	1	1	1	1	1	1	1
K09117	K09117	uncharacterized protein	0	0	0	0	0	0	0	0	0	0	0	0	0	0	0	0	0	0	0	0	0	0	0	0	0	0	0	0	0	0	0	0	1	0	0	1	0	0	0	0	0	0	2	0	0	0	0
K09118	K09118	uncharacterized protein	0	1	0	2	1	1	1	1	1	1	1	1	1	1	1	1	1	1	1	1	1	1	2	2	1	1	1	1	2	1	1	1	1	1	1	1	0	1	1	1	1	1	2	1	1	1	1
K09121	larC	pyridinium-3,5-bisthiocarboxylic acid mononucleotide nickel chelatase [EC:4.99.1.12]	1	2	0	1	1	1	1	0	1	1	1	1	1	1	1	0	1	1	1	0	0	1	1	0	1	1	1	2	1	1	1	0	1	1	1	0	2	1	2	1	1	1	0	1	1	1	1
K09122	K09122	uncharacterized protein	1	1	1	1	1	1	1	1	1	1	1	1	1	0	0	0	0	0	0	0	0	0	0	0	0	0	0	0	0	0	0	0	0	0	0	0	0	0	0	0	0	0	0	0	0	0	0
K09126	K09126	uncharacterized protein	2	2	1	1	1	1	1	1	1	0	1	0	1	0	0	1	1	2	1	0	2	0	0	0	0	0	0	0	1	1	0	0	2	1	1	0	0	1	3	1	0	0	0	0	0	1	0
K09127	cmr3	CRISPR-associated protein Cmr3	0	0	0	0	0	0	0	0	0	0	0	0	0	0	0	0	0	0	0	0	0	0	0	0	0	0	0	0	0	0	0	0	0	0	0	0	0	0	1	0	0	0	0	0	0	0	0
[truncated: 353 more rows]
[truncated: 30 more columns]
