# Supplementary material for: Expansion of Armatimonadota through marine sediment sequencing describes two classes with unique ecological roles
Source: ISME Commun. 2023 Jun 24;3:64. doi: 10.1038/s43705-023-00269-x (PMC10290634; doi:10.1038/s43705-023-00269-x)
Supplement: Supplementary file 12 — Supplementary Table 9 [file 43705_2023_269_MOESM12_ESM.xlsx]

## Sheet: MEROPs
Class	MAG	C01A	C01B	C14B	C40	M06	M09B	M28C	M28D	M28E	M28F	M28X	M36	M38	M43B	S08A	S08B	S09X	S12	U69
Zipacnadia	AB_03_Bin_3	0	0	0	0	0	0	0	0	0	0	0	0	0	0	1	0	0	0	0
Zipacnadia	AB_3033_Bin_153	0	0	0	0	0	0	1	0	0	0	0	0	0	0	0	0	0	0	0
Zipacnadia	AB_3033_Bin_163	0	0	1	0	0	0	0	0	0	0	0	0	0	0	0	0	0	0	0
Zipacnadia	AB_3033_Bin_184	0	0	1	0	0	0	0	1	0	0	0	0	0	0	0	0	0	0	0
Zipacnadia	AB_3033_Bin_57	0	0	0	0	0	0	0	0	0	0	0	0	0	0	1	0	0	0	0
Zipacnadia	AB_3033_Bin_59	0	0	1	0	0	0	0	0	0	0	0	0	0	0	0	1	0	0	0
Zipacnadia	AB_3033_Bin_7	0	0	1	0	0	0	0	1	0	0	0	0	0	0	0	1	0	0	0
Zipacnadia	Meg19_1012_Bin_248	0	0	0	1	0	0	0	0	0	0	0	0	0	0	0	0	0	0	0
Zipacnadia	Meg19_1012_Bin_263	0	0	0	0	0	0	0	0	0	0	0	0	0	0	1	0	0	0	0
Zipacnadia	Meg19_1012_Bin_303	0	0	0	0	0	0	0	0	0	0	0	0	0	0	1	0	0	0	0
Zipacnadia	Meg19_1012_Bin_454	0	0	0	0	0	0	0	0	0	0	0	0	0	0	2	1	0	0	0
Zipacnadia	Meg19_1012_Bin_67	1	0	1	0	0	0	0	1	0	0	0	0	0	0	0	0	0	0	0
Zipacnadia	Meg19_1012_Bin_91	0	0	0	0	0	0	1	0	0	0	0	0	0	0	0	0	0	0	0
Zipacnadia	Meg19_46_Bin_250	0	0	0	0	0	0	0	0	0	0	0	0	1	0	1	0	0	0	0
Zipacnadia	Meg22_1012_Bin_108	0	0	0	0	0	0	0	0	0	0	0	0	0	0	0	3	0	0	0
Zipacnadia	Meg22_1012_Bin_125	0	0	0	0	0	0	0	0	0	0	0	0	0	0	2	0	0	0	0
Zipacnadia	Meg22_1012_Bin_155	0	0	0	0	0	0	0	0	0	0	0	0	0	0	0	1	0	0	0
Zipacnadia	Meg22_1012_Bin_213	0	0	0	0	0	0	0	0	0	0	0	0	0	0	1	0	1	0	0
Zipacnadia	Meg22_1012_Bin_219	0	0	0	0	0	0	0	0	0	0	0	0	0	0	1	1	0	0	0
Zipacnadia	Meg22_1012_Bin_226	0	0	1	0	0	0	1	0	0	0	0	0	0	0	1	0	0	0	0
Zipacnadia	Meg22_1012_Bin_227	0	0	0	1	0	0	0	0	0	0	0	0	0	0	0	1	0	0	0
Zipacnadia	Meg22_1012_Bin_243	0	0	0	0	0	1	0	0	0	0	0	0	0	0	1	0	0	0	0
Zipacnadia	Meg22_1012_Bin_267	1	0	0	1	0	0	0	0	0	0	0	0	0	0	0	1	0	0	0
Zipacnadia	Meg22_1012_Bin_272	0	0	0	0	0	0	0	0	0	0	0	0	0	0	1	0	0	0	0
Zipacnadia	Meg22_1012_Bin_286	0	0	0	0	0	0	0	0	0	0	0	0	0	0	1	1	0	0	0
Zipacnadia	Meg22_1012_Bin_287	0	0	0	0	0	0	0	0	0	0	0	0	0	0	1	0	0	0	0
Zipacnadia	Meg22_1012_Bin_29	0	0	0	0	0	0	0	0	0	0	0	0	0	1	1	0	0	0	1
Zipacnadia	Meg22_1012_Bin_3	0	0	0	0	0	0	0	0	0	0	0	0	0	0	1	3	0	0	0
Zipacnadia	Meg22_1012_Bin_300	0	0	0	0	0	0	0	0	0	0	0	0	0	0	1	0	0	0	0
Zipacnadia	Meg22_1012_Bin_304	1	0	0	0	0	0	0	0	0	0	0	0	0	0	0	1	0	0	0
Zipacnadia	Meg22_1012_Bin_313	0	0	0	0	0	0	0	0	0	1	0	0	0	0	1	1	0	0	0
Zipacnadia	Meg22_1012_Bin_315	0	0	0	0	0	0	0	0	0	0	0	0	0	0	0	1	0	0	0
Zipacnadia	Meg22_1012_Bin_93	0	0	0	0	0	0	0	0	0	0	0	0	0	0	1	1	0	0	0
Zipacnadia	Meg22_1214_Bin_124	0	0	0	0	0	0	0	0	0	0	0	0	0	0	1	0	0	0	0
Zipacnadia	Meg22_1214_Bin_133	0	0	0	0	0	0	0	0	0	0	0	0	0	0	1	0	1	0	0
Zipacnadia	Meg22_1214_Bin_154	0	0	0	0	0	0	0	0	0	0	0	0	0	0	0	1	0	0	0
Zipacnadia	Meg22_1214_Bin_164	0	0	0	0	0	0	0	0	0	0	0	0	0	0	2	1	0	0	0
Zipacnadia	Meg22_1214_Bin_167	1	0	1	0	0	0	0	0	0	0	0	0	0	0	0	1	0	0	0
Zipacnadia	Meg22_1214_Bin_278	0	0	0	0	0	0	0	0	0	0	0	0	0	1	0	0	0	0	0
Zipacnadia	Meg22_1214_Bin_283	1	0	1	0	0	0	1	0	0	0	0	0	0	0	0	0	0	0	0
Zipacnadia	Meg22_1214_Bin_303	0	0	0	0	0	0	0	0	0	0	0	0	0	0	0	1	0	0	0
Zipacnadia	Meg22_1214_Bin_304	0	0	0	0	0	0	0	0	0	0	0	0	0	0	1	1	0	0	0
Zipacnadia	Meg22_1214_Bin_314	0	0	0	0	0	0	0	0	0	0	0	0	0	0	2	0	0	0	0
Zipacnadia	Meg22_1214_Bin_330	0	0	0	0	0	0	0	0	0	0	0	0	0	0	2	1	0	0	0
Zipacnadia	Meg22_1214_Bin_347	0	0	0	0	0	0	0	0	0	0	0	0	0	0	0	0	0	0	1
Zipacnadia	Meg22_1214_Bin_372	0	0	0	0	0	0	0	0	0	0	0	0	0	0	1	2	0	0	0
Zipacnadia	Meg22_1214_Bin_388	0	0	0	0	0	0	0	0	0	0	0	0	0	0	2	0	0	0	0
Zipacnadia	Meg22_1416_Bin_127	0	0	1	0	0	0	2	0	0	0	0	0	0	0	1	0	0	0	0
Zipacnadia	Meg22_1416_Bin_143	0	0	0	0	0	0	0	0	0	0	0	0	0	0	1	0	0	0	0
Zipacnadia	Meg22_1416_Bin_144	0	0	0	0	0	0	0	0	0	0	0	0	0	0	2	1	0	0	0
Zipacnadia	Meg22_1416_Bin_89	0	0	0	0	0	0	0	0	0	0	1	0	0	0	0	1	0	0	0
Zipacnadia	Meg22_1618_Bin_156	0	0	1	0	0	0	1	0	0	0	0	0	0	0	1	1	0	0	0
Zipacnadia	Meg22_1618_Bin_20	0	0	0	0	0	0	0	0	0	0	1	0	0	0	0	1	0	0	0
Zipacnadia	Meg22_46_Bin_204	1	0	1	0	0	0	0	1	0	0	0	0	0	0	0	0	0	0	0
Zipacnadia	Meg22_810_Bin_154_2_2	0	0	0	0	0	0	2	0	0	0	0	0	0	0	0	0	0	0	0
Zipacnadia	Meg22_810_Bin_187	0	0	0	0	0	0	0	0	1	0	0	0	0	0	0	0	0	0	0
Zipacnadia	Meg22_810_Bin_247	0	0	0	0	0	0	0	0	0	0	0	0	0	0	1	1	0	0	0
Hebobacteria	M8-58_Bin_71_clean	0	0	0	0	0	0	0	0	0	0	0	0	0	0	0	0	1	0	0
Hebobacteria	Meg22_1012_Bin_273	0	0	0	1	0	0	0	0	0	1	0	0	0	0	4	0	0	0	0
Hebobacteria	Meg22_1214_Bin_7	0	0	0	2	0	0	0	0	0	0	0	0	0	0	4	0	0	0	0
Hebobacteria	BHB10-26_Bin_273	0	1	0	0	0	0	0	0	0	0	0	0	0	0	3	0	0	0	0
Hebobacteria	BHB10-38_Bin_334	0	0	0	1	1	0	0	0	0	0	0	0	0	0	2	0	0	0	0
Hebobacteria	M3-30_Bin_267	0	0	0	1	1	0	0	0	0	0	0	1	0	1	1	0	0	0	0
Hebobacteria	M3-38_Bin_186	0	0	0	1	0	0	0	0	0	0	0	0	0	0	1	0	0	0	0
Hebobacteria	M3-38_Bin_440	0	1	0	1	0	0	0	0	0	0	0	0	0	0	1	0	0	0	0
Hebobacteria	M3-44_Bin_391	0	0	0	1	1	0	0	0	0	0	0	0	0	1	1	0	0	0	0

## Sheet: MEROPs_data
Genomes	Scaffold	merops_id	source	name	subfamily	family	type	substrate	Final_Localization
AB_03_Bin_3	AB_03_Bin_3_scaffold_10244_3	MER1050932	-	-	-	-	-	-	CytoplasmicMembrane
AB_03_Bin_3	AB_03_Bin_3_scaffold_10244_6	MER0085109	EAT09343	subfamily M28F unassigned peptidases (Sphingomonas sp. SKA58)	M28.UPF	M28F	peptidase	unassigned	CytoplasmicMembrane
AB_03_Bin_3	AB_03_Bin_3_scaffold_102835_1	MER0130034	GEBA2500361515	family M38 non-peptidase homologues (Sphaerobacter thermophilus)	M38.UNW	M38	peptidase	unassigned	Cytoplasmic
AB_03_Bin_3	AB_03_Bin_3_scaffold_10436_2	MER0151580	ZP_10231045	subfamily M28F unassigned peptidases (Nitritalea halalkaliphila)	M28.UPF	M28F	peptidase	unassigned	CytoplasmicMembrane
AB_03_Bin_3	AB_03_Bin_3_scaffold_104982_1	MER0119654	ACA59514	family M103 unassigned peptidases (Desulforudis audaxviator)	M103.UPW	M103	peptidase	unassigned	Cytoplasmic
AB_03_Bin_3	AB_03_Bin_3_scaffold_104982_2	MER0897700	-	-	-	-	-	-	Cytoplasmic
AB_03_Bin_3	AB_03_Bin_3_scaffold_106293_4	MER0603439	XP_011547818	subfamily M14A unassigned peptidases (Plutella xylostella)	M14.UPA	M14A	peptidase	unassigned	Cytoplasmic
AB_03_Bin_3	AB_03_Bin_3_scaffold_10937_4	MER0439811	YP_384727	family C26 unassigned peptidases (Geobacter metallireducens)	C26.UPW	C26	peptidase	unassigned	Cytoplasmic
AB_03_Bin_3	AB_03_Bin_3_scaffold_11281_1	MER0024680	ZP_00058057	subfamily M24A unassigned peptidases (Thermobifida fusca)	M24.UPA	M24A	peptidase	unassigned	Unknown
AB_03_Bin_3	AB_03_Bin_3_scaffold_115783_2	MER0792366	-	-	-	-	-	-	Cytoplasmic
AB_03_Bin_3	AB_03_Bin_3_scaffold_122015_1	MER0223378	YP_003858994	family C44 unassigned peptidases (Ignisphaera aggregans)	C44.UPW	C44	peptidase	unassigned	Cytoplasmic
AB_03_Bin_3	AB_03_Bin_3_scaffold_128400_2	MER0714517	-	-	-	-	-	-	CytoplasmicMembrane
AB_03_Bin_3	AB_03_Bin_3_scaffold_130234_2	MER0879748	-	-	-	-	-	-	Unknown
AB_03_Bin_3	AB_03_Bin_3_scaffold_136506_1	MER0351184	ZP_08919306	family S11 unassigned peptidases (Thermobacillus composti)	S11.UPW	S11	peptidase	unassigned	CytoplasmicMembrane
AB_03_Bin_3	AB_03_Bin_3_scaffold_140275_2	MER0004792	NDAD_ALCXX	family M38 unassigned peptidases (Achromobacter xylosoxidans)	M38.UPW	M38	peptidase	unassigned	Cytoplasmic
AB_03_Bin_3	AB_03_Bin_3_scaffold_140275_3	MER0154757	ACM18656	family M38 non-peptidase homologues (Geobacter sp. FRC-32)	M38.UNW	M38	peptidase	unassigned	Cytoplasmic
AB_03_Bin_3	AB_03_Bin_3_scaffold_140504_1	MER0088469	EAX48336	GSU1437 putative peptidase (Thermosinus carboxydivorans)	M48.019	M48C	peptidase	metallo	Unknown
AB_03_Bin_3	AB_03_Bin_3_scaffold_141412_1	MER0130305	GEBA2500608577	family S9 unassigned peptidases (Planctopirus limnophila)	S09.UPW	S09X	peptidase	unassigned	Cytoplasmic
AB_03_Bin_3	AB_03_Bin_3_scaffold_141412_2	MER0106104	ACM04943	oxamate amidohydrolase proenzyme ( Klebsiella pneumonia ) (Thermomicrobium roseum)	T03.025	T03	peptidase	threonine	Unknown
AB_03_Bin_3	AB_03_Bin_3_scaffold_145037_3	MER0667670	A0A0C3LTV5	subfamily A24A unassigned peptidases (Shewanella sp. cp20)	A24.UPA	A24A	peptidase	unassigned	CytoplasmicMembrane
AB_03_Bin_3	AB_03_Bin_3_scaffold_145780_1	MER0182251	BAH75687	family M38 non-peptidase homologues (Desulfovibrio magneticus)	M38.UNW	M38	peptidase	unassigned	Cytoplasmic
AB_03_Bin_3	AB_03_Bin_3_scaffold_145780_4	MER0369221	ZP_08643077	yodQ g.p. ( Bacillus subtilis ) (Brevibacillus laterosporus)	M20.A21	M20A	peptidase	metallo	Cytoplasmic
AB_03_Bin_3	AB_03_Bin_3_scaffold_146710_2	MER0996870	-	-	-	-	-	-	Cytoplasmic
AB_03_Bin_3	AB_03_Bin_3_scaffold_147369_2	MER0920586	-	-	-	-	-	-	Cytoplasmic
AB_03_Bin_3	AB_03_Bin_3_scaffold_147369_3	MER0250825	YP_004663583	subfamily M16B non-peptidase homologues (Myxococcus fulvus)	M16.UNB	M16B	peptidase	unassigned	Cytoplasmic
AB_03_Bin_3	AB_03_Bin_3_scaffold_156924_3	MER0144299	EDL60718	family C56 unassigned peptidases (Planctomyces maris)	C56.UPW	C56	peptidase	unassigned	Cytoplasmic
AB_03_Bin_3	AB_03_Bin_3_scaffold_157861_2	MER0703244	-	-	-	-	-	-	Periplasmic
AB_03_Bin_3	AB_03_Bin_3_scaffold_157861_3	MER0467856	A0A0E3S2L1	subfamily C1A unassigned peptidases (Methanosarcina lacustris)	C01.UPA	C01A	peptidase	unassigned	Unknown
AB_03_Bin_3	AB_03_Bin_3_scaffold_166315_1	MER0074715	ABL91158	family M38 non-peptidase homologues (Mycobacterium sp. KMS)	M38.UNW	M38	peptidase	unassigned	Unknown
AB_03_Bin_3	AB_03_Bin_3_scaffold_16722_5	MER0123925	EDU02751	family T3 unassigned peptidases (Pedosphaera parvula)	T03.UPW	T03	peptidase	unassigned	Unknown
AB_03_Bin_3	AB_03_Bin_3_scaffold_167843_3	MER0247987	YP_004516458	family S16 unassigned peptidases (Desulfotomaculum kuznetsovii)	S16.UPW	S16	peptidase	unassigned	Cytoplasmic
AB_03_Bin_3	AB_03_Bin_3_scaffold_171084_2	MER0059747	NP_070149	GMP synthase ( Pyrococcus furiosus ) (Archaeoglobus fulgidus)	C26.A31	C26	peptidase	cysteine	Cytoplasmic
AB_03_Bin_3	AB_03_Bin_3_scaffold_171915_2	MER0093840	YP_001211709	family M103 unassigned peptidases (Pelotomaculum thermopropionicum)	M103.UPW	M103	peptidase	unassigned	Unknown
AB_03_Bin_3	AB_03_Bin_3_scaffold_174919_1	MER0265043	ENSTRUP00000028305	family M41 non-peptidase homologues (Takifugu rubripes)	M41.UNW	M41	peptidase	unassigned	CytoplasmicMembrane
AB_03_Bin_3	AB_03_Bin_3_scaffold_17496_4	MER0891012	-	-	-	-	-	-	CytoplasmicMembrane
AB_03_Bin_3	AB_03_Bin_3_scaffold_177436_3	MER0130305	GEBA2500608577	family S9 unassigned peptidases (Planctopirus limnophila)	S09.UPW	S09X	peptidase	unassigned	Unknown
AB_03_Bin_3	AB_03_Bin_3_scaffold_18086_3	MER0451213	ZP_09884372	imidazoleglycerol-phosphate synthase ( Pyrococcus furiosus ) (Desulfosporosinus acidiphilus)	C26.A32	C26	peptidase	cysteine	Cytoplasmic
AB_03_Bin_3	AB_03_Bin_3_scaffold_182706_4	MER0158004	YP_005440430	family S16 non-peptidase homologues (Caldilinea aerophila)	S16.UNW	S16	peptidase	unassigned	Unknown
AB_03_Bin_3	AB_03_Bin_3_scaffold_183427_1	MER0327056	YP_002949255	FlhB protein ( Escherichia coli ) (Geobacillus sp. WCH70)	N06.A01	N06	peptidase	asparagine	CytoplasmicMembrane
AB_03_Bin_3	AB_03_Bin_3_scaffold_184831_1	MER0882171	-	-	-	-	-	-	Cytoplasmic
AB_03_Bin_3	AB_03_Bin_3_scaffold_186654_2	MER0234484	YP_004144830	family M14 non-peptidase homologues (Mesorhizobium ciceri)	M14.UNW	M14X	peptidase	unassigned	Cytoplasmic
AB_03_Bin_3	AB_03_Bin_3_scaffold_19135_8	MER0221704	YP_003825399	signal peptidase II (Thermosediminibacter oceani)	A08.001	A08	peptidase	aspartic	CytoplasmicMembrane
AB_03_Bin_3	AB_03_Bin_3_scaffold_192310_3	MER0358079	CBL28867	peptidase Clp (type 1) ()	S14.001	S14	peptidase	serine	Cytoplasmic
AB_03_Bin_3	AB_03_Bin_3_scaffold_193229_1	MER0130305	GEBA2500608577	family S9 unassigned peptidases (Planctopirus limnophila)	S09.UPW	S09X	peptidase	unassigned	Cytoplasmic
AB_03_Bin_3	AB_03_Bin_3_scaffold_22685_2	MER0382771	ZP_10567849	subfamily M14A unassigned peptidases (Variovorax sp. CF313)	M14.UPA	M14A	peptidase	unassigned	Unknown
AB_03_Bin_3	AB_03_Bin_3_scaffold_24054_3	MER0104883	ACI20147	glutamyl aminopeptidase (bacterium) (Dictyoglomus thermophilum)	M42.001	M42	peptidase	metallo	Cytoplasmic
AB_03_Bin_3	AB_03_Bin_3_scaffold_24756_3	MER0316270	ZP_01908986	family S55 unassigned peptidases (Plesiocystis pacifica)	S55.UPW	S55	peptidase	unassigned	CytoplasmicMembrane
AB_03_Bin_3	AB_03_Bin_3_scaffold_26847_6	MER0230625	YP_004082238	family S33 unassigned peptidases (Micromonospora sp. L5)	S33.UPW	S33	peptidase	unassigned	Cytoplasmic
AB_03_Bin_3	AB_03_Bin_3_scaffold_27568_5	MER0250229	YP_004516740	repressor LexA (Desulfotomaculum kuznetsovii)	S24.001	S24	peptidase	serine	Cytoplasmic
AB_03_Bin_3	AB_03_Bin_3_scaffold_28028_9	MER0498412	YP_008782113	subfamily M23B unassigned peptidases (Bacillus toyonensis)	M23.UPB	M23B	peptidase	unassigned	Cytoplasmic
AB_03_Bin_3	AB_03_Bin_3_scaffold_29210_1	MER0093721	Q1X2E8	BC4143 protein (Pelotomaculum thermopropionicum)	M20.018	M20B	peptidase	metallo	Cytoplasmic
AB_03_Bin_3	AB_03_Bin_3_scaffold_31017_5	MER0923302	-	-	-	-	-	-	Cytoplasmic
AB_03_Bin_3	AB_03_Bin_3_scaffold_31027_4	MER0235706	YP_004177588	family S9 unassigned peptidases (Isosphaera pallida)	S09.UPW	S09X	peptidase	unassigned	Cytoplasmic
AB_03_Bin_3	AB_03_Bin_3_scaffold_32515_1	MER0281224	YP_004871223	DNA repair protein RadA ( Escherichia coli ) (Glaciecola nitratireducens)	S16.A04	S16	peptidase	serine	Cytoplasmic
AB_03_Bin_3	AB_03_Bin_3_scaffold_32582_3	MER0427696	ZP_06267045	HycI peptidase (Pyramidobacter piscolens)	A31.003	A31	peptidase	aspartic	Unknown
AB_03_Bin_3	AB_03_Bin_3_scaffold_340431_3	MER0501945	YP_008089209	family U32 unassigned peptidases (Chthonomonas calidirosea)	U32.UPW	U32	peptidase	unassigned	Cytoplasmic
AB_03_Bin_3	AB_03_Bin_3_scaffold_36723_1	MER0721608	-	-	-	-	-	-	Unknown
AB_03_Bin_3	AB_03_Bin_3_scaffold_37029_3	MER0104744	ACI19714	family S9 unassigned peptidases (Dictyoglomus thermophilum)	S09.UPW	S09X	peptidase	unassigned	Unknown
AB_03_Bin_3	AB_03_Bin_3_scaffold_37029_4	MER0209397	YP_003443765	family S9 non-peptidase homologues (Allochromatium vinosum)	S09.UNW	S09X	peptidase	unassigned	Cytoplasmic
AB_03_Bin_3	AB_03_Bin_3_scaffold_38508_4	MER0491691	ADZ52807	family S9 unassigned peptidases ()	S09.UPW	S09X	peptidase	unassigned	Unknown
AB_03_Bin_3	AB_03_Bin_3_scaffold_38941_3	MER0473948	ZP_01622314	family M42 unassigned peptidases (Lyngbya sp. PCC 8106)	M42.UPW	M42	peptidase	unassigned	Cytoplasmic
AB_03_Bin_3	AB_03_Bin_3_scaffold_41156_1	MER0900000	-	-	-	-	-	-	Unknown
AB_03_Bin_3	AB_03_Bin_3_scaffold_41793_4	MER0477379	L0D7L9	family S9 unassigned peptidases (Singulisphaera acidiphila)	S09.UPW	S09X	peptidase	unassigned	Cytoplasmic
AB_03_Bin_3	AB_03_Bin_3_scaffold_41829_2	MER0065772	NP_148051	CTP synthetase (Aeropyrum pernix)	C26.964	C26	peptidase	cysteine	Cytoplasmic
AB_03_Bin_3	AB_03_Bin_3_scaffold_42344_2	MER0923303	-	-	-	-	-	-	CytoplasmicMembrane
AB_03_Bin_3	AB_03_Bin_3_scaffold_42558_1	MER0860501	-	-	-	-	-	-	Cytoplasmic
AB_03_Bin_3	AB_03_Bin_3_scaffold_44827_1	MER0248101	YP_004546593	hyperthermophile prolidase (Desulfotomaculum ruminis)	M24.008	M24B	peptidase	metallo	Unknown
AB_03_Bin_3	AB_03_Bin_3_scaffold_45960_1	MER1277665	-	-	-	-	-	-	Unknown
AB_03_Bin_3	AB_03_Bin_3_scaffold_46037_4	MER0227301	YP_003987533	FtsH-2 peptidase (Geobacillus sp. Y4.1MC1)	M41.009	M41	peptidase	metallo	CytoplasmicMembrane
AB_03_Bin_3	AB_03_Bin_3_scaffold_48540_3	MER0067001	NP_863996	family S9 unassigned peptidases (Rhodopirellula baltica)	S09.UPW	S09X	peptidase	unassigned	Cytoplasmic
AB_03_Bin_3	AB_03_Bin_3_scaffold_48923_2	MER0128537	GEBA2500660118	subfamily M28A non-peptidase homologues (Thermobaculum terrenum)	M28.UNA	M28A	peptidase	unassigned	Unknown
AB_03_Bin_3	AB_03_Bin_3_scaffold_49682_2	MER0508969	YP_007616268	subfamily S1C unassigned peptidases (Sphingomonas sp. MM-1)	S01.UPC	S01C	peptidase	unassigned	Periplasmic
AB_03_Bin_3	AB_03_Bin_3_scaffold_50444_3	MER0120001	ACA59185	family M38 non-peptidase homologues (Desulforudis audaxviator)	M38.UNW	M38	peptidase	unassigned	Cytoplasmic
AB_03_Bin_3	AB_03_Bin_3_scaffold_50611_1	MER0394645	CBK80172	subfamily M24A unassigned peptidases (Coprococcus catus)	M24.UPA	M24A	peptidase	unassigned	Cytoplasmic
AB_03_Bin_3	AB_03_Bin_3_scaffold_52393_1	MER0239475	YP_004269807	family S9 unassigned peptidases (Planctomyces brasiliensis)	S09.UPW	S09X	peptidase	unassigned	Unknown
AB_03_Bin_3	AB_03_Bin_3_scaffold_52393_2	MER0477379	L0D7L9	family S9 unassigned peptidases (Singulisphaera acidiphila)	S09.UPW	S09X	peptidase	unassigned	Cytoplasmic
AB_03_Bin_3	AB_03_Bin_3_scaffold_52994_2	MER1022486	-	-	-	-	-	-	Cytoplasmic
AB_03_Bin_3	AB_03_Bin_3_scaffold_53338_1	MER0136879	EDL60989	family M19 non-peptidase homologues (Planctomyces maris)	M19.UNW	M19	peptidase	unassigned	Cytoplasmic
AB_03_Bin_3	AB_03_Bin_3_scaffold_53338_2	MER0124786	EAQ80445	family M19 non-peptidase homologues (Blastopirellula marina)	M19.UNW	M19	peptidase	unassigned	Cytoplasmic
AB_03_Bin_3	AB_03_Bin_3_scaffold_57651_3	MER0126286	ACD94743	imidazole glycerol phosphate synthase subunit HisH (Geobacter lovleyi)	C26.965	C26	peptidase	cysteine	Cytoplasmic
AB_03_Bin_3	AB_03_Bin_3_scaffold_58739_2	MER0229973	YP_004990150	subfamily M43B non-peptidase homologues (Owenweeksia hongkongensis)	M43.UNB	M43B	peptidase	unassigned	Unknown
AB_03_Bin_3	AB_03_Bin_3_scaffold_61702_4	MER0235868	YP_004181107	family M38 non-peptidase homologues (Terriglobus saanensis)	M38.UNW	M38	peptidase	unassigned	Cytoplasmic
AB_03_Bin_3	AB_03_Bin_3_scaffold_63159_4	MER1295722	-	-	-	-	-	-	Unknown
AB_03_Bin_3	AB_03_Bin_3_scaffold_65397_1	MER0968341	-	-	-	-	-	-	Unknown
AB_03_Bin_3	AB_03_Bin_3_scaffold_65397_2	MER1169584	-	-	-	-	-	-	Unknown
AB_03_Bin_3	AB_03_Bin_3_scaffold_68061_2	MER0104200	ACI19297	family M103 unassigned peptidases (Dictyoglomus thermophilum)	M103.UPW	M103	peptidase	unassigned	Cytoplasmic
AB_03_Bin_3	AB_03_Bin_3_scaffold_68061_3	MER0104202	ACI18386	family M103 unassigned peptidases (Dictyoglomus thermophilum)	M103.UPW	M103	peptidase	unassigned	Cytoplasmic
AB_03_Bin_3	AB_03_Bin_3_scaffold_68445_3	MER0155628	ACM61431	PF0204 protein ( Pyrococcus furiosus ) (Caldicellulosiruptor bescii)	C44.A09	C44	peptidase	cysteine	Cytoplasmic
AB_03_Bin_3	AB_03_Bin_3_scaffold_68988_4	MER0206721	WP_002650060	family S82 unassigned homologues (Blastopirellula marina)	S82.UPW	S82	peptidase	unassigned	Cytoplasmic
AB_03_Bin_3	AB_03_Bin_3_scaffold_70162_1	MER0928855	-	-	-	-	-	-	Unknown
AB_03_Bin_3	AB_03_Bin_3_scaffold_7061_5	MER0223275	ZP_01856287	family M81 unassigned peptidases (Planctomyces maris)	M81.UPW	M81	peptidase	unassigned	Cytoplasmic
AB_03_Bin_3	AB_03_Bin_3_scaffold_72682_2	MER0174570	BAH39503	D-Ala-D-Ala carboxypeptidase ( Actinomadura -type) (Gemmatimonas aurantiaca)	S13.002	S13	peptidase	serine	Periplasmic
AB_03_Bin_3	AB_03_Bin_3_scaffold_72682_2	MER0174570	BAH39503	D-Ala-D-Ala carboxypeptidase ( Actinomadura -type) (Gemmatimonas aurantiaca)	S13.002	S13	peptidase	serine	Periplasmic
AB_03_Bin_3	AB_03_Bin_3_scaffold_73738_3	MER0198445	ADD02971	family S9 unassigned peptidases (Thermoanaerobacter italicus)	S09.UPW	S09X	peptidase	unassigned	Cytoplasmic
AB_03_Bin_3	AB_03_Bin_3_scaffold_75666_1	MER0501101	YP_008591049	subfamily S1C unassigned peptidases (Desulfovibrio gigas)	S01.UPC	S01C	peptidase	unassigned	Periplasmic
AB_03_Bin_3	AB_03_Bin_3_scaffold_77926_2	MER0740247	-	-	-	-	-	-	Unknown
AB_03_Bin_3	AB_03_Bin_3_scaffold_78868_5	MER0120566	ACC38583	family S33 non-peptidase homologues (Mycobacterium marinum)	S33.UNW	S33	peptidase	unassigned	Unknown
AB_03_Bin_3	AB_03_Bin_3_scaffold_79278_2	MER0308482	ZP_09296575	carboxypeptidase T (Mesorhizobium alhagi)	M14.007	M14A	peptidase	metallo	Cytoplasmic
AB_03_Bin_3	AB_03_Bin_3_scaffold_80552_6	MER0487352	ZP_09636328	cephalosporin C deacetylase (Desulfitobacterium dehalogenans)	S09.949	S09X	peptidase	serine	Unknown
AB_03_Bin_3	AB_03_Bin_3_scaffold_82755_2	MER0035447	Q7UUA2	KIAA1363-like protein (Rhodopirellula baltica)	S09.992	S09X	peptidase	serine	Unknown
AB_03_Bin_3	AB_03_Bin_3_scaffold_82760_1	MER1282223	-	-	-	-	-	-	Unknown
AB_03_Bin_3	AB_03_Bin_3_scaffold_86661_4	MER0910716	-	-	-	-	-	-	CytoplasmicMembrane
AB_03_Bin_3	AB_03_Bin_3_scaffold_87572_2	MER0029786	Q9KFI8	family M24 non-peptidase homologues (Bacillus halodurans)	M24.UNW	M24X	peptidase	unassigned	Unknown
AB_03_Bin_3	AB_03_Bin_3_scaffold_87704_4	MER0114205	CAN92610	family M79 unassigned peptidases (Sorangium cellulosum)	M79.UPW	M79	peptidase	unassigned	CytoplasmicMembrane
AB_03_Bin_3	AB_03_Bin_3_scaffold_88055_3	MER0326387	EKD34273	ComC peptidase ()	A24.019	A24A	peptidase	aspartic	CytoplasmicMembrane
AB_03_Bin_3	AB_03_Bin_3_scaffold_88662_1	MER0490844	ZP_09614294	subfamily S9C unassigned peptidases (Mucilaginibacter paludis)	S09.UPC	S09C	peptidase	unassigned	Cytoplasmic
AB_03_Bin_3	AB_03_Bin_3_scaffold_88701_1	MER0085887	YP_001547009	carboxypeptidase T (Herpetosiphon aurantiacus)	M14.007	M14A	peptidase	metallo	Cytoplasmic
AB_03_Bin_3	AB_03_Bin_3_scaffold_89879_1	MER0050054	ZP_00600212	subfamily S8A unassigned peptidases (Rubrobacter xylanophilus)	S08.UPA	S08A	peptidase	unassigned	Extracellular
AB_03_Bin_3	AB_03_Bin_3_scaffold_90910_3	MER0089614	GEBA2500534419	subfamily M48C unassigned peptidases (Spirosoma linguale)	M48.UPC	M48C	peptidase	unassigned	Unknown
AB_03_Bin_3	AB_03_Bin_3_scaffold_91224_2	MER0117543	G2TNP1_BACCO	ArgJ protein (archea) (Bacillus coagulans)	T05.002	T05	peptidase	threonine	Cytoplasmic
AB_03_Bin_3	AB_03_Bin_3_scaffold_91578_2	MER0108677	YP_005846142	family M1 unassigned peptidases (Ignavibacterium album)	M01.UPW	M01	peptidase	unassigned	Cytoplasmic
AB_03_Bin_3	AB_03_Bin_3_scaffold_93855_3	MER0885607	-	-	-	-	-	-	Cytoplasmic
AB_03_Bin_3	AB_03_Bin_3_scaffold_94023_1	MER0240916	YP_004267513	subfamily M23B unassigned peptidases (Syntrophobotulus glycolicus)	M23.UPB	M23B	peptidase	unassigned	Unknown
AB_03_Bin_3	AB_03_Bin_3_scaffold_94023_2	MER0222771	YP_003809971	subfamily S41A unassigned peptidases ()	S41.UPA	S41A	peptidase	unassigned	CytoplasmicMembrane
AB_03_Bin_3	AB_03_Bin_3_scaffold_94623_2	MER0197457	PKQ29721	subfamily M28C unassigned peptidases ()	M28.UPC	M28C	peptidase	unassigned	Cytoplasmic
AB_03_Bin_3	AB_03_Bin_3_scaffold_95618_1	MER0823787	-	-	-	-	-	-	Unknown
AB_3033_Bin_153	AB_3033_Bin_153_scaffold_10154_4	MER0251642	YP_004625704	peptidase Clp (type 1) (Thermodesulfatator indicus)	S14.001	S14	peptidase	serine	Cytoplasmic
AB_3033_Bin_153	AB_3033_Bin_153_scaffold_10154_6	MER1327637	-	-	-	-	-	-	Cytoplasmic
AB_3033_Bin_153	AB_3033_Bin_153_scaffold_10175_7	MER0992318	-	-	-	-	-	-	Cytoplasmic
AB_3033_Bin_153	AB_3033_Bin_153_scaffold_102818_2	MER1200830	-	-	-	-	-	-	Cytoplasmic
AB_3033_Bin_153	AB_3033_Bin_153_scaffold_103576_1	MER0174862	ACO31513	family M38 non-peptidase homologues (Acidobacterium capsulatum)	M38.UNW	M38	peptidase	unassigned	Cytoplasmic
AB_3033_Bin_153	AB_3033_Bin_153_scaffold_106280_5	MER0032047	AN3194_1	family M38 unassigned peptidases (Emericella nidulans)	M38.UPW	M38	peptidase	unassigned	Cytoplasmic
AB_3033_Bin_153	AB_3033_Bin_153_scaffold_10677_3	MER0130051	GEBA2500361694	D-aminopeptidase DppA (Sphaerobacter thermophilus)	M55.001	M55	peptidase	metallo	Cytoplasmic
AB_3033_Bin_153	AB_3033_Bin_153_scaffold_107190_1	MER0882490	-	-	-	-	-	-	Unknown
AB_3033_Bin_153	AB_3033_Bin_153_scaffold_107777_3	MER0881928	-	-	-	-	-	-	Cytoplasmic
AB_3033_Bin_153	AB_3033_Bin_153_scaffold_10780_12	MER0082932	ACB86303	family M38 non-peptidase homologues (Natranaerobius thermophilus)	M38.UNW	M38	peptidase	unassigned	Cytoplasmic
AB_3033_Bin_153	AB_3033_Bin_153_scaffold_110756_2	MER1231252	-	-	-	-	-	-	Cytoplasmic
AB_3033_Bin_153	AB_3033_Bin_153_scaffold_11188_6	MER0088439	EAX46854	subfamily M23B unassigned peptidases (Thermosinus carboxydivorans)	M23.UPB	M23B	peptidase	unassigned	Unknown
AB_3033_Bin_153	AB_3033_Bin_153_scaffold_11188_7	MER1061737	-	-	-	-	-	-	CytoplasmicMembrane
AB_3033_Bin_153	AB_3033_Bin_153_scaffold_112680_1	MER0058006	YP_356160	aminodeoxychorismate synthase, subunit II (Pelobacter carbinolicus)	C26.955	C26	peptidase	cysteine	Cytoplasmic
AB_3033_Bin_153	AB_3033_Bin_153_scaffold_112680_2	MER0491788	WP_009374489	family C26 unassigned peptidases (Halogranum salarium)	C26.UPW	C26	peptidase	unassigned	Cytoplasmic
AB_3033_Bin_153	AB_3033_Bin_153_scaffold_113544_6	MER0132572	GEBA2500697750	subfamily S9C unassigned peptidases (Geodermatophilus obscurus)	S09.UPC	S09C	peptidase	unassigned	Unknown
AB_3033_Bin_153	AB_3033_Bin_153_scaffold_116834_1	MER0674778	A0A0A8X9B9	subfamily A24A unassigned peptidases (Bacillus selenatarsenatis)	A24.UPA	A24A	peptidase	unassigned	CytoplasmicMembrane
AB_3033_Bin_153	AB_3033_Bin_153_scaffold_11866_1	MER0439831	ZP_09636949	At1g63660 ( Arabidopsis thaliana ) (Desulfitobacterium dehalogenans)	C26.A07	C26	peptidase	cysteine	Cytoplasmic
AB_3033_Bin_153	AB_3033_Bin_153_scaffold_12150_5	MER0214723	YP_003391302	family S9 unassigned peptidases (Spirosoma linguale)	S09.UPW	S09X	peptidase	unassigned	Unknown
AB_3033_Bin_153	AB_3033_Bin_153_scaffold_12303_11	MER0491691	ADZ52807	family S9 unassigned peptidases ()	S09.UPW	S09X	peptidase	unassigned	Cytoplasmic
AB_3033_Bin_153	AB_3033_Bin_153_scaffold_12303_12	MER0209397	YP_003443765	family S9 non-peptidase homologues (Allochromatium vinosum)	S09.UNW	S09X	peptidase	unassigned	Cytoplasmic
AB_3033_Bin_153	AB_3033_Bin_153_scaffold_12779_8	MER0056112	YP_003653443	D-aminopeptidase DppA (Thermobispora bispora)	M55.001	M55	peptidase	metallo	Cytoplasmic
AB_3033_Bin_153	AB_3033_Bin_153_scaffold_129380_7	MER0881585	-	-	-	-	-	-	Unknown
AB_3033_Bin_153	AB_3033_Bin_153_scaffold_12940_1	MER0251328	YP_004627123	GMP synthase (Thermodesulfobacterium sp. OPB45)	C26.957	C26	peptidase	cysteine	Unknown
AB_3033_Bin_153	AB_3033_Bin_153_scaffold_13023_5	MER0462459	ZP_08464194	subfamily C82A unassigned peptidases (Desmospora sp. 8437)	C82.UPA	C82A	peptidase	unassigned	Unknown
AB_3033_Bin_153	AB_3033_Bin_153_scaffold_13125_6	MER0050361	BAD86358	TldD peptidase ( Escherichia coli ) (Thermococcus kodakarensis)	M103.001	M103	peptidase	metallo	Cytoplasmic
AB_3033_Bin_153	AB_3033_Bin_153_scaffold_13125_7	MER0251376	YP_004615857	family M103 unassigned peptidases (Methanosalsum zhilinae)	M103.UPW	M103	peptidase	unassigned	Cytoplasmic
AB_3033_Bin_153	AB_3033_Bin_153_scaffold_13163_6	MER0229482	YP_003630995	subfamily M43B unassigned peptidases (Planctopirus limnophila)	M43.UPB	M43B	peptidase	unassigned	Unknown
AB_3033_Bin_153	AB_3033_Bin_153_scaffold_133163_1	MER1020098	-	-	-	-	-	-	Unknown
AB_3033_Bin_153	AB_3033_Bin_153_scaffold_135849_2	MER0493011	WP_016112719	AM-1 aminopeptidase (Bacillus cereus)	M28.020	M28F	peptidase	metallo	Cytoplasmic
AB_3033_Bin_153	AB_3033_Bin_153_scaffold_14033_4	MER0527701	XP_011083790	thylakoidal processing peptidase (Sesamum indicum)	S26.008	S26A	peptidase	serine	CytoplasmicMembrane
AB_3033_Bin_153	AB_3033_Bin_153_scaffold_14055_5	MER0130077	GEBA2500362250	family S16 non-peptidase homologues (Sphaerobacter thermophilus)	S16.UNW	S16	peptidase	unassigned	Cytoplasmic
AB_3033_Bin_153	AB_3033_Bin_153_scaffold_14055_8	MER0206721	WP_002650060	family S82 unassigned homologues (Blastopirellula marina)	S82.UPW	S82	peptidase	unassigned	Unknown
AB_3033_Bin_153	AB_3033_Bin_153_scaffold_141411_3	MER1151606	-	-	-	-	-	-	Cytoplasmic
AB_3033_Bin_153	AB_3033_Bin_153_scaffold_141411_4	MER0306147	ZP_09584857	family M55 unassigned peptidases (Eubacterium infirmum)	M55.UPW	M55	peptidase	unassigned	Unknown
AB_3033_Bin_153	AB_3033_Bin_153_scaffold_1418_8	MER0068732	YP_656991	subfamily S8A unassigned peptidases (Haloquadratum walsbyi)	S08.UPA	S08A	peptidase	unassigned	Unknown
AB_3033_Bin_153	AB_3033_Bin_153_scaffold_1418_9	MER1170115	-	-	-	-	-	-	Cytoplasmic
AB_3033_Bin_153	AB_3033_Bin_153_scaffold_143884_3	MER0154631	ACM22835	family S9 unassigned peptidases (Thermotoga neapolitana)	S09.UPW	S09X	peptidase	unassigned	Cytoplasmic
AB_3033_Bin_153	AB_3033_Bin_153_scaffold_14444_6	MER1024453	-	-	-	-	-	-	Cytoplasmic
AB_3033_Bin_153	AB_3033_Bin_153_scaffold_14767_6	MER0627277	WP_012422937	family C110 unassigned peptidases (Clostridium botulinum)	C110.UPW	C110	peptidase	unassigned	Cytoplasmic
AB_3033_Bin_153	AB_3033_Bin_153_scaffold_14983_7	MER0203526	ADE36829	family C26 unassigned peptidases (Methanohalophilus mahii)	C26.UPW	C26	peptidase	unassigned	Cytoplasmic
AB_3033_Bin_153	AB_3033_Bin_153_scaffold_15091_1	MER0797288	-	-	-	-	-	-	CytoplasmicMembrane
AB_3033_Bin_153	AB_3033_Bin_153_scaffold_15420_4	MER0420868	EAR16507	family S12 unassigned peptidases (Robiginitalea biformata)	S12.UPW	S12	peptidase	unassigned	Cytoplasmic
AB_3033_Bin_153	AB_3033_Bin_153_scaffold_156662_4	MER0882490	-	-	-	-	-	-	Cytoplasmic
AB_3033_Bin_153	AB_3033_Bin_153_scaffold_1576_19	MER0212500	YP_003691447	family S16 non-peptidase homologues (Desulfurivibrio alkaliphilus)	S16.UNW	S16	peptidase	unassigned	Cytoplasmic
AB_3033_Bin_153	AB_3033_Bin_153_scaffold_16020_6	MER0130305	GEBA2500608577	family S9 unassigned peptidases (Planctopirus limnophila)	S09.UPW	S09X	peptidase	unassigned	Unknown
AB_3033_Bin_153	AB_3033_Bin_153_scaffold_16233_1	MER0500533	YP_008473886	subfamily M23B unassigned peptidases (Campylobacter coli)	M23.UPB	M23B	peptidase	unassigned	CytoplasmicMembrane
AB_3033_Bin_153	AB_3033_Bin_153_scaffold_16518_1	MER0174551	BAH39364	family S9 non-peptidase homologues (Gemmatimonas aurantiaca)	S09.UNW	S09X	peptidase	unassigned	Periplasmic
AB_3033_Bin_153	AB_3033_Bin_153_scaffold_166935_6	MER0932942	-	-	-	-	-	-	Unknown
AB_3033_Bin_153	AB_3033_Bin_153_scaffold_17066_3	MER0295850	XP_001621066	family C26 non-peptidase homologues (Nematostella vectensis)	C26.UNW	C26	peptidase	unassigned	Cytoplasmic
AB_3033_Bin_153	AB_3033_Bin_153_scaffold_17127_3	MER0921610	-	-	-	-	-	-	Cytoplasmic
AB_3033_Bin_153	AB_3033_Bin_153_scaffold_17127_4	MER0391985	ZP_09567059	YMXG peptidase (Singulisphaera acidiphila)	M16.019	M16B	peptidase	metallo	Cytoplasmic
AB_3033_Bin_153	AB_3033_Bin_153_scaffold_17406_3	MER0233498	EEX48965	family I87 unassigned peptidase inhibitors (Jonquetella anthropi)	I87.UPW	I87	inhibitor	unassigned	Cytoplasmic
AB_3033_Bin_153	AB_3033_Bin_153_scaffold_17406_4	MER0793347	-	-	-	-	-	-	Cytoplasmic
AB_3033_Bin_153	AB_3033_Bin_153_scaffold_17415_5	MER0224102	YP_006044921	HslV component of HslUV peptidase (Spirochaeta thermophila)	T01.006	T01B	peptidase	threonine	Cytoplasmic
AB_3033_Bin_153	AB_3033_Bin_153_scaffold_174743_2	MER0235823	YP_004180173	subfamily S9C unassigned peptidases (Isosphaera pallida)	S09.UPC	S09C	peptidase	unassigned	CytoplasmicMembrane
AB_3033_Bin_153	AB_3033_Bin_153_scaffold_18111_2	MER0138727	ZP_01851956	acetylornithine deacetylase ArgE (Gimesia maris)	M20.974	M20A	peptidase	metallo	Cytoplasmic
AB_3033_Bin_153	AB_3033_Bin_153_scaffold_18111_3	MER0172390	ZP_02732132	acetylornithine deacetylase ArgE (Gemmata obscuriglobus)	M20.974	M20A	peptidase	metallo	Cytoplasmic
AB_3033_Bin_153	AB_3033_Bin_153_scaffold_18279_3	MER0258487	GENSCAN00000037143	family M41 non-peptidase homologues (Loxodonta africana)	M41.UNW	M41	peptidase	unassigned	CytoplasmicMembrane
AB_3033_Bin_153	AB_3033_Bin_153_scaffold_18637_5	MER0156646	YP_005440164	family S16 unassigned peptidases (Caldilinea aerophila)	S16.UPW	S16	peptidase	unassigned	Cytoplasmic
AB_3033_Bin_153	AB_3033_Bin_153_scaffold_1868_2	MER0382771	ZP_10567849	subfamily M14A unassigned peptidases (Variovorax sp. CF313)	M14.UPA	M14A	peptidase	unassigned	Unknown
AB_3033_Bin_153	AB_3033_Bin_153_scaffold_1868_5	MER0051456	EAM70900	subfamily S1C unassigned peptidases (Desulfuromonas acetoxidans)	S01.UPC	S01C	peptidase	unassigned	Unknown
AB_3033_Bin_153	AB_3033_Bin_153_scaffold_18704_4	MER1034488	-	-	-	-	-	-	Unknown
AB_3033_Bin_153	AB_3033_Bin_153_scaffold_189808_2	MER0882139	-	-	-	-	-	-	Unknown
AB_3033_Bin_153	AB_3033_Bin_153_scaffold_19207_5	MER0239695	YP_004273100	family S9 unassigned peptidases (Pedobacter saltans)	S09.UPW	S09X	peptidase	unassigned	Unknown
AB_3033_Bin_153	AB_3033_Bin_153_scaffold_194679_3	MER1314640	-	-	-	-	-	-	Periplasmic
AB_3033_Bin_153	AB_3033_Bin_153_scaffold_19839_1	MER0198205	ADC72582	GSU1437 putative peptidase (Thioalkalivibrio sp. K90mix)	M48.019	M48C	peptidase	metallo	Unknown
AB_3033_Bin_153	AB_3033_Bin_153_scaffold_20254_9	MER0122003	YP_001180818	repressor LexA (Caldicellulosiruptor saccharolyticus)	S24.001	S24	peptidase	serine	Cytoplasmic
AB_3033_Bin_153	AB_3033_Bin_153_scaffold_20325_1	MER0104202	ACI18386	family M103 unassigned peptidases (Dictyoglomus thermophilum)	M103.UPW	M103	peptidase	unassigned	Cytoplasmic
AB_3033_Bin_153	AB_3033_Bin_153_scaffold_2068_1	MER0185720	ZP_10541147	subfamily M28F unassigned peptidases (Sphingobium sp. AP49)	M28.UPF	M28F	peptidase	unassigned	CytoplasmicMembrane
AB_3033_Bin_153	AB_3033_Bin_153_scaffold_20771_1	MER0409962	ZP_09102765	miropin ( Tannerella forsythia ) (Desulfotomaculum gibsoniae)	I04.073	I04	inhibitor	unassigned	Cytoplasmic
AB_3033_Bin_153	AB_3033_Bin_153_scaffold_20821_6	MER0232031	YP_003639048	family A31 unassigned peptidases (Thermincola potens)	A31.UPW	A31	peptidase	unassigned	Cytoplasmic
AB_3033_Bin_153	AB_3033_Bin_153_scaffold_20827_3	MER0182405	ACS33496	subfamily M28A non-peptidase homologues (Thermococcus gammatolerans)	M28.UNA	M28A	peptidase	unassigned	Cytoplasmic
AB_3033_Bin_153	AB_3033_Bin_153_scaffold_20919_1	MER0243535	YP_004408342	Pro-Hyp dipeptidase (Verrucosispora maris)	M38.002	M38	peptidase	metallo	Cytoplasmic
AB_3033_Bin_153	AB_3033_Bin_153_scaffold_21888_4	MER0182772	YP_005443007	subfamily S49C unassigned peptidases (Caldilinea aerophila)	S49.UPC	S49C	peptidase	unassigned	Cytoplasmic
AB_3033_Bin_153	AB_3033_Bin_153_scaffold_21888_5	MER0042752	YP_155596-1	family M38 unassigned peptidases (Idiomarina loihiensis)	M38.UPW	M38	peptidase	unassigned	Cytoplasmic
AB_3033_Bin_153	AB_3033_Bin_153_scaffold_22047_3	MER0882490	-	-	-	-	-	-	Unknown
AB_3033_Bin_153	AB_3033_Bin_153_scaffold_22047_4	MER0150310	ACK82123	family S9 unassigned peptidases (Methylobacterium chloromethanicum)	S09.UPW	S09X	peptidase	unassigned	Unknown
AB_3033_Bin_153	AB_3033_Bin_153_scaffold_23159_1	MER0004792	NDAD_ALCXX	family M38 unassigned peptidases (Achromobacter xylosoxidans)	M38.UPW	M38	peptidase	unassigned	Cytoplasmic
AB_3033_Bin_153	AB_3033_Bin_153_scaffold_23287_4	MER0996870	-	-	-	-	-	-	Unknown
AB_3033_Bin_153	AB_3033_Bin_153_scaffold_23310_4	MER0809440	-	-	-	-	-	-	Cytoplasmic
AB_3033_Bin_153	AB_3033_Bin_153_scaffold_23382_5	MER0273390	YP_004797768	family C44 non-peptidase homologues (Caldicellulosiruptor lactoaceticus)	C44.UNW	C44	peptidase	unassigned	Cytoplasmic
AB_3033_Bin_153	AB_3033_Bin_153_scaffold_2346_21	MER0231653	YP_004122941	family M50 non-peptidase homologues (Desulfovibrio aespoeensis)	M50.UNW	M50	peptidase	unassigned	Cytoplasmic
AB_3033_Bin_153	AB_3033_Bin_153_scaffold_2346_28	MER0227271	YP_004004065	subfamily M50B non-peptidase homologues (Methanothermus fervidus)	M50.UNB	M50B	peptidase	unassigned	Cytoplasmic
AB_3033_Bin_153	AB_3033_Bin_153_scaffold_2346_9	MER0879748	-	-	-	-	-	-	Cytoplasmic
AB_3033_Bin_153	AB_3033_Bin_153_scaffold_23555_2	MER0882519	-	-	-	-	-	-	Unknown
AB_3033_Bin_153	AB_3033_Bin_153_scaffold_24093_1	MER0054873	AAZ97787	AlgW peptidase (Thiobacillus denitrificans)	S01.477	S01C	peptidase	serine	Periplasmic
AB_3033_Bin_153	AB_3033_Bin_153_scaffold_2416_13	MER0691776	A0A0B5BED8	subfamily A24A unassigned peptidases (Geobacter pickeringii)	A24.UPA	A24A	peptidase	unassigned	CytoplasmicMembrane
AB_3033_Bin_153	AB_3033_Bin_153_scaffold_24704_3	MER0119749	ACA59461	signal peptidase II (Desulforudis audaxviator)	A08.001	A08	peptidase	aspartic	CytoplasmicMembrane
AB_3033_Bin_153	AB_3033_Bin_153_scaffold_24842_6	MER0501932	YP_008089025	oxamate amidohydrolase proenzyme ( Klebsiella pneumonia ) (Chthonomonas calidirosea)	T03.025	T03	peptidase	threonine	Unknown
AB_3033_Bin_153	AB_3033_Bin_153_scaffold_24910_5	MER0059539	ABD01328	esterase EstB (Synechococcus sp. JA-2-3B'a(2-13))	S12.950	S12	peptidase	serine	CytoplasmicMembrane
AB_3033_Bin_153	AB_3033_Bin_153_scaffold_24947_6	MER0193158	ACX52102	family M38 non-peptidase homologues (Ammonifex degensii)	M38.UNW	M38	peptidase	unassigned	Unknown
AB_3033_Bin_153	AB_3033_Bin_153_scaffold_25039_6	MER0938361	-	-	-	-	-	-	CytoplasmicMembrane
AB_3033_Bin_153	AB_3033_Bin_153_scaffold_25161_7	MER0400088	ZP_09963668	Dop isopeptidase (Rothia aeria)	U72.001	U72	peptidase	unknown	Cytoplasmic
AB_3033_Bin_153	AB_3033_Bin_153_scaffold_25516_1	MER1281227	-	-	-	-	-	-	Extracellular
AB_3033_Bin_153	AB_3033_Bin_153_scaffold_25519_5	MER0128873	GEBA2500491546	RhoII peptidase ( Haloferax volcanii ) and similar (Desulfotomaculum acetoxidans)	S54.027	S54	peptidase	serine	CytoplasmicMembrane
AB_3033_Bin_153	AB_3033_Bin_153_scaffold_25623_4	MER0439828	ZP_01311894	family C26 unassigned peptidases (Desulfuromonas acetoxidans)	C26.UPW	C26	peptidase	unassigned	Cytoplasmic
AB_3033_Bin_153	AB_3033_Bin_153_scaffold_25623_5	MER0119549	ACA59815	family M38 non-peptidase homologues (Desulforudis audaxviator)	M38.UNW	M38	peptidase	unassigned	Cytoplasmic
AB_3033_Bin_153	AB_3033_Bin_153_scaffold_25879_1	MER0458385	YP_004625758	PF0204 protein ( Pyrococcus furiosus ) (Thermodesulfatator indicus)	C44.A09	C44	peptidase	cysteine	Unknown
AB_3033_Bin_153	AB_3033_Bin_153_scaffold_25879_2	MER0231459	YP_684894	PF0204 protein ( Pyrococcus furiosus ) (Methanocella arvoryzae)	C44.A09	C44	peptidase	cysteine	Unknown
AB_3033_Bin_153	AB_3033_Bin_153_scaffold_25886_2	MER1302686	-	-	-	-	-	-	Cytoplasmic
AB_3033_Bin_153	AB_3033_Bin_153_scaffold_25931_1	MER0923073	-	-	-	-	-	-	Unknown
AB_3033_Bin_153	AB_3033_Bin_153_scaffold_26081_7	MER0229257	YP_004989939	subfamily M43B non-peptidase homologues (Owenweeksia hongkongensis)	M43.UNB	M43B	peptidase	unassigned	Cytoplasmic
AB_3033_Bin_153	AB_3033_Bin_153_scaffold_26429_5	MER0036969	Q97XI1	family U32 unassigned peptidases (Sulfolobus solfataricus)	U32.UPW	U32	peptidase	unassigned	Unknown
AB_3033_Bin_153	AB_3033_Bin_153_scaffold_2670_5	MER0990822	-	-	-	-	-	-	Extracellular
AB_3033_Bin_153	AB_3033_Bin_153_scaffold_2670_6	MER1291601	-	-	-	-	-	-	Extracellular
AB_3033_Bin_153	AB_3033_Bin_153_scaffold_26840_4	MER0236128	YP_004201344	subfamily M50B non-peptidase homologues (Thermus scotoductus)	M50.UNB	M50B	peptidase	unassigned	Unknown
AB_3033_Bin_153	AB_3033_Bin_153_scaffold_27115_2	MER0960535	-	-	-	-	-	-	Periplasmic
AB_3033_Bin_153	AB_3033_Bin_153_scaffold_27115_6	MER0331162	ZP_09569816	subfamily M67C unassigned peptidases (Singulisphaera acidiphila)	M67.UPC	M67C	peptidase	unassigned	Unknown
AB_3033_Bin_153	AB_3033_Bin_153_scaffold_27115_7	MER0906724	-	-	-	-	-	-	Cytoplasmic
AB_3033_Bin_153	AB_3033_Bin_153_scaffold_27235_4	MER1001156	-	-	-	-	-	-	Unknown
AB_3033_Bin_153	AB_3033_Bin_153_scaffold_27274_1	MER0060136	GEBA2500196870	MjS2P-type peptidase (Thermobispora bispora)	M50.006	M50B	peptidase	metallo	CytoplasmicMembrane
AB_3033_Bin_153	AB_3033_Bin_153_scaffold_27613_3	MER0893977	-	-	-	-	-	-	CytoplasmicMembrane
AB_3033_Bin_153	AB_3033_Bin_153_scaffold_27657_3	MER0105595	EAX47239	FtsH peptidase ( Thermotoga -type) (Thermosinus carboxydivorans)	M41.021	M41	peptidase	metallo	CytoplasmicMembrane
AB_3033_Bin_153	AB_3033_Bin_153_scaffold_27913_1	MER1153440	-	-	-	-	-	-	Unknown
AB_3033_Bin_153	AB_3033_Bin_153_scaffold_2796_4	MER0474067	XP_004532375	PepB aminopeptidase (Ceratitis capitata)	M17.004	M17	peptidase	metallo	Cytoplasmic
AB_3033_Bin_153	AB_3033_Bin_153_scaffold_28224_4	MER0934336	-	-	-	-	-	-	Cytoplasmic
AB_3033_Bin_153	AB_3033_Bin_153_scaffold_28438_2	MER0223913	YP_003867278	family S9 unassigned peptidases (Bacillus subtilis)	S09.UPW	S09X	peptidase	unassigned	Cytoplasmic
AB_3033_Bin_153	AB_3033_Bin_153_scaffold_29288_2	MER0261196	YP_003630104	family M98 unassigned peptidases (Planctopirus limnophila)	M98.UPW	M98	peptidase	unassigned	Unknown
AB_3033_Bin_153	AB_3033_Bin_153_scaffold_29288_3	MER0882490	-	-	-	-	-	-	Cytoplasmic
AB_3033_Bin_153	AB_3033_Bin_153_scaffold_29743_5	MER0408344	ZP_07714699	Htra2 peptidase ( Mycobacterium -type) (Corynebacterium pseudogenitalium)	S01.494	S01C	peptidase	serine	Unknown
AB_3033_Bin_153	AB_3033_Bin_153_scaffold_30244_4	MER0088049	ACB84545	amidophosphoribosyltransferase precursor (Natranaerobius thermophilus)	C44.001	C44	peptidase	cysteine	Unknown
AB_3033_Bin_153	AB_3033_Bin_153_scaffold_30500_1	MER0306147	ZP_09584857	family M55 unassigned peptidases (Eubacterium infirmum)	M55.UPW	M55	peptidase	unassigned	Unknown
AB_3033_Bin_153	AB_3033_Bin_153_scaffold_30500_5	MER0725765	-	-	-	-	-	-	Cytoplasmic
AB_3033_Bin_153	AB_3033_Bin_153_scaffold_31204_1	MER0725270	-	-	-	-	-	-	Unknown
AB_3033_Bin_153	AB_3033_Bin_153_scaffold_32084_4	MER0198445	ADD02971	family S9 unassigned peptidases (Thermoanaerobacter italicus)	S09.UPW	S09X	peptidase	unassigned	Cytoplasmic
AB_3033_Bin_153	AB_3033_Bin_153_scaffold_32859_1	MER1027042	-	-	-	-	-	-	Cytoplasmic
AB_3033_Bin_153	AB_3033_Bin_153_scaffold_33044_4	MER0127214	G7WPU2	subfamily S9A unassigned peptidases (Methanosaeta harundinacea)	S09.UPA	S09A	peptidase	unassigned	Cytoplasmic
AB_3033_Bin_153	AB_3033_Bin_153_scaffold_33401_7	MER0374552	ZP_10170513	subfamily M20D non-peptidase homologues (Desulfobacter postgatei)	M20.UND	M20D	peptidase	unassigned	Unknown
AB_3033_Bin_153	AB_3033_Bin_153_scaffold_33774_3	MER0107670	ZP_01730244	Plsp1 peptidase ( Arabidopsis thaliana ) (Cyanothece sp. CCY0110)	S26.A02	S26A	peptidase	serine	CytoplasmicMembrane
AB_3033_Bin_153	AB_3033_Bin_153_scaffold_3477_3	MER0792927	-	-	-	-	-	-	CytoplasmicMembrane
AB_3033_Bin_153	AB_3033_Bin_153_scaffold_3477_4	MER0807360	-	-	-	-	-	-	Cytoplasmic
AB_3033_Bin_153	AB_3033_Bin_153_scaffold_3477_5	MER0792927	-	-	-	-	-	-	Cytoplasmic
AB_3033_Bin_153	AB_3033_Bin_153_scaffold_34855_8	MER0886141	-	-	-	-	-	-	Cytoplasmic
AB_3033_Bin_153	AB_3033_Bin_153_scaffold_3537_13	MER0037361	YP_008639164	subfamily M23B non-peptidase homologues (Xanthomonas fuscans)	M23.UNB	M23B	peptidase	unassigned	Unknown
AB_3033_Bin_153	AB_3033_Bin_153_scaffold_3650_7	MER0197458	ZP_11071680	subfamily M28F unassigned peptidases (Cecembia lonarensis)	M28.UPF	M28F	peptidase	unassigned	CytoplasmicMembrane
AB_3033_Bin_153	AB_3033_Bin_153_scaffold_37313_2	MER0173731	ACO46706	family S33 unassigned peptidases (Deinococcus deserti)	S33.UPW	S33	peptidase	unassigned	Cytoplasmic
AB_3033_Bin_153	AB_3033_Bin_153_scaffold_37313_4	MER0203742	ADE85629	family S9 unassigned peptidases (Rhodobacter capsulatus)	S09.UPW	S09X	peptidase	unassigned	Unknown
AB_3033_Bin_153	AB_3033_Bin_153_scaffold_37313_4	MER0203742	ADE85629	family S9 unassigned peptidases (Rhodobacter capsulatus)	S09.UPW	S09X	peptidase	unassigned	Unknown
AB_3033_Bin_153	AB_3033_Bin_153_scaffold_38344_2	MER1213731	-	-	-	-	-	-	Cytoplasmic
AB_3033_Bin_153	AB_3033_Bin_153_scaffold_3843_2	MER0044154	AAM30194	family M50 non-peptidase homologues (Methanosarcina mazei)	M50.UNW	M50	peptidase	unassigned	CytoplasmicMembrane
AB_3033_Bin_153	AB_3033_Bin_153_scaffold_3899_15	MER0394243	ZP_07836524	subfamily M24A unassigned peptidases (Thermaerobacter subterraneus)	M24.UPA	M24A	peptidase	unassigned	Cytoplasmic
AB_3033_Bin_153	AB_3033_Bin_153_scaffold_39195_1	MER0881422	-	-	-	-	-	-	Cytoplasmic
AB_3033_Bin_153	AB_3033_Bin_153_scaffold_39441_2	MER0030559	Q7UX25	esterase EstB (Rhodopirellula baltica)	S12.950	S12	peptidase	serine	CytoplasmicMembrane
AB_3033_Bin_153	AB_3033_Bin_153_scaffold_39547_1	MER0123925	EDU02751	family T3 unassigned peptidases (Pedosphaera parvula)	T03.UPW	T03	peptidase	unassigned	Unknown
AB_3033_Bin_153	AB_3033_Bin_153_scaffold_3977_10	MER0227420	YP_004023147	family S9 unassigned peptidases (Caldicellulosiruptor kronotskyensis)	S09.UPW	S09X	peptidase	unassigned	Unknown
AB_3033_Bin_153	AB_3033_Bin_153_scaffold_4010_7	MER0145014	ACJ16091	family M79 unassigned peptidases (Thermococcus onnurineus)	M79.UPW	M79	peptidase	unassigned	CytoplasmicMembrane
AB_3033_Bin_153	AB_3033_Bin_153_scaffold_40104_1	MER0427744	ZP_09016337	HycI peptidase (Brenneria sp. EniD312)	A31.003	A31	peptidase	aspartic	Cytoplasmic
AB_3033_Bin_153	AB_3033_Bin_153_scaffold_40132_2	MER0250592	YP_004677319	yodQ g.p. ( Bacillus subtilis ) (Hyphomicrobium sp. MC1)	M20.A21	M20A	peptidase	metallo	Cytoplasmic
AB_3033_Bin_153	AB_3033_Bin_153_scaffold_40632_1	MER0454920	CBI77746	family C44 non-peptidase homologues (Bartonella rochalimae)	C44.UNW	C44	peptidase	unassigned	Cytoplasmic
AB_3033_Bin_153	AB_3033_Bin_153_scaffold_40885_1	MER0344679	XP_008103741	family C110 unassigned peptidases (Anolis carolinensis)	C110.UPW	C110	peptidase	unassigned	Unknown
AB_3033_Bin_153	AB_3033_Bin_153_scaffold_40885_3	MER0130654	ACY48247	family M38 non-peptidase homologues (Rhodothermus marinus)	M38.UNW	M38	peptidase	unassigned	Cytoplasmic
AB_3033_Bin_153	AB_3033_Bin_153_scaffold_40948_4	MER0040567	NP_953479-1	family S16 unassigned peptidases (Geobacter sulfurreducens)	S16.UPW	S16	peptidase	unassigned	Cytoplasmic
AB_3033_Bin_153	AB_3033_Bin_153_scaffold_41588_1	MER0316271	ZP_06265993	hypothetical protein Acid345_3562 (Pyramidobacter piscolens)	S55.UNW	S55	peptidase	unassigned	Unknown
AB_3033_Bin_153	AB_3033_Bin_153_scaffold_445_2	MER0239428	YP_004268431	family I39 unassigned peptidase inhibitors (Planctomyces brasiliensis)	I39.UPW	I39	inhibitor	unassigned	CytoplasmicMembrane
AB_3033_Bin_153	AB_3033_Bin_153_scaffold_45189_4	MER0851903	-	-	-	-	-	-	Cytoplasmic
AB_3033_Bin_153	AB_3033_Bin_153_scaffold_45531_2	MER0128785	GEBA2500360880	amidophosphoribosyltransferase precursor (Sphaerobacter thermophilus)	C44.001	C44	peptidase	cysteine	Cytoplasmic
AB_3033_Bin_153	AB_3033_Bin_153_scaffold_4555_2	MER0910427	-	-	-	-	-	-	CytoplasmicMembrane
AB_3033_Bin_153	AB_3033_Bin_153_scaffold_46184_3	MER0245742	YP_004437523	GSU1437 putative peptidase (Thermodesulfobium narugense)	M48.019	M48C	peptidase	metallo	Unknown
AB_3033_Bin_153	AB_3033_Bin_153_scaffold_46805_2	MER0189389	YP_002131482	subfamily M20D non-peptidase homologues (Phenylobacterium zucineum)	M20.UND	M20D	peptidase	unassigned	Cytoplasmic
AB_3033_Bin_153	AB_3033_Bin_153_scaffold_46889_2	MER0280751	EDY19010	family C56 unassigned peptidases (Chthoniobacter flavus)	C56.UPW	C56	peptidase	unassigned	Cytoplasmic
AB_3033_Bin_153	AB_3033_Bin_153_scaffold_46953_3	MER0426969	V5WV17	subfamily A24A unassigned peptidases (Paenibacillus polymyxa)	A24.UPA	A24A	peptidase	unassigned	CytoplasmicMembrane
AB_3033_Bin_153	AB_3033_Bin_153_scaffold_47200_4	MER0198445	ADD02971	family S9 unassigned peptidases (Thermoanaerobacter italicus)	S09.UPW	S09X	peptidase	unassigned	Cytoplasmic
AB_3033_Bin_153	AB_3033_Bin_153_scaffold_4825_14	MER0479283	ZP_02734466	family S9 unassigned peptidases (Gemmata obscuriglobus)	S09.UPW	S09X	peptidase	unassigned	Unknown
AB_3033_Bin_153	AB_3033_Bin_153_scaffold_48677_3	MER0093679	A4A325	family C25 unassigned peptidases (Blastopirellula marina)	C25.UPW	C25	peptidase	unassigned	Unknown
AB_3033_Bin_153	AB_3033_Bin_153_scaffold_48723_1	MER0136879	EDL60989	family M19 non-peptidase homologues (Planctomyces maris)	M19.UNW	M19	peptidase	unassigned	Cytoplasmic
AB_3033_Bin_153	AB_3033_Bin_153_scaffold_4905_16	MER0240171	YP_004266216	hyperthermophile prolidase (Syntrophobotulus glycolicus)	M24.008	M24B	peptidase	metallo	Cytoplasmic
AB_3033_Bin_153	AB_3033_Bin_153_scaffold_4905_16	MER0240171	YP_004266216	hyperthermophile prolidase (Syntrophobotulus glycolicus)	M24.008	M24B	peptidase	metallo	Cytoplasmic
AB_3033_Bin_153	AB_3033_Bin_153_scaffold_4905_4	MER0499343	YP_008820924	subfamily M23B unassigned peptidases (Bacillus thuringiensis)	M23.UPB	M23B	peptidase	unassigned	Cytoplasmic
AB_3033_Bin_153	AB_3033_Bin_153_scaffold_49735_1	MER0741407	-	-	-	-	-	-	Unknown
AB_3033_Bin_153	AB_3033_Bin_153_scaffold_50074_4	MER0247170	YP_004291285	subfamily M50B non-peptidase homologues (Methanobacterium sp. AL-21)	M50.UNB	M50B	peptidase	unassigned	Unknown
AB_3033_Bin_153	AB_3033_Bin_153_scaffold_5068_1	MER0938608	-	-	-	-	-	-	CytoplasmicMembrane
AB_3033_Bin_153	AB_3033_Bin_153_scaffold_5068_10	MER0223187	YP_002522944	family M81 unassigned peptidases (Thermomicrobium roseum)	M81.UPW	M81	peptidase	unassigned	Cytoplasmic
AB_3033_Bin_153	AB_3033_Bin_153_scaffold_5068_9	MER0786273	-	-	-	-	-	-	Cytoplasmic
AB_3033_Bin_153	AB_3033_Bin_153_scaffold_52640_4	MER0395882	ZP_09354071	hyperthermophile prolidase (Bacillus smithii)	M24.008	M24B	peptidase	metallo	Cytoplasmic
AB_3033_Bin_153	AB_3033_Bin_153_scaffold_53151_2	MER0444523	YP_003023574	imidazole glycerol phosphate synthase subunit HisH (Geobacter sp. M21)	C26.965	C26	peptidase	cysteine	Cytoplasmic
AB_3033_Bin_153	AB_3033_Bin_153_scaffold_5423_12	MER0382315	ZP_10229001	subfamily M14B unassigned peptidases (Microcystis sp. T1-4)	M14.UPB	M14B	peptidase	unassigned	Cytoplasmic
AB_3033_Bin_153	AB_3033_Bin_153_scaffold_56065_1	MER0220050	YP_003737176	subfamily M14A non-peptidase homologues (Halalkalicoccus jeotgali)	M14.UNA	M14A	peptidase	unassigned	Cytoplasmic
AB_3033_Bin_153	AB_3033_Bin_153_scaffold_5621_2	MER1255729	-	-	-	-	-	-	Unknown
AB_3033_Bin_153	AB_3033_Bin_153_scaffold_56305_1	MER0881928	-	-	-	-	-	-	Unknown
AB_3033_Bin_153	AB_3033_Bin_153_scaffold_57670_4	MER0180690	ZP_01694633	subfamily C1B unassigned peptidases (Microscilla marina)	C01.UPB	C01B	peptidase	unassigned	Cytoplasmic
AB_3033_Bin_153	AB_3033_Bin_153_scaffold_57670_5	MER0083157	EAP91646	family M24 non-peptidase homologues (Oceanicaulis sp. HTCC2633)	M24.UNW	M24X	peptidase	unassigned	Cytoplasmic
AB_3033_Bin_153	AB_3033_Bin_153_scaffold_58150_4	MER0035297	GEBA2500661371	D-aminopeptidase DppA (Desulfomicrobium baculatum)	M55.001	M55	peptidase	metallo	Cytoplasmic
AB_3033_Bin_153	AB_3033_Bin_153_scaffold_5821_1	MER0351255	EJP20269	K15-type DD-transpeptidase (Eubacterium sp. AS15)	S11.004	S11	peptidase	serine	CytoplasmicMembrane
AB_3033_Bin_153	AB_3033_Bin_153_scaffold_5821_4	MER0894357	-	-	-	-	-	-	CytoplasmicMembrane
AB_3033_Bin_153	AB_3033_Bin_153_scaffold_60849_2	MER0196514	ADB18882	family S9 unassigned peptidases (Pirellula staleyi)	S09.UPW	S09X	peptidase	unassigned	Cytoplasmic
AB_3033_Bin_153	AB_3033_Bin_153_scaffold_61607_3	MER0490575	F7RU50	subfamily S9A unassigned peptidases (Shewanella sp. HN-41)	S09.UPA	S09A	peptidase	unassigned	Unknown
AB_3033_Bin_153	AB_3033_Bin_153_scaffold_6218_2	MER0038211	YP_711119	subfamily M67C unassigned peptidases (Frankia alni)	M67.UPC	M67C	peptidase	unassigned	Cytoplasmic
AB_3033_Bin_153	AB_3033_Bin_153_scaffold_62268_4	MER0934898	-	-	-	-	-	-	CytoplasmicMembrane
AB_3033_Bin_153	AB_3033_Bin_153_scaffold_6305_16	MER1065743	-	-	-	-	-	-	CytoplasmicMembrane
AB_3033_Bin_153	AB_3033_Bin_153_scaffold_63550_3	MER0118675	ACA60516	PF0204 protein ( Pyrococcus furiosus ) (Desulforudis audaxviator)	C44.A09	C44	peptidase	cysteine	Unknown
AB_3033_Bin_153	AB_3033_Bin_153_scaffold_63904_2	MER0899368	-	-	-	-	-	-	Cytoplasmic
AB_3033_Bin_153	AB_3033_Bin_153_scaffold_6440_26	MER1196479	-	-	-	-	-	-	Unknown
AB_3033_Bin_153	AB_3033_Bin_153_scaffold_65373_2	MER0882490	-	-	-	-	-	-	Unknown
AB_3033_Bin_153	AB_3033_Bin_153_scaffold_65387_1	MER0869435	-	-	-	-	-	-	Unknown
AB_3033_Bin_153	AB_3033_Bin_153_scaffold_65387_3	MER0272797	WP_002701233	family M95 unassigned peptidases (Microscilla marina)	M95.UPW	M95	peptidase	unassigned	Cytoplasmic
AB_3033_Bin_153	AB_3033_Bin_153_scaffold_65525_3	MER0211896	YP_003710280	family S15 unassigned peptidases (Waddlia chondrophila)	S15.UPW	S15	peptidase	unassigned	Unknown
AB_3033_Bin_153	AB_3033_Bin_153_scaffold_67478_3	MER0904661	-	-	-	-	-	-	Unknown
AB_3033_Bin_153	AB_3033_Bin_153_scaffold_6789_13	MER0882490	-	-	-	-	-	-	CytoplasmicMembrane
AB_3033_Bin_153	AB_3033_Bin_153_scaffold_67895_4	MER0065772	NP_148051	CTP synthetase (Aeropyrum pernix)	C26.964	C26	peptidase	cysteine	Cytoplasmic
AB_3033_Bin_153	AB_3033_Bin_153_scaffold_68333_1	MER0719792	-	-	-	-	-	-	Cytoplasmic
AB_3033_Bin_153	AB_3033_Bin_153_scaffold_69562_2	MER0182374	ACS32896	family M14 non-peptidase homologues (Thermococcus gammatolerans)	M14.UNW	M14X	peptidase	unassigned	Cytoplasmic
AB_3033_Bin_153	AB_3033_Bin_153_scaffold_71331_2	MER0836197	-	-	-	-	-	-	Cytoplasmic
AB_3033_Bin_153	AB_3033_Bin_153_scaffold_7143_11	MER0879679	-	-	-	-	-	-	Cytoplasmic
AB_3033_Bin_153	AB_3033_Bin_153_scaffold_71548_2	MER0039754	EID49496	family S12 unassigned peptidases (Bacillus licheniformis)	S12.UPW	S12	peptidase	unassigned	CytoplasmicMembrane
AB_3033_Bin_153	AB_3033_Bin_153_scaffold_72692_1	MER0917967	-	-	-	-	-	-	CytoplasmicMembrane
AB_3033_Bin_153	AB_3033_Bin_153_scaffold_7503_2	MER0239123	EFN45421	family I87 unassigned peptidase inhibitors ()	I87.UPW	I87	inhibitor	unassigned	Cytoplasmic
AB_3033_Bin_153	AB_3033_Bin_153_scaffold_7933_1	MER0128786	GEBA2500360865	family P01 unassigned peptidases (Sphaerobacter thermophilus)	P01.UPW	P01	peptidase	unassigned	Unknown
AB_3033_Bin_153	AB_3033_Bin_153_scaffold_7933_2	MER1151742	-	-	-	-	-	-	Unknown
AB_3033_Bin_153	AB_3033_Bin_153_scaffold_79809_1	MER0187580	ACY49345	family S9 unassigned peptidases (Rhodothermus marinus)	S09.UPW	S09X	peptidase	unassigned	Unknown
AB_3033_Bin_153	AB_3033_Bin_153_scaffold_8018_10	MER0273528	YP_004645255	family S9 unassigned peptidases (Paenibacillus mucilaginosus)	S09.UPW	S09X	peptidase	unassigned	Unknown
AB_3033_Bin_153	AB_3033_Bin_153_scaffold_8018_11	MER0206830	ADJ28160	family S82 unassigned homologues (Nitrosococcus watsoni)	S82.UPW	S82	peptidase	unassigned	Unknown
AB_3033_Bin_153	AB_3033_Bin_153_scaffold_80983_1	MER0775233	-	-	-	-	-	-	Unknown
AB_3033_Bin_153	AB_3033_Bin_153_scaffold_8209_9	MER0450729	YP_003701381	imidazoleglycerol-phosphate synthase ( Pyrococcus furiosus ) (Syntrophothermus lipocalidus)	C26.A32	C26	peptidase	cysteine	Cytoplasmic
AB_3033_Bin_153	AB_3033_Bin_153_scaffold_82543_2	MER0511016	YP_008368552	family U32 unassigned peptidases (Rhizobium etli)	U32.UPW	U32	peptidase	unassigned	Cytoplasmic
AB_3033_Bin_153	AB_3033_Bin_153_scaffold_8446_8	MER0725200	-	-	-	-	-	-	Unknown
AB_3033_Bin_153	AB_3033_Bin_153_scaffold_84607_1	MER0882133	-	-	-	-	-	-	Unknown
AB_3033_Bin_153	AB_3033_Bin_153_scaffold_85852_2	MER0239511	YP_004270860	family S9 unassigned peptidases (Planctomyces brasiliensis)	S09.UPW	S09X	peptidase	unassigned	Periplasmic
AB_3033_Bin_153	AB_3033_Bin_153_scaffold_85852_3	MER0382325	EJF39294	gamma-D-glutamyl-(L)-meso-diaminopimelate peptidase I (Clostridium sp. MSTE9)	M14.008	M14C	peptidase	metallo	Cytoplasmic
AB_3033_Bin_153	AB_3033_Bin_153_scaffold_85888_1	MER0077668	CAL10438	subfamily S9C unassigned peptidases (Yersinia enterocolitica)	S09.UPC	S09C	peptidase	unassigned	Cytoplasmic
AB_3033_Bin_153	AB_3033_Bin_153_scaffold_85936_1	MER0073731	ZP_00106090	subfamily S9C unassigned peptidases (Nostoc punctiforme)	S09.UPC	S09C	peptidase	unassigned	Cytoplasmic
AB_3033_Bin_153	AB_3033_Bin_153_scaffold_8669_15	MER0198445	ADD02971	family S9 unassigned peptidases (Thermoanaerobacter italicus)	S09.UPW	S09X	peptidase	unassigned	Cytoplasmic
AB_3033_Bin_153	AB_3033_Bin_153_scaffold_86910_2	MER0072031	ABL00037	family M79 unassigned peptidases (Pelobacter propionicus)	M79.UPW	M79	peptidase	unassigned	CytoplasmicMembrane
AB_3033_Bin_153	AB_3033_Bin_153_scaffold_8886_2	MER1281745	-	-	-	-	-	-	Unknown
AB_3033_Bin_153	AB_3033_Bin_153_scaffold_8889_6	MER0269263	ENSAMEP00000001154	paraplegin (Ailuropoda melanoleuca)	M41.006	M41	peptidase	metallo	CytoplasmicMembrane
AB_3033_Bin_153	AB_3033_Bin_153_scaffold_8971_13	MER0251696	YP_004659422	family C26 unassigned peptidases (Thermotoga thermarum)	C26.UPW	C26	peptidase	unassigned	Cytoplasmic
AB_3033_Bin_153	AB_3033_Bin_153_scaffold_8971_17	MER0197457	PKQ29721	subfamily M28C unassigned peptidases ()	M28.UPC	M28C	peptidase	unassigned	Extracellular
AB_3033_Bin_153	AB_3033_Bin_153_scaffold_8971_3	MER0127524	GEBA2500159207	family S9 unassigned peptidases (Brachybacterium faecium)	S09.UPW	S09X	peptidase	unassigned	Cytoplasmic
AB_3033_Bin_153	AB_3033_Bin_153_scaffold_90765_1	MER0173953	BAH52019	family S9 unassigned peptidases (Rhodococcus opacus)	S09.UPW	S09X	peptidase	unassigned	Cytoplasmic
AB_3033_Bin_153	AB_3033_Bin_153_scaffold_90765_2	MER0035447	Q7UUA2	KIAA1363-like protein (Rhodopirellula baltica)	S09.992	S09X	peptidase	serine	Unknown
AB_3033_Bin_153	AB_3033_Bin_153_scaffold_91541_5	MER1025852	-	-	-	-	-	-	Unknown
AB_3033_Bin_153	AB_3033_Bin_153_scaffold_91634_2	MER1279837	-	-	-	-	-	-	Cytoplasmic
AB_3033_Bin_153	AB_3033_Bin_153_scaffold_92638_1	MER1200830	-	-	-	-	-	-	Cytoplasmic
AB_3033_Bin_153	AB_3033_Bin_153_scaffold_94694_3	MER0071391	ABK16614	subfamily S9C unassigned peptidases (Syntrophobacter fumaroxidans)	S09.UPC	S09C	peptidase	unassigned	Unknown
AB_3033_Bin_153	AB_3033_Bin_153_scaffold_94780_1	MER1272434	-	-	-	-	-	-	Periplasmic
AB_3033_Bin_153	AB_3033_Bin_153_scaffold_96718_1	MER0806502	-	-	-	-	-	-	Cytoplasmic
AB_3033_Bin_163	AB_3033_Bin_163_scaffold_101869_2	MER0894491	-	-	-	-	-	-	CytoplasmicMembrane
AB_3033_Bin_163	AB_3033_Bin_163_scaffold_102162_2	MER0240588	YP_004281323	GSU1437 putative peptidase (Desulfurobacterium thermolithotrophum)	M48.019	M48C	peptidase	metallo	Cytoplasmic
AB_3033_Bin_163	AB_3033_Bin_163_scaffold_102162_3	MER0998299	-	-	-	-	-	-	Unknown
AB_3033_Bin_163	AB_3033_Bin_163_scaffold_104122_3	MER0372414	ZP_08934096	family M20D unassigned peptidases (Peptoniphilus indolicus)	M20.UPD	M20D	peptidase	unassigned	Cytoplasmic
AB_3033_Bin_163	AB_3033_Bin_163_scaffold_106709_1	MER0406600	ZP_08708749	subfamily S1E unassigned peptidases (Peptoniphilus sp)	S01.UPE	S01E	peptidase	unassigned	Cytoplasmic
AB_3033_Bin_163	AB_3033_Bin_163_scaffold_106709_2	MER0227270	YP_004004056	family M38 non-peptidase homologues (Methanothermus fervidus)	M38.UNW	M38	peptidase	unassigned	Unknown
AB_3033_Bin_163	AB_3033_Bin_163_scaffold_108326_1	MER0025162	Q8KPU3	subfamily M14B unassigned peptidases (Synechococcus sp. PCC7942)	M14.UPB	M14B	peptidase	unassigned	Cytoplasmic
AB_3033_Bin_163	AB_3033_Bin_163_scaffold_108667_2	MER0093866	YP_001212278	family M38 non-peptidase homologues (Pelotomaculum thermopropionicum)	M38.UNW	M38	peptidase	unassigned	Cytoplasmic
AB_3033_Bin_163	AB_3033_Bin_163_scaffold_112325_3	MER0211659	YP_003703744	family C45 unassigned peptidases (Truepera radiovictrix)	C45.UPW	C45	peptidase	unassigned	Unknown
AB_3033_Bin_163	AB_3033_Bin_163_scaffold_112983_2	MER0059449	ABC98473	family M56 unassigned peptidases (Synechococcus sp. JA-3-3Ab)	M56.UPW	M56	peptidase	unassigned	CytoplasmicMembrane
AB_3033_Bin_163	AB_3033_Bin_163_scaffold_113014_4	MER0370198	ZP_01091733	subfamily M20A unassigned peptidases (Blastopirellula marina)	M20.UPA	M20A	peptidase	unassigned	Unknown
AB_3033_Bin_163	AB_3033_Bin_163_scaffold_14036_6	MER0223275	ZP_01856287	family M81 unassigned peptidases (Planctomyces maris)	M81.UPW	M81	peptidase	unassigned	Cytoplasmic
AB_3033_Bin_163	AB_3033_Bin_163_scaffold_14914_4	MER0441281	ZP_08114855	At1g63660 ( Arabidopsis thaliana ) (Desulfotomaculum nigrificans)	C26.A07	C26	peptidase	cysteine	Cytoplasmic
AB_3033_Bin_163	AB_3033_Bin_163_scaffold_152526_1	MER1101138	-	-	-	-	-	-	Periplasmic
AB_3033_Bin_163	AB_3033_Bin_163_scaffold_152526_2	MER0206721	WP_002650060	family S82 unassigned homologues (Blastopirellula marina)	S82.UPW	S82	peptidase	unassigned	Cytoplasmic
AB_3033_Bin_163	AB_3033_Bin_163_scaffold_17908_4	MER0136879	EDL60989	family M19 non-peptidase homologues (Planctomyces maris)	M19.UNW	M19	peptidase	unassigned	Cytoplasmic
AB_3033_Bin_163	AB_3033_Bin_163_scaffold_17908_6	MER0136879	EDL60989	family M19 non-peptidase homologues (Planctomyces maris)	M19.UNW	M19	peptidase	unassigned	Cytoplasmic
AB_3033_Bin_163	AB_3033_Bin_163_scaffold_19561_2	MER0265043	ENSTRUP00000028305	family M41 non-peptidase homologues (Takifugu rubripes)	M41.UNW	M41	peptidase	unassigned	CytoplasmicMembrane
AB_3033_Bin_163	AB_3033_Bin_163_scaffold_22130_5	MER0245742	YP_004437523	GSU1437 putative peptidase (Thermodesulfobium narugense)	M48.019	M48C	peptidase	metallo	Cytoplasmic
AB_3033_Bin_163	AB_3033_Bin_163_scaffold_22607_3	MER0834047	-	-	-	-	-	-	Cytoplasmic
AB_3033_Bin_163	AB_3033_Bin_163_scaffold_22729_4	MER0501945	YP_008089209	family U32 unassigned peptidases (Chthonomonas calidirosea)	U32.UPW	U32	peptidase	unassigned	Cytoplasmic
AB_3033_Bin_163	AB_3033_Bin_163_scaffold_228118_1	MER0441281	ZP_08114855	At1g63660 ( Arabidopsis thaliana ) (Desulfotomaculum nigrificans)	C26.A07	C26	peptidase	cysteine	Cytoplasmic
AB_3033_Bin_163	AB_3033_Bin_163_scaffold_25960_2	MER0182228	BAH75173	family U32 unassigned peptidases (Desulfovibrio magneticus)	U32.UPW	U32	peptidase	unassigned	Cytoplasmic
AB_3033_Bin_163	AB_3033_Bin_163_scaffold_25960_5	MER1029028	-	-	-	-	-	-	Periplasmic
AB_3033_Bin_163	AB_3033_Bin_163_scaffold_28757_3	MER0499343	YP_008820924	subfamily M23B unassigned peptidases (Bacillus thuringiensis)	M23.UPB	M23B	peptidase	unassigned	Cytoplasmic
AB_3033_Bin_163	AB_3033_Bin_163_scaffold_29088_3	MER0834477	-	-	-	-	-	-	Cytoplasmic
AB_3033_Bin_163	AB_3033_Bin_163_scaffold_29652_3	MER0115448	BAG05143	metallopeptidase PGM48 ( Arabidopsis thaliana ) (Microcystis aeruginosa)	M48.021	M48B	peptidase	metallo	Cytoplasmic
AB_3033_Bin_163	AB_3033_Bin_163_scaffold_30083_2	MER0174466	BAH38202	family M38 non-peptidase homologues (Gemmatimonas aurantiaca)	M38.UNW	M38	peptidase	unassigned	Cytoplasmic
AB_3033_Bin_163	AB_3033_Bin_163_scaffold_30083_3	MER0109508	EDL58832	TET aminopeptidase (Planctomyces maris)	M42.005	M42	peptidase	metallo	Cytoplasmic
AB_3033_Bin_163	AB_3033_Bin_163_scaffold_31860_2	MER0277862	TMP011726-PA	CG3097 protein ( Drosophila melanogaster ) (Glossina morsitans)	M14.A19	M14A	peptidase	metallo	Cytoplasmic
AB_3033_Bin_163	AB_3033_Bin_163_scaffold_31924_2	MER0738726	-	-	-	-	-	-	Unknown
AB_3033_Bin_163	AB_3033_Bin_163_scaffold_32503_4	MER1067510	-	-	-	-	-	-	CytoplasmicMembrane
AB_3033_Bin_163	AB_3033_Bin_163_scaffold_33897_4	MER0469883	ZP_08580389	subfamily M15C non-peptidase homologues (Prevotella multisaccharivorax)	M15.UNC	M15C	peptidase	unassigned	CytoplasmicMembrane
AB_3033_Bin_163	AB_3033_Bin_163_scaffold_37255_4	MER0246527	YP_003640788	signal peptidase ( Mycobacterium tuberculosis -type) (Thermincola potens)	S26.024	S26A	peptidase	serine	CytoplasmicMembrane
AB_3033_Bin_163	AB_3033_Bin_163_scaffold_39508_1	MER0113291	ABJ83289	family I39 unassigned peptidase inhibitors (Solibacter usitatus)	I39.UPW	I39	inhibitor	unassigned	OuterMembrane
AB_3033_Bin_163	AB_3033_Bin_163_scaffold_41080_2	MER0130305	GEBA2500608577	family S9 unassigned peptidases (Planctopirus limnophila)	S09.UPW	S09X	peptidase	unassigned	Cytoplasmic
AB_3033_Bin_163	AB_3033_Bin_163_scaffold_41180_2	MER0088479	EAX48867	subfamily M24B non-peptidase homologues (Thermosinus carboxydivorans)	M24.UNB	M24B	peptidase	unassigned	Cytoplasmic
AB_3033_Bin_163	AB_3033_Bin_163_scaffold_41907_3	MER0879748	-	-	-	-	-	-	Cytoplasmic
AB_3033_Bin_163	AB_3033_Bin_163_scaffold_42027_1	MER0396738	ZP_08249741	subfamily M24B unassigned peptidases (Dialister micraerophilus)	M24.UPB	M24B	peptidase	unassigned	Cytoplasmic
AB_3033_Bin_163	AB_3033_Bin_163_scaffold_42446_2	MER0229494	ZP_00999898	subfamily M43B non-peptidase homologues (Oceanicola batsensis)	M43.UNB	M43B	peptidase	unassigned	Unknown
AB_3033_Bin_163	AB_3033_Bin_163_scaffold_42798_2	MER0324385	XP_003785733	subfamily M43B unassigned peptidases (Otolemur garnettii)	M43.UPB	M43B	peptidase	unassigned	Cytoplasmic
AB_3033_Bin_163	AB_3033_Bin_163_scaffold_43442_1	MER0996870	-	-	-	-	-	-	CytoplasmicMembrane
AB_3033_Bin_163	AB_3033_Bin_163_scaffold_43442_2	MER0232249	BAL55541	family A31 unassigned peptidases ()	A31.UPW	A31	peptidase	unassigned	Cytoplasmic
AB_3033_Bin_163	AB_3033_Bin_163_scaffold_43930_3	MER0066915	NP_577927	family C26 unassigned peptidases (Pyrococcus furiosus)	C26.UPW	C26	peptidase	unassigned	Cytoplasmic
AB_3033_Bin_163	AB_3033_Bin_163_scaffold_45601_5	MER0252413	YP_004625903	family C26 unassigned peptidases (Thermodesulfatator indicus)	C26.UPW	C26	peptidase	unassigned	Cytoplasmic
AB_3033_Bin_163	AB_3033_Bin_163_scaffold_46137_2	MER0898472	-	-	-	-	-	-	CytoplasmicMembrane
AB_3033_Bin_163	AB_3033_Bin_163_scaffold_46357_5	MER0084277	ACL68899	subfamily M24A unassigned peptidases (Halothermothrix orenii)	M24.UPA	M24A	peptidase	unassigned	Cytoplasmic
AB_3033_Bin_163	AB_3033_Bin_163_scaffold_46428_1	MER1248874	-	-	-	-	-	-	Unknown
AB_3033_Bin_163	AB_3033_Bin_163_scaffold_46961_2	MER0082932	ACB86303	family M38 non-peptidase homologues (Natranaerobius thermophilus)	M38.UNW	M38	peptidase	unassigned	Cytoplasmic
AB_3033_Bin_163	AB_3033_Bin_163_scaffold_47350_1	MER0279891	YP_753557	FlhB protein ( Escherichia coli ) (Syntrophomonas wolfei)	N06.A01	N06	peptidase	asparagine	CytoplasmicMembrane
AB_3033_Bin_163	AB_3033_Bin_163_scaffold_47684_3	MER0479283	ZP_02734466	family S9 unassigned peptidases (Gemmata obscuriglobus)	S09.UPW	S09X	peptidase	unassigned	Cytoplasmic
AB_3033_Bin_163	AB_3033_Bin_163_scaffold_48014_3	MER0866374	-	-	-	-	-	-	Cytoplasmic
AB_3033_Bin_163	AB_3033_Bin_163_scaffold_49942_1	MER0719792	-	-	-	-	-	-	Cytoplasmic
AB_3033_Bin_163	AB_3033_Bin_163_scaffold_50509_4	MER0088482	YP_001379233	subfamily S1C unassigned peptidases (Anaeromyxobacter sp. Fw109-5)	S01.UPC	S01C	peptidase	unassigned	Unknown
AB_3033_Bin_163	AB_3033_Bin_163_scaffold_50629_2	MER0095544	YP_001301643	family M38 unassigned peptidases (Parabacteroides distasonis)	M38.UPW	M38	peptidase	unassigned	Cytoplasmic
AB_3033_Bin_163	AB_3033_Bin_163_scaffold_52016_2	MER0882490	-	-	-	-	-	-	Unknown
AB_3033_Bin_163	AB_3033_Bin_163_scaffold_53485_1	MER0223275	ZP_01856287	family M81 unassigned peptidases (Planctomyces maris)	M81.UPW	M81	peptidase	unassigned	Cytoplasmic
AB_3033_Bin_163	AB_3033_Bin_163_scaffold_53808_1	MER0588617	XP_006481975	metacaspase-9 ( Arabidopsis -type) (Citrus sinensis)	C14.034	C14B	peptidase	cysteine	Extracellular
AB_3033_Bin_163	AB_3033_Bin_163_scaffold_54210_1	MER0119911	YP_001681621	amidophosphoribosyltransferase precursor (Heliobacterium modesticaldum)	C44.001	C44	peptidase	cysteine	Cytoplasmic
AB_3033_Bin_163	AB_3033_Bin_163_scaffold_54385_2	MER1250326	-	-	-	-	-	-	Extracellular
AB_3033_Bin_163	AB_3033_Bin_163_scaffold_55117_4	MER0219993	YP_003738835	family M20 unassigned peptidases (Halalkalicoccus jeotgali)	M20.UPW	M20X	peptidase	unassigned	Unknown
AB_3033_Bin_163	AB_3033_Bin_163_scaffold_57909_4	MER0153416	ACL70380	PF0204 protein ( Pyrococcus furiosus ) (Halothermothrix orenii)	C44.A09	C44	peptidase	cysteine	Cytoplasmic
AB_3033_Bin_163	AB_3033_Bin_163_scaffold_58685_2	MER0062886	ZP_01151374	signal peptidase II (Halorhodospira halophila)	A08.001	A08	peptidase	aspartic	CytoplasmicMembrane
AB_3033_Bin_163	AB_3033_Bin_163_scaffold_58699_2	MER0627395	SFP99645	subfamily M28C unassigned peptidases (Nitrosomonas cryotolerans)	M28.UPC	M28C	peptidase	unassigned	Cytoplasmic
AB_3033_Bin_163	AB_3033_Bin_163_scaffold_60585_2	MER1153440	-	-	-	-	-	-	Cytoplasmic
AB_3033_Bin_163	AB_3033_Bin_163_scaffold_61047_1	MER0101585	ABW28574	family M79 unassigned peptidases (Acaryochloris marina)	M79.UPW	M79	peptidase	unassigned	CytoplasmicMembrane
AB_3033_Bin_163	AB_3033_Bin_163_scaffold_61882_2	MER0130305	GEBA2500608577	family S9 unassigned peptidases (Planctopirus limnophila)	S09.UPW	S09X	peptidase	unassigned	Cytoplasmic
AB_3033_Bin_163	AB_3033_Bin_163_scaffold_62003_4	MER0109563	YP_001658766	family M42 unassigned peptidases (Microcystis aeruginosa)	M42.UPW	M42	peptidase	unassigned	Cytoplasmic
AB_3033_Bin_163	AB_3033_Bin_163_scaffold_64465_1	MER0251379	YP_004660802	subfamily S1C unassigned peptidases (Thermotoga thermarum)	S01.UPC	S01C	peptidase	unassigned	Periplasmic
AB_3033_Bin_163	AB_3033_Bin_163_scaffold_64465_2	MER0192498	YP_003072173	dpf-6 g.p. ( Caenorhabditis elegans ) (Teredinibacter turnerae)	S09.A77	S09C	peptidase	serine	Unknown
AB_3033_Bin_163	AB_3033_Bin_163_scaffold_64580_1	MER0056277	GEBA2500199927	family M38 non-peptidase homologues (Thermobispora bispora)	M38.UNW	M38	peptidase	unassigned	Cytoplasmic
AB_3033_Bin_163	AB_3033_Bin_163_scaffold_64903_2	MER0932942	-	-	-	-	-	-	Cytoplasmic
AB_3033_Bin_163	AB_3033_Bin_163_scaffold_66237_1	MER0811796	-	-	-	-	-	-	Unknown
AB_3033_Bin_163	AB_3033_Bin_163_scaffold_66758_2	MER0225131	XP_003130378	subfamily M43B unassigned peptidases (Sus scrofa)	M43.UPB	M43B	peptidase	unassigned	Unknown
AB_3033_Bin_163	AB_3033_Bin_163_scaffold_67227_2	MER0896763	-	-	-	-	-	-	CytoplasmicMembrane
AB_3033_Bin_163	AB_3033_Bin_163_scaffold_67627_1	MER0130060	ACZ40414	family T3 unassigned peptidases (Sphaerobacter thermophilus)	T03.UPW	T03	peptidase	unassigned	Unknown
AB_3033_Bin_163	AB_3033_Bin_163_scaffold_70044_2	MER0105263	EAX48732	glutamyl aminopeptidase (bacterium) (Thermosinus carboxydivorans)	M42.001	M42	peptidase	metallo	Cytoplasmic
AB_3033_Bin_163	AB_3033_Bin_163_scaffold_70163_2	MER1055061	-	-	-	-	-	-	Cytoplasmic
AB_3033_Bin_163	AB_3033_Bin_163_scaffold_71831_3	MER0491691	ADZ52807	family S9 unassigned peptidases ()	S09.UPW	S09X	peptidase	unassigned	Cytoplasmic
AB_3033_Bin_163	AB_3033_Bin_163_scaffold_71831_4	MER0153974	ACL66301	family S9 non-peptidase homologues (Anaeromyxobacter dehalogenans)	S09.UNW	S09X	peptidase	unassigned	Unknown
AB_3033_Bin_163	AB_3033_Bin_163_scaffold_74346_3	MER0063414	YP_001322032	family C44 non-peptidase homologues (Alkaliphilus metalliredigens)	C44.UNW	C44	peptidase	unassigned	Cytoplasmic
AB_3033_Bin_163	AB_3033_Bin_163_scaffold_74413_2	MER0316271	ZP_06265993	hypothetical protein Acid345_3562 (Pyramidobacter piscolens)	S55.UNW	S55	peptidase	unassigned	Unknown
AB_3033_Bin_163	AB_3033_Bin_163_scaffold_74725_1	MER0209164	ZP_02139056	family S33 unassigned peptidases (Roseobacter litoralis)	S33.UPW	S33	peptidase	unassigned	Cytoplasmic
AB_3033_Bin_163	AB_3033_Bin_163_scaffold_75808_2	MER0229993	ZP_09863062	subfamily M43B non-peptidase homologues (Methylomicrobium album)	M43.UNB	M43B	peptidase	unassigned	Unknown
AB_3033_Bin_163	AB_3033_Bin_163_scaffold_76222_3	MER0037361	YP_008639164	subfamily M23B non-peptidase homologues (Xanthomonas fuscans)	M23.UNB	M23B	peptidase	unassigned	Periplasmic
AB_3033_Bin_163	AB_3033_Bin_163_scaffold_77229_1	MER0378411	ZP_10576975	D-aminopeptidase DppA (Brevibacillus sp. BC25)	M55.001	M55	peptidase	metallo	Unknown
AB_3033_Bin_163	AB_3033_Bin_163_scaffold_78288_2	MER0051918	EAO21288	MjS2P-type peptidase (Syntrophobacter fumaroxidans)	M50.006	M50B	peptidase	metallo	CytoplasmicMembrane
AB_3033_Bin_163	AB_3033_Bin_163_scaffold_78439_1	MER0159733	ZP_03300655	family S9 non-peptidase homologues (Bacteroides dorei)	S09.UNW	S09X	peptidase	unassigned	Periplasmic
AB_3033_Bin_163	AB_3033_Bin_163_scaffold_78880_1	MER0248837	YP_004519150	GMP synthase ( Pyrococcus furiosus ) (Methanobacterium sp. SWAN-1)	C26.A31	C26	peptidase	cysteine	Unknown
AB_3033_Bin_163	AB_3033_Bin_163_scaffold_78880_2	MER0245413	YP_004424840	GMP synthase ( Pyrococcus furiosus ) (Pyrococcus sp. NA2)	C26.A31	C26	peptidase	cysteine	Cytoplasmic
AB_3033_Bin_163	AB_3033_Bin_163_scaffold_79193_1	MER0823677	-	-	-	-	-	-	Unknown
AB_3033_Bin_163	AB_3033_Bin_163_scaffold_79478_2	MER0250229	YP_004516740	repressor LexA (Desulfotomaculum kuznetsovii)	S24.001	S24	peptidase	serine	Cytoplasmic
AB_3033_Bin_163	AB_3033_Bin_163_scaffold_8024_6	MER0019216	Q8U355	HycI peptidase (Pyrococcus furiosus)	A31.003	A31	peptidase	aspartic	Cytoplasmic
AB_3033_Bin_163	AB_3033_Bin_163_scaffold_80523_1	MER0882490	-	-	-	-	-	-	Cytoplasmic
AB_3033_Bin_163	AB_3033_Bin_163_scaffold_81353_1	MER0065571	YP_592153	family T3 unassigned peptidases (Koribacter versatilis)	T03.UPW	T03	peptidase	unassigned	Unknown
AB_3033_Bin_163	AB_3033_Bin_163_scaffold_82559_2	MER0084661	EAS46774	subfamily M28A non-peptidase homologues ()	M28.UNA	M28A	peptidase	unassigned	Unknown
AB_3033_Bin_163	AB_3033_Bin_163_scaffold_83657_3	MER0086893	EAV17375	subfamily S1C unassigned peptidases (Comamonas testosteroni)	S01.UPC	S01C	peptidase	unassigned	Periplasmic
AB_3033_Bin_163	AB_3033_Bin_163_scaffold_84016_1	MER0154801	ACM20383	family S9 non-peptidase homologues (Geobacter sp. FRC-32)	S09.UNW	S09X	peptidase	unassigned	Cytoplasmic
AB_3033_Bin_163	AB_3033_Bin_163_scaffold_84094_1	MER0177219	ZP_02188257	family C44 non-peptidase homologues ()	C44.UNW	C44	peptidase	unassigned	Cytoplasmic
AB_3033_Bin_163	AB_3033_Bin_163_scaffold_85455_1	MER0235757	YP_004178934	subfamily S9C non-peptidase homologues (Isosphaera pallida)	S09.UNC	S09C	peptidase	unassigned	Cytoplasmic
AB_3033_Bin_163	AB_3033_Bin_163_scaffold_85827_3	MER0182228	BAH75173	family U32 unassigned peptidases (Desulfovibrio magneticus)	U32.UPW	U32	peptidase	unassigned	Cytoplasmic
AB_3033_Bin_163	AB_3033_Bin_163_scaffold_87805_1	MER0928235	-	-	-	-	-	-	Cytoplasmic
AB_3033_Bin_163	AB_3033_Bin_163_scaffold_87909_2	MER0247917	YP_004462978	K15-type DD-transpeptidase (Mahella australiensis)	S11.004	S11	peptidase	serine	CytoplasmicMembrane
AB_3033_Bin_163	AB_3033_Bin_163_scaffold_87983_3	MER0154614	ACM22326	HslV component of HslUV peptidase (Thermotoga neapolitana)	T01.006	T01B	peptidase	threonine	Cytoplasmic
AB_3033_Bin_163	AB_3033_Bin_163_scaffold_8812_3	MER0909218	-	-	-	-	-	-	Cytoplasmic
AB_3033_Bin_163	AB_3033_Bin_163_scaffold_8812_3	MER0909218	-	-	-	-	-	-	Cytoplasmic
AB_3033_Bin_163	AB_3033_Bin_163_scaffold_9033_8	MER0248133	YP_004517462	family S16 non-peptidase homologues (Desulfotomaculum kuznetsovii)	S16.UNW	S16	peptidase	unassigned	Cytoplasmic
AB_3033_Bin_163	AB_3033_Bin_163_scaffold_91643_2	MER0063218	YP_388191	subfamily M16B unassigned peptidases (Desulfovibrio alaskensis)	M16.UPB	M16B	peptidase	unassigned	Periplasmic
AB_3033_Bin_163	AB_3033_Bin_163_scaffold_94504_1	MER0114401	ACF14505	subfamily S8B unassigned peptidases (Chloroherpeton thalassium)	S08.UPB	S08B	peptidase	unassigned	Unknown
AB_3033_Bin_163	AB_3033_Bin_163_scaffold_94570_2	MER0881705	-	-	-	-	-	-	Unknown
AB_3033_Bin_163	AB_3033_Bin_163_scaffold_94719_1	MER0051110	EAM45854	family C39 unassigned peptidases (Clostridium thermocellum)	C39.UPW	C39	peptidase	unassigned	CytoplasmicMembrane
AB_3033_Bin_163	AB_3033_Bin_163_scaffold_95907_2	MER0084481	EAS07091	subfamily M14B unassigned peptidases (Tetrahymena thermophila)	M14.UPB	M14B	peptidase	unassigned	Cytoplasmic
AB_3033_Bin_163	AB_3033_Bin_163_scaffold_96653_3	MER0088454	ZP_01666270	TldD peptidase ( Escherichia coli ) (Thermosinus carboxydivorans)	M103.001	M103	peptidase	metallo	Cytoplasmic
AB_3033_Bin_163	AB_3033_Bin_163_scaffold_97947_2	MER0740742	-	-	-	-	-	-	CytoplasmicMembrane
AB_3033_Bin_163	AB_3033_Bin_163_scaffold_9845_3	MER0923070	-	-	-	-	-	-	Unknown
AB_3033_Bin_163	AB_3033_Bin_163_scaffold_9845_4	MER0063218	YP_388191	subfamily M16B unassigned peptidases (Desulfovibrio alaskensis)	M16.UPB	M16B	peptidase	unassigned	Unknown
AB_3033_Bin_163	AB_3033_Bin_163_scaffold_99099_2	MER0082932	ACB86303	family M38 non-peptidase homologues (Natranaerobius thermophilus)	M38.UNW	M38	peptidase	unassigned	Cytoplasmic
AB_3033_Bin_184	AB_3033_Bin_184_scaffold_1026_38	MER1302690	-	-	-	-	-	-	Cytoplasmic
AB_3033_Bin_184	AB_3033_Bin_184_scaffold_1026_48	MER1230297	-	-	-	-	-	-	Unknown
AB_3033_Bin_184	AB_3033_Bin_184_scaffold_1086_16	MER1057800	-	-	-	-	-	-	CytoplasmicMembrane
AB_3033_Bin_184	AB_3033_Bin_184_scaffold_1086_17	MER0504024	YP_008710698	Mername-AA292 peptidase (Gloeobacter kilaueensis)	M23.009	M23B	peptidase	metallo	OuterMembrane
AB_3033_Bin_184	AB_3033_Bin_184_scaffold_1086_18	MER0281962	YP_004767116	subfamily M23B unassigned peptidases (Megasphaera elsdenii)	M23.UPB	M23B	peptidase	unassigned	Unknown
AB_3033_Bin_184	AB_3033_Bin_184_scaffold_1086_28	MER0775233	-	-	-	-	-	-	CytoplasmicMembrane
AB_3033_Bin_184	AB_3033_Bin_184_scaffold_1086_33	MER0860501	-	-	-	-	-	-	Cytoplasmic
AB_3033_Bin_184	AB_3033_Bin_184_scaffold_1086_48	MER0938752	-	-	-	-	-	-	CytoplasmicMembrane
AB_3033_Bin_184	AB_3033_Bin_184_scaffold_1100_127	MER0627270	WP_035016106	family C110 unassigned peptidases (Catenovulum agarivorans)	C110.UPW	C110	peptidase	unassigned	CytoplasmicMembrane
AB_3033_Bin_184	AB_3033_Bin_184_scaffold_1100_135	MER0245742	YP_004437523	GSU1437 putative peptidase (Thermodesulfobium narugense)	M48.019	M48C	peptidase	metallo	Unknown
AB_3033_Bin_184	AB_3033_Bin_184_scaffold_1100_155	MER0161412	ZP_02737459	TET aminopeptidase (Gemmata obscuriglobus)	M42.005	M42	peptidase	metallo	Cytoplasmic
AB_3033_Bin_184	AB_3033_Bin_184_scaffold_1100_173	MER0082948	ACB86269	family M38 unassigned peptidases (Natranaerobius thermophilus)	M38.UPW	M38	peptidase	unassigned	Cytoplasmic
AB_3033_Bin_184	AB_3033_Bin_184_scaffold_1100_178	MER0235809	YP_004179923	family S9 unassigned peptidases (Isosphaera pallida)	S09.UPW	S09X	peptidase	unassigned	CytoplasmicMembrane
AB_3033_Bin_184	AB_3033_Bin_184_scaffold_1100_206	MER0144299	EDL60718	family C56 unassigned peptidases (Planctomyces maris)	C56.UPW	C56	peptidase	unassigned	Cytoplasmic
AB_3033_Bin_184	AB_3033_Bin_184_scaffold_1100_25	MER0249571	YP_004517614	family M38 non-peptidase homologues (Desulfotomaculum kuznetsovii)	M38.UNW	M38	peptidase	unassigned	Cytoplasmic
AB_3033_Bin_184	AB_3033_Bin_184_scaffold_1100_308	MER0725688	-	-	-	-	-	-	Cytoplasmic
AB_3033_Bin_184	AB_3033_Bin_184_scaffold_1100_309	MER0105263	EAX48732	glutamyl aminopeptidase (bacterium) (Thermosinus carboxydivorans)	M42.001	M42	peptidase	metallo	Cytoplasmic
AB_3033_Bin_184	AB_3033_Bin_184_scaffold_1100_37	MER0221479	YP_003802395	family S33 unassigned peptidases (Spirochaeta smaragdinae)	S33.UPW	S33	peptidase	unassigned	Cytoplasmic
AB_3033_Bin_184	AB_3033_Bin_184_scaffold_1100_44	MER0282998	YP_005046564	family S11 unassigned peptidases (Clostridium clariflavum)	S11.UPW	S11	peptidase	unassigned	Unknown
AB_3033_Bin_184	AB_3033_Bin_184_scaffold_120_101	MER0834590	-	-	-	-	-	-	Cytoplasmic
AB_3033_Bin_184	AB_3033_Bin_184_scaffold_120_136	MER0220898	YP_003742696	yodQ g.p. ( Bacillus subtilis ) (Erwinia billingiae)	M20.A21	M20A	peptidase	metallo	Cytoplasmic
AB_3033_Bin_184	AB_3033_Bin_184_scaffold_120_170	MER0932942	-	-	-	-	-	-	Cytoplasmic
AB_3033_Bin_184	AB_3033_Bin_184_scaffold_120_183	MER0114205	CAN92610	family M79 unassigned peptidases (Sorangium cellulosum)	M79.UPW	M79	peptidase	unassigned	CytoplasmicMembrane
AB_3033_Bin_184	AB_3033_Bin_184_scaffold_120_206	MER0128537	GEBA2500660118	subfamily M28A non-peptidase homologues (Thermobaculum terrenum)	M28.UNA	M28A	peptidase	unassigned	Cytoplasmic
AB_3033_Bin_184	AB_3033_Bin_184_scaffold_120_243	MER0881538	-	-	-	-	-	-	Unknown
AB_3033_Bin_184	AB_3033_Bin_184_scaffold_120_246	MER0785519	-	-	-	-	-	-	Cytoplasmic
AB_3033_Bin_184	AB_3033_Bin_184_scaffold_120_25	MER0326387	EKD34273	ComC peptidase ()	A24.019	A24A	peptidase	aspartic	CytoplasmicMembrane
AB_3033_Bin_184	AB_3033_Bin_184_scaffold_120_250	MER0137602	YP_002334296	HslV component of HslUV peptidase (Thermosipho africanus)	T01.006	T01B	peptidase	threonine	Cytoplasmic
AB_3033_Bin_184	AB_3033_Bin_184_scaffold_120_267	MER0049893	ZP_00576024	signal peptidase II (Moorella thermoacetica)	A08.001	A08	peptidase	aspartic	CytoplasmicMembrane
AB_3033_Bin_184	AB_3033_Bin_184_scaffold_120_55	MER0248863	YP_004544306	family C26 unassigned peptidases (Desulfotomaculum ruminis)	C26.UPW	C26	peptidase	unassigned	Cytoplasmic
AB_3033_Bin_184	AB_3033_Bin_184_scaffold_120_65	MER0059454	ABC98620	metallopeptidase PGM48 ( Arabidopsis thaliana ) (Synechococcus sp. JA-3-3Ab)	M48.021	M48B	peptidase	metallo	Unknown
AB_3033_Bin_184	AB_3033_Bin_184_scaffold_120_69	MER1352328	-	-	-	-	-	-	CytoplasmicMembrane
AB_3033_Bin_184	AB_3033_Bin_184_scaffold_120_76	MER0968341	-	-	-	-	-	-	Unknown
AB_3033_Bin_184	AB_3033_Bin_184_scaffold_120_83	MER0128542	GEBA2500659859	family S9 unassigned peptidases (Thermobaculum terrenum)	S09.UPW	S09X	peptidase	unassigned	Unknown
AB_3033_Bin_184	AB_3033_Bin_184_scaffold_1221_13	MER1020098	-	-	-	-	-	-	Unknown
AB_3033_Bin_184	AB_3033_Bin_184_scaffold_1221_29	MER0882490	-	-	-	-	-	-	Unknown
AB_3033_Bin_184	AB_3033_Bin_184_scaffold_1221_37	MER0273528	YP_004645255	family S9 unassigned peptidases (Paenibacillus mucilaginosus)	S09.UPW	S09X	peptidase	unassigned	Unknown
AB_3033_Bin_184	AB_3033_Bin_184_scaffold_1286_4	MER0882268	-	-	-	-	-	-	Unknown
AB_3033_Bin_184	AB_3033_Bin_184_scaffold_1358_25	MER1025726	-	-	-	-	-	-	Cytoplasmic
AB_3033_Bin_184	AB_3033_Bin_184_scaffold_1358_42	MER0792366	-	-	-	-	-	-	Cytoplasmic
AB_3033_Bin_184	AB_3033_Bin_184_scaffold_13596_2	MER0029093	NP_864533	subfamily M43B non-peptidase homologues (Rhodopirellula baltica)	M43.UNB	M43B	peptidase	unassigned	Unknown
AB_3033_Bin_184	AB_3033_Bin_184_scaffold_13596_22	MER0130114	GEBA2500362729	family S15 unassigned peptidases (Sphaerobacter thermophilus)	S15.UPW	S15	peptidase	unassigned	Cytoplasmic
AB_3033_Bin_184	AB_3033_Bin_184_scaffold_1404_37	MER1024376	-	-	-	-	-	-	Unknown
AB_3033_Bin_184	AB_3033_Bin_184_scaffold_1404_40	MER0234924	YP_004151146	subfamily C1A unassigned peptidases (Thermovibrio ammonificans)	C01.UPA	C01A	peptidase	unassigned	Unknown
AB_3033_Bin_184	AB_3033_Bin_184_scaffold_1404_41	MER0823723	-	-	-	-	-	-	Unknown
AB_3033_Bin_184	AB_3033_Bin_184_scaffold_1404_43	MER0034427	GEBA2500662565	subfamily S1C unassigned peptidases (Desulfomicrobium baculatum)	S01.UPC	S01C	peptidase	unassigned	Unknown
AB_3033_Bin_184	AB_3033_Bin_184_scaffold_1404_49	MER0382771	ZP_10567849	subfamily M14A unassigned peptidases (Variovorax sp. CF313)	M14.UPA	M14A	peptidase	unassigned	Cytoplasmic
AB_3033_Bin_184	AB_3033_Bin_184_scaffold_1404_59	MER0444247	YP_004200842	family C26 unassigned peptidases (Geobacter sp. M18)	C26.UPW	C26	peptidase	unassigned	Cytoplasmic
AB_3033_Bin_184	AB_3033_Bin_184_scaffold_1404_64	MER0504146	YP_008713509	family M103 unassigned peptidases (Gloeobacter kilaueensis)	M103.UPW	M103	peptidase	unassigned	Unknown
AB_3033_Bin_184	AB_3033_Bin_184_scaffold_1404_65	MER0104202	ACI18386	family M103 unassigned peptidases (Dictyoglomus thermophilum)	M103.UPW	M103	peptidase	unassigned	Cytoplasmic
AB_3033_Bin_184	AB_3033_Bin_184_scaffold_1404_68	MER0029786	Q9KFI8	family M24 non-peptidase homologues (Bacillus halodurans)	M24.UNW	M24X	peptidase	unassigned	Cytoplasmic
AB_3033_Bin_184	AB_3033_Bin_184_scaffold_1404_84	MER0994860	-	-	-	-	-	-	Cytoplasmic
AB_3033_Bin_184	AB_3033_Bin_184_scaffold_1404_88	MER0227301	YP_003987533	FtsH-2 peptidase (Geobacillus sp. Y4.1MC1)	M41.009	M41	peptidase	metallo	CytoplasmicMembrane
AB_3033_Bin_184	AB_3033_Bin_184_scaffold_1512_106	MER0322328	ZP_10193866	subfamily M28D unassigned peptidases (Rhodanobacter spathiphylli)	M28.UPD	M28D	peptidase	unassigned	Extracellular
AB_3033_Bin_184	AB_3033_Bin_184_scaffold_1512_132	MER0502084	YP_008686295	subfamily S1C unassigned peptidases (Desulfovibrio hydrothermalis)	S01.UPC	S01C	peptidase	unassigned	Unknown
AB_3033_Bin_184	AB_3033_Bin_184_scaffold_1512_74	MER0491691	ADZ52807	family S9 unassigned peptidases ()	S09.UPW	S09X	peptidase	unassigned	Cytoplasmic
AB_3033_Bin_184	AB_3033_Bin_184_scaffold_1512_82	MER0928501	-	-	-	-	-	-	Unknown
AB_3033_Bin_184	AB_3033_Bin_184_scaffold_1512_86	MER0301363	YP_007150450	subfamily M48B unassigned peptidases (Cylindrospermum stagnale)	M48.UPB	M48B	peptidase	unassigned	CytoplasmicMembrane
AB_3033_Bin_184	AB_3033_Bin_184_scaffold_1512_96	MER0174387	BAH37139	subfamily M28A non-peptidase homologues (Gemmatimonas aurantiaca)	M28.UNA	M28A	peptidase	unassigned	Cytoplasmic
AB_3033_Bin_184	AB_3033_Bin_184_scaffold_1517_2	MER0923302	-	-	-	-	-	-	Cytoplasmic
AB_3033_Bin_184	AB_3033_Bin_184_scaffold_1517_3	MER0204274	ADG08811	subfamily M16B unassigned peptidases (Caulobacter segnis)	M16.UPB	M16B	peptidase	unassigned	Cytoplasmic
AB_3033_Bin_184	AB_3033_Bin_184_scaffold_1543_22	MER0117369	ADB38250	family S9 unassigned peptidases (Spirosoma linguale)	S09.UPW	S09X	peptidase	unassigned	Cytoplasmic
AB_3033_Bin_184	AB_3033_Bin_184_scaffold_1543_34	MER0630155	EON23507	subfamily M28C unassigned peptidases (Nocardioides sp. CF8)	M28.UPC	M28C	peptidase	unassigned	Cytoplasmic
AB_3033_Bin_184	AB_3033_Bin_184_scaffold_16749_10	MER0295850	XP_001621066	family C26 non-peptidase homologues (Nematostella vectensis)	C26.UNW	C26	peptidase	unassigned	Cytoplasmic
AB_3033_Bin_184	AB_3033_Bin_184_scaffold_16860_3	MER0130305	GEBA2500608577	family S9 unassigned peptidases (Planctopirus limnophila)	S09.UPW	S09X	peptidase	unassigned	CytoplasmicMembrane
AB_3033_Bin_184	AB_3033_Bin_184_scaffold_16860_4	MER0130305	GEBA2500608577	family S9 unassigned peptidases (Planctopirus limnophila)	S09.UPW	S09X	peptidase	unassigned	Cytoplasmic
AB_3033_Bin_184	AB_3033_Bin_184_scaffold_1691_22	MER0725666	-	-	-	-	-	-	Unknown
AB_3033_Bin_184	AB_3033_Bin_184_scaffold_1691_60	MER0239570	YP_004272136	family S9 non-peptidase homologues (Planctomyces brasiliensis)	S09.UNW	S09X	peptidase	unassigned	Cytoplasmic
AB_3033_Bin_184	AB_3033_Bin_184_scaffold_1691_95	MER0962350	-	-	-	-	-	-	Periplasmic
AB_3033_Bin_184	AB_3033_Bin_184_scaffold_1764_11	MER1200830	-	-	-	-	-	-	Cytoplasmic
AB_3033_Bin_184	AB_3033_Bin_184_scaffold_1764_112	MER1022486	-	-	-	-	-	-	Unknown
AB_3033_Bin_184	AB_3033_Bin_184_scaffold_1764_130	MER0721608	-	-	-	-	-	-	Cytoplasmic
AB_3033_Bin_184	AB_3033_Bin_184_scaffold_1764_133	MER1103128	-	-	-	-	-	-	Cytoplasmic
AB_3033_Bin_184	AB_3033_Bin_184_scaffold_1764_14	MER0048167	CAD74338	family S9 unassigned peptidases (Rhodopirellula baltica)	S09.UPW	S09X	peptidase	unassigned	Cytoplasmic
AB_3033_Bin_184	AB_3033_Bin_184_scaffold_1764_145	MER0133215	GEBA2500512129	family S9 unassigned peptidases (Dyadobacter fermentans)	S09.UPW	S09X	peptidase	unassigned	Cytoplasmic
AB_3033_Bin_184	AB_3033_Bin_184_scaffold_1764_17	MER0048167	CAD74338	family S9 unassigned peptidases (Rhodopirellula baltica)	S09.UPW	S09X	peptidase	unassigned	Cytoplasmic
AB_3033_Bin_184	AB_3033_Bin_184_scaffold_1764_193	MER0477379	L0D7L9	family S9 unassigned peptidases (Singulisphaera acidiphila)	S09.UPW	S09X	peptidase	unassigned	Cytoplasmic
AB_3033_Bin_184	AB_3033_Bin_184_scaffold_1764_34	MER0062134	EAQ41344	subfamily C1B unassigned peptidases (Polaribacter dokdonensis)	C01.UPB	C01B	peptidase	unassigned	Cytoplasmic
AB_3033_Bin_184	AB_3033_Bin_184_scaffold_1764_5	MER0101195	ABQ92084	oxamate amidohydrolase proenzyme ( Klebsiella pneumonia ) (Roseiflexus sp. RS-1)	T03.025	T03	peptidase	threonine	Periplasmic
AB_3033_Bin_184	AB_3033_Bin_184_scaffold_1764_57	MER0119549	ACA59815	family M38 non-peptidase homologues (Desulforudis audaxviator)	M38.UNW	M38	peptidase	unassigned	CytoplasmicMembrane
AB_3033_Bin_184	AB_3033_Bin_184_scaffold_1764_6	MER0128714	YP_003322207	oxamate amidohydrolase proenzyme ( Klebsiella pneumonia ) (Thermobaculum terrenum)	T03.025	T03	peptidase	threonine	Unknown
AB_3033_Bin_184	AB_3033_Bin_184_scaffold_1764_7	MER0239511	YP_004270860	family S9 unassigned peptidases (Planctomyces brasiliensis)	S09.UPW	S09X	peptidase	unassigned	Cytoplasmic
AB_3033_Bin_184	AB_3033_Bin_184_scaffold_1764_8	MER0889566	-	-	-	-	-	-	Unknown
AB_3033_Bin_184	AB_3033_Bin_184_scaffold_18491_13	MER0841742	-	-	-	-	-	-	Cytoplasmic
AB_3033_Bin_184	AB_3033_Bin_184_scaffold_192_103	MER0128873	GEBA2500491546	RhoII peptidase ( Haloferax volcanii ) and similar (Desulfotomaculum acetoxidans)	S54.027	S54	peptidase	serine	CytoplasmicMembrane
AB_3033_Bin_184	AB_3033_Bin_184_scaffold_192_114	MER0193915	ACU61860	family I39 unassigned peptidase inhibitors (Chitinophaga pinensis)	I39.UPW	I39	inhibitor	unassigned	OuterMembrane
AB_3033_Bin_184	AB_3033_Bin_184_scaffold_192_114	MER0193915	ACU61860	family I39 unassigned peptidase inhibitors (Chitinophaga pinensis)	I39.UPW	I39	inhibitor	unassigned	OuterMembrane
AB_3033_Bin_184	AB_3033_Bin_184_scaffold_192_180	MER0153373	ACL69038	microcystinase MlrA (Halothermothrix orenii)	M79.004	M79	peptidase	metallo	CytoplasmicMembrane
AB_3033_Bin_184	AB_3033_Bin_184_scaffold_192_213	MER0937456	-	-	-	-	-	-	CytoplasmicMembrane
AB_3033_Bin_184	AB_3033_Bin_184_scaffold_192_219	MER0197482	ADC47390	family C26 unassigned peptidases (Methanobrevibacter ruminantium)	C26.UPW	C26	peptidase	unassigned	Cytoplasmic
AB_3033_Bin_184	AB_3033_Bin_184_scaffold_192_257	MER0324216	YP_006446692	MjS2P-type peptidase (Desulfomonile tiedjei)	M50.006	M50B	peptidase	metallo	CytoplasmicMembrane
AB_3033_Bin_184	AB_3033_Bin_184_scaffold_192_281	MER0983810	-	-	-	-	-	-	Extracellular
AB_3033_Bin_184	AB_3033_Bin_184_scaffold_192_282	MER0990886	-	-	-	-	-	-	Unknown
AB_3033_Bin_184	AB_3033_Bin_184_scaffold_192_289	MER0451213	ZP_09884372	imidazoleglycerol-phosphate synthase ( Pyrococcus furiosus ) (Desulfosporosinus acidiphilus)	C26.A32	C26	peptidase	cysteine	Cytoplasmic
AB_3033_Bin_184	AB_3033_Bin_184_scaffold_192_32	MER0220091	WP_000407648	family M95 unassigned peptidases (Escherichia coli)	M95.UPW	M95	peptidase	unassigned	Cytoplasmic
AB_3033_Bin_184	AB_3033_Bin_184_scaffold_19361_5	MER0286709	YP_005433741	ArgJ protein (archea) (Selenomonas ruminantium)	T05.002	T05	peptidase	threonine	Cytoplasmic
AB_3033_Bin_184	AB_3033_Bin_184_scaffold_213_25	MER0019229	Q8TWX7	family U32 unassigned peptidases (Methanopyrus kandleri)	U32.UPW	U32	peptidase	unassigned	Cytoplasmic
AB_3033_Bin_184	AB_3033_Bin_184_scaffold_213_33	MER1315710	-	-	-	-	-	-	Unknown
AB_3033_Bin_184	AB_3033_Bin_184_scaffold_213_78	MER0394318	YP_006423247	subfamily M24A unassigned peptidases (Terriglobus roseus)	M24.UPA	M24A	peptidase	unassigned	Cytoplasmic
AB_3033_Bin_184	AB_3033_Bin_184_scaffold_2428_14	MER0082932	ACB86303	family M38 non-peptidase homologues (Natranaerobius thermophilus)	M38.UNW	M38	peptidase	unassigned	Cytoplasmic
AB_3033_Bin_184	AB_3033_Bin_184_scaffold_2428_8	MER0154891	ACM05636	family M38 non-peptidase homologues (Thermomicrobium roseum)	M38.UNW	M38	peptidase	unassigned	Cytoplasmic
AB_3033_Bin_184	AB_3033_Bin_184_scaffold_2512_17	MER0063405	YP_425414	HycI peptidase (Rhodospirillum rubrum)	A31.003	A31	peptidase	aspartic	Cytoplasmic
AB_3033_Bin_184	AB_3033_Bin_184_scaffold_2512_42	MER0055844	EAO67423	family S15 unassigned peptidases (Pseudoalteromonas atlantica)	S15.UPW	S15	peptidase	unassigned	Cytoplasmic
AB_3033_Bin_184	AB_3033_Bin_184_scaffold_2512_57	MER0027086	ACL19643	D-aminopeptidase DppA (Desulfitobacterium hafniense)	M55.001	M55	peptidase	metallo	Cytoplasmic
AB_3033_Bin_184	AB_3033_Bin_184_scaffold_2512_73	MER0396495	ZP_09735981	hyperthermophile prolidase (Facklamia languida)	M24.008	M24B	peptidase	metallo	Cytoplasmic
AB_3033_Bin_184	AB_3033_Bin_184_scaffold_2512_96	MER0882390	-	-	-	-	-	-	CytoplasmicMembrane
AB_3033_Bin_184	AB_3033_Bin_184_scaffold_2539_21	MER1327961	-	-	-	-	-	-	Cytoplasmic
AB_3033_Bin_184	AB_3033_Bin_184_scaffold_2539_23	MER0199053	ADC89214	peptidase Clp (type 1) (Thermocrinis albus)	S14.001	S14	peptidase	serine	Cytoplasmic
AB_3033_Bin_184	AB_3033_Bin_184_scaffold_2539_3	MER0286041	EmW_000847400	family M41 non-peptidase homologues (Echinococcus multilocularis)	M41.UNW	M41	peptidase	unassigned	CytoplasmicMembrane
AB_3033_Bin_184	AB_3033_Bin_184_scaffold_2539_45	MER0035447	Q7UUA2	KIAA1363-like protein (Rhodopirellula baltica)	S09.992	S09X	peptidase	serine	Cytoplasmic
AB_3033_Bin_184	AB_3033_Bin_184_scaffold_2611_37	MER0920753	-	-	-	-	-	-	Cytoplasmic
AB_3033_Bin_184	AB_3033_Bin_184_scaffold_2668_12	MER0439828	ZP_01311894	family C26 unassigned peptidases (Desulfuromonas acetoxidans)	C26.UPW	C26	peptidase	unassigned	Cytoplasmic
AB_3033_Bin_184	AB_3033_Bin_184_scaffold_2668_14	MER0393775	ZP_10647639	subfamily C14B unassigned peptidases (Pseudomonas sp. GM55)	C14.UPB	C14B	peptidase	unassigned	Extracellular
AB_3033_Bin_184	AB_3033_Bin_184_scaffold_3067_20	MER0083113	EAP86068	subfamily M28F unassigned peptidases (Croceibacter atlanticus)	M28.UPF	M28F	peptidase	unassigned	CytoplasmicMembrane
AB_3033_Bin_184	AB_3033_Bin_184_scaffold_3067_44	MER0058006	YP_356160	aminodeoxychorismate synthase, subunit II (Pelobacter carbinolicus)	C26.955	C26	peptidase	cysteine	Cytoplasmic
AB_3033_Bin_184	AB_3033_Bin_184_scaffold_3067_45	MER0491788	WP_009374489	family C26 unassigned peptidases (Halogranum salarium)	C26.UPW	C26	peptidase	unassigned	Cytoplasmic
AB_3033_Bin_184	AB_3033_Bin_184_scaffold_3067_45	MER0491788	WP_009374489	family C26 unassigned peptidases (Halogranum salarium)	C26.UPW	C26	peptidase	unassigned	Cytoplasmic
AB_3033_Bin_184	AB_3033_Bin_184_scaffold_3067_47	MER0316270	ZP_01908986	family S55 unassigned peptidases (Plesiocystis pacifica)	S55.UPW	S55	peptidase	unassigned	CytoplasmicMembrane
AB_3033_Bin_184	AB_3033_Bin_184_scaffold_3243_10	MER0249484	YP_004445402	family S9 unassigned peptidases (Haliscomenobacter hydrossis)	S09.UPW	S09X	peptidase	unassigned	Unknown
AB_3033_Bin_184	AB_3033_Bin_184_scaffold_3243_29	MER0193534	ACZ84684	family S33 unassigned peptidases (Streptosporangium roseum)	S33.UPW	S33	peptidase	unassigned	Unknown
AB_3033_Bin_184	AB_3033_Bin_184_scaffold_3245_4	MER0231333	YP_004101547	family S15 unassigned peptidases (Thermaerobacter marianensis)	S15.UPW	S15	peptidase	unassigned	Cytoplasmic
AB_3033_Bin_184	AB_3033_Bin_184_scaffold_3429_20	MER0227567	YP_004003400	PF0204 protein ( Pyrococcus furiosus ) (Caldicellulosiruptor owensensis)	C44.A09	C44	peptidase	cysteine	Cytoplasmic
AB_3033_Bin_184	AB_3033_Bin_184_scaffold_3429_51	MER0962323	-	-	-	-	-	-	Unknown
AB_3033_Bin_184	AB_3033_Bin_184_scaffold_3429_52	MER0407676	G7Q4E9	MucD peptidase (Desulfovibrio sp. FW1012B)	S01.453	S01C	peptidase	serine	Unknown
AB_3033_Bin_184	AB_3033_Bin_184_scaffold_3429_9	MER0113291	ABJ83289	family I39 unassigned peptidase inhibitors (Solibacter usitatus)	I39.UPW	I39	inhibitor	unassigned	OuterMembrane
AB_3033_Bin_184	AB_3033_Bin_184_scaffold_3454_12	MER0479283	ZP_02734466	family S9 unassigned peptidases (Gemmata obscuriglobus)	S09.UPW	S09X	peptidase	unassigned	Cytoplasmic
AB_3033_Bin_184	AB_3033_Bin_184_scaffold_3454_25	MER0996870	-	-	-	-	-	-	Unknown
AB_3033_Bin_184	AB_3033_Bin_184_scaffold_3454_8	MER0479948	ZP_09569571	family S9 unassigned peptidases (Singulisphaera acidiphila)	S09.UPW	S09X	peptidase	unassigned	Cytoplasmic
AB_3033_Bin_184	AB_3033_Bin_184_scaffold_3680_25	MER0220478	YP_003779526	subfamily S8A unassigned peptidases (Clostridium ljungdahlii)	S08.UPA	S08A	peptidase	unassigned	Unknown
AB_3033_Bin_184	AB_3033_Bin_184_scaffold_3680_35	MER0281224	YP_004871223	DNA repair protein RadA ( Escherichia coli ) (Glaciecola nitratireducens)	S16.A04	S16	peptidase	serine	Cytoplasmic
AB_3033_Bin_184	AB_3033_Bin_184_scaffold_3683_13	MER0308661	XP_001746876	subfamily M14B non-peptidase homologues (Monosiga brevicollis)	M14.UNB	M14B	peptidase	unassigned	Cytoplasmic
AB_3033_Bin_184	AB_3033_Bin_184_scaffold_385_101	MER0898472	-	-	-	-	-	-	CytoplasmicMembrane
AB_3033_Bin_184	AB_3033_Bin_184_scaffold_385_106	MER0221646	YP_003828247	K15-type DD-transpeptidase (Acetohalobium arabaticum)	S11.004	S11	peptidase	serine	CytoplasmicMembrane
AB_3033_Bin_184	AB_3033_Bin_184_scaffold_385_11	MER0882490	-	-	-	-	-	-	Unknown
AB_3033_Bin_184	AB_3033_Bin_184_scaffold_385_122	MER1050932	-	-	-	-	-	-	CytoplasmicMembrane
AB_3033_Bin_184	AB_3033_Bin_184_scaffold_385_125	MER1055061	-	-	-	-	-	-	CytoplasmicMembrane
AB_3033_Bin_184	AB_3033_Bin_184_scaffold_385_141	MER1228132	-	-	-	-	-	-	Cytoplasmic
AB_3033_Bin_184	AB_3033_Bin_184_scaffold_385_41	MER0582945	XP_005374961	subfamily M43B unassigned peptidases (Chinchilla lanigera)	M43.UPB	M43B	peptidase	unassigned	Cytoplasmic
AB_3033_Bin_184	AB_3033_Bin_184_scaffold_385_44	MER0130452	GEBA2500162640	family S33 unassigned peptidases (Xylanimonas cellulosilytica)	S33.UPW	S33	peptidase	unassigned	Cytoplasmic
AB_3033_Bin_184	AB_3033_Bin_184_scaffold_385_6	MER1235257	-	-	-	-	-	-	Cytoplasmic
AB_3033_Bin_184	AB_3033_Bin_184_scaffold_385_68	MER0063405	YP_425414	HycI peptidase (Rhodospirillum rubrum)	A31.003	A31	peptidase	aspartic	Cytoplasmic
AB_3033_Bin_184	AB_3033_Bin_184_scaffold_385_71	MER0234527	YP_004145387	family M38 unassigned peptidases (Pseudoxanthomonas suwonensis)	M38.UPW	M38	peptidase	unassigned	Cytoplasmic
AB_3033_Bin_184	AB_3033_Bin_184_scaffold_3982_59	MER0223211	YP_003319491	family M81 unassigned peptidases (Sphaerobacter thermophilus)	M81.UPW	M81	peptidase	unassigned	Cytoplasmic
AB_3033_Bin_184	AB_3033_Bin_184_scaffold_3982_88	MER0836117	-	-	-	-	-	-	Cytoplasmic
AB_3033_Bin_184	AB_3033_Bin_184_scaffold_4343_15	MER0740247	-	-	-	-	-	-	Unknown
AB_3033_Bin_184	AB_3033_Bin_184_scaffold_4343_2	MER0111150	ABC92539	RhoII peptidase ( Haloferax volcanii ) and similar (Rhizobium etli)	S54.027	S54	peptidase	serine	CytoplasmicMembrane
AB_3033_Bin_184	AB_3033_Bin_184_scaffold_438_112	MER0247174	YP_003128702	subfamily M50B non-peptidase homologues (Methanocaldococcus fervens)	M50.UNB	M50B	peptidase	unassigned	Unknown
AB_3033_Bin_184	AB_3033_Bin_184_scaffold_438_120	MER0184898	ZP_05404186	family A31 unassigned peptidases (Mitsuokella multacida)	A31.UPW	A31	peptidase	unassigned	Unknown
AB_3033_Bin_184	AB_3033_Bin_184_scaffold_438_42	MER0104744	ACI19714	family S9 unassigned peptidases (Dictyoglomus thermophilum)	S09.UPW	S09X	peptidase	unassigned	Unknown
AB_3033_Bin_184	AB_3033_Bin_184_scaffold_438_43	MER0212605	ZP_05375992	family S9 non-peptidase homologues (Hyphomicrobium denitrificans)	S09.UNW	S09X	peptidase	unassigned	Unknown
AB_3033_Bin_184	AB_3033_Bin_184_scaffold_438_76	MER0248133	YP_004517462	family S16 non-peptidase homologues (Desulfotomaculum kuznetsovii)	S16.UNW	S16	peptidase	unassigned	Cytoplasmic
AB_3033_Bin_184	AB_3033_Bin_184_scaffold_438_88	MER0123039	EDS73090	repressor LexA (Anaerofustis stercorihominis)	S24.001	S24	peptidase	serine	Cytoplasmic
AB_3033_Bin_184	AB_3033_Bin_184_scaffold_447_42	MER0537817	XP_005363990	subfamily M43B unassigned peptidases (Microtus ochrogaster)	M43.UPB	M43B	peptidase	unassigned	Unknown
AB_3033_Bin_184	AB_3033_Bin_184_scaffold_447_52	MER0725381	-	-	-	-	-	-	Cytoplasmic
AB_3033_Bin_184	AB_3033_Bin_184_scaffold_447_6	MER0881296	-	-	-	-	-	-	Cytoplasmic
AB_3033_Bin_184	AB_3033_Bin_184_scaffold_4663_10	MER0037361	YP_008639164	subfamily M23B non-peptidase homologues (Xanthomonas fuscans)	M23.UNB	M23B	peptidase	unassigned	Unknown
AB_3033_Bin_184	AB_3033_Bin_184_scaffold_4663_27	MER0203468	G2RJJ0_BACME	FlhB protein ( Escherichia coli ) (Bacillus megaterium)	N06.A01	N06	peptidase	asparagine	CytoplasmicMembrane
AB_3033_Bin_184	AB_3033_Bin_184_scaffold_4663_29	MER1247034	-	-	-	-	-	-	Cytoplasmic
AB_3033_Bin_184	AB_3033_Bin_184_scaffold_517_23	MER0439713	ZP_08624358	GMP synthase (Acetonema longum)	C26.957	C26	peptidase	cysteine	Cytoplasmic
AB_3033_Bin_184	AB_3033_Bin_184_scaffold_517_28	MER0891012	-	-	-	-	-	-	CytoplasmicMembrane
AB_3033_Bin_184	AB_3033_Bin_184_scaffold_517_52	MER0067001	NP_863996	family S9 unassigned peptidases (Rhodopirellula baltica)	S09.UPW	S09X	peptidase	unassigned	Unknown
AB_3033_Bin_184	AB_3033_Bin_184_scaffold_517_76	MER0230625	YP_004082238	family S33 unassigned peptidases (Micromonospora sp. L5)	S33.UPW	S33	peptidase	unassigned	Cytoplasmic
AB_3033_Bin_184	AB_3033_Bin_184_scaffold_517_78	MER0067001	NP_863996	family S9 unassigned peptidases (Rhodopirellula baltica)	S09.UPW	S09X	peptidase	unassigned	Cytoplasmic
AB_3033_Bin_184	AB_3033_Bin_184_scaffold_517_79	MER0477379	L0D7L9	family S9 unassigned peptidases (Singulisphaera acidiphila)	S09.UPW	S09X	peptidase	unassigned	Cytoplasmic
AB_3033_Bin_184	AB_3033_Bin_184_scaffold_5206_10	MER0124786	EAQ80445	family M19 non-peptidase homologues (Blastopirellula marina)	M19.UNW	M19	peptidase	unassigned	Cytoplasmic
AB_3033_Bin_184	AB_3033_Bin_184_scaffold_5206_9	MER0136879	EDL60989	family M19 non-peptidase homologues (Planctomyces maris)	M19.UNW	M19	peptidase	unassigned	Cytoplasmic
AB_3033_Bin_184	AB_3033_Bin_184_scaffold_5416_9	MER0051482	EAM78403	family S16 unassigned peptidases (Geobacter metallireducens)	S16.UPW	S16	peptidase	unassigned	Cytoplasmic
AB_3033_Bin_184	AB_3033_Bin_184_scaffold_5876_11	MER0252918	YP_004624026	GMP synthase ( Pyrococcus furiosus ) (Pyrococcus yayanosii)	C26.A31	C26	peptidase	cysteine	Cytoplasmic
AB_3033_Bin_184	AB_3033_Bin_184_scaffold_5876_4	MER0899225	-	-	-	-	-	-	Cytoplasmic
AB_3033_Bin_184	AB_3033_Bin_184_scaffold_5876_54	MER0541527	XP_003526481	At5g25770 ( Arabidopsis thaliana ) (Glycine max)	S09.A06	S09X	peptidase	serine	CytoplasmicMembrane
AB_3033_Bin_184	AB_3033_Bin_184_scaffold_6034_6	MER0198445	ADD02971	family S9 unassigned peptidases (Thermoanaerobacter italicus)	S09.UPW	S09X	peptidase	unassigned	Unknown
AB_3033_Bin_184	AB_3033_Bin_184_scaffold_643_109	MER0462459	ZP_08464194	subfamily C82A unassigned peptidases (Desmospora sp. 8437)	C82.UPA	C82A	peptidase	unassigned	Unknown
AB_3033_Bin_184	AB_3033_Bin_184_scaffold_643_122	MER0456977	ZP_09785162	family C44 non-peptidase homologues ()	C44.UNW	C44	peptidase	unassigned	Cytoplasmic
AB_3033_Bin_184	AB_3033_Bin_184_scaffold_643_13	MER0034031	Q7NJ09	Plsp1 peptidase ( Arabidopsis thaliana ) (Gloeobacter violaceus)	S26.A02	S26A	peptidase	serine	CytoplasmicMembrane
AB_3033_Bin_184	AB_3033_Bin_184_scaffold_643_152	MER0370026	EHK80028	yodQ g.p. ( Bacillus subtilis ) (Sinorhizobium meliloti)	M20.A21	M20A	peptidase	metallo	Cytoplasmic
AB_3033_Bin_184	AB_3033_Bin_184_scaffold_643_159	MER0265043	ENSTRUP00000028305	family M41 non-peptidase homologues (Takifugu rubripes)	M41.UNW	M41	peptidase	unassigned	CytoplasmicMembrane
AB_3033_Bin_184	AB_3033_Bin_184_scaffold_643_164	MER0899109	-	-	-	-	-	-	Cytoplasmic
AB_3033_Bin_184	AB_3033_Bin_184_scaffold_643_184	MER0284053	YP_005041244	subfamily S1C unassigned peptidases (Azospirillum lipoferum)	S01.UPC	S01C	peptidase	unassigned	Periplasmic
AB_3033_Bin_184	AB_3033_Bin_184_scaffold_643_185	MER0517442	XP_005973742	family S9 unassigned peptidases (Pantholops hodgsonii)	S09.UPW	S09X	peptidase	unassigned	Unknown
AB_3033_Bin_184	AB_3033_Bin_184_scaffold_643_253	MER0120551	ZP_02152280	subfamily S41A unassigned peptidases (Oceanibulbus indolifex)	S41.UPA	S41A	peptidase	unassigned	Cytoplasmic
AB_3033_Bin_184	AB_3033_Bin_184_scaffold_643_255	MER0237001	ACM23885	family I87 unassigned peptidase inhibitors (Thermotoga neapolitana)	I87.UPW	I87	inhibitor	unassigned	Cytoplasmic
AB_3033_Bin_184	AB_3033_Bin_184_scaffold_643_37	MER0123925	EDU02751	family T3 unassigned peptidases (Pedosphaera parvula)	T03.UPW	T03	peptidase	unassigned	Unknown
AB_3033_Bin_184	AB_3033_Bin_184_scaffold_643_49	MER0138727	ZP_01851956	acetylornithine deacetylase ArgE (Gimesia maris)	M20.974	M20A	peptidase	metallo	Cytoplasmic
AB_3033_Bin_184	AB_3033_Bin_184_scaffold_643_49	MER0138727	ZP_01851956	acetylornithine deacetylase ArgE (Gimesia maris)	M20.974	M20A	peptidase	metallo	Cytoplasmic
AB_3033_Bin_184	AB_3033_Bin_184_scaffold_643_54	MER0044154	AAM30194	family M50 non-peptidase homologues (Methanosarcina mazei)	M50.UNW	M50	peptidase	unassigned	CytoplasmicMembrane
AB_3033_Bin_184	AB_3033_Bin_184_scaffold_643_67	MER0027315	Q8GDX7	amidophosphoribosyltransferase precursor (Heliobacillus mobilis)	C44.001	C44	peptidase	cysteine	Cytoplasmic
AB_3033_Bin_184	AB_3033_Bin_184_scaffold_643_75	MER0229993	ZP_09863062	subfamily M43B non-peptidase homologues (Methylomicrobium album)	M43.UNB	M43B	peptidase	unassigned	Unknown
AB_3033_Bin_184	AB_3033_Bin_184_scaffold_643_79	MER0882102	-	-	-	-	-	-	Cytoplasmic
AB_3033_Bin_184	AB_3033_Bin_184_scaffold_6866_10	MER0133494	ACZ08405	family C44 non-peptidase homologues (Sebaldella termitidis)	C44.UNW	C44	peptidase	unassigned	Cytoplasmic
AB_3033_Bin_184	AB_3033_Bin_184_scaffold_6866_18	MER0145055	YP_002307841	TldD peptidase ( Escherichia coli ) (Thermococcus onnurineus)	M103.001	M103	peptidase	metallo	Cytoplasmic
AB_3033_Bin_184	AB_3033_Bin_184_scaffold_6866_19	MER0119654	ACA59514	family M103 unassigned peptidases (Desulforudis audaxviator)	M103.UPW	M103	peptidase	unassigned	Cytoplasmic
AB_3033_Bin_184	AB_3033_Bin_184_scaffold_6866_24	MER0933970	-	-	-	-	-	-	CytoplasmicMembrane
AB_3033_Bin_184	AB_3033_Bin_184_scaffold_6866_28	MER0881897	-	-	-	-	-	-	Unknown
AB_3033_Bin_184	AB_3033_Bin_184_scaffold_6866_34	MER0115348	BAG01270	CTP synthetase (Microcystis aeruginosa)	C26.964	C26	peptidase	cysteine	Cytoplasmic
AB_3033_Bin_184	AB_3033_Bin_184_scaffold_6866_35	MER0065772	NP_148051	CTP synthetase (Aeropyrum pernix)	C26.964	C26	peptidase	cysteine	Cytoplasmic
AB_3033_Bin_184	AB_3033_Bin_184_scaffold_6866_8	MER1031521	-	-	-	-	-	-	Cytoplasmic
AB_3033_Bin_184	AB_3033_Bin_184_scaffold_69517_1	MER0971872	-	-	-	-	-	-	Cytoplasmic
AB_3033_Bin_184	AB_3033_Bin_184_scaffold_7647_12	MER0281416	YP_004925851	family S9 unassigned peptidases (Streptomyces flavogriseus)	S09.UPW	S09X	peptidase	unassigned	Unknown
AB_3033_Bin_184	AB_3033_Bin_184_scaffold_7647_14	MER1000600	-	-	-	-	-	-	Cytoplasmic
AB_3033_Bin_184	AB_3033_Bin_184_scaffold_813_59	MER0187580	ACY49345	family S9 unassigned peptidases (Rhodothermus marinus)	S09.UPW	S09X	peptidase	unassigned	Unknown
AB_3033_Bin_57	AB_3033_Bin_57_scaffold_100_26	MER0499343	YP_008820924	subfamily M23B unassigned peptidases (Bacillus thuringiensis)	M23.UPB	M23B	peptidase	unassigned	Cytoplasmic
AB_3033_Bin_57	AB_3033_Bin_57_scaffold_1008_24	MER1102325	-	-	-	-	-	-	Cytoplasmic
AB_3033_Bin_57	AB_3033_Bin_57_scaffold_110_19	MER0072042	ABL00653	imidazole glycerol phosphate synthase subunit HisH (Pelobacter propionicus)	C26.965	C26	peptidase	cysteine	Cytoplasmic
AB_3033_Bin_57	AB_3033_Bin_57_scaffold_110_32	MER0235743	YP_004178513	family M1 unassigned peptidases (Isosphaera pallida)	M01.UPW	M01	peptidase	unassigned	Cytoplasmic
AB_3033_Bin_57	AB_3033_Bin_57_scaffold_110_49	MER0232655	YP_004093739	family S9 unassigned peptidases (Bacillus cellulosilyticus)	S09.UPW	S09X	peptidase	unassigned	Cytoplasmic
AB_3033_Bin_57	AB_3033_Bin_57_scaffold_110_52	MER0232655	YP_004093739	family S9 unassigned peptidases (Bacillus cellulosilyticus)	S09.UPW	S09X	peptidase	unassigned	Cytoplasmic
AB_3033_Bin_57	AB_3033_Bin_57_scaffold_11251_8	MER0188674	ZP_03129263	vanX D-Ala-D-Ala dipeptidase (Chthoniobacter flavus)	M15.011	M15D	peptidase	metallo	Cytoplasmic
AB_3033_Bin_57	AB_3033_Bin_57_scaffold_1184_22	MER0136299	EDR22454	amoebiasin-1 (Entamoeba dispar)	I42.002	I42	inhibitor	unassigned	Unknown
AB_3033_Bin_57	AB_3033_Bin_57_scaffold_1193_16	MER0251088	YP_004627477	BepA ( Escherichia coli ) (Thermodesulfobacterium sp. OPB45)	M48.023	M48C	peptidase	metallo	Unknown
AB_3033_Bin_57	AB_3033_Bin_57_scaffold_12_102	MER0084388	EAR95497	subfamily M14B unassigned peptidases (Tetrahymena thermophila)	M14.UPB	M14B	peptidase	unassigned	Cytoplasmic
AB_3033_Bin_57	AB_3033_Bin_57_scaffold_12_138	MER1052375	-	-	-	-	-	-	Unknown
AB_3033_Bin_57	AB_3033_Bin_57_scaffold_12_178	MER0239695	YP_004273100	family S9 unassigned peptidases (Pedobacter saltans)	S09.UPW	S09X	peptidase	unassigned	Unknown
AB_3033_Bin_57	AB_3033_Bin_57_scaffold_12_24	MER0324836	ZP_09462838	subfamily S8A unassigned peptidases (Acetivibrio cellulolyticus)	S08.UPA	S08A	peptidase	unassigned	Unknown
AB_3033_Bin_57	AB_3033_Bin_57_scaffold_126_19	MER0223378	YP_003858994	family C44 unassigned peptidases (Ignisphaera aggregans)	C44.UPW	C44	peptidase	unassigned	Cytoplasmic
AB_3033_Bin_57	AB_3033_Bin_57_scaffold_126_22	MER0103876	ACI19429	family S9 unassigned peptidases (Dictyoglomus thermophilum)	S09.UPW	S09X	peptidase	unassigned	OuterMembrane
AB_3033_Bin_57	AB_3033_Bin_57_scaffold_126_25	MER0690753	D5XCX0	subfamily A24A unassigned peptidases (Thermincola potens)	A24.UPA	A24A	peptidase	unassigned	CytoplasmicMembrane
AB_3033_Bin_57	AB_3033_Bin_57_scaffold_126_43	MER0316271	ZP_06265993	hypothetical protein Acid345_3562 (Pyramidobacter piscolens)	S55.UNW	S55	peptidase	unassigned	CytoplasmicMembrane
AB_3033_Bin_57	AB_3033_Bin_57_scaffold_127_34	MER0838777	-	-	-	-	-	-	Cytoplasmic
AB_3033_Bin_57	AB_3033_Bin_57_scaffold_127_39	MER1002510	-	-	-	-	-	-	CytoplasmicMembrane
AB_3033_Bin_57	AB_3033_Bin_57_scaffold_127_6	MER0059747	NP_070149	GMP synthase ( Pyrococcus furiosus ) (Archaeoglobus fulgidus)	C26.A31	C26	peptidase	cysteine	Cytoplasmic
AB_3033_Bin_57	AB_3033_Bin_57_scaffold_1278_2	MER0128670	GEBA2500658525	subfamily M24B non-peptidase homologues (Thermobaculum terrenum)	M24.UNB	M24B	peptidase	unassigned	Cytoplasmic
AB_3033_Bin_57	AB_3033_Bin_57_scaffold_1278_36	MER0093863	YP_001212250	family A31 unassigned peptidases (Pelotomaculum thermopropionicum)	A31.UPW	A31	peptidase	unassigned	Cytoplasmic
AB_3033_Bin_57	AB_3033_Bin_57_scaffold_144_44	MER0040572	NP_952105-1	chloroperoxidase 1 ( Streptomyces lividans -type) (Geobacter sulfurreducens)	S33.992	S33	peptidase	serine	Cytoplasmic
AB_3033_Bin_57	AB_3033_Bin_57_scaffold_144_45	MER0240224	YP_004294739	family S33 unassigned peptidases (Nitrosomonas sp. AL212)	S33.UPW	S33	peptidase	unassigned	Cytoplasmic
AB_3033_Bin_57	AB_3033_Bin_57_scaffold_144_59	MER0439828	ZP_01311894	family C26 unassigned peptidases (Desulfuromonas acetoxidans)	C26.UPW	C26	peptidase	unassigned	Cytoplasmic
AB_3033_Bin_57	AB_3033_Bin_57_scaffold_144_62	MER0152068	ACL03070	family M38 non-peptidase homologues (Desulfatibacillum alkenivorans)	M38.UNW	M38	peptidase	unassigned	Cytoplasmic
AB_3033_Bin_57	AB_3033_Bin_57_scaffold_1472_14	MER0940405	-	-	-	-	-	-	CytoplasmicMembrane
AB_3033_Bin_57	AB_3033_Bin_57_scaffold_1539_17	MER0899040	-	-	-	-	-	-	Cytoplasmic
AB_3033_Bin_57	AB_3033_Bin_57_scaffold_185_11	MER0065910	YP_324580	BSU23640 g.p. ( Bacillus subtilis ) (Anabaena variabilis)	S09.B04	S09C	peptidase	serine	Unknown
AB_3033_Bin_57	AB_3033_Bin_57_scaffold_185_14	MER0239695	YP_004273100	family S9 unassigned peptidases (Pedobacter saltans)	S09.UPW	S09X	peptidase	unassigned	Cytoplasmic
AB_3033_Bin_57	AB_3033_Bin_57_scaffold_185_38	MER0920687	-	-	-	-	-	-	CytoplasmicMembrane
AB_3033_Bin_57	AB_3033_Bin_57_scaffold_185_7	MER0128542	GEBA2500659859	family S9 unassigned peptidases (Thermobaculum terrenum)	S09.UPW	S09X	peptidase	unassigned	Cytoplasmic
AB_3033_Bin_57	AB_3033_Bin_57_scaffold_20_108	MER0934013	-	-	-	-	-	-	CytoplasmicMembrane
AB_3033_Bin_57	AB_3033_Bin_57_scaffold_20_126	MER0504010	YP_008710182	Plsp1 peptidase ( Arabidopsis thaliana ) (Gloeobacter kilaueensis)	S26.A02	S26A	peptidase	serine	CytoplasmicMembrane
AB_3033_Bin_57	AB_3033_Bin_57_scaffold_20_131	MER0243178	YP_004369098	family S16 non-peptidase homologues (Desulfobacca acetoxidans)	S16.UNW	S16	peptidase	unassigned	Cytoplasmic
AB_3033_Bin_57	AB_3033_Bin_57_scaffold_20_153	MER0193158	ACX52102	family M38 non-peptidase homologues (Ammonifex degensii)	M38.UNW	M38	peptidase	unassigned	Cytoplasmic
AB_3033_Bin_57	AB_3033_Bin_57_scaffold_20_168	MER0497196	ESS71989	signal peptidase II (Methyloglobulus morosus)	A08.001	A08	peptidase	aspartic	CytoplasmicMembrane
AB_3033_Bin_57	AB_3033_Bin_57_scaffold_20_20	MER0063376	ABA58629	subfamily S8A unassigned peptidases (Nitrosococcus oceani)	S08.UPA	S08A	peptidase	unassigned	CytoplasmicMembrane
AB_3033_Bin_57	AB_3033_Bin_57_scaffold_20_21	MER0020101	ZP_00018420	family C11 unassigned peptidases (Chloroflexus aurantiacus)	C11.UPW	C11X	peptidase	unassigned	CytoplasmicMembrane
AB_3033_Bin_57	AB_3033_Bin_57_scaffold_20_25	MER1029327	-	-	-	-	-	-	Unknown
AB_3033_Bin_57	AB_3033_Bin_57_scaffold_20_71	MER0198445	ADD02971	family S9 unassigned peptidases (Thermoanaerobacter italicus)	S09.UPW	S09X	peptidase	unassigned	Cytoplasmic
AB_3033_Bin_57	AB_3033_Bin_57_scaffold_20_89	MER0273710	YP_004819727	family C44 non-peptidase homologues (Thermoanaerobacter wiegelii)	C44.UNW	C44	peptidase	unassigned	Cytoplasmic
AB_3033_Bin_57	AB_3033_Bin_57_scaffold_2136_19	MER0061968	EAQ14901	subfamily S1C unassigned peptidases (Maritimibacter alkaliphilus)	S01.UPC	S01C	peptidase	unassigned	Periplasmic
AB_3033_Bin_57	AB_3033_Bin_57_scaffold_2136_5	MER0105595	EAX47239	FtsH peptidase ( Thermotoga -type) (Thermosinus carboxydivorans)	M41.021	M41	peptidase	metallo	CytoplasmicMembrane
AB_3033_Bin_57	AB_3033_Bin_57_scaffold_23_109	MER0115448	BAG05143	metallopeptidase PGM48 ( Arabidopsis thaliana ) (Microcystis aeruginosa)	M48.021	M48B	peptidase	metallo	CytoplasmicMembrane
AB_3033_Bin_57	AB_3033_Bin_57_scaffold_23_125	MER0108136	ABW71837	gamma-glutamyltransferase 2 (bacterial) (Streptomyces refuineus)	T03.014	T03	peptidase	threonine	Unknown
AB_3033_Bin_57	AB_3033_Bin_57_scaffold_23_25	MER0093846	YP_001211811	RseP peptidase (Pelotomaculum thermopropionicum)	M50.004	M50B	peptidase	metallo	CytoplasmicMembrane
AB_3033_Bin_57	AB_3033_Bin_57_scaffold_23_33	MER0114400	B3QV07	subfamily S1C unassigned peptidases (Chloroherpeton thalassium)	S01.UPC	S01C	peptidase	unassigned	Periplasmic
AB_3033_Bin_57	AB_3033_Bin_57_scaffold_23_47	MER0118455	ACG73573	subfamily S49A unassigned non-peptidase homologues (Anaeromyxobacter sp. K)	S49.UNA	S49A	peptidase	unassigned	CytoplasmicMembrane
AB_3033_Bin_57	AB_3033_Bin_57_scaffold_23_83	MER0504754	YP_008074835	TldD peptidase ( Escherichia coli ) (Methanobrevibacter sp. AbM4)	M103.001	M103	peptidase	metallo	Cytoplasmic
AB_3033_Bin_57	AB_3033_Bin_57_scaffold_23_95	MER0221713	YP_003825562	repressor LexA (Thermosediminibacter oceani)	S24.001	S24	peptidase	serine	Cytoplasmic
AB_3033_Bin_57	AB_3033_Bin_57_scaffold_23_99	MER0245742	YP_004437523	GSU1437 putative peptidase (Thermodesulfobium narugense)	M48.019	M48C	peptidase	metallo	Unknown
AB_3033_Bin_57	AB_3033_Bin_57_scaffold_25836_2	MER0133403	GEBA2500515861	family S9 unassigned peptidases (Dyadobacter fermentans)	S09.UPW	S09X	peptidase	unassigned	Unknown
AB_3033_Bin_57	AB_3033_Bin_57_scaffold_28_104	MER0058055	YP_359560	PF0204 protein ( Pyrococcus furiosus ) (Carboxydothermus hydrogenoformans)	C44.A09	C44	peptidase	cysteine	Cytoplasmic
AB_3033_Bin_57	AB_3033_Bin_57_scaffold_28_138	MER1255729	-	-	-	-	-	-	Cytoplasmic
AB_3033_Bin_57	AB_3033_Bin_57_scaffold_28_157	MER0273571	YP_004641264	family M41 non-peptidase homologues (Paenibacillus mucilaginosus)	M41.UNW	M41	peptidase	unassigned	Cytoplasmic
AB_3033_Bin_57	AB_3033_Bin_57_scaffold_28_158	MER1318538	-	-	-	-	-	-	Cytoplasmic
AB_3033_Bin_57	AB_3033_Bin_57_scaffold_28_160	MER0128730	GEBA2500657592	cephalosporin C deacetylase (Thermobaculum terrenum)	S09.949	S09X	peptidase	serine	Unknown
AB_3033_Bin_57	AB_3033_Bin_57_scaffold_28_173	MER0227254	YP_004003804	family M50 non-peptidase homologues (Methanothermus fervidus)	M50.UNW	M50	peptidase	unassigned	Cytoplasmic
AB_3033_Bin_57	AB_3033_Bin_57_scaffold_28_197	MER0474067	XP_004532375	PepB aminopeptidase (Ceratitis capitata)	M17.004	M17	peptidase	metallo	Cytoplasmic
AB_3033_Bin_57	AB_3033_Bin_57_scaffold_28_91	MER0245742	YP_004437523	GSU1437 putative peptidase (Thermodesulfobium narugense)	M48.019	M48C	peptidase	metallo	OuterMembrane
AB_3033_Bin_57	AB_3033_Bin_57_scaffold_28_96	MER0440292	ZP_04854824	GMP synthase (Paenibacillus sp)	C26.957	C26	peptidase	cysteine	Cytoplasmic
AB_3033_Bin_57	AB_3033_Bin_57_scaffold_3251_10	MER0615177	XP_011565480	family T2 unassigned peptidases (Plutella xylostella)	T02.UPW	T02	peptidase	unassigned	CytoplasmicMembrane
AB_3033_Bin_57	AB_3033_Bin_57_scaffold_339_13	MER0396823	ZP_04449091	hyperthermophile prolidase (Catonella morbi)	M24.008	M24B	peptidase	metallo	Cytoplasmic
AB_3033_Bin_57	AB_3033_Bin_57_scaffold_339_27	MER0348719	YP_006527865	subfamily M48B unassigned peptidases (Melioribacter roseus)	M48.UPB	M48B	peptidase	unassigned	CytoplasmicMembrane
AB_3033_Bin_57	AB_3033_Bin_57_scaffold_339_31	MER0785698	-	-	-	-	-	-	Cytoplasmic
AB_3033_Bin_57	AB_3033_Bin_57_scaffold_339_32	MER0058685	ABC28420	family S9 unassigned peptidases (Hahella chejuensis)	S09.UPW	S09X	peptidase	unassigned	Unknown
AB_3033_Bin_57	AB_3033_Bin_57_scaffold_339_33	MER0025057	NP_046584	yomI g.p. ( Bacillus subtilis ) ()	M23.A04	M23B	peptidase	metallo	Unknown
AB_3033_Bin_57	AB_3033_Bin_57_scaffold_339_36	MER0065772	NP_148051	CTP synthetase (Aeropyrum pernix)	C26.964	C26	peptidase	cysteine	Cytoplasmic
AB_3033_Bin_57	AB_3033_Bin_57_scaffold_387_16	MER0121936	ACB08860	cephalosporin C deacetylase (Thermotoga sp. RQ2)	S09.949	S09X	peptidase	serine	Unknown
AB_3033_Bin_57	AB_3033_Bin_57_scaffold_387_20	MER0198445	ADD02971	family S9 unassigned peptidases (Thermoanaerobacter italicus)	S09.UPW	S09X	peptidase	unassigned	Cytoplasmic
AB_3033_Bin_57	AB_3033_Bin_57_scaffold_3941_31	MER0196353	ADB16212	family S9 unassigned peptidases (Pirellula staleyi)	S09.UPW	S09X	peptidase	unassigned	Cytoplasmic
AB_3033_Bin_57	AB_3033_Bin_57_scaffold_4091_14	MER0717163	-	-	-	-	-	-	CytoplasmicMembrane
AB_3033_Bin_57	AB_3033_Bin_57_scaffold_4091_18	MER0836759	-	-	-	-	-	-	Unknown
AB_3033_Bin_57	AB_3033_Bin_57_scaffold_43_50	MER0881641	-	-	-	-	-	-	Unknown
AB_3033_Bin_57	AB_3033_Bin_57_scaffold_43_7	MER0114205	CAN92610	family M79 unassigned peptidases (Sorangium cellulosum)	M79.UPW	M79	peptidase	unassigned	CytoplasmicMembrane
AB_3033_Bin_57	AB_3033_Bin_57_scaffold_44_103	MER0161412	ZP_02737459	TET aminopeptidase (Gemmata obscuriglobus)	M42.005	M42	peptidase	metallo	Cytoplasmic
AB_3033_Bin_57	AB_3033_Bin_57_scaffold_44_104	MER0040567	NP_953479-1	family S16 unassigned peptidases (Geobacter sulfurreducens)	S16.UPW	S16	peptidase	unassigned	Cytoplasmic
AB_3033_Bin_57	AB_3033_Bin_57_scaffold_44_118	MER0912364	-	-	-	-	-	-	CytoplasmicMembrane
AB_3033_Bin_57	AB_3033_Bin_57_scaffold_44_14	MER0479283	ZP_02734466	family S9 unassigned peptidases (Gemmata obscuriglobus)	S09.UPW	S09X	peptidase	unassigned	Unknown
AB_3033_Bin_57	AB_3033_Bin_57_scaffold_44_35	MER0128730	GEBA2500657592	cephalosporin C deacetylase (Thermobaculum terrenum)	S09.949	S09X	peptidase	serine	Unknown
AB_3033_Bin_57	AB_3033_Bin_57_scaffold_44_38	MER1038727	-	-	-	-	-	-	Cytoplasmic
AB_3033_Bin_57	AB_3033_Bin_57_scaffold_44_50	MER0894357	-	-	-	-	-	-	CytoplasmicMembrane
AB_3033_Bin_57	AB_3033_Bin_57_scaffold_44_56	MER0351367	ZP_07835069	family S11 unassigned peptidases (Thermaerobacter subterraneus)	S11.UPW	S11	peptidase	unassigned	CytoplasmicMembrane
AB_3033_Bin_57	AB_3033_Bin_57_scaffold_44_88	MER0450297	ZP_01667832	imidazoleglycerol-phosphate synthase ( Pyrococcus furiosus ) (Thermosinus carboxydivorans)	C26.A32	C26	peptidase	cysteine	Cytoplasmic
AB_3033_Bin_57	AB_3033_Bin_57_scaffold_44_92	MER0147733	WP_008892680	family I22 unassigned peptidase inhibitors (Haloterrigena salina)	I22.UPW	I22	inhibitor	unassigned	Unknown
AB_3033_Bin_57	AB_3033_Bin_57_scaffold_47_149	MER0048167	CAD74338	family S9 unassigned peptidases (Rhodopirellula baltica)	S09.UPW	S09X	peptidase	unassigned	Cytoplasmic
AB_3033_Bin_57	AB_3033_Bin_57_scaffold_47_171	MER0058006	YP_356160	aminodeoxychorismate synthase, subunit II (Pelobacter carbinolicus)	C26.955	C26	peptidase	cysteine	Cytoplasmic
AB_3033_Bin_57	AB_3033_Bin_57_scaffold_47_173	MER0198445	ADD02971	family S9 unassigned peptidases (Thermoanaerobacter italicus)	S09.UPW	S09X	peptidase	unassigned	Cytoplasmic
AB_3033_Bin_57	AB_3033_Bin_57_scaffold_47_195	MER0511016	YP_008368552	family U32 unassigned peptidases (Rhizobium etli)	U32.UPW	U32	peptidase	unassigned	Cytoplasmic
AB_3033_Bin_57	AB_3033_Bin_57_scaffold_47_213	MER0128810	GEBA2500360379	subfamily M24B unassigned peptidases (Sphaerobacter thermophilus)	M24.UPB	M24B	peptidase	unassigned	Cytoplasmic
AB_3033_Bin_57	AB_3033_Bin_57_scaffold_47_28	MER0195375	ZP_09548505	subfamily M28F unassigned peptidases (Caldithrix abyssi)	M28.UPF	M28F	peptidase	unassigned	CytoplasmicMembrane
AB_3033_Bin_57	AB_3033_Bin_57_scaffold_47_45	MER0923974	-	-	-	-	-	-	Unknown
AB_3033_Bin_57	AB_3033_Bin_57_scaffold_47_52	MER0742205	-	-	-	-	-	-	CytoplasmicMembrane
AB_3033_Bin_57	AB_3033_Bin_57_scaffold_47_65	MER0066047	YP_159461	family S9 non-peptidase homologues (Aromatoleum aromaticum)	S09.UNW	S09X	peptidase	unassigned	Unknown
AB_3033_Bin_57	AB_3033_Bin_57_scaffold_47_66	MER0212605	ZP_05375992	family S9 non-peptidase homologues (Hyphomicrobium denitrificans)	S09.UNW	S09X	peptidase	unassigned	Unknown
AB_3033_Bin_57	AB_3033_Bin_57_scaffold_494_11	MER0820003	-	-	-	-	-	-	Cytoplasmic
AB_3033_Bin_57	AB_3033_Bin_57_scaffold_494_27	MER0056927	ABB14283	Mername-AA292 peptidase (Carboxydothermus hydrogenoformans)	M23.009	M23B	peptidase	metallo	Unknown
AB_3033_Bin_57	AB_3033_Bin_57_scaffold_494_28	MER0283853	YP_005045144	subfamily M23B unassigned peptidases (Clostridium clariflavum)	M23.UPB	M23B	peptidase	unassigned	OuterMembrane
AB_3033_Bin_57	AB_3033_Bin_57_scaffold_494_29	MER0397314	ZP_09053265	subfamily S41A unassigned peptidases (Pseudomonas sp. 2_1_26)	S41.UPA	S41A	peptidase	unassigned	CytoplasmicMembrane
AB_3033_Bin_57	AB_3033_Bin_57_scaffold_515_25	MER0231402	YP_004103079	subfamily M24A unassigned peptidases (Thermaerobacter marianensis)	M24.UPA	M24A	peptidase	unassigned	Cytoplasmic
AB_3033_Bin_57	AB_3033_Bin_57_scaffold_515_48	MER0947272	-	-	-	-	-	-	CytoplasmicMembrane
AB_3033_Bin_57	AB_3033_Bin_57_scaffold_515_52	MER0093840	YP_001211709	family M103 unassigned peptidases (Pelotomaculum thermopropionicum)	M103.UPW	M103	peptidase	unassigned	Cytoplasmic
AB_3033_Bin_57	AB_3033_Bin_57_scaffold_515_62	MER0138254	YP_002352130	family M103 unassigned peptidases (Dictyoglomus turgidum)	M103.UPW	M103	peptidase	unassigned	Cytoplasmic
AB_3033_Bin_57	AB_3033_Bin_57_scaffold_515_63	MER0104202	ACI18386	family M103 unassigned peptidases (Dictyoglomus thermophilum)	M103.UPW	M103	peptidase	unassigned	Cytoplasmic
AB_3033_Bin_57	AB_3033_Bin_57_scaffold_527_29	MER0674778	A0A0A8X9B9	subfamily A24A unassigned peptidases (Bacillus selenatarsenatis)	A24.UPA	A24A	peptidase	unassigned	CytoplasmicMembrane
AB_3033_Bin_57	AB_3033_Bin_57_scaffold_5561_3	MER0044154	AAM30194	family M50 non-peptidase homologues (Methanosarcina mazei)	M50.UNW	M50	peptidase	unassigned	CytoplasmicMembrane
AB_3033_Bin_57	AB_3033_Bin_57_scaffold_5561_4	MER0473962	YP_001048198	family M95 unassigned peptidases (Methanoculleus marisnigri)	M95.UPW	M95	peptidase	unassigned	Cytoplasmic
AB_3033_Bin_57	AB_3033_Bin_57_scaffold_55746_3	MER0388987	ZP_02888071	subfamily M23B unassigned peptidases (Burkholderia ambifaria)	M23.UPB	M23B	peptidase	unassigned	Cytoplasmic
AB_3033_Bin_57	AB_3033_Bin_57_scaffold_56152_2	MER0932942	-	-	-	-	-	-	Cytoplasmic
AB_3033_Bin_57	AB_3033_Bin_57_scaffold_588_39	MER1000600	-	-	-	-	-	-	Unknown
AB_3033_Bin_57	AB_3033_Bin_57_scaffold_654_11	MER0198858	EFS03279	bacillus Xaa-Pro aminopeptidase (Listeria seeligeri)	M24.006	M24B	peptidase	metallo	Cytoplasmic
AB_3033_Bin_57	AB_3033_Bin_57_scaffold_654_17	MER0719693	-	-	-	-	-	-	Cytoplasmic
AB_3033_Bin_57	AB_3033_Bin_57_scaffold_654_26	MER0917399	-	-	-	-	-	-	Unknown
AB_3033_Bin_57	AB_3033_Bin_57_scaffold_663_2	MER0128873	GEBA2500491546	RhoII peptidase ( Haloferax volcanii ) and similar (Desulfotomaculum acetoxidans)	S54.027	S54	peptidase	serine	CytoplasmicMembrane
AB_3033_Bin_57	AB_3033_Bin_57_scaffold_663_4	MER0191968	ZP_02737072	subfamily S8A unassigned peptidases (Gemmata obscuriglobus)	S08.UPA	S08A	peptidase	unassigned	Unknown
AB_3033_Bin_57	AB_3033_Bin_57_scaffold_663_5	MER0175853	ZP_02731927	MCP-01 peptidase (Gemmata obscuriglobus)	S08.130	S08A	peptidase	serine	Extracellular
AB_3033_Bin_57	AB_3033_Bin_57_scaffold_692_13	MER0407676	G7Q4E9	MucD peptidase (Desulfovibrio sp. FW1012B)	S01.453	S01C	peptidase	serine	Unknown
AB_3033_Bin_57	AB_3033_Bin_57_scaffold_692_8	MER0882490	-	-	-	-	-	-	Unknown
AB_3033_Bin_57	AB_3033_Bin_57_scaffold_7525_3	MER0792366	-	-	-	-	-	-	Cytoplasmic
AB_3033_Bin_57	AB_3033_Bin_57_scaffold_888_15	MER0932942	-	-	-	-	-	-	Cytoplasmic
AB_3033_Bin_57	AB_3033_Bin_57_scaffold_89_23	MER0247727	YP_004497935	ComC peptidase (Desulfotomaculum carboxydivorans)	A24.019	A24A	peptidase	aspartic	CytoplasmicMembrane
AB_3033_Bin_57	AB_3033_Bin_57_scaffold_89_35	MER0130236	GEBA2500607205	family S9 unassigned peptidases (Planctopirus limnophila)	S09.UPW	S09X	peptidase	unassigned	Cytoplasmic
AB_3033_Bin_57	AB_3033_Bin_57_scaffold_89_43	MER0034028	Q7NKH6	MjS2P-type peptidase (Gloeobacter violaceus)	M50.006	M50B	peptidase	metallo	CytoplasmicMembrane
AB_3033_Bin_57	AB_3033_Bin_57_scaffold_89_56	MER0477379	L0D7L9	family S9 unassigned peptidases (Singulisphaera acidiphila)	S09.UPW	S09X	peptidase	unassigned	CytoplasmicMembrane
AB_3033_Bin_57	AB_3033_Bin_57_scaffold_89_62	MER0177307	ZP_03292071	family C44 non-peptidase homologues (Clostridium hiranonis)	C44.UNW	C44	peptidase	unassigned	Cytoplasmic
AB_3033_Bin_57	AB_3033_Bin_57_scaffold_89_75	MER0406610	ZP_07739666	subfamily S1C unassigned peptidases (Aminomonas paucivorans)	S01.UPC	S01C	peptidase	unassigned	Unknown
AB_3033_Bin_57	AB_3033_Bin_57_scaffold_89_77	MER0224102	YP_006044921	HslV component of HslUV peptidase (Spirochaeta thermophila)	T01.006	T01B	peptidase	threonine	Cytoplasmic
AB_3033_Bin_57	AB_3033_Bin_57_scaffold_9096_9	MER0910463	-	-	-	-	-	-	Cytoplasmic
AB_3033_Bin_57	AB_3033_Bin_57_scaffold_9265_5	MER0197482	ADC47390	family C26 unassigned peptidases (Methanobrevibacter ruminantium)	C26.UPW	C26	peptidase	unassigned	Cytoplasmic
AB_3033_Bin_57	AB_3033_Bin_57_scaffold_968_18	MER0235727	YP_004178112	acetylornithine deacetylase ArgE (Isosphaera pallida)	M20.974	M20A	peptidase	metallo	Cytoplasmic
AB_3033_Bin_57	AB_3033_Bin_57_scaffold_968_9	MER0921227	-	-	-	-	-	-	Cytoplasmic
AB_3033_Bin_57	AB_3033_Bin_57_scaffold_97_112	MER0066174	NP_388200	cephalosporin C deacetylase (Bacillus subtilis)	S09.949	S09X	peptidase	serine	Unknown
AB_3033_Bin_57	AB_3033_Bin_57_scaffold_97_28	MER0239511	YP_004270860	family S9 unassigned peptidases (Planctomyces brasiliensis)	S09.UPW	S09X	peptidase	unassigned	Unknown
AB_3033_Bin_57	AB_3033_Bin_57_scaffold_97_3	MER0906059	-	-	-	-	-	-	CytoplasmicMembrane
AB_3033_Bin_57	AB_3033_Bin_57_scaffold_97_4	MER0331162	ZP_09569816	subfamily M67C unassigned peptidases (Singulisphaera acidiphila)	M67.UPC	M67C	peptidase	unassigned	Cytoplasmic
AB_3033_Bin_57	AB_3033_Bin_57_scaffold_97_68	MER0866421	-	-	-	-	-	-	Cytoplasmic
AB_3033_Bin_57	AB_3033_Bin_57_scaffold_97_8	MER0038211	YP_711119	subfamily M67C unassigned peptidases (Frankia alni)	M67.UPC	M67C	peptidase	unassigned	Unknown
AB_3033_Bin_57	AB_3033_Bin_57_scaffold_97_81	MER0477270	ZP_02732089	family S9 unassigned peptidases (Gemmata obscuriglobus)	S09.UPW	S09X	peptidase	unassigned	Unknown
AB_3033_Bin_57	AB_3033_Bin_57_scaffold_97_97	MER1153440	-	-	-	-	-	-	Cytoplasmic
AB_3033_Bin_57	AB_3033_Bin_57_scaffold_97_98	MER1279793	-	-	-	-	-	-	Cytoplasmic
AB_3033_Bin_59	AB_3033_Bin_59_scaffold_10150_4	MER0040567	NP_953479-1	family S16 unassigned peptidases (Geobacter sulfurreducens)	S16.UPW	S16	peptidase	unassigned	Cytoplasmic
AB_3033_Bin_59	AB_3033_Bin_59_scaffold_10249_20	MER0451213	ZP_09884372	imidazoleglycerol-phosphate synthase ( Pyrococcus furiosus ) (Desulfosporosinus acidiphilus)	C26.A32	C26	peptidase	cysteine	Cytoplasmic
AB_3033_Bin_59	AB_3033_Bin_59_scaffold_1098_2	MER0223913	YP_003867278	family S9 unassigned peptidases (Bacillus subtilis)	S09.UPW	S09X	peptidase	unassigned	Unknown
AB_3033_Bin_59	AB_3033_Bin_59_scaffold_1107_11	MER0101585	ABW28574	family M79 unassigned peptidases (Acaryochloris marina)	M79.UPW	M79	peptidase	unassigned	CytoplasmicMembrane
AB_3033_Bin_59	AB_3033_Bin_59_scaffold_1107_5	MER0120797	ACA37844	family C26 unassigned peptidases (Lysinibacillus sphaericus)	C26.UPW	C26	peptidase	unassigned	Cytoplasmic
AB_3033_Bin_59	AB_3033_Bin_59_scaffold_11264_4	MER0998682	-	-	-	-	-	-	Cytoplasmic
AB_3033_Bin_59	AB_3033_Bin_59_scaffold_1142_13	MER0119574	ACA59676	RhoII peptidase ( Haloferax volcanii ) and similar (Desulforudis audaxviator)	S54.027	S54	peptidase	serine	CytoplasmicMembrane
AB_3033_Bin_59	AB_3033_Bin_59_scaffold_1142_15	MER1230308	-	-	-	-	-	-	Cytoplasmic
AB_3033_Bin_59	AB_3033_Bin_59_scaffold_1142_26	MER0245413	YP_004424840	GMP synthase ( Pyrococcus furiosus ) (Pyrococcus sp. NA2)	C26.A31	C26	peptidase	cysteine	Cytoplasmic
AB_3033_Bin_59	AB_3033_Bin_59_scaffold_1142_9	MER0836488	-	-	-	-	-	-	Unknown
AB_3033_Bin_59	AB_3033_Bin_59_scaffold_1147_15	MER0491691	ADZ52807	family S9 unassigned peptidases ()	S09.UPW	S09X	peptidase	unassigned	Cytoplasmic
AB_3033_Bin_59	AB_3033_Bin_59_scaffold_1147_4	MER0130114	GEBA2500362729	family S15 unassigned peptidases (Sphaerobacter thermophilus)	S15.UPW	S15	peptidase	unassigned	Unknown
AB_3033_Bin_59	AB_3033_Bin_59_scaffold_1147_7	MER0928886	-	-	-	-	-	-	Cytoplasmic
AB_3033_Bin_59	AB_3033_Bin_59_scaffold_1151_10	MER0229973	YP_004990150	subfamily M43B non-peptidase homologues (Owenweeksia hongkongensis)	M43.UNB	M43B	peptidase	unassigned	Unknown
AB_3033_Bin_59	AB_3033_Bin_59_scaffold_1151_15	MER0174387	BAH37139	subfamily M28A non-peptidase homologues (Gemmatimonas aurantiaca)	M28.UNA	M28A	peptidase	unassigned	Cytoplasmic
AB_3033_Bin_59	AB_3033_Bin_59_scaffold_11655_1	MER0478668	YP_003974441	family S9 unassigned peptidases (Bacillus atrophaeus)	S09.UPW	S09X	peptidase	unassigned	Cytoplasmic
AB_3033_Bin_59	AB_3033_Bin_59_scaffold_11789_4	MER0247917	YP_004462978	K15-type DD-transpeptidase (Mahella australiensis)	S11.004	S11	peptidase	serine	CytoplasmicMembrane
AB_3033_Bin_59	AB_3033_Bin_59_scaffold_12522_3	MER0248175	YP_004517483	signal peptidase ( Mycobacterium tuberculosis -type) (Desulfotomaculum kuznetsovii)	S26.024	S26A	peptidase	serine	CytoplasmicMembrane
AB_3033_Bin_59	AB_3033_Bin_59_scaffold_12522_6	MER1055061	-	-	-	-	-	-	CytoplasmicMembrane
AB_3033_Bin_59	AB_3033_Bin_59_scaffold_1258_17	MER0076587	YP_001234220	subfamily S9C unassigned peptidases (Acidiphilium cryptum)	S09.UPC	S09C	peptidase	unassigned	Cytoplasmic
AB_3033_Bin_59	AB_3033_Bin_59_scaffold_12580_7	MER0116611	YP_001692055	repressor LexA (Finegoldia magna)	S24.001	S24	peptidase	serine	Cytoplasmic
AB_3033_Bin_59	AB_3033_Bin_59_scaffold_1299_11	MER0113291	ABJ83289	family I39 unassigned peptidase inhibitors (Solibacter usitatus)	I39.UPW	I39	inhibitor	unassigned	Unknown
AB_3033_Bin_59	AB_3033_Bin_59_scaffold_1299_13	MER0221183	YP_003816141	family M38 non-peptidase homologues (Acidilobus saccharovorans)	M38.UNW	M38	peptidase	unassigned	Cytoplasmic
AB_3033_Bin_59	AB_3033_Bin_59_scaffold_1299_14	MER0234527	YP_004145387	family M38 unassigned peptidases (Pseudoxanthomonas suwonensis)	M38.UPW	M38	peptidase	unassigned	Unknown
AB_3033_Bin_59	AB_3033_Bin_59_scaffold_1299_17	MER0961858	-	-	-	-	-	-	Cytoplasmic
AB_3033_Bin_59	AB_3033_Bin_59_scaffold_1305_19	MER1025726	-	-	-	-	-	-	Cytoplasmic
AB_3033_Bin_59	AB_3033_Bin_59_scaffold_1305_23	MER0916540	-	-	-	-	-	-	Unknown
AB_3033_Bin_59	AB_3033_Bin_59_scaffold_1305_25	MER1228904	-	-	-	-	-	-	Cytoplasmic
AB_3033_Bin_59	AB_3033_Bin_59_scaffold_13592_6	MER0034031	Q7NJ09	Plsp1 peptidase ( Arabidopsis thaliana ) (Gloeobacter violaceus)	S26.A02	S26A	peptidase	serine	CytoplasmicMembrane
AB_3033_Bin_59	AB_3033_Bin_59_scaffold_1385_27	MER0719792	-	-	-	-	-	-	Cytoplasmic
AB_3033_Bin_59	AB_3033_Bin_59_scaffold_1385_27	MER0719792	-	-	-	-	-	-	Cytoplasmic
AB_3033_Bin_59	AB_3033_Bin_59_scaffold_1385_30	MER1102587	-	-	-	-	-	-	Cytoplasmic
AB_3033_Bin_59	AB_3033_Bin_59_scaffold_13859_4	MER0239436	YP_004268710	family S9 unassigned peptidases (Planctomyces brasiliensis)	S09.UPW	S09X	peptidase	unassigned	Unknown
AB_3033_Bin_59	AB_3033_Bin_59_scaffold_1481_11	MER0469883	ZP_08580389	subfamily M15C non-peptidase homologues (Prevotella multisaccharivorax)	M15.UNC	M15C	peptidase	unassigned	CytoplasmicMembrane
AB_3033_Bin_59	AB_3033_Bin_59_scaffold_1481_16	MER0124786	EAQ80445	family M19 non-peptidase homologues (Blastopirellula marina)	M19.UNW	M19	peptidase	unassigned	Cytoplasmic
AB_3033_Bin_59	AB_3033_Bin_59_scaffold_1567_7	MER0691255	A0A089L7D9	subfamily A24A unassigned peptidases (Paenibacillus borealis)	A24.UPA	A24A	peptidase	unassigned	CytoplasmicMembrane
AB_3033_Bin_59	AB_3033_Bin_59_scaffold_16255_1	MER0882490	-	-	-	-	-	-	Unknown
AB_3033_Bin_59	AB_3033_Bin_59_scaffold_1644_23	MER0369486	EIJ83177	yodQ g.p. ( Bacillus subtilis ) (Bacillus methanolicus)	M20.A21	M20A	peptidase	metallo	Cytoplasmic
AB_3033_Bin_59	AB_3033_Bin_59_scaffold_1644_6	MER0194562	ACS79796	family M14 non-peptidase homologues (Desulfovibrio salexigens)	M14.UNW	M14X	peptidase	unassigned	Cytoplasmic
AB_3033_Bin_59	AB_3033_Bin_59_scaffold_1644_7	MER0234484	YP_004144830	family M14 non-peptidase homologues (Mesorhizobium ciceri)	M14.UNW	M14X	peptidase	unassigned	Cytoplasmic
AB_3033_Bin_59	AB_3033_Bin_59_scaffold_1673_14	MER0882390	-	-	-	-	-	-	Unknown
AB_3033_Bin_59	AB_3033_Bin_59_scaffold_1673_17	MER1153440	-	-	-	-	-	-	Cytoplasmic
AB_3033_Bin_59	AB_3033_Bin_59_scaffold_1673_32	MER0088475	EAX48624	signal peptidase II (Thermosinus carboxydivorans)	A08.001	A08	peptidase	aspartic	CytoplasmicMembrane
AB_3033_Bin_59	AB_3033_Bin_59_scaffold_17422_4	MER0109563	YP_001658766	family M42 unassigned peptidases (Microcystis aeruginosa)	M42.UPW	M42	peptidase	unassigned	Cytoplasmic
AB_3033_Bin_59	AB_3033_Bin_59_scaffold_1751_20	MER0491691	ADZ52807	family S9 unassigned peptidases ()	S09.UPW	S09X	peptidase	unassigned	Cytoplasmic
AB_3033_Bin_59	AB_3033_Bin_59_scaffold_1751_21	MER0153328	ACL73445	family S9 non-peptidase homologues (Thioalkalivibrio sulfidophilus)	S09.UNW	S09X	peptidase	unassigned	Cytoplasmic
AB_3033_Bin_59	AB_3033_Bin_59_scaffold_1801_19	MER0237001	ACM23885	family I87 unassigned peptidase inhibitors (Thermotoga neapolitana)	I87.UPW	I87	inhibitor	unassigned	Cytoplasmic
AB_3033_Bin_59	AB_3033_Bin_59_scaffold_18167_2	MER0235706	YP_004177588	family S9 unassigned peptidases (Isosphaera pallida)	S09.UPW	S09X	peptidase	unassigned	Cytoplasmic
AB_3033_Bin_59	AB_3033_Bin_59_scaffold_1825_15	MER0084481	EAS07091	subfamily M14B unassigned peptidases (Tetrahymena thermophila)	M14.UPB	M14B	peptidase	unassigned	Cytoplasmic
AB_3033_Bin_59	AB_3033_Bin_59_scaffold_1825_2	MER0899225	-	-	-	-	-	-	Cytoplasmic
AB_3033_Bin_59	AB_3033_Bin_59_scaffold_1859_13	MER0282034	YP_003588019	FtsH-2 peptidase (Kyrpidia tusciae)	M41.009	M41	peptidase	metallo	CytoplasmicMembrane
AB_3033_Bin_59	AB_3033_Bin_59_scaffold_1859_25	MER0316271	ZP_06265993	hypothetical protein Acid345_3562 (Pyramidobacter piscolens)	S55.UNW	S55	peptidase	unassigned	Unknown
AB_3033_Bin_59	AB_3033_Bin_59_scaffold_18657_4	MER0626880	WP_005025360	family C110 unassigned peptidases (Acinetobacter radioresistens)	C110.UPW	C110	peptidase	unassigned	CytoplasmicMembrane
AB_3033_Bin_59	AB_3033_Bin_59_scaffold_18657_5	MER0228350	YP_004057372	family S9 unassigned peptidases (Oceanithermus profundus)	S09.UPW	S09X	peptidase	unassigned	Unknown
AB_3033_Bin_59	AB_3033_Bin_59_scaffold_1893_3	MER0174724	ACO31596	family S9 unassigned peptidases (Acidobacterium capsulatum)	S09.UPW	S09X	peptidase	unassigned	Unknown
AB_3033_Bin_59	AB_3033_Bin_59_scaffold_1899_25	MER0130528	ACY47642	subfamily S8B unassigned peptidases (Rhodothermus marinus)	S08.UPB	S08B	peptidase	unassigned	Extracellular
AB_3033_Bin_59	AB_3033_Bin_59_scaffold_1899_26	MER0983810	-	-	-	-	-	-	Unknown
AB_3033_Bin_59	AB_3033_Bin_59_scaffold_19987_4	MER0937070	-	-	-	-	-	-	CytoplasmicMembrane
AB_3033_Bin_59	AB_3033_Bin_59_scaffold_2007_5	MER0166400	ZP_02033106	family S9 non-peptidase homologues (Parabacteroides merdae)	S09.UNW	S09X	peptidase	unassigned	Periplasmic
AB_3033_Bin_59	AB_3033_Bin_59_scaffold_2034_12	MER1025726	-	-	-	-	-	-	Cytoplasmic
AB_3033_Bin_59	AB_3033_Bin_59_scaffold_20423_4	MER0065772	NP_148051	CTP synthetase (Aeropyrum pernix)	C26.964	C26	peptidase	cysteine	Cytoplasmic
AB_3033_Bin_59	AB_3033_Bin_59_scaffold_2133_15	MER0499343	YP_008820924	subfamily M23B unassigned peptidases (Bacillus thuringiensis)	M23.UPB	M23B	peptidase	unassigned	Cytoplasmic
AB_3033_Bin_59	AB_3033_Bin_59_scaffold_2133_27	MER0245742	YP_004437523	GSU1437 putative peptidase (Thermodesulfobium narugense)	M48.019	M48C	peptidase	metallo	Cytoplasmic
AB_3033_Bin_59	AB_3033_Bin_59_scaffold_2133_3	MER0231363	YP_004102027	hyperthermophile prolidase (Thermaerobacter marianensis)	M24.008	M24B	peptidase	metallo	Cytoplasmic
AB_3033_Bin_59	AB_3033_Bin_59_scaffold_2133_30	MER0882490	-	-	-	-	-	-	Cytoplasmic
AB_3033_Bin_59	AB_3033_Bin_59_scaffold_2133_31	MER0318385	ZP_08404036	subfamily C14B unassigned peptidases (Rubrivivax benzoatilyticus)	C14.UPB	C14B	peptidase	unassigned	Extracellular
AB_3033_Bin_59	AB_3033_Bin_59_scaffold_2133_34	MER0887026	-	-	-	-	-	-	CytoplasmicMembrane
AB_3033_Bin_59	AB_3033_Bin_59_scaffold_2133_48	MER0093721	Q1X2E8	BC4143 protein (Pelotomaculum thermopropionicum)	M20.018	M20B	peptidase	metallo	Cytoplasmic
AB_3033_Bin_59	AB_3033_Bin_59_scaffold_2272_13	MER0881538	-	-	-	-	-	-	Unknown
AB_3033_Bin_59	AB_3033_Bin_59_scaffold_2272_26	MER0462459	ZP_08464194	subfamily C82A unassigned peptidases (Desmospora sp. 8437)	C82.UPA	C82A	peptidase	unassigned	Unknown
AB_3033_Bin_59	AB_3033_Bin_59_scaffold_2272_8	MER0786486	-	-	-	-	-	-	Cytoplasmic
AB_3033_Bin_59	AB_3033_Bin_59_scaffold_2281_11	MER0128873	GEBA2500491546	RhoII peptidase ( Haloferax volcanii ) and similar (Desulfotomaculum acetoxidans)	S54.027	S54	peptidase	serine	CytoplasmicMembrane
AB_3033_Bin_59	AB_3033_Bin_59_scaffold_230_13	MER0922719	-	-	-	-	-	-	Cytoplasmic
AB_3033_Bin_59	AB_3033_Bin_59_scaffold_230_19	MER0211945	YP_003702525	ComC peptidase (Syntrophothermus lipocalidus)	A24.019	A24A	peptidase	aspartic	CytoplasmicMembrane
AB_3033_Bin_59	AB_3033_Bin_59_scaffold_230_49	MER0248863	YP_004544306	family C26 unassigned peptidases (Desulfotomaculum ruminis)	C26.UPW	C26	peptidase	unassigned	Cytoplasmic
AB_3033_Bin_59	AB_3033_Bin_59_scaffold_236_27	MER0252413	YP_004625903	family C26 unassigned peptidases (Thermodesulfatator indicus)	C26.UPW	C26	peptidase	unassigned	Cytoplasmic
AB_3033_Bin_59	AB_3033_Bin_59_scaffold_236_29	MER0973572	-	-	-	-	-	-	Unknown
AB_3033_Bin_59	AB_3033_Bin_59_scaffold_236_63	MER1250326	-	-	-	-	-	-	Extracellular
AB_3033_Bin_59	AB_3033_Bin_59_scaffold_2404_2	MER0123925	EDU02751	family T3 unassigned peptidases (Pedosphaera parvula)	T03.UPW	T03	peptidase	unassigned	Unknown
AB_3033_Bin_59	AB_3033_Bin_59_scaffold_2404_5	MER0206824	WP_010035788	family S82 unassigned homologues (Gemmata obscuriglobus)	S82.UPW	S82	peptidase	unassigned	Cytoplasmic
AB_3033_Bin_59	AB_3033_Bin_59_scaffold_241_16	MER0088469	EAX48336	GSU1437 putative peptidase (Thermosinus carboxydivorans)	M48.019	M48C	peptidase	metallo	Cytoplasmic
AB_3033_Bin_59	AB_3033_Bin_59_scaffold_241_25	MER0626880	WP_005025360	family C110 unassigned peptidases (Acinetobacter radioresistens)	C110.UPW	C110	peptidase	unassigned	CytoplasmicMembrane
AB_3033_Bin_59	AB_3033_Bin_59_scaffold_241_26	MER0999835	-	-	-	-	-	-	Cytoplasmic
AB_3033_Bin_59	AB_3033_Bin_59_scaffold_241_37	MER0882490	-	-	-	-	-	-	Unknown
AB_3033_Bin_59	AB_3033_Bin_59_scaffold_2466_5	MER0501101	YP_008591049	subfamily S1C unassigned peptidases (Desulfovibrio gigas)	S01.UPC	S01C	peptidase	unassigned	Unknown
AB_3033_Bin_59	AB_3033_Bin_59_scaffold_2524_1	MER0896763	-	-	-	-	-	-	CytoplasmicMembrane
AB_3033_Bin_59	AB_3033_Bin_59_scaffold_2576_4	MER0024278	ZP_00109858	Mername-AA292 peptidase (Nostoc punctiforme)	M23.009	M23B	peptidase	metallo	OuterMembrane
AB_3033_Bin_59	AB_3033_Bin_59_scaffold_2576_5	MER0240916	YP_004267513	subfamily M23B unassigned peptidases (Syntrophobotulus glycolicus)	M23.UPB	M23B	peptidase	unassigned	Cytoplasmic
AB_3033_Bin_59	AB_3033_Bin_59_scaffold_2576_6	MER0163144	YP_002551129	subfamily S41A unassigned peptidases (Agrobacterium vitis)	S41.UPA	S41A	peptidase	unassigned	CytoplasmicMembrane
AB_3033_Bin_59	AB_3033_Bin_59_scaffold_2773_18	MER0154614	ACM22326	HslV component of HslUV peptidase (Thermotoga neapolitana)	T01.006	T01B	peptidase	threonine	Cytoplasmic
AB_3033_Bin_59	AB_3033_Bin_59_scaffold_27805_3	MER0128980	GEBA2500611939	family S9 non-peptidase homologues (Tsukamurella paurometabola)	S09.UNW	S09X	peptidase	unassigned	Cytoplasmic
AB_3033_Bin_59	AB_3033_Bin_59_scaffold_28006_8	MER0378411	ZP_10576975	D-aminopeptidase DppA (Brevibacillus sp. BC25)	M55.001	M55	peptidase	metallo	Cytoplasmic
AB_3033_Bin_59	AB_3033_Bin_59_scaffold_2893_6	MER0198445	ADD02971	family S9 unassigned peptidases (Thermoanaerobacter italicus)	S09.UPW	S09X	peptidase	unassigned	Cytoplasmic
AB_3033_Bin_59	AB_3033_Bin_59_scaffold_2893_9	MER0939253	-	-	-	-	-	-	CytoplasmicMembrane
AB_3033_Bin_59	AB_3033_Bin_59_scaffold_29671_4	MER0378412	ZP_10574124	D-aminopeptidase DppA (Brevibacillus sp. BC25)	M55.001	M55	peptidase	metallo	Cytoplasmic
AB_3033_Bin_59	AB_3033_Bin_59_scaffold_29671_5	MER0899099	-	-	-	-	-	-	Cytoplasmic
AB_3033_Bin_59	AB_3033_Bin_59_scaffold_3034_10	MER0153416	ACL70380	PF0204 protein ( Pyrococcus furiosus ) (Halothermothrix orenii)	C44.A09	C44	peptidase	cysteine	Cytoplasmic
AB_3033_Bin_59	AB_3033_Bin_59_scaffold_31737_5	MER0058006	YP_356160	aminodeoxychorismate synthase, subunit II (Pelobacter carbinolicus)	C26.955	C26	peptidase	cysteine	Cytoplasmic
AB_3033_Bin_59	AB_3033_Bin_59_scaffold_3312_10	MER0128542	GEBA2500659859	family S9 unassigned peptidases (Thermobaculum terrenum)	S09.UPW	S09X	peptidase	unassigned	Unknown
AB_3033_Bin_59	AB_3033_Bin_59_scaffold_3312_2	MER0118112	ABQ89913	family C11 unassigned peptidases (Roseiflexus sp. RS-1)	C11.UPW	C11X	peptidase	unassigned	Cytoplasmic
AB_3033_Bin_59	AB_3033_Bin_59_scaffold_3312_3	MER0968170	-	-	-	-	-	-	OuterMembrane
AB_3033_Bin_59	AB_3033_Bin_59_scaffold_3577_5	MER0104200	ACI19297	family M103 unassigned peptidases (Dictyoglomus thermophilum)	M103.UPW	M103	peptidase	unassigned	Cytoplasmic
AB_3033_Bin_59	AB_3033_Bin_59_scaffold_3577_6	MER0148464	ACK41515	family M103 unassigned peptidases (Dictyoglomus turgidum)	M103.UPW	M103	peptidase	unassigned	Cytoplasmic
AB_3033_Bin_59	AB_3033_Bin_59_scaffold_3577_9	MER0088479	EAX48867	subfamily M24B non-peptidase homologues (Thermosinus carboxydivorans)	M24.UNB	M24B	peptidase	unassigned	CytoplasmicMembrane
AB_3033_Bin_59	AB_3033_Bin_59_scaffold_3733_13	MER0025057	NP_046584	yomI g.p. ( Bacillus subtilis ) ()	M23.A04	M23B	peptidase	metallo	Periplasmic
AB_3033_Bin_59	AB_3033_Bin_59_scaffold_374_21	MER0221430	YP_003808603	family M38 non-peptidase homologues (Desulfarculus baarsii)	M38.UNW	M38	peptidase	unassigned	Cytoplasmic
AB_3033_Bin_59	AB_3033_Bin_59_scaffold_374_8	MER1164244	-	-	-	-	-	-	Cytoplasmic
AB_3033_Bin_59	AB_3033_Bin_59_scaffold_37968_5	MER0130139	YP_003320456	acetylornithine deacetylase ArgE (Sphaerobacter thermophilus)	M20.974	M20A	peptidase	metallo	Cytoplasmic
AB_3033_Bin_59	AB_3033_Bin_59_scaffold_37968_5	MER0130139	YP_003320456	acetylornithine deacetylase ArgE (Sphaerobacter thermophilus)	M20.974	M20A	peptidase	metallo	Cytoplasmic
AB_3033_Bin_59	AB_3033_Bin_59_scaffold_3974_9	MER0239537	YP_004271386	family S9 non-peptidase homologues (Planctomyces brasiliensis)	S09.UNW	S09X	peptidase	unassigned	Cytoplasmic
AB_3033_Bin_59	AB_3033_Bin_59_scaffold_4198_10	MER0079270	NP_614412	family C26 non-peptidase homologues (Methanopyrus kandleri)	C26.UNW	C26	peptidase	unassigned	Cytoplasmic
AB_3033_Bin_59	AB_3033_Bin_59_scaffold_4198_17	MER0130059	GEBA2500361968	family S33 unassigned peptidases (Sphaerobacter thermophilus)	S33.UPW	S33	peptidase	unassigned	Cytoplasmic
AB_3033_Bin_59	AB_3033_Bin_59_scaffold_42217_1	MER0725381	-	-	-	-	-	-	Unknown
AB_3033_Bin_59	AB_3033_Bin_59_scaffold_42217_6	MER0239695	YP_004273100	family S9 unassigned peptidases (Pedobacter saltans)	S09.UPW	S09X	peptidase	unassigned	Unknown
AB_3033_Bin_59	AB_3033_Bin_59_scaffold_4240_13	MER0065571	YP_592153	family T3 unassigned peptidases (Koribacter versatilis)	T03.UPW	T03	peptidase	unassigned	Unknown
AB_3033_Bin_59	AB_3033_Bin_59_scaffold_4240_17	MER0295850	XP_001621066	family C26 non-peptidase homologues (Nematostella vectensis)	C26.UNW	C26	peptidase	unassigned	Cytoplasmic
AB_3033_Bin_59	AB_3033_Bin_59_scaffold_4637_1	MER0055844	EAO67423	family S15 unassigned peptidases (Pseudoalteromonas atlantica)	S15.UPW	S15	peptidase	unassigned	Unknown
AB_3033_Bin_59	AB_3033_Bin_59_scaffold_4637_13	MER0882390	-	-	-	-	-	-	Unknown
AB_3033_Bin_59	AB_3033_Bin_59_scaffold_4659_3	MER0949149	-	-	-	-	-	-	CytoplasmicMembrane
AB_3033_Bin_59	AB_3033_Bin_59_scaffold_4743_8	MER0088439	EAX46854	subfamily M23B unassigned peptidases (Thermosinus carboxydivorans)	M23.UPB	M23B	peptidase	unassigned	CytoplasmicMembrane
AB_3033_Bin_59	AB_3033_Bin_59_scaffold_4782_19	MER1202187	-	-	-	-	-	-	Cytoplasmic
AB_3033_Bin_59	AB_3033_Bin_59_scaffold_4782_20	MER0119654	ACA59514	family M103 unassigned peptidases (Desulforudis audaxviator)	M103.UPW	M103	peptidase	unassigned	Cytoplasmic
AB_3033_Bin_59	AB_3033_Bin_59_scaffold_4782_21	MER0255674	YP_004763221	TldD peptidase ( Escherichia coli ) (Thermococcus sp. 4557)	M103.001	M103	peptidase	metallo	Cytoplasmic
AB_3033_Bin_59	AB_3033_Bin_59_scaffold_4782_7	MER0511016	YP_008368552	family U32 unassigned peptidases (Rhizobium etli)	U32.UPW	U32	peptidase	unassigned	Cytoplasmic
AB_3033_Bin_59	AB_3033_Bin_59_scaffold_4852_2	MER0935848	-	-	-	-	-	-	CytoplasmicMembrane
AB_3033_Bin_59	AB_3033_Bin_59_scaffold_4989_11	MER0130305	GEBA2500608577	family S9 unassigned peptidases (Planctopirus limnophila)	S09.UPW	S09X	peptidase	unassigned	Cytoplasmic
AB_3033_Bin_59	AB_3033_Bin_59_scaffold_4989_3	MER1200830	-	-	-	-	-	-	Cytoplasmic
AB_3033_Bin_59	AB_3033_Bin_59_scaffold_4989_5	MER0065085	Q1MQM0_LAWIP	Oma1 peptidase (Lawsonia intracellularis)	M48.018	M48C	peptidase	metallo	Unknown
AB_3033_Bin_59	AB_3033_Bin_59_scaffold_4989_6	MER0239511	YP_004270860	family S9 unassigned peptidases (Planctomyces brasiliensis)	S09.UPW	S09X	peptidase	unassigned	Unknown
AB_3033_Bin_59	AB_3033_Bin_59_scaffold_4989_7	MER0130305	GEBA2500608577	family S9 unassigned peptidases (Planctopirus limnophila)	S09.UPW	S09X	peptidase	unassigned	Cytoplasmic
AB_3033_Bin_59	AB_3033_Bin_59_scaffold_514_18	MER0066187	NP_390903	family S9 unassigned peptidases (Bacillus subtilis)	S09.UPW	S09X	peptidase	unassigned	Cytoplasmic
AB_3033_Bin_59	AB_3033_Bin_59_scaffold_5160_15	MER0211659	YP_003703744	family C45 unassigned peptidases (Truepera radiovictrix)	C45.UPW	C45	peptidase	unassigned	Unknown
AB_3033_Bin_59	AB_3033_Bin_59_scaffold_5160_4	MER0105263	EAX48732	glutamyl aminopeptidase (bacterium) (Thermosinus carboxydivorans)	M42.001	M42	peptidase	metallo	Cytoplasmic
AB_3033_Bin_59	AB_3033_Bin_59_scaffold_5249_7	MER0882490	-	-	-	-	-	-	Unknown
AB_3033_Bin_59	AB_3033_Bin_59_scaffold_5301_4	MER1067510	-	-	-	-	-	-	CytoplasmicMembrane
AB_3033_Bin_59	AB_3033_Bin_59_scaffold_5313_5	MER1028384	-	-	-	-	-	-	Unknown
AB_3033_Bin_59	AB_3033_Bin_59_scaffold_533_34	MER0084277	ACL68899	subfamily M24A unassigned peptidases (Halothermothrix orenii)	M24.UPA	M24A	peptidase	unassigned	Cytoplasmic
AB_3033_Bin_59	AB_3033_Bin_59_scaffold_5629_5	MER0725389	-	-	-	-	-	-	Cytoplasmic
AB_3033_Bin_59	AB_3033_Bin_59_scaffold_6147_3	MER1011195	-	-	-	-	-	-	CytoplasmicMembrane
AB_3033_Bin_59	AB_3033_Bin_59_scaffold_6471_6	MER0082932	ACB86303	family M38 non-peptidase homologues (Natranaerobius thermophilus)	M38.UNW	M38	peptidase	unassigned	Cytoplasmic
AB_3033_Bin_59	AB_3033_Bin_59_scaffold_6591_11	MER0029628	Q8ETF6	family M38 non-peptidase homologues (Oceanobacillus iheyensis)	M38.UNW	M38	peptidase	unassigned	Cytoplasmic
AB_3033_Bin_59	AB_3033_Bin_59_scaffold_667_1	MER0274692	YP_004845109	family S12 unassigned peptidases (Flavobacterium branchiophilum)	S12.UPW	S12	peptidase	unassigned	Unknown
AB_3033_Bin_59	AB_3033_Bin_59_scaffold_7419_1	MER0444247	YP_004200842	family C26 unassigned peptidases (Geobacter sp. M18)	C26.UPW	C26	peptidase	unassigned	Cytoplasmic
AB_3033_Bin_59	AB_3033_Bin_59_scaffold_7487_9	MER0899236	-	-	-	-	-	-	Cytoplasmic
AB_3033_Bin_59	AB_3033_Bin_59_scaffold_812_11	MER0130537	ACY47313	family S9 unassigned peptidases (Rhodothermus marinus)	S09.UPW	S09X	peptidase	unassigned	Unknown
AB_3033_Bin_59	AB_3033_Bin_59_scaffold_812_16	MER0196757	ADB58080	archaelysin (Archaeoglobus profundus)	M54.001	M54	peptidase	metallo	Cytoplasmic
AB_3033_Bin_59	AB_3033_Bin_59_scaffold_812_18	MER0281224	YP_004871223	DNA repair protein RadA ( Escherichia coli ) (Glaciecola nitratireducens)	S16.A04	S16	peptidase	serine	Cytoplasmic
AB_3033_Bin_59	AB_3033_Bin_59_scaffold_812_18	MER0281224	YP_004871223	DNA repair protein RadA ( Escherichia coli ) (Glaciecola nitratireducens)	S16.A04	S16	peptidase	serine	Cytoplasmic
AB_3033_Bin_59	AB_3033_Bin_59_scaffold_812_9	MER0051110	EAM45854	family C39 unassigned peptidases (Clostridium thermocellum)	C39.UPW	C39	peptidase	unassigned	CytoplasmicMembrane
AB_3033_Bin_59	AB_3033_Bin_59_scaffold_8210_3	MER0382868	ZP_10340636	subfamily M14B non-peptidase homologues (Sphingomonas echinoides)	M14.UNB	M14B	peptidase	unassigned	Cytoplasmic
AB_3033_Bin_59	AB_3033_Bin_59_scaffold_8226_9	MER0211934	YP_003702316	FlhB protein ( Escherichia coli ) (Syntrophothermus lipocalidus)	N06.A01	N06	peptidase	asparagine	CytoplasmicMembrane
AB_3033_Bin_59	AB_3033_Bin_59_scaffold_835_22	MER0412505	XP_006365181	At5g25770 ( Arabidopsis thaliana ) (Solanum tuberosum)	S09.A06	S09X	peptidase	serine	Cytoplasmic
AB_3033_Bin_59	AB_3033_Bin_59_scaffold_848_13	MER1024376	-	-	-	-	-	-	Cytoplasmic
AB_3033_Bin_59	AB_3033_Bin_59_scaffold_848_4	MER0836698	-	-	-	-	-	-	Cytoplasmic
AB_3033_Bin_59	AB_3033_Bin_59_scaffold_848_7	MER0034427	GEBA2500662565	subfamily S1C unassigned peptidases (Desulfomicrobium baculatum)	S01.UPC	S01C	peptidase	unassigned	Periplasmic
AB_3033_Bin_59	AB_3033_Bin_59_scaffold_848_9	MER0028569	NP_822355	family M6 unassigned peptidases (Streptomyces avermitilis)	M06.UPW	M06	peptidase	unassigned	Unknown
AB_3033_Bin_59	AB_3033_Bin_59_scaffold_9063_4	MER0249571	YP_004517614	family M38 non-peptidase homologues (Desulfotomaculum kuznetsovii)	M38.UNW	M38	peptidase	unassigned	Cytoplasmic
AB_3033_Bin_59	AB_3033_Bin_59_scaffold_920_32	MER0223910	YP_006529475	MjS2P-type peptidase (Sinorhizobium fredii)	M50.006	M50B	peptidase	metallo	Cytoplasmic
AB_3033_Bin_59	AB_3033_Bin_59_scaffold_9299_10	MER0996870	-	-	-	-	-	-	Unknown
AB_3033_Bin_59	AB_3033_Bin_59_scaffold_9649_1	MER0369221	ZP_08643077	yodQ g.p. ( Bacillus subtilis ) (Brevibacillus laterosporus)	M20.A21	M20A	peptidase	metallo	Cytoplasmic
AB_3033_Bin_59	AB_3033_Bin_59_scaffold_966_13	MER0223378	YP_003858994	family C44 unassigned peptidases (Ignisphaera aggregans)	C44.UPW	C44	peptidase	unassigned	Cytoplasmic
AB_3033_Bin_59	AB_3033_Bin_59_scaffold_966_33	MER0044154	AAM30194	family M50 non-peptidase homologues (Methanosarcina mazei)	M50.UNW	M50	peptidase	unassigned	CytoplasmicMembrane
AB_3033_Bin_59	AB_3033_Bin_59_scaffold_966_4	MER0229993	ZP_09863062	subfamily M43B non-peptidase homologues (Methylomicrobium album)	M43.UNB	M43B	peptidase	unassigned	Unknown
AB_3033_Bin_59	AB_3033_Bin_59_scaffold_9716_7	MER0063414	YP_001322032	family C44 non-peptidase homologues (Alkaliphilus metalliredigens)	C44.UNW	C44	peptidase	unassigned	Cytoplasmic
AB_3033_Bin_59	AB_3033_Bin_59_scaffold_9716_9	MER0398974	XP_003819849	family S16 unassigned peptidases (Pan paniscus)	S16.UPW	S16	peptidase	unassigned	Cytoplasmic
AB_3033_Bin_59	AB_3033_Bin_59_scaffold_9844_6	MER0024513	NP_125918	family C44 non-peptidase homologues (Pyrococcus abyssi)	C44.UNW	C44	peptidase	unassigned	Cytoplasmic
AB_3033_Bin_7	AB_3033_Bin_7_scaffold_10133_2	MER0251097	YP_004612547	yodQ g.p. ( Bacillus subtilis ) (Mesorhizobium opportunistum)	M20.A21	M20A	peptidase	metallo	Cytoplasmic
AB_3033_Bin_7	AB_3033_Bin_7_scaffold_10390_15	MER1155492	-	-	-	-	-	-	CytoplasmicMembrane
AB_3033_Bin_7	AB_3033_Bin_7_scaffold_105791_1	MER0104200	ACI19297	family M103 unassigned peptidases (Dictyoglomus thermophilum)	M103.UPW	M103	peptidase	unassigned	Unknown
AB_3033_Bin_7	AB_3033_Bin_7_scaffold_10741_3	MER0229494	ZP_00999898	subfamily M43B non-peptidase homologues (Oceanicola batsensis)	M43.UNB	M43B	peptidase	unassigned	CytoplasmicMembrane
AB_3033_Bin_7	AB_3033_Bin_7_scaffold_109024_5	MER0048167	CAD74338	family S9 unassigned peptidases (Rhodopirellula baltica)	S09.UPW	S09X	peptidase	unassigned	Cytoplasmic
AB_3033_Bin_7	AB_3033_Bin_7_scaffold_111411_2	MER0879679	-	-	-	-	-	-	Cytoplasmic
AB_3033_Bin_7	AB_3033_Bin_7_scaffold_11184_2	MER0927332	-	-	-	-	-	-	Unknown
AB_3033_Bin_7	AB_3033_Bin_7_scaffold_11184_4	MER0316270	ZP_01908986	family S55 unassigned peptidases (Plesiocystis pacifica)	S55.UPW	S55	peptidase	unassigned	Unknown
AB_3033_Bin_7	AB_3033_Bin_7_scaffold_11673_3	MER0108677	YP_005846142	family M1 unassigned peptidases (Ignavibacterium album)	M01.UPW	M01	peptidase	unassigned	Cytoplasmic
AB_3033_Bin_7	AB_3033_Bin_7_scaffold_117577_3	MER0063369	YP_001322297	family M38 non-peptidase homologues (Alkaliphilus metalliredigens)	M38.UNW	M38	peptidase	unassigned	Cytoplasmic
AB_3033_Bin_7	AB_3033_Bin_7_scaffold_117824_4	MER0119549	ACA59815	family M38 non-peptidase homologues (Desulforudis audaxviator)	M38.UNW	M38	peptidase	unassigned	Cytoplasmic
AB_3033_Bin_7	AB_3033_Bin_7_scaffold_119783_2	MER0435766	YP_001680486	aminodeoxychorismate synthase, subunit II (Heliobacterium modesticaldum)	C26.955	C26	peptidase	cysteine	Cytoplasmic
AB_3033_Bin_7	AB_3033_Bin_7_scaffold_119783_3	MER0491788	WP_009374489	family C26 unassigned peptidases (Halogranum salarium)	C26.UPW	C26	peptidase	unassigned	Cytoplasmic
AB_3033_Bin_7	AB_3033_Bin_7_scaffold_12117_11	MER0055499	EAN37107	signal peptidase sipX (Rubrobacter xylanophilus)	S26.025	S26A	peptidase	serine	CytoplasmicMembrane
AB_3033_Bin_7	AB_3033_Bin_7_scaffold_123440_2	MER0882390	-	-	-	-	-	-	Cytoplasmic
AB_3033_Bin_7	AB_3033_Bin_7_scaffold_123698_1	MER0996870	-	-	-	-	-	-	Unknown
AB_3033_Bin_7	AB_3033_Bin_7_scaffold_125136_7	MER0833182	-	-	-	-	-	-	Unknown
AB_3033_Bin_7	AB_3033_Bin_7_scaffold_12583_6	MER0114401	ACF14505	subfamily S8B unassigned peptidases (Chloroherpeton thalassium)	S08.UPB	S08B	peptidase	unassigned	Extracellular
AB_3033_Bin_7	AB_3033_Bin_7_scaffold_12583_7	MER0990822	-	-	-	-	-	-	Unknown
AB_3033_Bin_7	AB_3033_Bin_7_scaffold_126597_4	MER0501947	YP_008089388	family S16 non-peptidase homologues (Chthonomonas calidirosea)	S16.UNW	S16	peptidase	unassigned	Cytoplasmic
AB_3033_Bin_7	AB_3033_Bin_7_scaffold_127131_2	MER0202268	ADE16646	subfamily S8A unassigned peptidases (Nitrosococcus halophilus)	S08.UPA	S08A	peptidase	unassigned	Unknown
AB_3033_Bin_7	AB_3033_Bin_7_scaffold_130416_1	MER0920586	-	-	-	-	-	-	Cytoplasmic
AB_3033_Bin_7	AB_3033_Bin_7_scaffold_130416_2	MER0923460	-	-	-	-	-	-	Cytoplasmic
AB_3033_Bin_7	AB_3033_Bin_7_scaffold_130416_3	MER0390346	YP_004625471	subfamily M16B unassigned peptidases (Thermodesulfatator indicus)	M16.UPB	M16B	peptidase	unassigned	Cytoplasmic
AB_3033_Bin_7	AB_3033_Bin_7_scaffold_13213_10	MER0128537	GEBA2500660118	subfamily M28A non-peptidase homologues (Thermobaculum terrenum)	M28.UNA	M28A	peptidase	unassigned	Unknown
AB_3033_Bin_7	AB_3033_Bin_7_scaffold_137933_1	MER0729436	-	-	-	-	-	-	Cytoplasmic
AB_3033_Bin_7	AB_3033_Bin_7_scaffold_138020_3	MER0152472	ACL16754	family S9 unassigned peptidases (Methanosphaerula palustris)	S09.UPW	S09X	peptidase	unassigned	CytoplasmicMembrane
AB_3033_Bin_7	AB_3033_Bin_7_scaffold_149549_5	MER0491691	ADZ52807	family S9 unassigned peptidases ()	S09.UPW	S09X	peptidase	unassigned	Cytoplasmic
AB_3033_Bin_7	AB_3033_Bin_7_scaffold_149549_5	MER0491691	ADZ52807	family S9 unassigned peptidases ()	S09.UPW	S09X	peptidase	unassigned	Cytoplasmic
AB_3033_Bin_7	AB_3033_Bin_7_scaffold_150020_4	MER0196386	ADB16724	family I39 unassigned peptidase inhibitors (Pirellula staleyi)	I39.UPW	I39	inhibitor	unassigned	OuterMembrane
AB_3033_Bin_7	AB_3033_Bin_7_scaffold_150117_7	MER0093840	YP_001211709	family M103 unassigned peptidases (Pelotomaculum thermopropionicum)	M103.UPW	M103	peptidase	unassigned	Cytoplasmic
AB_3033_Bin_7	AB_3033_Bin_7_scaffold_152018_3	MER0209397	YP_003443765	family S9 non-peptidase homologues (Allochromatium vinosum)	S09.UNW	S09X	peptidase	unassigned	Cytoplasmic
AB_3033_Bin_7	AB_3033_Bin_7_scaffold_1559_10	MER0175664	AAU82846	subfamily C14B unassigned peptidases ()	C14.UPB	C14B	peptidase	unassigned	Unknown
AB_3033_Bin_7	AB_3033_Bin_7_scaffold_1559_14	MER0504088	YP_008712378	subfamily C14B unassigned peptidases (Gloeobacter kilaueensis)	C14.UPB	C14B	peptidase	unassigned	Cytoplasmic
AB_3033_Bin_7	AB_3033_Bin_7_scaffold_1559_15	MER0241285	ZP_02190952	subfamily C14B unassigned peptidases ()	C14.UPB	C14B	peptidase	unassigned	Unknown
AB_3033_Bin_7	AB_3033_Bin_7_scaffold_1559_19	MER0175664	AAU82846	subfamily C14B unassigned peptidases ()	C14.UPB	C14B	peptidase	unassigned	Cytoplasmic
AB_3033_Bin_7	AB_3033_Bin_7_scaffold_1559_22	MER0047636	YP_722416	subfamily C14B unassigned peptidases (Trichodesmium erythraeum)	C14.UPB	C14B	peptidase	unassigned	Unknown
AB_3033_Bin_7	AB_3033_Bin_7_scaffold_1559_23	MER0101579	ABW28487	subfamily C14B unassigned peptidases (Acaryochloris marina)	C14.UPB	C14B	peptidase	unassigned	Unknown
AB_3033_Bin_7	AB_3033_Bin_7_scaffold_1559_8	MER0054935	ABA19665	pcp ( Dictyostelium discoideum ) (Anabaena variabilis)	C14.A07	C14B	peptidase	cysteine	Periplasmic
AB_3033_Bin_7	AB_3033_Bin_7_scaffold_1559_9	MER0054935	ABA19665	pcp ( Dictyostelium discoideum ) (Anabaena variabilis)	C14.A07	C14B	peptidase	cysteine	Cytoplasmic
AB_3033_Bin_7	AB_3033_Bin_7_scaffold_158313_3	MER0048167	CAD74338	family S9 unassigned peptidases (Rhodopirellula baltica)	S09.UPW	S09X	peptidase	unassigned	Unknown
AB_3033_Bin_7	AB_3033_Bin_7_scaffold_16230_4	MER0792366	-	-	-	-	-	-	Cytoplasmic
AB_3033_Bin_7	AB_3033_Bin_7_scaffold_170341_1	MER0282128	YP_003588138	family C26 unassigned peptidases (Kyrpidia tusciae)	C26.UPW	C26	peptidase	unassigned	Unknown
AB_3033_Bin_7	AB_3033_Bin_7_scaffold_171426_2	MER0104200	ACI19297	family M103 unassigned peptidases (Dictyoglomus thermophilum)	M103.UPW	M103	peptidase	unassigned	Unknown
AB_3033_Bin_7	AB_3033_Bin_7_scaffold_17296_13	MER0394243	ZP_07836524	subfamily M24A unassigned peptidases (Thermaerobacter subterraneus)	M24.UPA	M24A	peptidase	unassigned	Cytoplasmic
AB_3033_Bin_7	AB_3033_Bin_7_scaffold_175985_1	MER0092871	ABP34762	family S33 non-peptidase homologues (Polynucleobacter necessarius)	S33.UNW	S33	peptidase	unassigned	Cytoplasmic
AB_3033_Bin_7	AB_3033_Bin_7_scaffold_18266_1	MER0501101	YP_008591049	subfamily S1C unassigned peptidases (Desulfovibrio gigas)	S01.UPC	S01C	peptidase	unassigned	Periplasmic
AB_3033_Bin_7	AB_3033_Bin_7_scaffold_18266_3	MER0823787	-	-	-	-	-	-	Unknown
AB_3033_Bin_7	AB_3033_Bin_7_scaffold_18641_1	MER0923303	-	-	-	-	-	-	Cytoplasmic
AB_3033_Bin_7	AB_3033_Bin_7_scaffold_186459_4	MER0440068	YP_004194393	family C26 unassigned peptidases (Desulfobulbus propionicus)	C26.UPW	C26	peptidase	unassigned	Cytoplasmic
AB_3033_Bin_7	AB_3033_Bin_7_scaffold_191152_4	MER0238460	YP_004204517	BSn5_04310 g.p. ( Bacillus subtilis ) (Bacillus subtilis)	M20.A22	M20A	peptidase	metallo	Unknown
AB_3033_Bin_7	AB_3033_Bin_7_scaffold_191152_5	MER0932942	-	-	-	-	-	-	Cytoplasmic
AB_3033_Bin_7	AB_3033_Bin_7_scaffold_19391_6	MER0667670	A0A0C3LTV5	subfamily A24A unassigned peptidases (Shewanella sp. cp20)	A24.UPA	A24A	peptidase	unassigned	CytoplasmicMembrane
AB_3033_Bin_7	AB_3033_Bin_7_scaffold_19872_2	MER0269263	ENSAMEP00000001154	paraplegin (Ailuropoda melanoleuca)	M41.006	M41	peptidase	metallo	CytoplasmicMembrane
AB_3033_Bin_7	AB_3033_Bin_7_scaffold_202795_1	MER1200830	-	-	-	-	-	-	Cytoplasmic
AB_3033_Bin_7	AB_3033_Bin_7_scaffold_20618_3	MER0083113	EAP86068	subfamily M28F unassigned peptidases (Croceibacter atlanticus)	M28.UPF	M28F	peptidase	unassigned	CytoplasmicMembrane
AB_3033_Bin_7	AB_3033_Bin_7_scaffold_21794_2	MER0198158	ADC71088	peptidase Clp (type 1) (Thioalkalivibrio sp. K90mix)	S14.001	S14	peptidase	serine	Cytoplasmic
AB_3033_Bin_7	AB_3033_Bin_7_scaffold_21794_4	MER0349101	YP_006919208	Lon-A peptidase (Thermacetogenium phaeum)	S16.001	S16	peptidase	serine	Cytoplasmic
AB_3033_Bin_7	AB_3033_Bin_7_scaffold_22016_2	MER0313020	WP_006983660	family M98 unassigned peptidases (Chthoniobacter flavus)	M98.UPW	M98	peptidase	unassigned	Cytoplasmic
AB_3033_Bin_7	AB_3033_Bin_7_scaffold_22637_5	MER0227284	YP_004004559	subfamily C14B unassigned peptidases (Methanothermus fervidus)	C14.UPB	C14B	peptidase	unassigned	Cytoplasmic
AB_3033_Bin_7	AB_3033_Bin_7_scaffold_244346_2	MER1315710	-	-	-	-	-	-	Periplasmic
AB_3033_Bin_7	AB_3033_Bin_7_scaffold_24568_2	MER0882490	-	-	-	-	-	-	Cytoplasmic
AB_3033_Bin_7	AB_3033_Bin_7_scaffold_25505_5	MER0040567	NP_953479-1	family S16 unassigned peptidases (Geobacter sulfurreducens)	S16.UPW	S16	peptidase	unassigned	Cytoplasmic
AB_3033_Bin_7	AB_3033_Bin_7_scaffold_26514_6	MER0206721	WP_002650060	family S82 unassigned homologues (Blastopirellula marina)	S82.UPW	S82	peptidase	unassigned	CytoplasmicMembrane
AB_3033_Bin_7	AB_3033_Bin_7_scaffold_27874_2	MER0928855	-	-	-	-	-	-	Unknown
AB_3033_Bin_7	AB_3033_Bin_7_scaffold_28419_1	MER0501924	YP_008088805	amidophosphoribosyltransferase precursor (Chthonomonas calidirosea)	C44.001	C44	peptidase	cysteine	Cytoplasmic
AB_3033_Bin_7	AB_3033_Bin_7_scaffold_29376_5	MER0322328	ZP_10193866	subfamily M28D unassigned peptidases (Rhodanobacter spathiphylli)	M28.UPD	M28D	peptidase	unassigned	Extracellular
AB_3033_Bin_7	AB_3033_Bin_7_scaffold_29951_2	MER0128670	GEBA2500658525	subfamily M24B non-peptidase homologues (Thermobaculum terrenum)	M24.UNB	M24B	peptidase	unassigned	Cytoplasmic
AB_3033_Bin_7	AB_3033_Bin_7_scaffold_30323_2	MER0909035	-	-	-	-	-	-	Cytoplasmic
AB_3033_Bin_7	AB_3033_Bin_7_scaffold_30323_4	MER1235257	-	-	-	-	-	-	Cytoplasmic
AB_3033_Bin_7	AB_3033_Bin_7_scaffold_304601_2	MER0478668	YP_003974441	family S9 unassigned peptidases (Bacillus atrophaeus)	S09.UPW	S09X	peptidase	unassigned	Cytoplasmic
AB_3033_Bin_7	AB_3033_Bin_7_scaffold_31446_1	MER0860501	-	-	-	-	-	-	Cytoplasmic
AB_3033_Bin_7	AB_3033_Bin_7_scaffold_325325_1	MER0072258	ABI56221	subfamily M48C unassigned peptidases (Alkalilimnicola ehrlichii)	M48.UPC	M48C	peptidase	unassigned	Unknown
AB_3033_Bin_7	AB_3033_Bin_7_scaffold_325325_2	MER0239511	YP_004270860	family S9 unassigned peptidases (Planctomyces brasiliensis)	S09.UPW	S09X	peptidase	unassigned	Cytoplasmic
AB_3033_Bin_7	AB_3033_Bin_7_scaffold_326280_2	MER0130305	GEBA2500608577	family S9 unassigned peptidases (Planctopirus limnophila)	S09.UPW	S09X	peptidase	unassigned	Cytoplasmic
AB_3033_Bin_7	AB_3033_Bin_7_scaffold_32894_1	MER0074715	ABL91158	family M38 non-peptidase homologues (Mycobacterium sp. KMS)	M38.UNW	M38	peptidase	unassigned	Unknown
AB_3033_Bin_7	AB_3033_Bin_7_scaffold_34720_3	MER0211696	YP_003704620	Mername-AA028 peptidase (Truepera radiovictrix)	M20.009	M20D	peptidase	metallo	Cytoplasmic
AB_3033_Bin_7	AB_3033_Bin_7_scaffold_36471_3	MER0197482	ADC47390	family C26 unassigned peptidases (Methanobrevibacter ruminantium)	C26.UPW	C26	peptidase	unassigned	Cytoplasmic
AB_3033_Bin_7	AB_3033_Bin_7_scaffold_36471_8	MER0080699	ABI69410	MroQ peptidase ( Staphylococcus aureus ) (Syntrophomonas wolfei)	M79.007	M79	peptidase	metallo	CytoplasmicMembrane
AB_3033_Bin_7	AB_3033_Bin_7_scaffold_36919_10	MER0025057	NP_046584	yomI g.p. ( Bacillus subtilis ) ()	M23.A04	M23B	peptidase	metallo	Periplasmic
AB_3033_Bin_7	AB_3033_Bin_7_scaffold_371278_1	MER0090329	ABO65449	FtsH-2 peptidase (Geobacillus thermodenitrificans)	M41.009	M41	peptidase	metallo	CytoplasmicMembrane
AB_3033_Bin_7	AB_3033_Bin_7_scaffold_38181_3	MER0130114	GEBA2500362729	family S15 unassigned peptidases (Sphaerobacter thermophilus)	S15.UPW	S15	peptidase	unassigned	Unknown
AB_3033_Bin_7	AB_3033_Bin_7_scaffold_38387_7	MER0114205	CAN92610	family M79 unassigned peptidases (Sorangium cellulosum)	M79.UPW	M79	peptidase	unassigned	CytoplasmicMembrane
AB_3033_Bin_7	AB_3033_Bin_7_scaffold_39879_2	MER0272776	EFW29335	subfamily S8A unassigned peptidases (Selenomonas artemidis)	S08.UPA	S08A	peptidase	unassigned	Cytoplasmic
AB_3033_Bin_7	AB_3033_Bin_7_scaffold_39879_3	MER0412697	PGSC0003DMP400021722	family M41 non-peptidase homologues (Solanum tuberosum)	M41.UNW	M41	peptidase	unassigned	CytoplasmicMembrane
AB_3033_Bin_7	AB_3033_Bin_7_scaffold_40831_2	MER0161412	ZP_02737459	TET aminopeptidase (Gemmata obscuriglobus)	M42.005	M42	peptidase	metallo	Cytoplasmic
AB_3033_Bin_7	AB_3033_Bin_7_scaffold_41171_1	MER0130305	GEBA2500608577	family S9 unassigned peptidases (Planctopirus limnophila)	S09.UPW	S09X	peptidase	unassigned	Cytoplasmic
AB_3033_Bin_7	AB_3033_Bin_7_scaffold_42358_4	MER0211945	YP_003702525	ComC peptidase (Syntrophothermus lipocalidus)	A24.019	A24A	peptidase	aspartic	CytoplasmicMembrane
AB_3033_Bin_7	AB_3033_Bin_7_scaffold_425343_3	MER0044154	AAM30194	family M50 non-peptidase homologues (Methanosarcina mazei)	M50.UNW	M50	peptidase	unassigned	CytoplasmicMembrane
AB_3033_Bin_7	AB_3033_Bin_7_scaffold_42696_4	MER0240916	YP_004267513	subfamily M23B unassigned peptidases (Syntrophobotulus glycolicus)	M23.UPB	M23B	peptidase	unassigned	Unknown
AB_3033_Bin_7	AB_3033_Bin_7_scaffold_43387_3	MER0390346	YP_004625471	subfamily M16B unassigned peptidases (Thermodesulfatator indicus)	M16.UPB	M16B	peptidase	unassigned	Unknown
AB_3033_Bin_7	AB_3033_Bin_7_scaffold_43487_7	MER0024513	NP_125918	family C44 non-peptidase homologues (Pyrococcus abyssi)	C44.UNW	C44	peptidase	unassigned	Cytoplasmic
AB_3033_Bin_7	AB_3033_Bin_7_scaffold_44680_3	MER0378412	ZP_10574124	D-aminopeptidase DppA (Brevibacillus sp. BC25)	M55.001	M55	peptidase	metallo	Cytoplasmic
AB_3033_Bin_7	AB_3033_Bin_7_scaffold_44680_4	MER0378412	ZP_10574124	D-aminopeptidase DppA (Brevibacillus sp. BC25)	M55.001	M55	peptidase	metallo	Cytoplasmic
AB_3033_Bin_7	AB_3033_Bin_7_scaffold_44872_1	MER0093899	YP_001213393	CTP synthetase (Pelotomaculum thermopropionicum)	C26.964	C26	peptidase	cysteine	Cytoplasmic
AB_3033_Bin_7	AB_3033_Bin_7_scaffold_48187_3	MER0145044	YP_002307598	subfamily C14B unassigned peptidases (Thermococcus onnurineus)	C14.UPB	C14B	peptidase	unassigned	Extracellular
AB_3033_Bin_7	AB_3033_Bin_7_scaffold_50605_5	MER0740247	-	-	-	-	-	-	Unknown
AB_3033_Bin_7	AB_3033_Bin_7_scaffold_51029_1	MER0222771	YP_003809971	subfamily S41A unassigned peptidases ()	S41.UPA	S41A	peptidase	unassigned	CytoplasmicMembrane
AB_3033_Bin_7	AB_3033_Bin_7_scaffold_51253_1	MER0130114	GEBA2500362729	family S15 unassigned peptidases (Sphaerobacter thermophilus)	S15.UPW	S15	peptidase	unassigned	Unknown
AB_3033_Bin_7	AB_3033_Bin_7_scaffold_51253_2	MER0130114	GEBA2500362729	family S15 unassigned peptidases (Sphaerobacter thermophilus)	S15.UPW	S15	peptidase	unassigned	Unknown
AB_3033_Bin_7	AB_3033_Bin_7_scaffold_52543_1	MER0026068	E6VCD1_RHOPX	oxamate amidohydrolase proenzyme ( Klebsiella pneumonia ) (Rhodopseudomonas palustris)	T03.025	T03	peptidase	threonine	Unknown
AB_3033_Bin_7	AB_3033_Bin_7_scaffold_52736_1	MER0211708	YP_003704851	subfamily S1C unassigned peptidases (Truepera radiovictrix)	S01.UPC	S01C	peptidase	unassigned	Unknown
AB_3033_Bin_7	AB_3033_Bin_7_scaffold_52736_2	MER0407227	ZP_08897445	subfamily S1C unassigned peptidases (Gluconacetobacter oboediens)	S01.UPC	S01C	peptidase	unassigned	Unknown
AB_3033_Bin_7	AB_3033_Bin_7_scaffold_53412_5	MER0029628	Q8ETF6	family M38 non-peptidase homologues (Oceanobacillus iheyensis)	M38.UNW	M38	peptidase	unassigned	Unknown
AB_3033_Bin_7	AB_3033_Bin_7_scaffold_54792_1	MER0221438	YP_003808833	family S33 unassigned peptidases (Desulfarculus baarsii)	S33.UPW	S33	peptidase	unassigned	Cytoplasmic
AB_3033_Bin_7	AB_3033_Bin_7_scaffold_59463_5	MER0055729	EAO57685	family C26 unassigned peptidases (Chloroflexus aurantiacus)	C26.UPW	C26	peptidase	unassigned	Unknown
AB_3033_Bin_7	AB_3033_Bin_7_scaffold_59463_6	MER0282128	YP_003588138	family C26 unassigned peptidases (Kyrpidia tusciae)	C26.UPW	C26	peptidase	unassigned	Unknown
AB_3033_Bin_7	AB_3033_Bin_7_scaffold_60202_1	MER0448279	ZP_02927837	CTP synthetase (Verrucomicrobium spinosum)	C26.964	C26	peptidase	cysteine	Cytoplasmic
AB_3033_Bin_7	AB_3033_Bin_7_scaffold_60202_2	MER0065772	NP_148051	CTP synthetase (Aeropyrum pernix)	C26.964	C26	peptidase	cysteine	Cytoplasmic
AB_3033_Bin_7	AB_3033_Bin_7_scaffold_62141_3	MER0221696	YP_003825168	K15-type DD-transpeptidase (Thermosediminibacter oceani)	S11.004	S11	peptidase	serine	CytoplasmicMembrane
AB_3033_Bin_7	AB_3033_Bin_7_scaffold_62141_9	MER0898472	-	-	-	-	-	-	CytoplasmicMembrane
AB_3033_Bin_7	AB_3033_Bin_7_scaffold_62297_1	MER0248725	YP_004515900	RhoII peptidase ( Haloferax volcanii ) and similar (Desulfotomaculum kuznetsovii)	S54.027	S54	peptidase	serine	CytoplasmicMembrane
AB_3033_Bin_7	AB_3033_Bin_7_scaffold_64270_2	MER0881976	-	-	-	-	-	-	Unknown
AB_3033_Bin_7	AB_3033_Bin_7_scaffold_65735_3	MER0227258	YP_004003816	family I51 unassigned peptidase inhibitors (Methanothermus fervidus)	I51.UPW	I51	inhibitor	unassigned	Cytoplasmic
AB_3033_Bin_7	AB_3033_Bin_7_scaffold_65907_3	MER0063220	Q30ZT6	subfamily S1C unassigned peptidases (Desulfovibrio alaskensis)	S01.UPC	S01C	peptidase	unassigned	Periplasmic
AB_3033_Bin_7	AB_3033_Bin_7_scaffold_67869_1	MER0791002	-	-	-	-	-	-	Unknown
AB_3033_Bin_7	AB_3033_Bin_7_scaffold_70382_4	MER0234208	YP_004125552	subfamily S1C unassigned peptidases (Alicycliphilus denitrificans)	S01.UPC	S01C	peptidase	unassigned	Periplasmic
AB_3033_Bin_7	AB_3033_Bin_7_scaffold_72683_2	MER0086918	EAV19152	HslV component of HslUV peptidase (Fervidobacterium nodosum)	T01.006	T01B	peptidase	threonine	Cytoplasmic
AB_3033_Bin_7	AB_3033_Bin_7_scaffold_73344_1	MER0130528	ACY47642	subfamily S8B unassigned peptidases (Rhodothermus marinus)	S08.UPB	S08B	peptidase	unassigned	Cytoplasmic
AB_3033_Bin_7	AB_3033_Bin_7_scaffold_73732_4	MER0235606	YP_004167751	subfamily M15C unassigned peptidases (Nitratifractor salsuginis)	M15.UPC	M15C	peptidase	unassigned	Unknown
AB_3033_Bin_7	AB_3033_Bin_7_scaffold_75996_1	MER0250670	F8A8R5	subfamily S1C unassigned peptidases (Thermodesulfatator indicus)	S01.UPC	S01C	peptidase	unassigned	Periplasmic
AB_3033_Bin_7	AB_3033_Bin_7_scaffold_75996_6	MER0246346	CAP76062	family M78 unassigned peptidases (Escherichia coli)	M78.UPW	M78	peptidase	unassigned	Cytoplasmic
AB_3033_Bin_7	AB_3033_Bin_7_scaffold_7760_1	MER0511016	YP_008368552	family U32 unassigned peptidases (Rhizobium etli)	U32.UPW	U32	peptidase	unassigned	Cytoplasmic
AB_3033_Bin_7	AB_3033_Bin_7_scaffold_7760_10	MER0065705	YP_591126	family S16 unassigned peptidases (Koribacter versatilis)	S16.UPW	S16	peptidase	unassigned	Cytoplasmic
AB_3033_Bin_7	AB_3033_Bin_7_scaffold_7760_12	MER0456947	ZP_09678201	family C44 non-peptidase homologues (Paenibacillus dendritiformis)	C44.UNW	C44	peptidase	unassigned	Cytoplasmic
AB_3033_Bin_7	AB_3033_Bin_7_scaffold_7760_19	MER0097626	GEBA2500508246	family M103 unassigned peptidases (Haliangium ochraceum)	M103.UPW	M103	peptidase	unassigned	Unknown
AB_3033_Bin_7	AB_3033_Bin_7_scaffold_7760_20	MER0146268	ZP_11410973	TldD peptidase ( Escherichia coli ) (Desulfotomaculum hydrothermale)	M103.001	M103	peptidase	metallo	Unknown
AB_3033_Bin_7	AB_3033_Bin_7_scaffold_78814_1	MER0231459	YP_684894	PF0204 protein ( Pyrococcus furiosus ) (Methanocella arvoryzae)	C44.A09	C44	peptidase	cysteine	Cytoplasmic
AB_3033_Bin_7	AB_3033_Bin_7_scaffold_79682_2	MER0250229	YP_004516740	repressor LexA (Desulfotomaculum kuznetsovii)	S24.001	S24	peptidase	serine	Cytoplasmic
AB_3033_Bin_7	AB_3033_Bin_7_scaffold_83078_4	MER0909847	-	-	-	-	-	-	Cytoplasmic
AB_3033_Bin_7	AB_3033_Bin_7_scaffold_83078_4	MER0909847	-	-	-	-	-	-	Cytoplasmic
AB_3033_Bin_7	AB_3033_Bin_7_scaffold_8796_15	MER0721608	-	-	-	-	-	-	Unknown
AB_3033_Bin_7	AB_3033_Bin_7_scaffold_89332_7	MER0302962	ZP_03761324	acetylornithine deacetylase ArgE (Clostridium asparagiforme)	M20.974	M20A	peptidase	metallo	Unknown
AB_3033_Bin_7	AB_3033_Bin_7_scaffold_94960_2	MER0881607	-	-	-	-	-	-	Unknown
AB_3033_Bin_7	AB_3033_Bin_7_scaffold_9656_2	MER1050932	-	-	-	-	-	-	CytoplasmicMembrane
AB_3033_Bin_7	AB_3033_Bin_7_scaffold_9656_5	MER0085109	EAT09343	subfamily M28F unassigned peptidases (Sphingomonas sp. SKA58)	M28.UPF	M28F	peptidase	unassigned	CytoplasmicMembrane
AB_3033_Bin_7	AB_3033_Bin_7_scaffold_97344_1	MER0839307	-	-	-	-	-	-	Cytoplasmic
AB_3033_Bin_7	AB_3033_Bin_7_scaffold_98352_6	MER0088469	EAX48336	GSU1437 putative peptidase (Thermosinus carboxydivorans)	M48.019	M48C	peptidase	metallo	Cytoplasmic
AB_3033_Bin_7	AB_3033_Bin_7_scaffold_98541_2	MER0910439	-	-	-	-	-	-	Unknown
AB_3033_Bin_7	AB_3033_Bin_7_scaffold_99112_2	MER0405899	BAL53943	FlhB protein ( Escherichia coli ) ()	N06.A01	N06	peptidase	asparagine	CytoplasmicMembrane
AB_3033_Bin_7	AB_3033_Bin_7_scaffold_99112_3	MER0197457	PKQ29721	subfamily M28C unassigned peptidases ()	M28.UPC	M28C	peptidase	unassigned	Unknown
AB_3033_Bin_7	AB_3033_Bin_7_scaffold_99465_2	MER0223275	ZP_01856287	family M81 unassigned peptidases (Planctomyces maris)	M81.UPW	M81	peptidase	unassigned	Cytoplasmic
BHB10_2_Bin_303	BHB10-2_Bin_303_scaffold_100245_6	MER0242905	YP_004368999	family S16 non-peptidase homologues (Marinithermus hydrothermalis)	S16.UNW	S16	peptidase	unassigned	Cytoplasmic
BHB10_2_Bin_303	BHB10-2_Bin_303_scaffold_100352_3	MER0223106	NP_437367	family M81 unassigned peptidases (Sinorhizobium meliloti)	M81.UPW	M81	peptidase	unassigned	Cytoplasmic
BHB10_2_Bin_303	BHB10-2_Bin_303_scaffold_101681_5	MER1048699	-	-	-	-	-	-	CytoplasmicMembrane
BHB10_2_Bin_303	BHB10-2_Bin_303_scaffold_101681_7	MER0223378	YP_003858994	family C44 unassigned peptidases (Ignisphaera aggregans)	C44.UPW	C44	peptidase	unassigned	Cytoplasmic
BHB10_2_Bin_303	BHB10-2_Bin_303_scaffold_104852_4	MER0153823	ACL45292	family C44 non-peptidase homologues (Cyanothece sp. PCC 7425)	C44.UNW	C44	peptidase	unassigned	Cytoplasmic
BHB10_2_Bin_303	BHB10-2_Bin_303_scaffold_104986_5	MER0835733	-	-	-	-	-	-	Unknown
BHB10_2_Bin_303	BHB10-2_Bin_303_scaffold_106135_9	MER0086031	ACK54474	family M38 non-peptidase homologues (Thauera sp. MZ1T)	M38.UNW	M38	peptidase	unassigned	Cytoplasmic
BHB10_2_Bin_303	BHB10-2_Bin_303_scaffold_107022_3	MER0035447	Q7UUA2	KIAA1363-like protein (Rhodopirellula baltica)	S09.992	S09X	peptidase	serine	Cytoplasmic
BHB10_2_Bin_303	BHB10-2_Bin_303_scaffold_107022_4	MER1060142	-	-	-	-	-	-	Cytoplasmic
BHB10_2_Bin_303	BHB10-2_Bin_303_scaffold_108691_1	MER0213341	NP_635146	family S33 unassigned peptidases (Methanosarcina mazei)	S33.UPW	S33	peptidase	unassigned	Cytoplasmic
BHB10_2_Bin_303	BHB10-2_Bin_303_scaffold_108691_5	MER0025057	NP_046584	yomI g.p. ( Bacillus subtilis ) ()	M23.A04	M23B	peptidase	metallo	Unknown
BHB10_2_Bin_303	BHB10-2_Bin_303_scaffold_108691_7	MER0478939	ZP_08387412	subfamily M23B unassigned peptidases (Sphingomonas sp. S17)	M23.UPB	M23B	peptidase	unassigned	Periplasmic
BHB10_2_Bin_303	BHB10-2_Bin_303_scaffold_109711_7	MER0086370	YP_001663198	K15-type DD-transpeptidase (Thermoanaerobacter sp. X514)	S11.004	S11	peptidase	serine	CytoplasmicMembrane
BHB10_2_Bin_303	BHB10-2_Bin_303_scaffold_111057_4	MER0879282	-	-	-	-	-	-	Unknown
BHB10_2_Bin_303	BHB10-2_Bin_303_scaffold_116003_1	MER0058812	BAE50069	family M38 non-peptidase homologues (Magnetospirillum magneticum)	M38.UNW	M38	peptidase	unassigned	Cytoplasmic
BHB10_2_Bin_303	BHB10-2_Bin_303_scaffold_116332_8	MER0445937	WP_020080518	family S12 unassigned peptidases (Flavobacterium sp. SCGC AAA160-P02)	S12.UPW	S12	peptidase	unassigned	Extracellular
BHB10_2_Bin_303	BHB10-2_Bin_303_scaffold_116332_9	MER1004181	-	-	-	-	-	-	CytoplasmicMembrane
BHB10_2_Bin_303	BHB10-2_Bin_303_scaffold_118200_4	MER0034020	NP_923736	subfamily M23B unassigned peptidases (Gloeobacter violaceus)	M23.UPB	M23B	peptidase	unassigned	Unknown
BHB10_2_Bin_303	BHB10-2_Bin_303_scaffold_119495_3	MER0348682	ZP_10513922	HtpX peptidase (Bacillus mojavensis)	M48.002	M48B	peptidase	metallo	CytoplasmicMembrane
BHB10_2_Bin_303	BHB10-2_Bin_303_scaffold_121671_2	MER0127381	GEBA2500679388	family S9 non-peptidase homologues (Acidimicrobium ferrooxidans)	S09.UNW	S09X	peptidase	unassigned	Unknown
BHB10_2_Bin_303	BHB10-2_Bin_303_scaffold_121986_2	MER0501940	YP_008089102	family S9 unassigned peptidases (Chthonomonas calidirosea)	S09.UPW	S09X	peptidase	unassigned	Cytoplasmic
BHB10_2_Bin_303	BHB10-2_Bin_303_scaffold_125641_8	MER0892150	-	-	-	-	-	-	CytoplasmicMembrane
BHB10_2_Bin_303	BHB10-2_Bin_303_scaffold_126609_6	MER0702422	-	-	-	-	-	-	Cytoplasmic
BHB10_2_Bin_303	BHB10-2_Bin_303_scaffold_129420_1	MER0857320	-	-	-	-	-	-	Unknown
BHB10_2_Bin_303	BHB10-2_Bin_303_scaffold_130998_2	MER0272797	WP_002701233	family M95 unassigned peptidases (Microscilla marina)	M95.UPW	M95	peptidase	unassigned	Unknown
BHB10_2_Bin_303	BHB10-2_Bin_303_scaffold_131101_4	MER0271957	ZP_09569706	subfamily M28E unassigned peptidases (Singulisphaera acidiphila)	M28.UPE	M28E	peptidase	unassigned	Extracellular
BHB10_2_Bin_303	BHB10-2_Bin_303_scaffold_132516_3	MER0998201	-	-	-	-	-	-	Cytoplasmic
BHB10_2_Bin_303	BHB10-2_Bin_303_scaffold_133461_8	MER0079507	AAV31763	subfamily M24A unassigned peptidases (Geobacillus stearothermophilus)	M24.UPA	M24A	peptidase	unassigned	Cytoplasmic
BHB10_2_Bin_303	BHB10-2_Bin_303_scaffold_137582_3	MER0626846	WP_028609616	family C110 unassigned peptidases (Paenibacillus harenae)	C110.UPW	C110	peptidase	unassigned	Unknown
BHB10_2_Bin_303	BHB10-2_Bin_303_scaffold_137582_6	MER0442483	ZP_06591207	At1g63660 ( Arabidopsis thaliana ) (Streptomyces albus)	C26.A07	C26	peptidase	cysteine	Cytoplasmic
BHB10_2_Bin_303	BHB10-2_Bin_303_scaffold_138647_4	MER1100877	-	-	-	-	-	-	Periplasmic
BHB10_2_Bin_303	BHB10-2_Bin_303_scaffold_140729_5	MER0239737	YP_004275009	family S9 unassigned peptidases (Pedobacter saltans)	S09.UPW	S09X	peptidase	unassigned	Unknown
BHB10_2_Bin_303	BHB10-2_Bin_303_scaffold_144320_2	MER0904403	-	-	-	-	-	-	Unknown
BHB10_2_Bin_303	BHB10-2_Bin_303_scaffold_147565_6	MER0718671	-	-	-	-	-	-	Unknown
BHB10_2_Bin_303	BHB10-2_Bin_303_scaffold_148255_6	MER0395947	ZP_10742947	leucine aminopeptidase ( Thermotoga -type) (Brevibacillus sp. CF112)	M24.031	M24B	peptidase	metallo	Cytoplasmic
BHB10_2_Bin_303	BHB10-2_Bin_303_scaffold_150379_3	MER1279837	-	-	-	-	-	-	Unknown
BHB10_2_Bin_303	BHB10-2_Bin_303_scaffold_151352_1	MER0501977	YP_008090206	subfamily S1C unassigned peptidases (Chthonomonas calidirosea)	S01.UPC	S01C	peptidase	unassigned	Periplasmic
BHB10_2_Bin_303	BHB10-2_Bin_303_scaffold_151588_2	MER0088469	EAX48336	GSU1437 putative peptidase (Thermosinus carboxydivorans)	M48.019	M48C	peptidase	metallo	Cytoplasmic
BHB10_2_Bin_303	BHB10-2_Bin_303_scaffold_156682_2	MER0234451	YP_004134505	subfamily C14B unassigned peptidases (Mesorhizobium ciceri)	C14.UPB	C14B	peptidase	unassigned	Unknown
BHB10_2_Bin_303	BHB10-2_Bin_303_scaffold_156983_1	MER0065603	YP_592755	glutamate synthase (NADPH) large chain (Koribacter versatilis)	C44.003	C44	peptidase	cysteine	Cytoplasmic
BHB10_2_Bin_303	BHB10-2_Bin_303_scaffold_156983_6	MER1123596	-	-	-	-	-	-	Unknown
BHB10_2_Bin_303	BHB10-2_Bin_303_scaffold_157451_3	MER0439139	YP_003640581	family C26 unassigned peptidases (Thermincola potens)	C26.UPW	C26	peptidase	unassigned	Cytoplasmic
BHB10_2_Bin_303	BHB10-2_Bin_303_scaffold_162962_3	MER0587751	A0A068NPG2	family A8 unassigned peptidases (Fimbriimonas ginsengisoli)	A08.UPW	A08	peptidase	unassigned	CytoplasmicMembrane
BHB10_2_Bin_303	BHB10-2_Bin_303_scaffold_165910_1	MER1035016	-	-	-	-	-	-	Extracellular
BHB10_2_Bin_303	BHB10-2_Bin_303_scaffold_167669_2	MER0068544	YP_635222	family S9 non-peptidase homologues (Myxococcus xanthus)	S09.UNW	S09X	peptidase	unassigned	Periplasmic
BHB10_2_Bin_303	BHB10-2_Bin_303_scaffold_171185_1	MER0423336	ADD93272	Pz-peptidase A ()	M03.010	M03C	peptidase	metallo	Cytoplasmic
BHB10_2_Bin_303	BHB10-2_Bin_303_scaffold_175552_1	MER1094943	-	-	-	-	-	-	Unknown
BHB10_2_Bin_303	BHB10-2_Bin_303_scaffold_175764_1	MER0160421	ZP_01721047	family S9 unassigned peptidases (Algoriphagus sp. PR1)	S09.UPW	S09X	peptidase	unassigned	Unknown
BHB10_2_Bin_303	BHB10-2_Bin_303_scaffold_176188_3	MER0272468	YP_004788458	family S15 unassigned peptidases (Muricauda ruestringensis)	S15.UPW	S15	peptidase	unassigned	Cytoplasmic
BHB10_2_Bin_303	BHB10-2_Bin_303_scaffold_176576_2	MER1059987	-	-	-	-	-	-	Cytoplasmic
BHB10_2_Bin_303	BHB10-2_Bin_303_scaffold_179064_4	MER0067052	YP_001011118	family C26 unassigned peptidases (Prochlorococcus marinus)	C26.UPW	C26	peptidase	unassigned	Cytoplasmic
BHB10_2_Bin_303	BHB10-2_Bin_303_scaffold_190241_1	MER0487004	WP_002692601	family M97 unassigned peptidases (Microscilla marina)	M97.UPW	M97	peptidase	unassigned	Unknown
BHB10_2_Bin_303	BHB10-2_Bin_303_scaffold_192661_3	MER0133461	ACZ09042	family M50 non-peptidase homologues (Sebaldella termitidis)	M50.UNW	M50	peptidase	unassigned	CytoplasmicMembrane
BHB10_2_Bin_303	BHB10-2_Bin_303_scaffold_193727_1	MER0061115	ZP_09484225	tricorn core peptidase (bacteria) (Thermophagus xiamenensis)	S41.006	S41B	peptidase	serine	Cytoplasmic
BHB10_2_Bin_303	BHB10-2_Bin_303_scaffold_202997_2	MER0511016	YP_008368552	family U32 unassigned peptidases (Rhizobium etli)	U32.UPW	U32	peptidase	unassigned	Cytoplasmic
BHB10_2_Bin_303	BHB10-2_Bin_303_scaffold_204515_3	MER0875735	-	-	-	-	-	-	CytoplasmicMembrane
BHB10_2_Bin_303	BHB10-2_Bin_303_scaffold_205451_3	MER0133269	GEBA2500513012	family S9 unassigned peptidases (Dyadobacter fermentans)	S09.UPW	S09X	peptidase	unassigned	Unknown
BHB10_2_Bin_303	BHB10-2_Bin_303_scaffold_206727_2	MER0919524	-	-	-	-	-	-	Cytoplasmic
BHB10_2_Bin_303	BHB10-2_Bin_303_scaffold_212709_3	MER1249695	-	-	-	-	-	-	Extracellular
BHB10_2_Bin_303	BHB10-2_Bin_303_scaffold_213865_5	MER0075756	ABL98700	subfamily M48B unassigned peptidases (Shewanella amazonensis)	M48.UPB	M48B	peptidase	unassigned	CytoplasmicMembrane
BHB10_2_Bin_303	BHB10-2_Bin_303_scaffold_227068_4	MER0087059	EAV28120	subfamily M24B unassigned peptidases (Roseiflexus castenholzii)	M24.UPB	M24B	peptidase	unassigned	Cytoplasmic
BHB10_2_Bin_303	BHB10-2_Bin_303_scaffold_22913_12	MER0991820	-	-	-	-	-	-	Cytoplasmic
BHB10_2_Bin_303	BHB10-2_Bin_303_scaffold_229782_2	MER0992407	-	-	-	-	-	-	Cytoplasmic
BHB10_2_Bin_303	BHB10-2_Bin_303_scaffold_237825_4	MER0353527	ZP_10331903	family S12 unassigned peptidases (Fibrisoma limi)	S12.UPW	S12	peptidase	unassigned	CytoplasmicMembrane
BHB10_2_Bin_303	BHB10-2_Bin_303_scaffold_241268_3	MER0834523	-	-	-	-	-	-	Cytoplasmic
BHB10_2_Bin_303	BHB10-2_Bin_303_scaffold_242129_4	MER0183004	YP_005444042	subfamily M20A unassigned peptidases (Caldilinea aerophila)	M20.UPA	M20A	peptidase	unassigned	Unknown
BHB10_2_Bin_303	BHB10-2_Bin_303_scaffold_247013_1	MER0729978	-	-	-	-	-	-	Cytoplasmic
BHB10_2_Bin_303	BHB10-2_Bin_303_scaffold_255697_3	MER1034078	-	-	-	-	-	-	Cytoplasmic
BHB10_2_Bin_303	BHB10-2_Bin_303_scaffold_259398_1	MER0250190	YP_004545869	family M38 non-peptidase homologues (Desulfotomaculum ruminis)	M38.UNW	M38	peptidase	unassigned	Cytoplasmic
BHB10_2_Bin_303	BHB10-2_Bin_303_scaffold_262869_4	MER1169683	-	-	-	-	-	-	Extracellular
BHB10_2_Bin_303	BHB10-2_Bin_303_scaffold_264000_5	MER0193106	ACX51185	imidazoleglycerol-phosphate synthase ( Pyrococcus furiosus ) (Ammonifex degensii)	C26.A32	C26	peptidase	cysteine	Cytoplasmic
BHB10_2_Bin_303	BHB10-2_Bin_303_scaffold_264608_2	MER0117909	YP_005848083	subfamily S41B unassigned peptidases (Ignavibacterium album)	S41.UPB	S41B	peptidase	unassigned	OuterMembrane
BHB10_2_Bin_303	BHB10-2_Bin_303_scaffold_272535_4	MER0210024	ZP_05807786	family S9 non-peptidase homologues (Mesorhizobium opportunistum)	S09.UNW	S09X	peptidase	unassigned	Unknown
BHB10_2_Bin_303	BHB10-2_Bin_303_scaffold_274324_1	MER0863995	-	-	-	-	-	-	Cytoplasmic
BHB10_2_Bin_303	BHB10-2_Bin_303_scaffold_27741_11	MER0224153	YP_003926587	family M41 non-peptidase homologues (Helicobacter pylori)	M41.UNW	M41	peptidase	unassigned	Cytoplasmic
BHB10_2_Bin_303	BHB10-2_Bin_303_scaffold_27741_9	MER0939605	-	-	-	-	-	-	CytoplasmicMembrane
BHB10_2_Bin_303	BHB10-2_Bin_303_scaffold_288305_2	MER1032640	-	-	-	-	-	-	Extracellular
BHB10_2_Bin_303	BHB10-2_Bin_303_scaffold_291630_2	MER0986502	-	-	-	-	-	-	Extracellular
BHB10_2_Bin_303	BHB10-2_Bin_303_scaffold_304503_3	MER0897042	-	-	-	-	-	-	CytoplasmicMembrane
BHB10_2_Bin_303	BHB10-2_Bin_303_scaffold_310288_3	MER0458375	YP_004584071	glutamate synthase (NADPH) large chain ()	C44.003	C44	peptidase	cysteine	Cytoplasmic
BHB10_2_Bin_303	BHB10-2_Bin_303_scaffold_31810_1	MER0396108	YP_007795828	hyperthermophile prolidase (Coprococcus sp. ART55/1)	M24.008	M24B	peptidase	metallo	Cytoplasmic
BHB10_2_Bin_303	BHB10-2_Bin_303_scaffold_31810_4	MER1096190	-	-	-	-	-	-	Unknown
BHB10_2_Bin_303	BHB10-2_Bin_303_scaffold_320408_6	MER0038272	GEBA2500714547	family S10 unassigned peptidases (Meiothermus silvanus)	S10.UPW	S10	peptidase	unassigned	Unknown
BHB10_2_Bin_303	BHB10-2_Bin_303_scaffold_320663_2	MER1281745	-	-	-	-	-	-	Unknown
BHB10_2_Bin_303	BHB10-2_Bin_303_scaffold_321063_2	MER0798753	-	-	-	-	-	-	Unknown
BHB10_2_Bin_303	BHB10-2_Bin_303_scaffold_322109_2	MER1042183	-	-	-	-	-	-	Cytoplasmic
BHB10_2_Bin_303	BHB10-2_Bin_303_scaffold_328411_2	MER0208182	ZP_04318377	microcystinase MlrA (Bacillus cereus)	M79.004	M79	peptidase	metallo	CytoplasmicMembrane
BHB10_2_Bin_303	BHB10-2_Bin_303_scaffold_354298_1	MER0183004	YP_005444042	subfamily M20A unassigned peptidases (Caldilinea aerophila)	M20.UPA	M20A	peptidase	unassigned	Cytoplasmic
BHB10_2_Bin_303	BHB10-2_Bin_303_scaffold_354874_2	MER0436095	ZP_03630260	TRP3 protein (Pedosphaera parvula)	C26.959	C26	peptidase	cysteine	Cytoplasmic
BHB10_2_Bin_303	BHB10-2_Bin_303_scaffold_357354_1	MER0809621	-	-	-	-	-	-	Cytoplasmic
BHB10_2_Bin_303	BHB10-2_Bin_303_scaffold_367651_2	MER0174862	ACO31513	family M38 non-peptidase homologues (Acidobacterium capsulatum)	M38.UNW	M38	peptidase	unassigned	Cytoplasmic
BHB10_2_Bin_303	BHB10-2_Bin_303_scaffold_372393_3	MER0244437	YP_004391459	family S33 unassigned peptidases (Aeromonas veronii)	S33.UPW	S33	peptidase	unassigned	Cytoplasmic
BHB10_2_Bin_303	BHB10-2_Bin_303_scaffold_379772_3	MER0509710	YP_007784443	subfamily S9B unassigned peptidases (Ruminococcus sp. SR1/5)	S09.UPB	S09B	peptidase	unassigned	Cytoplasmic
BHB10_2_Bin_303	BHB10-2_Bin_303_scaffold_38071_8	MER0229482	YP_003630995	subfamily M43B unassigned peptidases (Planctopirus limnophila)	M43.UPB	M43B	peptidase	unassigned	Periplasmic
BHB10_2_Bin_303	BHB10-2_Bin_303_scaffold_38313_6	MER0129365	GEBA2500402944	family S15 unassigned peptidases (Pedobacter heparinus)	S15.UPW	S15	peptidase	unassigned	CytoplasmicMembrane
BHB10_2_Bin_303	BHB10-2_Bin_303_scaffold_383165_4	MER1169683	-	-	-	-	-	-	Unknown
BHB10_2_Bin_303	BHB10-2_Bin_303_scaffold_384807_1	MER0332250	WP_025226340	family S82 unassigned homologues (Fimbriimonas ginsengisoli)	S82.UPW	S82	peptidase	unassigned	Unknown
BHB10_2_Bin_303	BHB10-2_Bin_303_scaffold_385303_3	MER1058423	-	-	-	-	-	-	CytoplasmicMembrane
BHB10_2_Bin_303	BHB10-2_Bin_303_scaffold_385607_1	MER0478978	WP_022301798	family M97 unassigned peptidases (Bacteroides faecis)	M97.UPW	M97	peptidase	unassigned	Unknown
BHB10_2_Bin_303	BHB10-2_Bin_303_scaffold_38770_2	MER0402621	BAL57624	Dop isopeptidase ()	U72.001	U72	peptidase	unknown	Cytoplasmic
BHB10_2_Bin_303	BHB10-2_Bin_303_scaffold_38770_4	MER1090598	-	-	-	-	-	-	Cytoplasmic
BHB10_2_Bin_303	BHB10-2_Bin_303_scaffold_388008_1	MER0174443	BAH38014	subfamily M14A non-peptidase homologues (Gemmatimonas aurantiaca)	M14.UNA	M14A	peptidase	unassigned	Unknown
BHB10_2_Bin_303	BHB10-2_Bin_303_scaffold_388008_2	MER0080846	ABJ88726	family M14 non-peptidase homologues (Solibacter usitatus)	M14.UNW	M14X	peptidase	unassigned	Unknown
BHB10_2_Bin_303	BHB10-2_Bin_303_scaffold_388868_1	MER0820343	-	-	-	-	-	-	Cytoplasmic
BHB10_2_Bin_303	BHB10-2_Bin_303_scaffold_391852_1	MER0501998	YP_008090723	GSU1437 putative peptidase (Chthonomonas calidirosea)	M48.019	M48C	peptidase	metallo	Cytoplasmic
BHB10_2_Bin_303	BHB10-2_Bin_303_scaffold_393587_1	MER1073108	-	-	-	-	-	-	Cytoplasmic
BHB10_2_Bin_303	BHB10-2_Bin_303_scaffold_394541_2	MER0981052	-	-	-	-	-	-	Unknown
BHB10_2_Bin_303	BHB10-2_Bin_303_scaffold_405198_2	MER0443866	ZP_09463533	imidazole glycerol phosphate synthase subunit HisH (Acetivibrio cellulolyticus)	C26.965	C26	peptidase	cysteine	Cytoplasmic
BHB10_2_Bin_303	BHB10-2_Bin_303_scaffold_41677_11	MER0881203	-	-	-	-	-	-	Cytoplasmic
BHB10_2_Bin_303	BHB10-2_Bin_303_scaffold_420237_3	MER0231653	YP_004122941	family M50 non-peptidase homologues (Desulfovibrio aespoeensis)	M50.UNW	M50	peptidase	unassigned	Unknown
BHB10_2_Bin_303	BHB10-2_Bin_303_scaffold_425564_4	MER0882662	-	-	-	-	-	-	Unknown
BHB10_2_Bin_303	BHB10-2_Bin_303_scaffold_431147_1	MER0623958	A0A068NQC1	subfamily A24A unassigned peptidases (Fimbriimonas ginsengisoli)	A24.UPA	A24A	peptidase	unassigned	CytoplasmicMembrane
BHB10_2_Bin_303	BHB10-2_Bin_303_scaffold_435623_1	MER0478059	ZP_09380427	BSU23640 g.p. ( Bacillus subtilis ) (Anaeroglobus geminatus)	S09.B04	S09C	peptidase	serine	CytoplasmicMembrane
BHB10_2_Bin_303	BHB10-2_Bin_303_scaffold_440551_3	MER0895738	-	-	-	-	-	-	CytoplasmicMembrane
BHB10_2_Bin_303	BHB10-2_Bin_303_scaffold_44611_11	MER0903262	-	-	-	-	-	-	Unknown
BHB10_2_Bin_303	BHB10-2_Bin_303_scaffold_44611_6	MER0409962	ZP_09102765	miropin ( Tannerella forsythia ) (Desulfotomaculum gibsoniae)	I04.073	I04	inhibitor	unassigned	Unknown
BHB10_2_Bin_303	BHB10-2_Bin_303_scaffold_451631_2	MER1260374	-	-	-	-	-	-	Cytoplasmic
BHB10_2_Bin_303	BHB10-2_Bin_303_scaffold_452936_3	MER0187443	YP_005368476	PepA aminopeptidase (Corallococcus coralloides)	M17.003	M17	peptidase	metallo	Cytoplasmic
BHB10_2_Bin_303	BHB10-2_Bin_303_scaffold_463514_2	MER0273571	YP_004641264	family M41 non-peptidase homologues (Paenibacillus mucilaginosus)	M41.UNW	M41	peptidase	unassigned	CytoplasmicMembrane
BHB10_2_Bin_303	BHB10-2_Bin_303_scaffold_465565_1	MER0116501	ABZ73849	family S33 unassigned peptidases (Caulobacter sp. K31)	S33.UPW	S33	peptidase	unassigned	Unknown
BHB10_2_Bin_303	BHB10-2_Bin_303_scaffold_48532_1	MER0920761	-	-	-	-	-	-	Unknown
BHB10_2_Bin_303	BHB10-2_Bin_303_scaffold_50835_6	MER0051281	EAM57929	subfamily S9C unassigned peptidases (Solibacter usitatus)	S09.UPC	S09C	peptidase	unassigned	Unknown
BHB10_2_Bin_303	BHB10-2_Bin_303_scaffold_53536_9	MER0866472	-	-	-	-	-	-	Cytoplasmic
BHB10_2_Bin_303	BHB10-2_Bin_303_scaffold_56906_6	MER0697641	-	-	-	-	-	-	Cytoplasmic
BHB10_2_Bin_303	BHB10-2_Bin_303_scaffold_57877_9	MER1052032	-	-	-	-	-	-	CytoplasmicMembrane
BHB10_2_Bin_303	BHB10-2_Bin_303_scaffold_65297_4	MER0885182	-	-	-	-	-	-	CytoplasmicMembrane
BHB10_2_Bin_303	BHB10-2_Bin_303_scaffold_65366_1	MER0899319	-	-	-	-	-	-	Cytoplasmic
BHB10_2_Bin_303	BHB10-2_Bin_303_scaffold_67749_6	MER0273666	YP_004637687	subfamily M23B non-peptidase homologues (Clostridium acetobutylicum)	M23.UNB	M23B	peptidase	unassigned	Unknown
BHB10_2_Bin_303	BHB10-2_Bin_303_scaffold_71042_6	MER0881000	-	-	-	-	-	-	Cytoplasmic
BHB10_2_Bin_303	BHB10-2_Bin_303_scaffold_71271_3	MER0997101	-	-	-	-	-	-	Unknown
BHB10_2_Bin_303	BHB10-2_Bin_303_scaffold_71472_2	MER0762168	-	-	-	-	-	-	Unknown
BHB10_2_Bin_303	BHB10-2_Bin_303_scaffold_81007_3	MER0087020	EAV25978	SPBPB2B2.05 ( Schizosaccharomyces pombe ) (Roseiflexus castenholzii)	C26.A28	C26	peptidase	cysteine	Unknown
BHB10_2_Bin_303	BHB10-2_Bin_303_scaffold_83603_3	MER0252804	YP_004658478	subfamily S9B unassigned peptidases (Runella slithyformis)	S09.UPB	S09B	peptidase	unassigned	CytoplasmicMembrane
BHB10_2_Bin_303	BHB10-2_Bin_303_scaffold_83603_6	MER0128790	GEBA2500530053	subfamily S9C unassigned peptidases (Spirosoma linguale)	S09.UPC	S09C	peptidase	unassigned	Unknown
BHB10_2_Bin_303	BHB10-2_Bin_303_scaffold_84792_2	MER0813822	-	-	-	-	-	-	Unknown
BHB10_2_Bin_303	BHB10-2_Bin_303_scaffold_86031_2	MER0503723	YP_008419009	ctpB peptidase (Geobacillus sp. JF8)	S41.007	S41A	peptidase	serine	Cytoplasmic
BHB10_2_Bin_303	BHB10-2_Bin_303_scaffold_86031_3	MER1055563	-	-	-	-	-	-	CytoplasmicMembrane
BHB10_2_Bin_303	BHB10-2_Bin_303_scaffold_87060_8	MER0898177	-	-	-	-	-	-	Unknown
BHB10_2_Bin_303	BHB10-2_Bin_303_scaffold_88413_3	MER1079982	-	-	-	-	-	-	CytoplasmicMembrane
BHB10_2_Bin_303	BHB10-2_Bin_303_scaffold_88502_1	MER0176009	ZP_02737000	family S9 non-peptidase homologues (Gemmata obscuriglobus)	S09.UNW	S09X	peptidase	unassigned	Unknown
BHB10_2_Bin_303	BHB10-2_Bin_303_scaffold_88502_3	MER1086144	-	-	-	-	-	-	Cytoplasmic
BHB10_2_Bin_303	BHB10-2_Bin_303_scaffold_915670_1	MER0235801	YP_004179808	family S51 unassigned peptidases (Isosphaera pallida)	S51.UPW	S51	peptidase	unassigned	Cytoplasmic
BHB10_2_Bin_303	BHB10-2_Bin_303_scaffold_92740_1	MER0853615	-	-	-	-	-	-	Unknown
BHB10_2_Bin_303	BHB10-2_Bin_303_scaffold_92740_9	MER0821662	-	-	-	-	-	-	Cytoplasmic
BHB10_2_Bin_303	BHB10-2_Bin_303_scaffold_94291_1	MER0239537	YP_004271386	family S9 non-peptidase homologues (Planctomyces brasiliensis)	S09.UNW	S09X	peptidase	unassigned	Unknown
BHB10_2_Bin_303	BHB10-2_Bin_303_scaffold_94291_6	MER0850513	-	-	-	-	-	-	Cytoplasmic
BHB10_2_Bin_303	BHB10-2_Bin_303_scaffold_94750_6	MER1091540	-	-	-	-	-	-	Cytoplasmic
BHB10_2_Bin_303	BHB10-2_Bin_303_scaffold_94892_4	MER0502670	YP_008619557	subfamily S1C unassigned peptidases (Vibrio nigripulchritudo)	S01.UPC	S01C	peptidase	unassigned	Unknown
BHB10_2_Bin_303	BHB10-2_Bin_303_scaffold_95299_2	MER0406668	YP_008546252	subfamily S1C unassigned peptidases (Sulfuricella denitrificans)	S01.UPC	S01C	peptidase	unassigned	Periplasmic
BHB10_2_Bin_303	BHB10-2_Bin_303_scaffold_95299_5	MER0793858	-	-	-	-	-	-	Cytoplasmic
BHB10_2_Bin_303	BHB10-2_Bin_303_scaffold_99755_2	MER1077651	-	-	-	-	-	-	CytoplasmicMembrane
BHB10_2_Bin_303	BHB10-2_Bin_303_scaffold_99755_3	MER1153440	-	-	-	-	-	-	Cytoplasmic
BHB10_26_Bin_273	BHB10-26_Bin_273_scaffold_104573_4	MER0236263	YP_004170598	subfamily S1C unassigned peptidases (Deinococcus maricopensis)	S01.UPC	S01C	peptidase	unassigned	Cytoplasmic
BHB10_26_Bin_273	BHB10-26_Bin_273_scaffold_105088_4	MER0227571	YP_003991285	PF0204 protein ( Pyrococcus furiosus ) (Caldicellulosiruptor hydrothermalis)	C44.A09	C44	peptidase	cysteine	Cytoplasmic
BHB10_26_Bin_273	BHB10-26_Bin_273_scaffold_105546_8	MER0083996	EAR44668	RseP peptidase (Desulfotomaculum reducens)	M50.004	M50B	peptidase	metallo	CytoplasmicMembrane
BHB10_26_Bin_273	BHB10-26_Bin_273_scaffold_108258_1	MER0794287	-	-	-	-	-	-	Cytoplasmic
BHB10_26_Bin_273	BHB10-26_Bin_273_scaffold_112147_6	MER0474067	XP_004532375	PepB aminopeptidase (Ceratitis capitata)	M17.004	M17	peptidase	metallo	Cytoplasmic
BHB10_26_Bin_273	BHB10-26_Bin_273_scaffold_115272_1	MER0873366	-	-	-	-	-	-	Cytoplasmic
BHB10_26_Bin_273	BHB10-26_Bin_273_scaffold_116970_2	MER0912795	-	-	-	-	-	-	CytoplasmicMembrane
BHB10_26_Bin_273	BHB10-26_Bin_273_scaffold_122180_6	MER0236171	YP_004202569	aminodeoxychorismate synthase, subunit II (Thermus scotoductus)	C26.955	C26	peptidase	cysteine	Cytoplasmic
BHB10_26_Bin_273	BHB10-26_Bin_273_scaffold_122279_5	MER0377004	ZP_20416140	PA1303 peptidase ( Pseudomonas sp.) (Arthrobacter crystallopoietes)	S26.026	S26A	peptidase	serine	Unknown
BHB10_26_Bin_273	BHB10-26_Bin_273_scaffold_123185_2	MER0895023	-	-	-	-	-	-	CytoplasmicMembrane
BHB10_26_Bin_273	BHB10-26_Bin_273_scaffold_125605_3	MER0040567	NP_953479-1	family S16 unassigned peptidases (Geobacter sulfurreducens)	S16.UPW	S16	peptidase	unassigned	Cytoplasmic
BHB10_26_Bin_273	BHB10-26_Bin_273_scaffold_126548_1	MER1153494	-	-	-	-	-	-	Unknown
BHB10_26_Bin_273	BHB10-26_Bin_273_scaffold_127412_4	MER0128537	GEBA2500660118	subfamily M28A non-peptidase homologues (Thermobaculum terrenum)	M28.UNA	M28A	peptidase	unassigned	Cytoplasmic
BHB10_26_Bin_273	BHB10-26_Bin_273_scaffold_130293_3	MER0472359	ZP_09567584	acetylornithine deacetylase ArgE (Singulisphaera acidiphila)	M20.974	M20A	peptidase	metallo	Cytoplasmic
BHB10_26_Bin_273	BHB10-26_Bin_273_scaffold_13096_11	MER0023866	YP_003983966	subfamily M23B non-peptidase homologues (Rothia dentocariosa)	M23.UNB	M23B	peptidase	unassigned	Unknown
BHB10_26_Bin_273	BHB10-26_Bin_273_scaffold_13096_3	MER0273710	YP_004819727	family C44 non-peptidase homologues (Thermoanaerobacter wiegelii)	C44.UNW	C44	peptidase	unassigned	Cytoplasmic
BHB10_26_Bin_273	BHB10-26_Bin_273_scaffold_13096_4	MER0073630	EAT31354	carboxypeptidase Ss1 (Alkaliphilus oremlandii)	M20.008	M20D	peptidase	metallo	Cytoplasmic
BHB10_26_Bin_273	BHB10-26_Bin_273_scaffold_137301_3	MER0044154	AAM30194	family M50 non-peptidase homologues (Methanosarcina mazei)	M50.UNW	M50	peptidase	unassigned	CytoplasmicMembrane
BHB10_26_Bin_273	BHB10-26_Bin_273_scaffold_138999_3	MER0137770	YP_002353420	subfamily S26A unassigned peptidases (Dictyoglomus turgidum)	S26.UPA	S26A	peptidase	unassigned	CytoplasmicMembrane
BHB10_26_Bin_273	BHB10-26_Bin_273_scaffold_146360_1	MER0433266	WP_018083155	signal peptidase II (Asticcacaulis benevestitus)	A08.001	A08	peptidase	aspartic	CytoplasmicMembrane
BHB10_26_Bin_273	BHB10-26_Bin_273_scaffold_146721_2	MER0920752	-	-	-	-	-	-	Unknown
BHB10_26_Bin_273	BHB10-26_Bin_273_scaffold_146721_3	MER0923645	-	-	-	-	-	-	Cytoplasmic
BHB10_26_Bin_273	BHB10-26_Bin_273_scaffold_147667_1	MER0492606	WP_002172819	subfamily M9B unassigned peptidases (Bacillus cereus)	M09.UPB	M09B	peptidase	unassigned	Unknown
BHB10_26_Bin_273	BHB10-26_Bin_273_scaffold_14798_6	MER0049893	ZP_00576024	signal peptidase II (Moorella thermoacetica)	A08.001	A08	peptidase	aspartic	CytoplasmicMembrane
BHB10_26_Bin_273	BHB10-26_Bin_273_scaffold_148464_1	MER0103711	ACI18735	family M6 unassigned peptidases (Dictyoglomus thermophilum)	M06.UPW	M06	peptidase	unassigned	Unknown
BHB10_26_Bin_273	BHB10-26_Bin_273_scaffold_149868_1	MER0491691	ADZ52807	family S9 unassigned peptidases ()	S09.UPW	S09X	peptidase	unassigned	Cytoplasmic
BHB10_26_Bin_273	BHB10-26_Bin_273_scaffold_15156_7	MER0086797	ACL26107	family C26 unassigned peptidases (Chloroflexus aggregans)	C26.UPW	C26	peptidase	unassigned	Cytoplasmic
BHB10_26_Bin_273	BHB10-26_Bin_273_scaffold_152058_5	MER0079975	YP_430213	family S11 non-peptidase homologues (Moorella thermoacetica)	S11.UNW	S11	peptidase	unassigned	CytoplasmicMembrane
BHB10_26_Bin_273	BHB10-26_Bin_273_scaffold_15409_17	MER0211941	YP_003702401	PgpA peptidase (Syntrophothermus lipocalidus)	C40.006	C40	peptidase	cysteine	Cytoplasmic
BHB10_26_Bin_273	BHB10-26_Bin_273_scaffold_15409_19	MER1101860	-	-	-	-	-	-	Cytoplasmic
BHB10_26_Bin_273	BHB10-26_Bin_273_scaffold_15409_8	MER0211967	YP_003703521	subfamily M24A unassigned peptidases (Syntrophothermus lipocalidus)	M24.UPA	M24A	peptidase	unassigned	Cytoplasmic
BHB10_26_Bin_273	BHB10-26_Bin_273_scaffold_154603_3	MER0792366	-	-	-	-	-	-	Cytoplasmic
BHB10_26_Bin_273	BHB10-26_Bin_273_scaffold_157010_1	MER1153494	-	-	-	-	-	-	Unknown
BHB10_26_Bin_273	BHB10-26_Bin_273_scaffold_157225_3	MER0230625	YP_004082238	family S33 unassigned peptidases (Micromonospora sp. L5)	S33.UPW	S33	peptidase	unassigned	Cytoplasmic
BHB10_26_Bin_273	BHB10-26_Bin_273_scaffold_157225_4	MER0230625	YP_004082238	family S33 unassigned peptidases (Micromonospora sp. L5)	S33.UPW	S33	peptidase	unassigned	Cytoplasmic
BHB10_26_Bin_273	BHB10-26_Bin_273_scaffold_159792_2	MER0221746	YP_003826311	family C44 non-peptidase homologues (Thermosediminibacter oceani)	C44.UNW	C44	peptidase	unassigned	Cytoplasmic
BHB10_26_Bin_273	BHB10-26_Bin_273_scaffold_161210_5	MER0223378	YP_003858994	family C44 unassigned peptidases (Ignisphaera aggregans)	C44.UPW	C44	peptidase	unassigned	Cytoplasmic
BHB10_26_Bin_273	BHB10-26_Bin_273_scaffold_161210_6	MER0125690	ABC20343	amidophosphoribosyltransferase precursor (Moorella thermoacetica)	C44.001	C44	peptidase	cysteine	Cytoplasmic
BHB10_26_Bin_273	BHB10-26_Bin_273_scaffold_161916_1	MER1000600	-	-	-	-	-	-	Cytoplasmic
BHB10_26_Bin_273	BHB10-26_Bin_273_scaffold_167197_3	MER0172378	YP_827169	family C26 unassigned peptidases (Solibacter usitatus)	C26.UPW	C26	peptidase	unassigned	Cytoplasmic
BHB10_26_Bin_273	BHB10-26_Bin_273_scaffold_168429_3	MER0934273	-	-	-	-	-	-	CytoplasmicMembrane
BHB10_26_Bin_273	BHB10-26_Bin_273_scaffold_170532_2	MER0970900	-	-	-	-	-	-	Cytoplasmic
BHB10_26_Bin_273	BHB10-26_Bin_273_scaffold_173644_2	MER0034020	NP_923736	subfamily M23B unassigned peptidases (Gloeobacter violaceus)	M23.UPB	M23B	peptidase	unassigned	Unknown
BHB10_26_Bin_273	BHB10-26_Bin_273_scaffold_175309_2	MER0114101	CAN90314	family S9 unassigned peptidases (Sorangium cellulosum)	S09.UPW	S09X	peptidase	unassigned	Unknown
BHB10_26_Bin_273	BHB10-26_Bin_273_scaffold_175797_2	MER0223456	YP_003893952	subfamily S8A non-peptidase homologues (Methanoplanus petrolearius)	S08.UNA	S08A	peptidase	unassigned	Extracellular
BHB10_26_Bin_273	BHB10-26_Bin_273_scaffold_176566_3	MER0862751	-	-	-	-	-	-	Cytoplasmic
BHB10_26_Bin_273	BHB10-26_Bin_273_scaffold_177613_3	MER0626379	WP_020211515	family C110 unassigned peptidases (Flavobacterium rivuli)	C110.UPW	C110	peptidase	unassigned	Unknown
BHB10_26_Bin_273	BHB10-26_Bin_273_scaffold_191406_1	MER0080840	ABJ86917	subfamily C14B unassigned peptidases (Solibacter usitatus)	C14.UPB	C14B	peptidase	unassigned	Unknown
BHB10_26_Bin_273	BHB10-26_Bin_273_scaffold_193826_8	MER0499373	YP_007552052	Mec peptidase (Azoarcus sp. KH32C)	M67.009	M67B	peptidase	metallo	Cytoplasmic
BHB10_26_Bin_273	BHB10-26_Bin_273_scaffold_195162_1	MER0202519	ADE56863	subfamily M48C unassigned peptidases (Aminobacterium colombiense)	M48.UPC	M48C	peptidase	unassigned	Cytoplasmic
BHB10_26_Bin_273	BHB10-26_Bin_273_scaffold_200566_1	MER0142130	AFK02047	subfamily M28D unassigned peptidases (Emticicia oligotrophica)	M28.UPD	M28D	peptidase	unassigned	CytoplasmicMembrane
BHB10_26_Bin_273	BHB10-26_Bin_273_scaffold_200917_3	MER0231286	YP_004100986	FtsH peptidase ( Thermotoga -type) (Thermaerobacter marianensis)	M41.021	M41	peptidase	metallo	CytoplasmicMembrane
BHB10_26_Bin_273	BHB10-26_Bin_273_scaffold_200917_4	MER0417925	ENSTSYP00000007435	family M41 unassigned peptidases (Tarsius syrichta)	M41.UPW	M41	peptidase	unassigned	CytoplasmicMembrane
BHB10_26_Bin_273	BHB10-26_Bin_273_scaffold_20905_4	MER1153440	-	-	-	-	-	-	Cytoplasmic
BHB10_26_Bin_273	BHB10-26_Bin_273_scaffold_214810_1	MER0284404	YP_005022534	MCP-01 peptidase (Vibrio sp. EJY3)	S08.130	S08A	peptidase	serine	Unknown
BHB10_26_Bin_273	BHB10-26_Bin_273_scaffold_224985_2	MER0211896	YP_003710280	family S15 unassigned peptidases (Waddlia chondrophila)	S15.UPW	S15	peptidase	unassigned	Unknown
BHB10_26_Bin_273	BHB10-26_Bin_273_scaffold_227204_2	MER0088437	EAX46713	subfamily S49A unassigned non-peptidase homologues (Thermosinus carboxydivorans)	S49.UNA	S49A	peptidase	unassigned	CytoplasmicMembrane
BHB10_26_Bin_273	BHB10-26_Bin_273_scaffold_229508_1	MER0477274	YP_003948196	cephalosporin C deacetylase (Paenibacillus polymyxa)	S09.949	S09X	peptidase	serine	Cytoplasmic
BHB10_26_Bin_273	BHB10-26_Bin_273_scaffold_232840_1	MER0132241	GEBA2500364931	family M3 unassigned peptidases (Conexibacter woesei)	M03.UPW	M03X	peptidase	unassigned	Cytoplasmic
BHB10_26_Bin_273	BHB10-26_Bin_273_scaffold_239600_1	MER0194874	ACX72739	subfamily C1B unassigned peptidases (Methanocaldococcus vulcanius)	C01.UPB	C01B	peptidase	unassigned	Extracellular
BHB10_26_Bin_273	BHB10-26_Bin_273_scaffold_239838_2	MER0461508	YP_003897281	subfamily C82A unassigned peptidases (Halomonas elongata)	C82.UPA	C82A	peptidase	unassigned	Unknown
BHB10_26_Bin_273	BHB10-26_Bin_273_scaffold_24228_2	MER0049883	ZP_00575534	CodW component of CodWX peptidase (Moorella thermoacetica)	T01.007	T01B	peptidase	threonine	Cytoplasmic
BHB10_26_Bin_273	BHB10-26_Bin_273_scaffold_24856_10	MER0249665	YP_004463408	repressor LexA (Mahella australiensis)	S24.001	S24	peptidase	serine	Cytoplasmic
BHB10_26_Bin_273	BHB10-26_Bin_273_scaffold_250996_5	MER1328765	-	-	-	-	-	-	Cytoplasmic
BHB10_26_Bin_273	BHB10-26_Bin_273_scaffold_25381_4	MER0086821	EAV11568	subfamily S41A non-peptidase homologues (Chloroflexus aggregans)	S41.UNA	S41A	peptidase	unassigned	CytoplasmicMembrane
BHB10_26_Bin_273	BHB10-26_Bin_273_scaffold_261000_1	MER0083950	EAR36295	PepA aminopeptidase (Geobacter uraniireducens)	M17.003	M17	peptidase	metallo	Cytoplasmic
BHB10_26_Bin_273	BHB10-26_Bin_273_scaffold_261000_2	MER0281675	YP_004932548	subfamily S1C unassigned peptidases (Thermovirga lienii)	S01.UPC	S01C	peptidase	unassigned	Unknown
BHB10_26_Bin_273	BHB10-26_Bin_273_scaffold_261765_3	MER0058070	YP_360375	family A31 unassigned peptidases (Carboxydothermus hydrogenoformans)	A31.UPW	A31	peptidase	unassigned	Cytoplasmic
BHB10_26_Bin_273	BHB10-26_Bin_273_scaffold_277910_3	MER0133215	GEBA2500512129	family S9 unassigned peptidases (Dyadobacter fermentans)	S09.UPW	S09X	peptidase	unassigned	Cytoplasmic
BHB10_26_Bin_273	BHB10-26_Bin_273_scaffold_277910_4	MER0133215	GEBA2500512129	family S9 unassigned peptidases (Dyadobacter fermentans)	S09.UPW	S09X	peptidase	unassigned	CytoplasmicMembrane
BHB10_26_Bin_273	BHB10-26_Bin_273_scaffold_285609_1	MER0881735	-	-	-	-	-	-	Unknown
BHB10_26_Bin_273	BHB10-26_Bin_273_scaffold_288710_3	MER0922521	-	-	-	-	-	-	Cytoplasmic
BHB10_26_Bin_273	BHB10-26_Bin_273_scaffold_300829_3	MER0109508	EDL58832	TET aminopeptidase (Planctomyces maris)	M42.005	M42	peptidase	metallo	Unknown
BHB10_26_Bin_273	BHB10-26_Bin_273_scaffold_309666_1	MER0441804	YP_003190261	At1g63660 ( Arabidopsis thaliana ) (Desulfotomaculum acetoxidans)	C26.A07	C26	peptidase	cysteine	Cytoplasmic
BHB10_26_Bin_273	BHB10-26_Bin_273_scaffold_312198_1	MER0313020	WP_006983660	family M98 unassigned peptidases (Chthoniobacter flavus)	M98.UPW	M98	peptidase	unassigned	Cytoplasmic
BHB10_26_Bin_273	BHB10-26_Bin_273_scaffold_342152_2	MER0280946	YP_001404230	bacillopeptidase F (Methanoregula boonei)	S08.017	S08A	peptidase	serine	Extracellular
BHB10_26_Bin_273	BHB10-26_Bin_273_scaffold_34247_1	MER0063151	EAR29141	subfamily S8A unassigned peptidases (Pseudoalteromonas tunicata)	S08.UPA	S08A	peptidase	unassigned	Extracellular
BHB10_26_Bin_273	BHB10-26_Bin_273_scaffold_358857_3	MER0360397	YP_003641298	Lon-A peptidase (Thermincola potens)	S16.001	S16	peptidase	serine	Cytoplasmic
BHB10_26_Bin_273	BHB10-26_Bin_273_scaffold_36211_4	MER0451590	ZP_06580151	imidazoleglycerol-phosphate synthase ( Pyrococcus furiosus ) (Streptomyces ghanaensis)	C26.A32	C26	peptidase	cysteine	Cytoplasmic
BHB10_26_Bin_273	BHB10-26_Bin_273_scaffold_36500_5	MER0138254	YP_002352130	family M103 unassigned peptidases (Dictyoglomus turgidum)	M103.UPW	M103	peptidase	unassigned	Cytoplasmic
BHB10_26_Bin_273	BHB10-26_Bin_273_scaffold_36500_7	MER0104202	ACI18386	family M103 unassigned peptidases (Dictyoglomus thermophilum)	M103.UPW	M103	peptidase	unassigned	Cytoplasmic
BHB10_26_Bin_273	BHB10-26_Bin_273_scaffold_36500_8	MER0100742	ABA88465	TET aminopeptidase (Pelobacter carbinolicus)	M42.005	M42	peptidase	metallo	Cytoplasmic
BHB10_26_Bin_273	BHB10-26_Bin_273_scaffold_37055_8	MER0933697	-	-	-	-	-	-	CytoplasmicMembrane
BHB10_26_Bin_273	BHB10-26_Bin_273_scaffold_37148_8	MER0065772	NP_148051	CTP synthetase (Aeropyrum pernix)	C26.964	C26	peptidase	cysteine	Cytoplasmic
BHB10_26_Bin_273	BHB10-26_Bin_273_scaffold_37274_6	MER0245742	YP_004437523	GSU1437 putative peptidase (Thermodesulfobium narugense)	M48.019	M48C	peptidase	metallo	Cytoplasmic
BHB10_26_Bin_273	BHB10-26_Bin_273_scaffold_37274_7	MER0223049	YP_003850154	TldD peptidase ( Escherichia coli ) (Methanothermobacter marburgensis)	M103.001	M103	peptidase	metallo	Cytoplasmic
BHB10_26_Bin_273	BHB10-26_Bin_273_scaffold_37274_8	MER0327394	ZP_09100435	family M103 unassigned peptidases (Desulfotomaculum gibsoniae)	M103.UPW	M103	peptidase	unassigned	Cytoplasmic
BHB10_26_Bin_273	BHB10-26_Bin_273_scaffold_376323_3	MER0127214	G7WPU2	subfamily S9A unassigned peptidases (Methanosaeta harundinacea)	S09.UPA	S09A	peptidase	unassigned	Cytoplasmic
BHB10_26_Bin_273	BHB10-26_Bin_273_scaffold_40980_4	MER0501896	YP_008088096	family C26 unassigned peptidases (Chthonomonas calidirosea)	C26.UPW	C26	peptidase	unassigned	Cytoplasmic
BHB10_26_Bin_273	BHB10-26_Bin_273_scaffold_40980_5	MER0119549	ACA59815	family M38 non-peptidase homologues (Desulforudis audaxviator)	M38.UNW	M38	peptidase	unassigned	Cytoplasmic
BHB10_26_Bin_273	BHB10-26_Bin_273_scaffold_427169_1	MER1153494	-	-	-	-	-	-	Unknown
BHB10_26_Bin_273	BHB10-26_Bin_273_scaffold_45506_6	MER0974567	-	-	-	-	-	-	Cytoplasmic
BHB10_26_Bin_273	BHB10-26_Bin_273_scaffold_46533_6	MER1274353	-	-	-	-	-	-	Unknown
BHB10_26_Bin_273	BHB10-26_Bin_273_scaffold_468309_3	MER0740398	-	-	-	-	-	-	Unknown
BHB10_26_Bin_273	BHB10-26_Bin_273_scaffold_468309_4	MER0106745	YP_007483697	MjS2P-type peptidase (Dehalococcoides mccartyi)	M50.006	M50B	peptidase	metallo	CytoplasmicMembrane
BHB10_26_Bin_273	BHB10-26_Bin_273_scaffold_47141_3	MER0615177	XP_011565480	family T2 unassigned peptidases (Plutella xylostella)	T02.UPW	T02	peptidase	unassigned	CytoplasmicMembrane
BHB10_26_Bin_273	BHB10-26_Bin_273_scaffold_48749_7	MER0882516	-	-	-	-	-	-	Unknown
BHB10_26_Bin_273	BHB10-26_Bin_273_scaffold_52271_5	MER0221138	YP_003799557	RhoII peptidase ( Haloferax volcanii ) and similar (Nitrospira defluvii)	S54.027	S54	peptidase	serine	Unknown
BHB10_26_Bin_273	BHB10-26_Bin_273_scaffold_52357_6	MER0088479	EAX48867	subfamily M24B non-peptidase homologues (Thermosinus carboxydivorans)	M24.UNB	M24B	peptidase	unassigned	Cytoplasmic
BHB10_26_Bin_273	BHB10-26_Bin_273_scaffold_52817_2	MER0093866	YP_001212278	family M38 non-peptidase homologues (Pelotomaculum thermopropionicum)	M38.UNW	M38	peptidase	unassigned	Cytoplasmic
BHB10_26_Bin_273	BHB10-26_Bin_273_scaffold_56529_4	MER0099789	ABV92942	RhoII peptidase ( Haloferax volcanii ) and similar (Dinoroseobacter shibae)	S54.027	S54	peptidase	serine	CytoplasmicMembrane
BHB10_26_Bin_273	BHB10-26_Bin_273_scaffold_57344_5	MER1017925	-	-	-	-	-	-	Cytoplasmic
BHB10_26_Bin_273	BHB10-26_Bin_273_scaffold_57344_6	MER0232279	NP_869083	family S16 non-peptidase homologues (Rhodopirellula baltica)	S16.UNW	S16	peptidase	unassigned	Cytoplasmic
BHB10_26_Bin_273	BHB10-26_Bin_273_scaffold_57370_5	MER1003485	-	-	-	-	-	-	CytoplasmicMembrane
BHB10_26_Bin_273	BHB10-26_Bin_273_scaffold_60817_8	MER0063405	YP_425414	HycI peptidase (Rhodospirillum rubrum)	A31.003	A31	peptidase	aspartic	Unknown
BHB10_26_Bin_273	BHB10-26_Bin_273_scaffold_61862_5	MER0231653	YP_004122941	family M50 non-peptidase homologues (Desulfovibrio aespoeensis)	M50.UNW	M50	peptidase	unassigned	Cytoplasmic
BHB10_26_Bin_273	BHB10-26_Bin_273_scaffold_62002_2	MER0154762	ACM19055	imidazole glycerol phosphate synthase subunit HisH (Geobacter sp. FRC-32)	C26.965	C26	peptidase	cysteine	Cytoplasmic
BHB10_26_Bin_273	BHB10-26_Bin_273_scaffold_62002_5	MER0150479	ACK86387	family M36 unassigned peptidases (Methylobacterium chloromethanicum)	M36.UPW	M36	peptidase	unassigned	Cytoplasmic
BHB10_26_Bin_273	BHB10-26_Bin_273_scaffold_66826_5	MER0132055	GEBA2500702552	family S33 unassigned peptidases (Gordonia bronchialis)	S33.UPW	S33	peptidase	unassigned	Cytoplasmic
BHB10_26_Bin_273	BHB10-26_Bin_273_scaffold_69070_6	MER0788269	-	-	-	-	-	-	Cytoplasmic
BHB10_26_Bin_273	BHB10-26_Bin_273_scaffold_69071_3	MER0478668	YP_003974441	family S9 unassigned peptidases (Bacillus atrophaeus)	S09.UPW	S09X	peptidase	unassigned	Unknown
BHB10_26_Bin_273	BHB10-26_Bin_273_scaffold_70749_1	MER0212474	YP_003690809	subfamily S1C unassigned peptidases (Desulfurivibrio alkaliphilus)	S01.UPC	S01C	peptidase	unassigned	Unknown
BHB10_26_Bin_273	BHB10-26_Bin_273_scaffold_72565_2	MER0153714	ACL42624	RhoII peptidase ( Haloferax volcanii ) and similar (Cyanothece sp. PCC 7425)	S54.027	S54	peptidase	serine	CytoplasmicMembrane
BHB10_26_Bin_273	BHB10-26_Bin_273_scaffold_72565_3	MER0132870	GEBA2500495333	family S9 non-peptidase homologues (Catenulispora acidiphila)	S09.UNW	S09X	peptidase	unassigned	Periplasmic
BHB10_26_Bin_273	BHB10-26_Bin_273_scaffold_75746_3	MER0248133	YP_004517462	family S16 non-peptidase homologues (Desulfotomaculum kuznetsovii)	S16.UNW	S16	peptidase	unassigned	Cytoplasmic
BHB10_26_Bin_273	BHB10-26_Bin_273_scaffold_77186_6	MER0503725	YP_008419063	subfamily S1C unassigned peptidases (Geobacillus sp. JF8)	S01.UPC	S01C	peptidase	unassigned	Periplasmic
BHB10_26_Bin_273	BHB10-26_Bin_273_scaffold_79674_2	MER0058006	YP_356160	aminodeoxychorismate synthase, subunit II (Pelobacter carbinolicus)	C26.955	C26	peptidase	cysteine	Cytoplasmic
BHB10_26_Bin_273	BHB10-26_Bin_273_scaffold_79674_7	MER0298976	EKE20298	subfamily M48B unassigned peptidases ()	M48.UPB	M48B	peptidase	unassigned	CytoplasmicMembrane
BHB10_26_Bin_273	BHB10-26_Bin_273_scaffold_80864_4	MER0316271	ZP_06265993	hypothetical protein Acid345_3562 (Pyramidobacter piscolens)	S55.UNW	S55	peptidase	unassigned	CytoplasmicMembrane
BHB10_26_Bin_273	BHB10-26_Bin_273_scaffold_81912_1	MER1027796	-	-	-	-	-	-	Periplasmic
BHB10_26_Bin_273	BHB10-26_Bin_273_scaffold_81947_1	MER0897290	-	-	-	-	-	-	CytoplasmicMembrane
BHB10_26_Bin_273	BHB10-26_Bin_273_scaffold_81947_4	MER0082932	ACB86303	family M38 non-peptidase homologues (Natranaerobius thermophilus)	M38.UNW	M38	peptidase	unassigned	Cytoplasmic
BHB10_26_Bin_273	BHB10-26_Bin_273_scaffold_82335_5	MER0384808	YP_006443219	PfpI peptidase (Anaerobaculum mobile)	C56.001	C56	peptidase	cysteine	Cytoplasmic
BHB10_26_Bin_273	BHB10-26_Bin_273_scaffold_83180_2	MER0171980	ZP_02927327	PfpI peptidase (Verrucomicrobium spinosum)	C56.001	C56	peptidase	cysteine	Cytoplasmic
BHB10_26_Bin_273	BHB10-26_Bin_273_scaffold_83180_3	MER0128795	GEBA2500360578	trilobed protease (Sphaerobacter thermophilus)	S09.071	S09C	peptidase	serine	Cytoplasmic
BHB10_26_Bin_273	BHB10-26_Bin_273_scaffold_83863_2	MER0087795	EAW36433	subfamily M23B unassigned peptidases (Lyngbya sp. PCC 8106)	M23.UPB	M23B	peptidase	unassigned	OuterMembrane
BHB10_26_Bin_273	BHB10-26_Bin_273_scaffold_85365_8	MER0084575	YP_001416563	subfamily S1C unassigned peptidases (Xanthobacter autotrophicus)	S01.UPC	S01C	peptidase	unassigned	Unknown
BHB10_26_Bin_273	BHB10-26_Bin_273_scaffold_87648_1	MER0775233	-	-	-	-	-	-	Unknown
BHB10_26_Bin_273	BHB10-26_Bin_273_scaffold_90806_3	MER0274318	YP_004838115	subfamily M23B unassigned peptidases (Roseburia hominis)	M23.UPB	M23B	peptidase	unassigned	Unknown
BHB10_26_Bin_273	BHB10-26_Bin_273_scaffold_91558_1	MER1276001	-	-	-	-	-	-	Cytoplasmic
BHB10_26_Bin_273	BHB10-26_Bin_273_scaffold_91558_5	MER0286041	EmW_000847400	family M41 non-peptidase homologues (Echinococcus multilocularis)	M41.UNW	M41	peptidase	unassigned	CytoplasmicMembrane
BHB10_26_Bin_273	BHB10-26_Bin_273_scaffold_91616_4	MER0805222	-	-	-	-	-	-	Cytoplasmic
BHB10_26_Bin_273	BHB10-26_Bin_273_scaffold_91616_5	MER0130562	ACY46926	subfamily S49B unassigned peptidases (Rhodothermus marinus)	S49.UPB	S49B	peptidase	unassigned	CytoplasmicMembrane
BHB10_26_Bin_273	BHB10-26_Bin_273_scaffold_92197_1	MER0316271	ZP_06265993	hypothetical protein Acid345_3562 (Pyramidobacter piscolens)	S55.UNW	S55	peptidase	unassigned	CytoplasmicMembrane
BHB10_26_Bin_273	BHB10-26_Bin_273_scaffold_92197_4	MER0249913	YP_004497881	hyperthermophile prolidase (Desulfotomaculum carboxydivorans)	M24.008	M24B	peptidase	metallo	Cytoplasmic
BHB10_26_Bin_273	BHB10-26_Bin_273_scaffold_92763_5	MER0034423	GEBA2500662614	family C39 non-peptidase homologues (Desulfomicrobium baculatum)	C39.UNW	C39	peptidase	unassigned	Unknown
BHB10_26_Bin_273	BHB10-26_Bin_273_scaffold_93130_1	MER0180531	EDX72585	subfamily S8A unassigned peptidases (Coleofasciculus chthonoplastes)	S08.UPA	S08A	peptidase	unassigned	Cytoplasmic
BHB10_26_Bin_273	BHB10-26_Bin_273_scaffold_93862_8	MER0152352	ACL24228	family M38 non-peptidase homologues (Chloroflexus aggregans)	M38.UNW	M38	peptidase	unassigned	Cytoplasmic
BHB10_26_Bin_273	BHB10-26_Bin_273_scaffold_98457_4	MER1099960	-	-	-	-	-	-	Unknown
BHB10_26_Bin_273	BHB10-26_Bin_273_scaffold_98974_3	MER0885471	-	-	-	-	-	-	CytoplasmicMembrane
BHB10_26_Bin_273	BHB10-26_Bin_273_scaffold_99532_4	MER0502782	YP_008372741	subfamily S41A unassigned peptidases (Cycloclasticus zancles)	S41.UPA	S41A	peptidase	unassigned	CytoplasmicMembrane
BHB10_26_Bin_273	BHB10-26_Bin_273_scaffold_99703_2	MER0273557	YP_004643066	family S33 unassigned peptidases (Paenibacillus mucilaginosus)	S33.UPW	S33	peptidase	unassigned	Cytoplasmic
BHB10_26_Bin_273	BHB10-26_Bin_273_scaffold_99798_1	MER0280946	YP_001404230	bacillopeptidase F (Methanoregula boonei)	S08.017	S08A	peptidase	serine	CytoplasmicMembrane
BHB10_38_Bin_334	BHB10-38_Bin_334_scaffold_10102_15	MER0920761	-	-	-	-	-	-	Cytoplasmic
BHB10_38_Bin_334	BHB10-38_Bin_334_scaffold_101826_4	MER0133215	GEBA2500512129	family S9 unassigned peptidases (Dyadobacter fermentans)	S09.UPW	S09X	peptidase	unassigned	Cytoplasmic
BHB10_38_Bin_334	BHB10-38_Bin_334_scaffold_10234_5	MER0087795	EAW36433	subfamily M23B unassigned peptidases (Lyngbya sp. PCC 8106)	M23.UPB	M23B	peptidase	unassigned	OuterMembrane
BHB10_38_Bin_334	BHB10-38_Bin_334_scaffold_103716_11	MER0899272	-	-	-	-	-	-	Unknown
BHB10_38_Bin_334	BHB10-38_Bin_334_scaffold_10596_21	MER0152352	ACL24228	family M38 non-peptidase homologues (Chloroflexus aggregans)	M38.UNW	M38	peptidase	unassigned	Cytoplasmic
BHB10_38_Bin_334	BHB10-38_Bin_334_scaffold_106135_4	MER0132055	GEBA2500702552	family S33 unassigned peptidases (Gordonia bronchialis)	S33.UPW	S33	peptidase	unassigned	Cytoplasmic
BHB10_38_Bin_334	BHB10-38_Bin_334_scaffold_10828_12	MER1153440	-	-	-	-	-	-	Cytoplasmic
BHB10_38_Bin_334	BHB10-38_Bin_334_scaffold_10990_21	MER1077204	-	-	-	-	-	-	CytoplasmicMembrane
BHB10_38_Bin_334	BHB10-38_Bin_334_scaffold_118991_2	MER0502186	YP_007483992	family U32 unassigned peptidases (Dehalococcoides mccartyi)	U32.UPW	U32	peptidase	unassigned	Unknown
BHB10_38_Bin_334	BHB10-38_Bin_334_scaffold_121362_3	MER0108690	ACI21109	family C26 unassigned peptidases (Thermodesulfovibrio yellowstonii)	C26.UPW	C26	peptidase	unassigned	Cytoplasmic
BHB10_38_Bin_334	BHB10-38_Bin_334_scaffold_121362_6	MER0150479	ACK86387	family M36 unassigned peptidases (Methylobacterium chloromethanicum)	M36.UPW	M36	peptidase	unassigned	Cytoplasmic
BHB10_38_Bin_334	BHB10-38_Bin_334_scaffold_121543_4	MER0864932	-	-	-	-	-	-	Cytoplasmic
BHB10_38_Bin_334	BHB10-38_Bin_334_scaffold_12270_11	MER0142130	AFK02047	subfamily M28D unassigned peptidases (Emticicia oligotrophica)	M28.UPD	M28D	peptidase	unassigned	CytoplasmicMembrane
BHB10_38_Bin_334	BHB10-38_Bin_334_scaffold_126543_3	MER0068633	YP_306945	family C40 non-peptidase homologues (Methanosarcina barkeri)	C40.UNW	C40	peptidase	unassigned	Extracellular
BHB10_38_Bin_334	BHB10-38_Bin_334_scaffold_12967_3	MER0034020	NP_923736	subfamily M23B unassigned peptidases (Gloeobacter violaceus)	M23.UPB	M23B	peptidase	unassigned	Unknown
BHB10_38_Bin_334	BHB10-38_Bin_334_scaffold_13375_8	MER0230625	YP_004082238	family S33 unassigned peptidases (Micromonospora sp. L5)	S33.UPW	S33	peptidase	unassigned	Cytoplasmic
BHB10_38_Bin_334	BHB10-38_Bin_334_scaffold_13375_9	MER0230625	YP_004082238	family S33 unassigned peptidases (Micromonospora sp. L5)	S33.UPW	S33	peptidase	unassigned	Cytoplasmic
BHB10_38_Bin_334	BHB10-38_Bin_334_scaffold_137418_4	MER0503725	YP_008419063	subfamily S1C unassigned peptidases (Geobacillus sp. JF8)	S01.UPC	S01C	peptidase	unassigned	Periplasmic
BHB10_38_Bin_334	BHB10-38_Bin_334_scaffold_1388_20	MER0891443	-	-	-	-	-	-	CytoplasmicMembrane
BHB10_38_Bin_334	BHB10-38_Bin_334_scaffold_1388_23	MER0082932	ACB86303	family M38 non-peptidase homologues (Natranaerobius thermophilus)	M38.UNW	M38	peptidase	unassigned	Cytoplasmic
BHB10_38_Bin_334	BHB10-38_Bin_334_scaffold_1388_3	MER0049883	ZP_00575534	CodW component of CodWX peptidase (Moorella thermoacetica)	T01.007	T01B	peptidase	threonine	Cytoplasmic
BHB10_38_Bin_334	BHB10-38_Bin_334_scaffold_1388_36	MER0249195	YP_004545376	family S16 non-peptidase homologues (Desulfotomaculum ruminis)	S16.UNW	S16	peptidase	unassigned	Cytoplasmic
BHB10_38_Bin_334	BHB10-38_Bin_334_scaffold_13884_44	MER0058006	YP_356160	aminodeoxychorismate synthase, subunit II (Pelobacter carbinolicus)	C26.955	C26	peptidase	cysteine	Cytoplasmic
BHB10_38_Bin_334	BHB10-38_Bin_334_scaffold_13884_48	MER0298976	EKE20298	subfamily M48B unassigned peptidases ()	M48.UPB	M48B	peptidase	unassigned	CytoplasmicMembrane
BHB10_38_Bin_334	BHB10-38_Bin_334_scaffold_13997_6	MER0792366	-	-	-	-	-	-	Cytoplasmic
BHB10_38_Bin_334	BHB10-38_Bin_334_scaffold_140907_4	MER0059490	ABD00014	GSU1437 putative peptidase (Synechococcus sp. JA-3-3Ab)	M48.019	M48C	peptidase	metallo	Cytoplasmic
BHB10_38_Bin_334	BHB10-38_Bin_334_scaffold_14191_6	MER0642480	A0A091FB34	subfamily A24A unassigned peptidases (Smithella sp. SCADC)	A24.UPA	A24A	peptidase	unassigned	CytoplasmicMembrane
BHB10_38_Bin_334	BHB10-38_Bin_334_scaffold_15807_13	MER0501913	YP_008088470	subfamily S1C unassigned peptidases (Chthonomonas calidirosea)	S01.UPC	S01C	peptidase	unassigned	Unknown
BHB10_38_Bin_334	BHB10-38_Bin_334_scaffold_15807_14	MER0327718	ZP_09396515	subfamily S1C unassigned peptidases ()	S01.UPC	S01C	peptidase	unassigned	Cytoplasmic
BHB10_38_Bin_334	BHB10-38_Bin_334_scaffold_170021_4	MER0286041	EmW_000847400	family M41 non-peptidase homologues (Echinococcus multilocularis)	M41.UNW	M41	peptidase	unassigned	CytoplasmicMembrane
BHB10_38_Bin_334	BHB10-38_Bin_334_scaffold_17188_10	MER1049385	-	-	-	-	-	-	CytoplasmicMembrane
BHB10_38_Bin_334	BHB10-38_Bin_334_scaffold_17188_13	MER0202519	ADE56863	subfamily M48C unassigned peptidases (Aminobacterium colombiense)	M48.UPC	M48C	peptidase	unassigned	Cytoplasmic
BHB10_38_Bin_334	BHB10-38_Bin_334_scaffold_17486_4	MER0223456	YP_003893952	subfamily S8A non-peptidase homologues (Methanoplanus petrolearius)	S08.UNA	S08A	peptidase	unassigned	Cytoplasmic
BHB10_38_Bin_334	BHB10-38_Bin_334_scaffold_17486_7	MER0274318	YP_004838115	subfamily M23B unassigned peptidases (Roseburia hominis)	M23.UPB	M23B	peptidase	unassigned	Unknown
BHB10_38_Bin_334	BHB10-38_Bin_334_scaffold_182934_1	MER0042215	YP_967188	subfamily M24A unassigned peptidases (Desulfovibrio vulgaris)	M24.UPA	M24A	peptidase	unassigned	Cytoplasmic
BHB10_38_Bin_334	BHB10-38_Bin_334_scaffold_183548_2	MER0231653	YP_004122941	family M50 non-peptidase homologues (Desulfovibrio aespoeensis)	M50.UNW	M50	peptidase	unassigned	Cytoplasmic
BHB10_38_Bin_334	BHB10-38_Bin_334_scaffold_18402_9	MER0063405	YP_425414	HycI peptidase (Rhodospirillum rubrum)	A31.003	A31	peptidase	aspartic	Unknown
BHB10_38_Bin_334	BHB10-38_Bin_334_scaffold_18497_11	MER0084575	YP_001416563	subfamily S1C unassigned peptidases (Xanthobacter autotrophicus)	S01.UPC	S01C	peptidase	unassigned	Unknown
BHB10_38_Bin_334	BHB10-38_Bin_334_scaffold_18690_18	MER0249693	YP_004518603	subfamily S41A unassigned peptidases (Desulfotomaculum kuznetsovii)	S41.UPA	S41A	peptidase	unassigned	CytoplasmicMembrane
BHB10_38_Bin_334	BHB10-38_Bin_334_scaffold_18690_19	MER1060230	-	-	-	-	-	-	Cytoplasmic
BHB10_38_Bin_334	BHB10-38_Bin_334_scaffold_18690_2	MER0086797	ACL26107	family C26 unassigned peptidases (Chloroflexus aggregans)	C26.UPW	C26	peptidase	unassigned	Cytoplasmic
BHB10_38_Bin_334	BHB10-38_Bin_334_scaffold_18749_2	MER0281416	YP_004925851	family S9 unassigned peptidases (Streptomyces flavogriseus)	S09.UPW	S09X	peptidase	unassigned	Cytoplasmic
BHB10_38_Bin_334	BHB10-38_Bin_334_scaffold_19411_1	MER0805222	-	-	-	-	-	-	Cytoplasmic
BHB10_38_Bin_334	BHB10-38_Bin_334_scaffold_19411_2	MER0130562	ACY46926	subfamily S49B unassigned peptidases (Rhodothermus marinus)	S49.UPB	S49B	peptidase	unassigned	CytoplasmicMembrane
BHB10_38_Bin_334	BHB10-38_Bin_334_scaffold_194856_3	MER1153494	-	-	-	-	-	-	Extracellular
BHB10_38_Bin_334	BHB10-38_Bin_334_scaffold_19577_8	MER1047184	-	-	-	-	-	-	CytoplasmicMembrane
BHB10_38_Bin_334	BHB10-38_Bin_334_scaffold_19983_9	MER0626379	WP_020211515	family C110 unassigned peptidases (Flavobacterium rivuli)	C110.UPW	C110	peptidase	unassigned	Unknown
BHB10_38_Bin_334	BHB10-38_Bin_334_scaffold_20606_16	MER0196316	ADB15695	esterase EstB (Pirellula staleyi)	S12.950	S12	peptidase	serine	CytoplasmicMembrane
BHB10_38_Bin_334	BHB10-38_Bin_334_scaffold_20606_7	MER0970900	-	-	-	-	-	-	Cytoplasmic
BHB10_38_Bin_334	BHB10-38_Bin_334_scaffold_211193_6	MER0034423	GEBA2500662614	family C39 non-peptidase homologues (Desulfomicrobium baculatum)	C39.UNW	C39	peptidase	unassigned	Unknown
BHB10_38_Bin_334	BHB10-38_Bin_334_scaffold_219200_2	MER0507716	YP_007652699	subfamily C14B unassigned peptidases (Xanthomonas citri)	C14.UPB	C14B	peptidase	unassigned	Cytoplasmic
BHB10_38_Bin_334	BHB10-38_Bin_334_scaffold_2226_18	MER0236171	YP_004202569	aminodeoxychorismate synthase, subunit II (Thermus scotoductus)	C26.955	C26	peptidase	cysteine	Cytoplasmic
BHB10_38_Bin_334	BHB10-38_Bin_334_scaffold_2226_25	MER0172390	ZP_02732132	acetylornithine deacetylase ArgE (Gemmata obscuriglobus)	M20.974	M20A	peptidase	metallo	Cytoplasmic
BHB10_38_Bin_334	BHB10-38_Bin_334_scaffold_2226_44	MER0921853	-	-	-	-	-	-	Cytoplasmic
BHB10_38_Bin_334	BHB10-38_Bin_334_scaffold_2277_30	MER0615177	XP_011565480	family T2 unassigned peptidases (Plutella xylostella)	T02.UPW	T02	peptidase	unassigned	CytoplasmicMembrane
BHB10_38_Bin_334	BHB10-38_Bin_334_scaffold_2277_34	MER0273710	YP_004819727	family C44 non-peptidase homologues (Thermoanaerobacter wiegelii)	C44.UNW	C44	peptidase	unassigned	Cytoplasmic
BHB10_38_Bin_334	BHB10-38_Bin_334_scaffold_2277_35	MER0073630	EAT31354	carboxypeptidase Ss1 (Alkaliphilus oremlandii)	M20.008	M20D	peptidase	metallo	Cytoplasmic
BHB10_38_Bin_334	BHB10-38_Bin_334_scaffold_2313_24	MER0477274	YP_003948196	cephalosporin C deacetylase (Paenibacillus polymyxa)	S09.949	S09X	peptidase	serine	Unknown
BHB10_38_Bin_334	BHB10-38_Bin_334_scaffold_237548_2	MER0974567	-	-	-	-	-	-	Cytoplasmic
BHB10_38_Bin_334	BHB10-38_Bin_334_scaffold_24233_8	MER1276001	-	-	-	-	-	-	Cytoplasmic
BHB10_38_Bin_334	BHB10-38_Bin_334_scaffold_25989_6	MER0100742	ABA88465	TET aminopeptidase (Pelobacter carbinolicus)	M42.005	M42	peptidase	metallo	Cytoplasmic
BHB10_38_Bin_334	BHB10-38_Bin_334_scaffold_25989_7	MER0104202	ACI18386	family M103 unassigned peptidases (Dictyoglomus thermophilum)	M103.UPW	M103	peptidase	unassigned	Cytoplasmic
BHB10_38_Bin_334	BHB10-38_Bin_334_scaffold_25989_9	MER0138254	YP_002352130	family M103 unassigned peptidases (Dictyoglomus turgidum)	M103.UPW	M103	peptidase	unassigned	Cytoplasmic
BHB10_38_Bin_334	BHB10-38_Bin_334_scaffold_26247_9	MER0255659	YP_004753137	repressor LexA (Collimonas fungivorans)	S24.001	S24	peptidase	serine	Cytoplasmic
BHB10_38_Bin_334	BHB10-38_Bin_334_scaffold_28259_6	MER0086821	EAV11568	subfamily S41A non-peptidase homologues (Chloroflexus aggregans)	S41.UNA	S41A	peptidase	unassigned	Cytoplasmic
BHB10_38_Bin_334	BHB10-38_Bin_334_scaffold_2866_12	MER0065772	NP_148051	CTP synthetase (Aeropyrum pernix)	C26.964	C26	peptidase	cysteine	Cytoplasmic
BHB10_38_Bin_334	BHB10-38_Bin_334_scaffold_2866_34	MER1000600	-	-	-	-	-	-	Cytoplasmic
BHB10_38_Bin_334	BHB10-38_Bin_334_scaffold_288743_4	MER0062297	YP_323700	subfamily M48B unassigned peptidases (Anabaena variabilis)	M48.UPB	M48B	peptidase	unassigned	CytoplasmicMembrane
BHB10_38_Bin_334	BHB10-38_Bin_334_scaffold_29286_10	MER0103711	ACI18735	family M6 unassigned peptidases (Dictyoglomus thermophilum)	M06.UPW	M06	peptidase	unassigned	Extracellular
BHB10_38_Bin_334	BHB10-38_Bin_334_scaffold_298_20	MER0088432	ZP_01667800	PepA aminopeptidase (Thermosinus carboxydivorans)	M17.003	M17	peptidase	metallo	Cytoplasmic
BHB10_38_Bin_334	BHB10-38_Bin_334_scaffold_298_21	MER0281675	YP_004932548	subfamily S1C unassigned peptidases (Thermovirga lienii)	S01.UPC	S01C	peptidase	unassigned	Unknown
BHB10_38_Bin_334	BHB10-38_Bin_334_scaffold_298_26	MER0249913	YP_004497881	hyperthermophile prolidase (Desulfotomaculum carboxydivorans)	M24.008	M24B	peptidase	metallo	Cytoplasmic
BHB10_38_Bin_334	BHB10-38_Bin_334_scaffold_298_29	MER0316271	ZP_06265993	hypothetical protein Acid345_3562 (Pyramidobacter piscolens)	S55.UNW	S55	peptidase	unassigned	CytoplasmicMembrane
BHB10_38_Bin_334	BHB10-38_Bin_334_scaffold_298_58	MER0236263	YP_004170598	subfamily S1C unassigned peptidases (Deinococcus maricopensis)	S01.UPC	S01C	peptidase	unassigned	Cytoplasmic
BHB10_38_Bin_334	BHB10-38_Bin_334_scaffold_298_84	MER0227571	YP_003991285	PF0204 protein ( Pyrococcus furiosus ) (Caldicellulosiruptor hydrothermalis)	C44.A09	C44	peptidase	cysteine	Cytoplasmic
BHB10_38_Bin_334	BHB10-38_Bin_334_scaffold_3039_17	MER0478668	YP_003974441	family S9 unassigned peptidases (Bacillus atrophaeus)	S09.UPW	S09X	peptidase	unassigned	Unknown
BHB10_38_Bin_334	BHB10-38_Bin_334_scaffold_3039_24	MER0245742	YP_004437523	GSU1437 putative peptidase (Thermodesulfobium narugense)	M48.019	M48C	peptidase	metallo	Cytoplasmic
BHB10_38_Bin_334	BHB10-38_Bin_334_scaffold_3039_25	MER0223049	YP_003850154	TldD peptidase ( Escherichia coli ) (Methanothermobacter marburgensis)	M103.001	M103	peptidase	metallo	Cytoplasmic
BHB10_38_Bin_334	BHB10-38_Bin_334_scaffold_3039_26	MER0327394	ZP_09100435	family M103 unassigned peptidases (Desulfotomaculum gibsoniae)	M103.UPW	M103	peptidase	unassigned	Cytoplasmic
BHB10_38_Bin_334	BHB10-38_Bin_334_scaffold_308757_2	MER0775233	-	-	-	-	-	-	Unknown
BHB10_38_Bin_334	BHB10-38_Bin_334_scaffold_3155_10	MER0172378	YP_827169	family C26 unassigned peptidases (Solibacter usitatus)	C26.UPW	C26	peptidase	unassigned	Cytoplasmic
BHB10_38_Bin_334	BHB10-38_Bin_334_scaffold_3155_32	MER0088479	EAX48867	subfamily M24B non-peptidase homologues (Thermosinus carboxydivorans)	M24.UNB	M24B	peptidase	unassigned	Cytoplasmic
BHB10_38_Bin_334	BHB10-38_Bin_334_scaffold_3155_8	MER0223378	YP_003858994	family C44 unassigned peptidases (Ignisphaera aggregans)	C44.UPW	C44	peptidase	unassigned	Cytoplasmic
BHB10_38_Bin_334	BHB10-38_Bin_334_scaffold_32160_1	MER0223456	YP_003893952	subfamily S8A non-peptidase homologues (Methanoplanus petrolearius)	S08.UNA	S08A	peptidase	unassigned	Extracellular
BHB10_38_Bin_334	BHB10-38_Bin_334_scaffold_32160_12	MER0882516	-	-	-	-	-	-	Unknown
BHB10_38_Bin_334	BHB10-38_Bin_334_scaffold_32854_1	MER0347483	WP_048103877	family C25 unassigned peptidases (Methanofollis liminatans)	C25.UPW	C25	peptidase	unassigned	Unknown
BHB10_38_Bin_334	BHB10-38_Bin_334_scaffold_32854_10	MER0193859	ACT01609	family S9 unassigned peptidases (Paenibacillus sp. JDR-2)	S09.UPW	S09X	peptidase	unassigned	Unknown
BHB10_38_Bin_334	BHB10-38_Bin_334_scaffold_32938_1	MER0153714	ACL42624	RhoII peptidase ( Haloferax volcanii ) and similar (Cyanothece sp. PCC 7425)	S54.027	S54	peptidase	serine	CytoplasmicMembrane
BHB10_38_Bin_334	BHB10-38_Bin_334_scaffold_32938_2	MER0132870	GEBA2500495333	family S9 non-peptidase homologues (Catenulispora acidiphila)	S09.UNW	S09X	peptidase	unassigned	Periplasmic
BHB10_38_Bin_334	BHB10-38_Bin_334_scaffold_33005_14	MER0193176	ACX52746	subfamily M16B unassigned peptidases (Ammonifex degensii)	M16.UPB	M16B	peptidase	unassigned	Unknown
BHB10_38_Bin_334	BHB10-38_Bin_334_scaffold_33873_3	MER1003485	-	-	-	-	-	-	CytoplasmicMembrane
BHB10_38_Bin_334	BHB10-38_Bin_334_scaffold_34091_2	MER0895023	-	-	-	-	-	-	CytoplasmicMembrane
BHB10_38_Bin_334	BHB10-38_Bin_334_scaffold_3599_17	MER0247791	YP_004496216	K15-type DD-transpeptidase (Desulfotomaculum carboxydivorans)	S11.004	S11	peptidase	serine	CytoplasmicMembrane
BHB10_38_Bin_334	BHB10-38_Bin_334_scaffold_3599_44	MER0923645	-	-	-	-	-	-	Cytoplasmic
BHB10_38_Bin_334	BHB10-38_Bin_334_scaffold_3599_45	MER0920752	-	-	-	-	-	-	Unknown
BHB10_38_Bin_334	BHB10-38_Bin_334_scaffold_36294_14	MER0249665	YP_004463408	repressor LexA (Mahella australiensis)	S24.001	S24	peptidase	serine	Cytoplasmic
BHB10_38_Bin_334	BHB10-38_Bin_334_scaffold_389151_2	MER0474067	XP_004532375	PepB aminopeptidase (Ceratitis capitata)	M17.004	M17	peptidase	metallo	Cytoplasmic
BHB10_38_Bin_334	BHB10-38_Bin_334_scaffold_4090_2	MER0180531	EDX72585	subfamily S8A unassigned peptidases (Coleofasciculus chthonoplastes)	S08.UPA	S08A	peptidase	unassigned	CytoplasmicMembrane
BHB10_38_Bin_334	BHB10-38_Bin_334_scaffold_409327_2	MER0384808	YP_006443219	PfpI peptidase (Anaerobaculum mobile)	C56.001	C56	peptidase	cysteine	Cytoplasmic
BHB10_38_Bin_334	BHB10-38_Bin_334_scaffold_41388_12	MER0889678	-	-	-	-	-	-	Cytoplasmic
BHB10_38_Bin_334	BHB10-38_Bin_334_scaffold_42474_7	MER0885471	-	-	-	-	-	-	CytoplasmicMembrane
BHB10_38_Bin_334	BHB10-38_Bin_334_scaffold_4248_15	MER0093866	YP_001212278	family M38 non-peptidase homologues (Pelotomaculum thermopropionicum)	M38.UNW	M38	peptidase	unassigned	Cytoplasmic
BHB10_38_Bin_334	BHB10-38_Bin_334_scaffold_4248_24	MER0740398	-	-	-	-	-	-	Unknown
BHB10_38_Bin_334	BHB10-38_Bin_334_scaffold_4248_25	MER0106745	YP_007483697	MjS2P-type peptidase (Dehalococcoides mccartyi)	M50.006	M50B	peptidase	metallo	CytoplasmicMembrane
BHB10_38_Bin_334	BHB10-38_Bin_334_scaffold_4258_26	MER0911954	-	-	-	-	-	-	CytoplasmicMembrane
BHB10_38_Bin_334	BHB10-38_Bin_334_scaffold_4258_33	MER0049893	ZP_00576024	signal peptidase II (Moorella thermoacetica)	A08.001	A08	peptidase	aspartic	CytoplasmicMembrane
BHB10_38_Bin_334	BHB10-38_Bin_334_scaffold_427624_1	MER0313020	WP_006983660	family M98 unassigned peptidases (Chthoniobacter flavus)	M98.UPW	M98	peptidase	unassigned	Cytoplasmic
BHB10_38_Bin_334	BHB10-38_Bin_334_scaffold_427659_1	MER0211896	YP_003710280	family S15 unassigned peptidases (Waddlia chondrophila)	S15.UPW	S15	peptidase	unassigned	Cytoplasmic
BHB10_38_Bin_334	BHB10-38_Bin_334_scaffold_43392_3	MER0132241	GEBA2500364931	family M3 unassigned peptidases (Conexibacter woesei)	M03.UPW	M03X	peptidase	unassigned	Cytoplasmic
BHB10_38_Bin_334	BHB10-38_Bin_334_scaffold_4506_22	MER0021512	ZP_00018620	signal peptidase II (Chloroflexus aurantiacus)	A08.001	A08	peptidase	aspartic	CytoplasmicMembrane
BHB10_38_Bin_334	BHB10-38_Bin_334_scaffold_4506_4	MER0491691	ADZ52807	family S9 unassigned peptidases ()	S09.UPW	S09X	peptidase	unassigned	Cytoplasmic
BHB10_38_Bin_334	BHB10-38_Bin_334_scaffold_4506_6	MER1099960	-	-	-	-	-	-	Unknown
BHB10_38_Bin_334	BHB10-38_Bin_334_scaffold_453963_2	MER0057530	YP_181968	ArgJ protein (archea) (Dehalococcoides mccartyi)	T05.002	T05	peptidase	threonine	Cytoplasmic
BHB10_38_Bin_334	BHB10-38_Bin_334_scaffold_46771_3	MER0280946	YP_001404230	bacillopeptidase F (Methanoregula boonei)	S08.017	S08A	peptidase	serine	CytoplasmicMembrane
BHB10_38_Bin_334	BHB10-38_Bin_334_scaffold_468248_1	MER0133461	ACZ09042	family M50 non-peptidase homologues (Sebaldella termitidis)	M50.UNW	M50	peptidase	unassigned	CytoplasmicMembrane
BHB10_38_Bin_334	BHB10-38_Bin_334_scaffold_47155_11	MER0934273	-	-	-	-	-	-	CytoplasmicMembrane
BHB10_38_Bin_334	BHB10-38_Bin_334_scaffold_47175_6	MER0058070	YP_360375	family A31 unassigned peptidases (Carboxydothermus hydrogenoformans)	A31.UPW	A31	peptidase	unassigned	Cytoplasmic
BHB10_38_Bin_334	BHB10-38_Bin_334_scaffold_4920_11	MER1016701	-	-	-	-	-	-	Cytoplasmic
BHB10_38_Bin_334	BHB10-38_Bin_334_scaffold_4920_3	MER0212474	YP_003690809	subfamily S1C unassigned peptidases (Desulfurivibrio alkaliphilus)	S01.UPC	S01C	peptidase	unassigned	Unknown
BHB10_38_Bin_334	BHB10-38_Bin_334_scaffold_4929_26	MER0211967	YP_003703521	subfamily M24A unassigned peptidases (Syntrophothermus lipocalidus)	M24.UPA	M24A	peptidase	unassigned	Cytoplasmic
BHB10_38_Bin_334	BHB10-38_Bin_334_scaffold_4929_36	MER0211941	YP_003702401	PgpA peptidase (Syntrophothermus lipocalidus)	C40.006	C40	peptidase	cysteine	Cytoplasmic
BHB10_38_Bin_334	BHB10-38_Bin_334_scaffold_4929_38	MER1101860	-	-	-	-	-	-	Cytoplasmic
BHB10_38_Bin_334	BHB10-38_Bin_334_scaffold_494_13	MER0128537	GEBA2500660118	subfamily M28A non-peptidase homologues (Thermobaculum terrenum)	M28.UNA	M28A	peptidase	unassigned	Cytoplasmic
BHB10_38_Bin_334	BHB10-38_Bin_334_scaffold_494_52	MER0228493	ADG81093	FtsH peptidase ( Thermotoga -type) (Thermincola potens)	M41.021	M41	peptidase	metallo	CytoplasmicMembrane
BHB10_38_Bin_334	BHB10-38_Bin_334_scaffold_494_68	MER1017925	-	-	-	-	-	-	Cytoplasmic
BHB10_38_Bin_334	BHB10-38_Bin_334_scaffold_494_69	MER0232279	NP_869083	family S16 non-peptidase homologues (Rhodopirellula baltica)	S16.UNW	S16	peptidase	unassigned	Cytoplasmic
BHB10_38_Bin_334	BHB10-38_Bin_334_scaffold_494_70	MER0360397	YP_003641298	Lon-A peptidase (Thermincola potens)	S16.001	S16	peptidase	serine	Cytoplasmic
BHB10_38_Bin_334	BHB10-38_Bin_334_scaffold_50672_1	MER0794287	-	-	-	-	-	-	Unknown
BHB10_38_Bin_334	BHB10-38_Bin_334_scaffold_50672_14	MER0127214	G7WPU2	subfamily S9A unassigned peptidases (Methanosaeta harundinacea)	S09.UPA	S09A	peptidase	unassigned	Cytoplasmic
BHB10_38_Bin_334	BHB10-38_Bin_334_scaffold_5086_26	MER0040567	NP_953479-1	family S16 unassigned peptidases (Geobacter sulfurreducens)	S16.UPW	S16	peptidase	unassigned	Cytoplasmic
BHB10_38_Bin_334	BHB10-38_Bin_334_scaffold_5086_41	MER0182372	ACS32870	subfamily S8A unassigned peptidases (Thermococcus gammatolerans)	S08.UPA	S08A	peptidase	unassigned	Cytoplasmic
BHB10_38_Bin_334	BHB10-38_Bin_334_scaffold_5480_26	MER0088437	EAX46713	subfamily S49A unassigned non-peptidase homologues (Thermosinus carboxydivorans)	S49.UNA	S49A	peptidase	unassigned	CytoplasmicMembrane
BHB10_38_Bin_334	BHB10-38_Bin_334_scaffold_5480_9	MER0511016	YP_008368552	family U32 unassigned peptidases (Rhizobium etli)	U32.UPW	U32	peptidase	unassigned	Cytoplasmic
BHB10_38_Bin_334	BHB10-38_Bin_334_scaffold_54938_10	MER0368713	symbB_031233_t1	subfamily M14B non-peptidase homologues (Symbiodinium minutum)	M14.UNB	M14B	peptidase	unassigned	Cytoplasmic
BHB10_38_Bin_334	BHB10-38_Bin_334_scaffold_55592_4	MER0384808	YP_006443219	PfpI peptidase (Anaerobaculum mobile)	C56.001	C56	peptidase	cysteine	Cytoplasmic
BHB10_38_Bin_334	BHB10-38_Bin_334_scaffold_581126_2	MER0286041	EmW_000847400	family M41 non-peptidase homologues (Echinococcus multilocularis)	M41.UNW	M41	peptidase	unassigned	CytoplasmicMembrane
BHB10_38_Bin_334	BHB10-38_Bin_334_scaffold_581126_3	MER0153961	ACL65597	ywhC g.p. ( Bacillus subtilis ) (Anaeromyxobacter dehalogenans)	M50.A05	M50B	peptidase	metallo	CytoplasmicMembrane
BHB10_38_Bin_334	BHB10-38_Bin_334_scaffold_60947_2	MER0194874	ACX72739	subfamily C1B unassigned peptidases (Methanocaldococcus vulcanius)	C01.UPB	C01B	peptidase	unassigned	Unknown
BHB10_38_Bin_334	BHB10-38_Bin_334_scaffold_61129_5	MER1151377	-	-	-	-	-	-	CytoplasmicMembrane
BHB10_38_Bin_334	BHB10-38_Bin_334_scaffold_61129_6	MER0775233	-	-	-	-	-	-	Unknown
BHB10_38_Bin_334	BHB10-38_Bin_334_scaffold_63276_2	MER0313020	WP_006983660	family M98 unassigned peptidases (Chthoniobacter flavus)	M98.UPW	M98	peptidase	unassigned	Cytoplasmic
BHB10_38_Bin_334	BHB10-38_Bin_334_scaffold_6338_3	MER0044154	AAM30194	family M50 non-peptidase homologues (Methanosarcina mazei)	M50.UNW	M50	peptidase	unassigned	CytoplasmicMembrane
BHB10_38_Bin_334	BHB10-38_Bin_334_scaffold_66663_2	MER1153494	-	-	-	-	-	-	Unknown
BHB10_38_Bin_334	BHB10-38_Bin_334_scaffold_6670_8	MER0137770	YP_002353420	subfamily S26A unassigned peptidases (Dictyoglomus turgidum)	S26.UPA	S26A	peptidase	unassigned	CytoplasmicMembrane
BHB10_38_Bin_334	BHB10-38_Bin_334_scaffold_6929_13	MER0221138	YP_003799557	RhoII peptidase ( Haloferax volcanii ) and similar (Nitrospira defluvii)	S54.027	S54	peptidase	serine	CytoplasmicMembrane
BHB10_38_Bin_334	BHB10-38_Bin_334_scaffold_7167_20	MER0451590	ZP_06580151	imidazoleglycerol-phosphate synthase ( Pyrococcus furiosus ) (Streptomyces ghanaensis)	C26.A32	C26	peptidase	cysteine	Cytoplasmic
BHB10_38_Bin_334	BHB10-38_Bin_334_scaffold_72046_2	MER1153494	-	-	-	-	-	-	Extracellular
BHB10_38_Bin_334	BHB10-38_Bin_334_scaffold_7225_5	MER1027796	-	-	-	-	-	-	Periplasmic
BHB10_38_Bin_334	BHB10-38_Bin_334_scaffold_7476_10	MER0119549	ACA59815	family M38 non-peptidase homologues (Desulforudis audaxviator)	M38.UNW	M38	peptidase	unassigned	Cytoplasmic
BHB10_38_Bin_334	BHB10-38_Bin_334_scaffold_7476_2	MER0197378	ADC51339	family S33 unassigned peptidases (Bacillus pseudofirmus)	S33.UPW	S33	peptidase	unassigned	Cytoplasmic
BHB10_38_Bin_334	BHB10-38_Bin_334_scaffold_7476_9	MER0501896	YP_008088096	family C26 unassigned peptidases (Chthonomonas calidirosea)	C26.UPW	C26	peptidase	unassigned	Cytoplasmic
BHB10_38_Bin_334	BHB10-38_Bin_334_scaffold_77700_9	MER0099901	ABW01762	family M1 unassigned peptidases (Caldivirga maquilingensis)	M01.UPW	M01	peptidase	unassigned	Cytoplasmic
BHB10_38_Bin_334	BHB10-38_Bin_334_scaffold_78291_1	MER0316271	ZP_06265993	hypothetical protein Acid345_3562 (Pyramidobacter piscolens)	S55.UNW	S55	peptidase	unassigned	Cytoplasmic
BHB10_38_Bin_334	BHB10-38_Bin_334_scaffold_8298_10	MER0441804	YP_003190261	At1g63660 ( Arabidopsis thaliana ) (Desulfotomaculum acetoxidans)	C26.A07	C26	peptidase	cysteine	Cytoplasmic
BHB10_38_Bin_334	BHB10-38_Bin_334_scaffold_8321_19	MER0461508	YP_003897281	subfamily C82A unassigned peptidases (Halomonas elongata)	C82.UPA	C82A	peptidase	unassigned	Unknown
BHB10_38_Bin_334	BHB10-38_Bin_334_scaffold_8658_14	MER0377004	ZP_20416140	PA1303 peptidase ( Pseudomonas sp.) (Arthrobacter crystallopoietes)	S26.026	S26A	peptidase	serine	Unknown
BHB10_38_Bin_334	BHB10-38_Bin_334_scaffold_88249_4	MER0163935	BAH43778	D-aminopeptidase DppA (Brevibacillus brevis)	M55.001	M55	peptidase	metallo	Cytoplasmic
BHB10_38_Bin_334	BHB10-38_Bin_334_scaffold_8939_1	MER0223456	YP_003893952	subfamily S8A non-peptidase homologues (Methanoplanus petrolearius)	S08.UNA	S08A	peptidase	unassigned	Extracellular
BHB10_38_Bin_334	BHB10-38_Bin_334_scaffold_9136_35	MER0221746	YP_003826311	family C44 non-peptidase homologues (Thermosediminibacter oceani)	C44.UNW	C44	peptidase	unassigned	Cytoplasmic
BHB10_38_Bin_334	BHB10-38_Bin_334_scaffold_9443_17	MER0912795	-	-	-	-	-	-	CytoplasmicMembrane
BHB10_38_Bin_334	BHB10-38_Bin_334_scaffold_9443_27	MER0124995	CAJ71781	family C56 non-peptidase homologues (Kuenenia stuttgartiensis)	C56.UNW	C56	peptidase	unassigned	Cytoplasmic
BHB10_38_Bin_334	BHB10-38_Bin_334_scaffold_94492_3	MER0171980	ZP_02927327	PfpI peptidase (Verrucomicrobium spinosum)	C56.001	C56	peptidase	cysteine	Cytoplasmic
BHB10_38_Bin_334	BHB10-38_Bin_334_scaffold_94492_4	MER0128795	GEBA2500360578	trilobed protease (Sphaerobacter thermophilus)	S09.071	S09C	peptidase	serine	Cytoplasmic
BHB10_38_Bin_334	BHB10-38_Bin_334_scaffold_9552_3	MER0933697	-	-	-	-	-	-	CytoplasmicMembrane
BHB10_38_Bin_334	BHB10-38_Bin_334_scaffold_9837_5	MER0023866	YP_003983966	subfamily M23B non-peptidase homologues (Rothia dentocariosa)	M23.UNB	M23B	peptidase	unassigned	Unknown
BHB10_38_Bin_334	BHB10-38_Bin_334_scaffold_9952_19	MER1274353	-	-	-	-	-	-	Unknown
M3_2_Bin_315	M3-2_Bin_315_scaffold_100245_5	MER0129605	GEBA2500170977	family M38 non-peptidase homologues (Slackia heliotrinireducens)	M38.UNW	M38	peptidase	unassigned	Cytoplasmic
M3_2_Bin_315	M3-2_Bin_315_scaffold_100907_3	MER0211138	ZP_05442694	family S33 unassigned peptidases (Brucella pinnipedialis)	S33.UPW	S33	peptidase	unassigned	Cytoplasmic
M3_2_Bin_315	M3-2_Bin_315_scaffold_101195_3	MER1042183	-	-	-	-	-	-	Cytoplasmic
M3_2_Bin_315	M3-2_Bin_315_scaffold_102465_5	MER0128449	GEBA2500168901	subfamily S9B unassigned peptidases (Kytococcus sedentarius)	S09.UPB	S09B	peptidase	unassigned	Unknown
M3_2_Bin_315	M3-2_Bin_315_scaffold_103004_3	MER0998201	-	-	-	-	-	-	Cytoplasmic
M3_2_Bin_315	M3-2_Bin_315_scaffold_104609_8	MER0404323	ADI17669	subfamily S9B non-peptidase homologues ()	S09.UNB	S09B	peptidase	unassigned	Unknown
M3_2_Bin_315	M3-2_Bin_315_scaffold_104870_3	MER0236171	YP_004202569	aminodeoxychorismate synthase, subunit II (Thermus scotoductus)	C26.955	C26	peptidase	cysteine	Cytoplasmic
M3_2_Bin_315	M3-2_Bin_315_scaffold_105828_6	MER1095566	-	-	-	-	-	-	Unknown
M3_2_Bin_315	M3-2_Bin_315_scaffold_105947_3	MER0911036	-	-	-	-	-	-	CytoplasmicMembrane
M3_2_Bin_315	M3-2_Bin_315_scaffold_107914_4	MER0899319	-	-	-	-	-	-	Cytoplasmic
M3_2_Bin_315	M3-2_Bin_315_scaffold_108629_3	MER0296242	ZP_08534188	subfamily M48A unassigned peptidases (Caldalkalibacillus thermarum)	M48.UPA	M48A	peptidase	unassigned	CytoplasmicMembrane
M3_2_Bin_315	M3-2_Bin_315_scaffold_111637_6	MER0153823	ACL45292	family C44 non-peptidase homologues (Cyanothece sp. PCC 7425)	C44.UNW	C44	peptidase	unassigned	Cytoplasmic
M3_2_Bin_315	M3-2_Bin_315_scaffold_116081_1	MER0371679	YP_006573403	family M20D unassigned peptidases (Phaeobacter gallaeciensis)	M20.UPD	M20D	peptidase	unassigned	Unknown
M3_2_Bin_315	M3-2_Bin_315_scaffold_116081_2	MER0278187	TMP013082-PA	family M41 non-peptidase homologues (Glossina morsitans)	M41.UNW	M41	peptidase	unassigned	CytoplasmicMembrane
M3_2_Bin_315	M3-2_Bin_315_scaffold_119825_2	MER0127381	GEBA2500679388	family S9 non-peptidase homologues (Acidimicrobium ferrooxidans)	S09.UNW	S09X	peptidase	unassigned	Unknown
M3_2_Bin_315	M3-2_Bin_315_scaffold_123297_1	MER0821662	-	-	-	-	-	-	Cytoplasmic
M3_2_Bin_315	M3-2_Bin_315_scaffold_123297_8	MER0501918	YP_008088667	subfamily M20A unassigned peptidases (Chthonomonas calidirosea)	M20.UPA	M20A	peptidase	unassigned	Cytoplasmic
M3_2_Bin_315	M3-2_Bin_315_scaffold_124843_3	MER0215450	ZP_01466476	family S33 unassigned peptidases (Stigmatella aurantiaca)	S33.UPW	S33	peptidase	unassigned	Cytoplasmic
M3_2_Bin_315	M3-2_Bin_315_scaffold_131459_5	MER1013965	-	-	-	-	-	-	Cytoplasmic
M3_2_Bin_315	M3-2_Bin_315_scaffold_136482_4	MER0834523	-	-	-	-	-	-	Cytoplasmic
M3_2_Bin_315	M3-2_Bin_315_scaffold_139927_3	MER0174551	BAH39364	family S9 non-peptidase homologues (Gemmatimonas aurantiaca)	S09.UNW	S09X	peptidase	unassigned	Unknown
M3_2_Bin_315	M3-2_Bin_315_scaffold_140223_4	MER0862941	-	-	-	-	-	-	Cytoplasmic
M3_2_Bin_315	M3-2_Bin_315_scaffold_140223_5	MER0864674	-	-	-	-	-	-	Cytoplasmic
M3_2_Bin_315	M3-2_Bin_315_scaffold_140737_3	MER0239570	YP_004272136	family S9 non-peptidase homologues (Planctomyces brasiliensis)	S09.UNW	S09X	peptidase	unassigned	Unknown
M3_2_Bin_315	M3-2_Bin_315_scaffold_145239_3	MER0172378	YP_827169	family C26 unassigned peptidases (Solibacter usitatus)	C26.UPW	C26	peptidase	unassigned	Cytoplasmic
M3_2_Bin_315	M3-2_Bin_315_scaffold_145239_4	MER1174664	-	-	-	-	-	-	Cytoplasmic
M3_2_Bin_315	M3-2_Bin_315_scaffold_146127_6	MER0702422	-	-	-	-	-	-	Cytoplasmic
M3_2_Bin_315	M3-2_Bin_315_scaffold_153227_2	MER0231653	YP_004122941	family M50 non-peptidase homologues (Desulfovibrio aespoeensis)	M50.UNW	M50	peptidase	unassigned	Cytoplasmic
M3_2_Bin_315	M3-2_Bin_315_scaffold_153227_5	MER1169639	-	-	-	-	-	-	Extracellular
M3_2_Bin_315	M3-2_Bin_315_scaffold_155594_3	MER0174588	BAH39693	family M14 non-peptidase homologues (Gemmatimonas aurantiaca)	M14.UNW	M14X	peptidase	unassigned	Cytoplasmic
M3_2_Bin_315	M3-2_Bin_315_scaffold_15763_6	MER0187443	YP_005368476	PepA aminopeptidase (Corallococcus coralloides)	M17.003	M17	peptidase	metallo	Cytoplasmic
M3_2_Bin_315	M3-2_Bin_315_scaffold_164340_5	MER0904403	-	-	-	-	-	-	Cytoplasmic
M3_2_Bin_315	M3-2_Bin_315_scaffold_166689_8	MER0394532	ZP_08623342	subfamily M24A unassigned peptidases (Acetonema longum)	M24.UPA	M24A	peptidase	unassigned	Cytoplasmic
M3_2_Bin_315	M3-2_Bin_315_scaffold_192763_3	MER0452288	YP_002606792	family M95 unassigned peptidases (Nautilia profundicola)	M95.UPW	M95	peptidase	unassigned	Cytoplasmic
M3_2_Bin_315	M3-2_Bin_315_scaffold_194284_2	MER0152352	ACL24228	family M38 non-peptidase homologues (Chloroflexus aggregans)	M38.UNW	M38	peptidase	unassigned	Cytoplasmic
M3_2_Bin_315	M3-2_Bin_315_scaffold_194986_4	MER0239570	YP_004272136	family S9 non-peptidase homologues (Planctomyces brasiliensis)	S09.UNW	S09X	peptidase	unassigned	Unknown
M3_2_Bin_315	M3-2_Bin_315_scaffold_199138_4	MER0273543	YP_004643594	family S33 unassigned peptidases (Paenibacillus mucilaginosus)	S33.UPW	S33	peptidase	unassigned	Cytoplasmic
M3_2_Bin_315	M3-2_Bin_315_scaffold_199775_4	MER0396191	ZP_08917796	hyperthermophile prolidase (Thermobacillus composti)	M24.008	M24B	peptidase	metallo	Cytoplasmic
M3_2_Bin_315	M3-2_Bin_315_scaffold_211021_2	MER0151513	ABG99877	family S33 non-peptidase homologues (Rhodococcus jostii)	S33.UNW	S33	peptidase	unassigned	Unknown
M3_2_Bin_315	M3-2_Bin_315_scaffold_219055_3	MER0442711	EHN76321	At1g63660 ( Arabidopsis thaliana ) (Streptomyces coelicoflavus)	C26.A07	C26	peptidase	cysteine	Cytoplasmic
M3_2_Bin_315	M3-2_Bin_315_scaffold_219338_3	MER0230941	YP_004077110	family M38 non-peptidase homologues (Mycobacterium gilvum)	M38.UNW	M38	peptidase	unassigned	Cytoplasmic
M3_2_Bin_315	M3-2_Bin_315_scaffold_219954_1	MER0121936	ACB08860	cephalosporin C deacetylase (Thermotoga sp. RQ2)	S09.949	S09X	peptidase	serine	Cytoplasmic
M3_2_Bin_315	M3-2_Bin_315_scaffold_222033_5	MER0068749	GEBA2500546183	family S10 unassigned peptidases (Meiothermus ruber)	S10.UPW	S10	peptidase	unassigned	Unknown
M3_2_Bin_315	M3-2_Bin_315_scaffold_225534_2	MER0133219	GEBA2500512330	family S9 unassigned peptidases (Dyadobacter fermentans)	S09.UPW	S09X	peptidase	unassigned	Unknown
M3_2_Bin_315	M3-2_Bin_315_scaffold_226296_1	MER0250675	YP_004627236	family C40 unassigned peptidases (Thermodesulfobacterium sp. OPB45)	C40.UPW	C40	peptidase	unassigned	Unknown
M3_2_Bin_315	M3-2_Bin_315_scaffold_226424_2	MER0243618	YP_004407655	Htra2 peptidase ( Mycobacterium -type) (Verrucosispora maris)	S01.494	S01C	peptidase	serine	Unknown
M3_2_Bin_315	M3-2_Bin_315_scaffold_236997_1	MER0398198	ZP_07706825	Dop isopeptidase (Dermacoccus sp. Ellin185)	U72.001	U72	peptidase	unknown	Unknown
M3_2_Bin_315	M3-2_Bin_315_scaffold_237713_2	MER0271957	ZP_09569706	subfamily M28E unassigned peptidases (Singulisphaera acidiphila)	M28.UPE	M28E	peptidase	unassigned	Extracellular
M3_2_Bin_315	M3-2_Bin_315_scaffold_246227_3	MER0211768	YP_003706444	family S16 non-peptidase homologues (Truepera radiovictrix)	S16.UNW	S16	peptidase	unassigned	Cytoplasmic
M3_2_Bin_315	M3-2_Bin_315_scaffold_246910_5	MER0920761	-	-	-	-	-	-	Unknown
M3_2_Bin_315	M3-2_Bin_315_scaffold_25251_1	MER1034078	-	-	-	-	-	-	Cytoplasmic
M3_2_Bin_315	M3-2_Bin_315_scaffold_25251_10	MER1058423	-	-	-	-	-	-	CytoplasmicMembrane
M3_2_Bin_315	M3-2_Bin_315_scaffold_25251_7	MER0875735	-	-	-	-	-	-	CytoplasmicMembrane
M3_2_Bin_315	M3-2_Bin_315_scaffold_253327_4	MER0283853	YP_005045144	subfamily M23B unassigned peptidases (Clostridium clariflavum)	M23.UPB	M23B	peptidase	unassigned	Cytoplasmic
M3_2_Bin_315	M3-2_Bin_315_scaffold_26019_10	MER0857320	-	-	-	-	-	-	Cytoplasmic
M3_2_Bin_315	M3-2_Bin_315_scaffold_26019_12	MER0213756	NP_616782	family S33 unassigned peptidases (Methanosarcina acetivorans)	S33.UPW	S33	peptidase	unassigned	Unknown
M3_2_Bin_315	M3-2_Bin_315_scaffold_26114_10	MER0058305	ABC44734	family S9 unassigned peptidases (Salinibacter ruber)	S09.UPW	S09X	peptidase	unassigned	Cytoplasmic
M3_2_Bin_315	M3-2_Bin_315_scaffold_26114_11	MER0501945	YP_008089209	family U32 unassigned peptidases (Chthonomonas calidirosea)	U32.UPW	U32	peptidase	unassigned	Cytoplasmic
M3_2_Bin_315	M3-2_Bin_315_scaffold_265342_1	MER0025057	NP_046584	yomI g.p. ( Bacillus subtilis ) ()	M23.A04	M23B	peptidase	metallo	Unknown
M3_2_Bin_315	M3-2_Bin_315_scaffold_265342_3	MER0478939	ZP_08387412	subfamily M23B unassigned peptidases (Sphingomonas sp. S17)	M23.UPB	M23B	peptidase	unassigned	Unknown
M3_2_Bin_315	M3-2_Bin_315_scaffold_268106_2	MER1128801	-	-	-	-	-	-	Unknown
M3_2_Bin_315	M3-2_Bin_315_scaffold_273163_2	MER0075970	ABL78981	pyroglutamyl-peptidase I (prokaryote) (Thermofilum pendens)	C15.001	C15	peptidase	cysteine	Unknown
M3_2_Bin_315	M3-2_Bin_315_scaffold_27398_11	MER1064046	-	-	-	-	-	-	Periplasmic
M3_2_Bin_315	M3-2_Bin_315_scaffold_281684_3	MER0396780	ZP_07289932	PH0974 dipeptidase (Streptomyces sp. C)	M24.034	M24B	peptidase	metallo	Cytoplasmic
M3_2_Bin_315	M3-2_Bin_315_scaffold_281708_2	MER0133461	ACZ09042	family M50 non-peptidase homologues (Sebaldella termitidis)	M50.UNW	M50	peptidase	unassigned	CytoplasmicMembrane
M3_2_Bin_315	M3-2_Bin_315_scaffold_283283_1	MER0097475	GEBA2500508368	subfamily S41B unassigned peptidases (Haliangium ochraceum)	S41.UPB	S41B	peptidase	unassigned	Unknown
M3_2_Bin_315	M3-2_Bin_315_scaffold_289949_2	MER0900221	-	-	-	-	-	-	Periplasmic
M3_2_Bin_315	M3-2_Bin_315_scaffold_28998_2	MER0117909	YP_005848083	subfamily S41B unassigned peptidases (Ignavibacterium album)	S41.UPB	S41B	peptidase	unassigned	Unknown
M3_2_Bin_315	M3-2_Bin_315_scaffold_28998_4	MER1086144	-	-	-	-	-	-	Cytoplasmic
M3_2_Bin_315	M3-2_Bin_315_scaffold_29040_16	MER0623958	A0A068NQC1	subfamily A24A unassigned peptidases (Fimbriimonas ginsengisoli)	A24.UPA	A24A	peptidase	unassigned	CytoplasmicMembrane
M3_2_Bin_315	M3-2_Bin_315_scaffold_29139_5	MER1153440	-	-	-	-	-	-	Cytoplasmic
M3_2_Bin_315	M3-2_Bin_315_scaffold_29139_6	MER1077651	-	-	-	-	-	-	CytoplasmicMembrane
M3_2_Bin_315	M3-2_Bin_315_scaffold_29749_1	MER0980268	-	-	-	-	-	-	Unknown
M3_2_Bin_315	M3-2_Bin_315_scaffold_29749_4	MER0986502	-	-	-	-	-	-	Extracellular
M3_2_Bin_315	M3-2_Bin_315_scaffold_29763_3	MER0479961	ZP_05739571	subfamily M23B unassigned peptidases (Silicibacter sp. TrichCH4B)	M23.UPB	M23B	peptidase	unassigned	Cytoplasmic
M3_2_Bin_315	M3-2_Bin_315_scaffold_307765_4	MER0031194	Q989W9	family C26 unassigned peptidases (Mesorhizobium loti)	C26.UPW	C26	peptidase	unassigned	Cytoplasmic
M3_2_Bin_315	M3-2_Bin_315_scaffold_30836_1	MER0879282	-	-	-	-	-	-	Cytoplasmic
M3_2_Bin_315	M3-2_Bin_315_scaffold_310855_2	MER0809621	-	-	-	-	-	-	Cytoplasmic
M3_2_Bin_315	M3-2_Bin_315_scaffold_310855_3	MER0793858	-	-	-	-	-	-	Cytoplasmic
M3_2_Bin_315	M3-2_Bin_315_scaffold_323114_2	MER0501642	YP_008673405	subfamily M23B unassigned peptidases (Clostridium saccharobutylicum)	M23.UPB	M23B	peptidase	unassigned	OuterMembrane
M3_2_Bin_315	M3-2_Bin_315_scaffold_33541_1	MER0858083	-	-	-	-	-	-	Cytoplasmic
M3_2_Bin_315	M3-2_Bin_315_scaffold_33541_8	MER1029831	-	-	-	-	-	-	Unknown
M3_2_Bin_315	M3-2_Bin_315_scaffold_335492_3	MER0881203	-	-	-	-	-	-	Cytoplasmic
M3_2_Bin_315	M3-2_Bin_315_scaffold_33665_4	MER1079982	-	-	-	-	-	-	CytoplasmicMembrane
M3_2_Bin_315	M3-2_Bin_315_scaffold_336996_3	MER0232725	YP_004095556	family C26 unassigned peptidases (Bacillus cellulosilyticus)	C26.UPW	C26	peptidase	unassigned	Cytoplasmic
M3_2_Bin_315	M3-2_Bin_315_scaffold_345920_2	MER0882490	-	-	-	-	-	-	Unknown
M3_2_Bin_315	M3-2_Bin_315_scaffold_35551_12	MER1100877	-	-	-	-	-	-	Periplasmic
M3_2_Bin_315	M3-2_Bin_315_scaffold_35767_7	MER0284190	YP_005045745	BC4143 protein (Clostridium clariflavum)	M20.018	M20B	peptidase	metallo	Cytoplasmic
M3_2_Bin_315	M3-2_Bin_315_scaffold_359911_2	MER1060142	-	-	-	-	-	-	Cytoplasmic
M3_2_Bin_315	M3-2_Bin_315_scaffold_365276_5	MER0943482	-	-	-	-	-	-	Unknown
M3_2_Bin_315	M3-2_Bin_315_scaffold_37548_6	MER1322814	-	-	-	-	-	-	Cytoplasmic
M3_2_Bin_315	M3-2_Bin_315_scaffold_375523_4	MER0129365	GEBA2500402944	family S15 unassigned peptidases (Pedobacter heparinus)	S15.UPW	S15	peptidase	unassigned	Unknown
M3_2_Bin_315	M3-2_Bin_315_scaffold_38469_3	MER1090598	-	-	-	-	-	-	Unknown
M3_2_Bin_315	M3-2_Bin_315_scaffold_38469_5	MER0402621	BAL57624	Dop isopeptidase ()	U72.001	U72	peptidase	unknown	Cytoplasmic
M3_2_Bin_315	M3-2_Bin_315_scaffold_385029_2	MER0038677	Q8PMH9	family M14 non-peptidase homologues (Xanthomonas axonopodis)	M14.UNW	M14X	peptidase	unassigned	Cytoplasmic
M3_2_Bin_315	M3-2_Bin_315_scaffold_39508_3	MER0160421	ZP_01721047	family S9 unassigned peptidases (Algoriphagus sp. PR1)	S09.UPW	S09X	peptidase	unassigned	Unknown
M3_2_Bin_315	M3-2_Bin_315_scaffold_397432_1	MER0174480	BAH38282	family S9 non-peptidase homologues (Gemmatimonas aurantiaca)	S09.UNW	S09X	peptidase	unassigned	Unknown
M3_2_Bin_315	M3-2_Bin_315_scaffold_399196_7	MER0903262	-	-	-	-	-	-	Unknown
M3_2_Bin_315	M3-2_Bin_315_scaffold_400308_2	MER0154631	ACM22835	family S9 unassigned peptidases (Thermotoga neapolitana)	S09.UPW	S09X	peptidase	unassigned	Cytoplasmic
M3_2_Bin_315	M3-2_Bin_315_scaffold_40253_2	MER1251183	-	-	-	-	-	-	Extracellular
M3_2_Bin_315	M3-2_Bin_315_scaffold_430074_3	MER0501998	YP_008090723	GSU1437 putative peptidase (Chthonomonas calidirosea)	M48.019	M48C	peptidase	metallo	Cytoplasmic
M3_2_Bin_315	M3-2_Bin_315_scaffold_44890_2	MER0885182	-	-	-	-	-	-	CytoplasmicMembrane
M3_2_Bin_315	M3-2_Bin_315_scaffold_449793_3	MER0104643	GEBA2500532077	family M38 non-peptidase homologues (Spirosoma linguale)	M38.UNW	M38	peptidase	unassigned	Cytoplasmic
M3_2_Bin_315	M3-2_Bin_315_scaffold_49198_3	MER0494712	YP_004054736	family M97 unassigned peptidases (Marivirga tractuosa)	M97.UPW	M97	peptidase	unassigned	Cytoplasmic
M3_2_Bin_315	M3-2_Bin_315_scaffold_49198_6	MER0130749	GEBA2500488556	family M38 non-peptidase homologues (Desulfotomaculum acetoxidans)	M38.UNW	M38	peptidase	unassigned	Cytoplasmic
M3_2_Bin_315	M3-2_Bin_315_scaffold_50516_3	MER1284484	-	-	-	-	-	-	Cytoplasmic
M3_2_Bin_315	M3-2_Bin_315_scaffold_51328_2	MER0183004	YP_005444042	subfamily M20A unassigned peptidases (Caldilinea aerophila)	M20.UPA	M20A	peptidase	unassigned	Unknown
M3_2_Bin_315	M3-2_Bin_315_scaffold_53602_2	MER0825318	-	-	-	-	-	-	Extracellular
M3_2_Bin_315	M3-2_Bin_315_scaffold_54986_8	MER0196391	ADB16825	family S51 unassigned peptidases (Pirellula staleyi)	S51.UPW	S51	peptidase	unassigned	Unknown
M3_2_Bin_315	M3-2_Bin_315_scaffold_5534_18	MER0882662	-	-	-	-	-	-	Cytoplasmic
M3_2_Bin_315	M3-2_Bin_315_scaffold_5534_7	MER0436095	ZP_03630260	TRP3 protein (Pedosphaera parvula)	C26.959	C26	peptidase	cysteine	Cytoplasmic
M3_2_Bin_315	M3-2_Bin_315_scaffold_558845_4	MER0501919	YP_008088675	family M61 unassigned peptidases (Chthonomonas calidirosea)	M61.UPW	M61	peptidase	unassigned	Unknown
M3_2_Bin_315	M3-2_Bin_315_scaffold_56751_3	MER0859235	-	-	-	-	-	-	Cytoplasmic
M3_2_Bin_315	M3-2_Bin_315_scaffold_58765_6	MER0222943	YP_003851209	family C26 unassigned peptidases (Thermoanaerobacterium thermosaccharolyticum)	C26.UPW	C26	peptidase	unassigned	Cytoplasmic
M3_2_Bin_315	M3-2_Bin_315_scaffold_596260_1	MER0249985	YP_004448457	subfamily S9C unassigned peptidases (Haliscomenobacter hydrossis)	S09.UPC	S09C	peptidase	unassigned	Cytoplasmic
M3_2_Bin_315	M3-2_Bin_315_scaffold_63438_7	MER0273571	YP_004641264	family M41 non-peptidase homologues (Paenibacillus mucilaginosus)	M41.UNW	M41	peptidase	unassigned	CytoplasmicMembrane
M3_2_Bin_315	M3-2_Bin_315_scaffold_64802_1	MER0881203	-	-	-	-	-	-	Cytoplasmic
M3_2_Bin_315	M3-2_Bin_315_scaffold_64860_3	MER1060604	-	-	-	-	-	-	Unknown
M3_2_Bin_315	M3-2_Bin_315_scaffold_66180_6	MER0991820	-	-	-	-	-	-	Cytoplasmic
M3_2_Bin_315	M3-2_Bin_315_scaffold_70132_4	MER1002874	-	-	-	-	-	-	Unknown
M3_2_Bin_315	M3-2_Bin_315_scaffold_70668_1	MER0992407	-	-	-	-	-	-	Cytoplasmic
M3_2_Bin_315	M3-2_Bin_315_scaffold_71149_2	MER1096190	-	-	-	-	-	-	Unknown
M3_2_Bin_315	M3-2_Bin_315_scaffold_71197_8	MER1055563	-	-	-	-	-	-	CytoplasmicMembrane
M3_2_Bin_315	M3-2_Bin_315_scaffold_71197_9	MER1063028	-	-	-	-	-	-	Unknown
M3_2_Bin_315	M3-2_Bin_315_scaffold_71887_2	MER1059987	-	-	-	-	-	-	Cytoplasmic
M3_2_Bin_315	M3-2_Bin_315_scaffold_72496_5	MER0501977	YP_008090206	subfamily S1C unassigned peptidases (Chthonomonas calidirosea)	S01.UPC	S01C	peptidase	unassigned	Periplasmic
M3_2_Bin_315	M3-2_Bin_315_scaffold_752867_1	MER0209323	ZP_01863395	family S33 unassigned peptidases (Erythrobacter sp. SD-21)	S33.UPW	S33	peptidase	unassigned	Cytoplasmic
M3_2_Bin_315	M3-2_Bin_315_scaffold_76183_2	MER0919524	-	-	-	-	-	-	Cytoplasmic
M3_2_Bin_315	M3-2_Bin_315_scaffold_76183_5	MER0063998	A2TZK2_9FLAO	subfamily S9B unassigned peptidases (Polaribacter dokdonensis)	S09.UPB	S09B	peptidase	unassigned	Unknown
M3_2_Bin_315	M3-2_Bin_315_scaffold_76267_5	MER0820343	-	-	-	-	-	-	Cytoplasmic
M3_2_Bin_315	M3-2_Bin_315_scaffold_80311_1	MER1165399	-	-	-	-	-	-	Cytoplasmic
M3_2_Bin_315	M3-2_Bin_315_scaffold_80311_4	MER1249695	-	-	-	-	-	-	Extracellular
M3_2_Bin_315	M3-2_Bin_315_scaffold_84151_2	MER0156549	ENSDORP00000015297	family S9 unassigned peptidases (Dipodomys ordii)	S09.UPW	S09X	peptidase	unassigned	Unknown
M3_2_Bin_315	M3-2_Bin_315_scaffold_90941_1	MER0227046	YP_003996361	subfamily S9B unassigned peptidases (Leadbetterella byssophila)	S09.UPB	S09B	peptidase	unassigned	Cytoplasmic
M3_2_Bin_315	M3-2_Bin_315_scaffold_91453_2	MER0332250	WP_025226340	family S82 unassigned homologues (Fimbriimonas ginsengisoli)	S82.UPW	S82	peptidase	unassigned	Cytoplasmic
M3_2_Bin_315	M3-2_Bin_315_scaffold_91929_2	MER1279781	-	-	-	-	-	-	Extracellular
M3_2_Bin_315	M3-2_Bin_315_scaffold_92055_3	MER0626846	WP_028609616	family C110 unassigned peptidases (Paenibacillus harenae)	C110.UPW	C110	peptidase	unassigned	CytoplasmicMembrane
M3_2_Bin_315	M3-2_Bin_315_scaffold_95078_1	MER0074387	YP_733569	family S33 unassigned peptidases (Shewanella sp. MR-4)	S33.UPW	S33	peptidase	unassigned	Cytoplasmic
M3_2_Bin_315	M3-2_Bin_315_scaffold_97570_5	MER0587751	A0A068NPG2	family A8 unassigned peptidases (Fimbriimonas ginsengisoli)	A08.UPW	A08	peptidase	unassigned	CytoplasmicMembrane
M3_30_Bin_234	M3-30_bin_234_scaffold_100626_3	MER1049385	-	-	-	-	-	-	CytoplasmicMembrane
M3_30_Bin_234	M3-30_bin_234_scaffold_100782_3	MER0247791	YP_004496216	K15-type DD-transpeptidase (Desulfotomaculum carboxydivorans)	S11.004	S11	peptidase	serine	CytoplasmicMembrane
M3_30_Bin_234	M3-30_bin_234_scaffold_100884_1	MER0130562	ACY46926	subfamily S49B unassigned peptidases (Rhodothermus marinus)	S49.UPB	S49B	peptidase	unassigned	Unknown
M3_30_Bin_234	M3-30_bin_234_scaffold_102863_2	MER0502782	YP_008372741	subfamily S41A unassigned peptidases (Cycloclasticus zancles)	S41.UPA	S41A	peptidase	unassigned	CytoplasmicMembrane
M3_30_Bin_234	M3-30_bin_234_scaffold_104879_1	MER0911954	-	-	-	-	-	-	CytoplasmicMembrane
M3_30_Bin_234	M3-30_bin_234_scaffold_113114_2	MER0864932	-	-	-	-	-	-	Cytoplasmic
M3_30_Bin_234	M3-30_bin_234_scaffold_120058_2	MER0152352	ACL24228	family M38 non-peptidase homologues (Chloroflexus aggregans)	M38.UNW	M38	peptidase	unassigned	Cytoplasmic
M3_30_Bin_234	M3-30_bin_234_scaffold_120510_2	MER1153494	-	-	-	-	-	-	Extracellular
M3_30_Bin_234	M3-30_bin_234_scaffold_121230_3	MER0180531	EDX72585	subfamily S8A unassigned peptidases (Coleofasciculus chthonoplastes)	S08.UPA	S08A	peptidase	unassigned	CytoplasmicMembrane
M3_30_Bin_234	M3-30_bin_234_scaffold_127783_4	MER0100742	ABA88465	TET aminopeptidase (Pelobacter carbinolicus)	M42.005	M42	peptidase	metallo	Unknown
M3_30_Bin_234	M3-30_bin_234_scaffold_140181_1	MER0223378	YP_003858994	family C44 unassigned peptidases (Ignisphaera aggregans)	C44.UPW	C44	peptidase	unassigned	Cytoplasmic
M3_30_Bin_234	M3-30_bin_234_scaffold_145202_3	MER0093866	YP_001212278	family M38 non-peptidase homologues (Pelotomaculum thermopropionicum)	M38.UNW	M38	peptidase	unassigned	Cytoplasmic
M3_30_Bin_234	M3-30_bin_234_scaffold_149055_1	MER0922863	-	-	-	-	-	-	Cytoplasmic
M3_30_Bin_234	M3-30_bin_234_scaffold_149055_2	MER0920752	-	-	-	-	-	-	Unknown
M3_30_Bin_234	M3-30_bin_234_scaffold_150361_10	MER0211967	YP_003703521	subfamily M24A unassigned peptidases (Syntrophothermus lipocalidus)	M24.UPA	M24A	peptidase	unassigned	Cytoplasmic
M3_30_Bin_234	M3-30_bin_234_scaffold_152816_2	MER1099960	-	-	-	-	-	-	Unknown
M3_30_Bin_234	M3-30_bin_234_scaffold_152816_5	MER0236287	E8U8E7	family S9 unassigned peptidases (Deinococcus maricopensis)	S09.UPW	S09X	peptidase	unassigned	Unknown
M3_30_Bin_234	M3-30_bin_234_scaffold_167229_1	MER0912795	-	-	-	-	-	-	CytoplasmicMembrane
M3_30_Bin_234	M3-30_bin_234_scaffold_168394_2	MER0034423	GEBA2500662614	family C39 non-peptidase homologues (Desulfomicrobium baculatum)	C39.UNW	C39	peptidase	unassigned	Unknown
M3_30_Bin_234	M3-30_bin_234_scaffold_168939_2	MER0172378	YP_827169	family C26 unassigned peptidases (Solibacter usitatus)	C26.UPW	C26	peptidase	unassigned	Cytoplasmic
M3_30_Bin_234	M3-30_bin_234_scaffold_184867_3	MER0281416	YP_004925851	family S9 unassigned peptidases (Streptomyces flavogriseus)	S09.UPW	S09X	peptidase	unassigned	Cytoplasmic
M3_30_Bin_234	M3-30_bin_234_scaffold_188065_2	MER0895023	-	-	-	-	-	-	CytoplasmicMembrane
M3_30_Bin_234	M3-30_bin_234_scaffold_188285_5	MER0087795	EAW36433	subfamily M23B unassigned peptidases (Lyngbya sp. PCC 8106)	M23.UPB	M23B	peptidase	unassigned	OuterMembrane
M3_30_Bin_234	M3-30_bin_234_scaffold_195329_2	MER0227571	YP_003991285	PF0204 protein ( Pyrococcus furiosus ) (Caldicellulosiruptor hydrothermalis)	C44.A09	C44	peptidase	cysteine	Cytoplasmic
M3_30_Bin_234	M3-30_bin_234_scaffold_204735_3	MER0889678	-	-	-	-	-	-	Cytoplasmic
M3_30_Bin_234	M3-30_bin_234_scaffold_206329_2	MER0882516	-	-	-	-	-	-	Unknown
M3_30_Bin_234	M3-30_bin_234_scaffold_218864_1	MER1281745	-	-	-	-	-	-	Cytoplasmic
M3_30_Bin_234	M3-30_bin_234_scaffold_222899_1	MER0119549	ACA59815	family M38 non-peptidase homologues (Desulforudis audaxviator)	M38.UNW	M38	peptidase	unassigned	Cytoplasmic
M3_30_Bin_234	M3-30_bin_234_scaffold_234296_1	MER0441804	YP_003190261	At1g63660 ( Arabidopsis thaliana ) (Desulfotomaculum acetoxidans)	C26.A07	C26	peptidase	cysteine	Cytoplasmic
M3_30_Bin_234	M3-30_bin_234_scaffold_238946_3	MER0124995	CAJ71781	family C56 non-peptidase homologues (Kuenenia stuttgartiensis)	C56.UNW	C56	peptidase	unassigned	Cytoplasmic
M3_30_Bin_234	M3-30_bin_234_scaffold_25782_7	MER0221746	YP_003826311	family C44 non-peptidase homologues (Thermosediminibacter oceani)	C44.UNW	C44	peptidase	unassigned	Cytoplasmic
M3_30_Bin_234	M3-30_bin_234_scaffold_258963_2	MER0068633	YP_306945	family C40 non-peptidase homologues (Methanosarcina barkeri)	C40.UNW	C40	peptidase	unassigned	Unknown
M3_30_Bin_234	M3-30_bin_234_scaffold_263650_1	MER0142985	EDU01363	family I39 unassigned peptidase inhibitors (Pedosphaera parvula)	I39.UPW	I39	inhibitor	unassigned	Cytoplasmic
M3_30_Bin_234	M3-30_bin_234_scaffold_27314_3	MER0249195	YP_004545376	family S16 non-peptidase homologues (Desulfotomaculum ruminis)	S16.UNW	S16	peptidase	unassigned	Cytoplasmic
M3_30_Bin_234	M3-30_bin_234_scaffold_278161_6	MER0511016	YP_008368552	family U32 unassigned peptidases (Rhizobium etli)	U32.UPW	U32	peptidase	unassigned	Cytoplasmic
M3_30_Bin_234	M3-30_bin_234_scaffold_291485_2	MER0211896	YP_003710280	family S15 unassigned peptidases (Waddlia chondrophila)	S15.UPW	S15	peptidase	unassigned	Cytoplasmic
M3_30_Bin_234	M3-30_bin_234_scaffold_300358_3	MER0082932	ACB86303	family M38 non-peptidase homologues (Natranaerobius thermophilus)	M38.UNW	M38	peptidase	unassigned	Cytoplasmic
M3_30_Bin_234	M3-30_bin_234_scaffold_309347_2	MER0196316	ADB15695	esterase EstB (Pirellula staleyi)	S12.950	S12	peptidase	serine	CytoplasmicMembrane
M3_30_Bin_234	M3-30_bin_234_scaffold_313969_1	MER0332439	YP_005641015	subfamily M50B non-peptidase homologues (Thermus thermophilus)	M50.UNB	M50B	peptidase	unassigned	Unknown
M3_30_Bin_234	M3-30_bin_234_scaffold_314187_4	MER0281849	YP_004932772	FtsH peptidase ( Thermotoga -type) (Thermovirga lienii)	M41.021	M41	peptidase	metallo	CytoplasmicMembrane
M3_30_Bin_234	M3-30_bin_234_scaffold_31912_3	MER0086797	ACL26107	family C26 unassigned peptidases (Chloroflexus aggregans)	C26.UPW	C26	peptidase	unassigned	Cytoplasmic
M3_30_Bin_234	M3-30_bin_234_scaffold_322745_4	MER0132622	GEBA2500698908	subfamily M16B non-peptidase homologues (Geodermatophilus obscurus)	M16.UNB	M16B	peptidase	unassigned	Cytoplasmic
M3_30_Bin_234	M3-30_bin_234_scaffold_323477_4	MER0922521	-	-	-	-	-	-	Cytoplasmic
M3_30_Bin_234	M3-30_bin_234_scaffold_324149_3	MER0281127	YP_004932630	pantetheinyl hydrolase ThnT precursor (Thermovirga lienii)	P01.101	P01	peptidase	mixed	Unknown
M3_30_Bin_234	M3-30_bin_234_scaffold_332244_1	MER0280946	YP_001404230	bacillopeptidase F (Methanoregula boonei)	S08.017	S08A	peptidase	serine	CytoplasmicMembrane
M3_30_Bin_234	M3-30_bin_234_scaffold_351047_2	MER0891443	-	-	-	-	-	-	CytoplasmicMembrane
M3_30_Bin_234	M3-30_bin_234_scaffold_352220_2	MER0788269	-	-	-	-	-	-	Cytoplasmic
M3_30_Bin_234	M3-30_bin_234_scaffold_35393_7	MER0182372	ACS32870	subfamily S8A unassigned peptidases (Thermococcus gammatolerans)	S08.UPA	S08A	peptidase	unassigned	Cytoplasmic
M3_30_Bin_234	M3-30_bin_234_scaffold_354968_1	MER1078364	-	-	-	-	-	-	CytoplasmicMembrane
M3_30_Bin_234	M3-30_bin_234_scaffold_369036_1	MER1000600	-	-	-	-	-	-	Unknown
M3_30_Bin_234	M3-30_bin_234_scaffold_371221_2	MER1328765	-	-	-	-	-	-	Cytoplasmic
M3_30_Bin_234	M3-30_bin_234_scaffold_37409_3	MER0461508	YP_003897281	subfamily C82A unassigned peptidases (Halomonas elongata)	C82.UPA	C82A	peptidase	unassigned	Unknown
M3_30_Bin_234	M3-30_bin_234_scaffold_375770_2	MER0615177	XP_011565480	family T2 unassigned peptidases (Plutella xylostella)	T02.UPW	T02	peptidase	unassigned	CytoplasmicMembrane
M3_30_Bin_234	M3-30_bin_234_scaffold_377416_1	MER0077523	CAF22857	family S15 unassigned peptidases (Protochlamydia amoebophila)	S15.UPW	S15	peptidase	unassigned	Unknown
M3_30_Bin_234	M3-30_bin_234_scaffold_382912_1	MER0132870	GEBA2500495333	family S9 non-peptidase homologues (Catenulispora acidiphila)	S09.UNW	S09X	peptidase	unassigned	Periplasmic
M3_30_Bin_234	M3-30_bin_234_scaffold_383398_2	MER0202519	ADE56863	subfamily M48C unassigned peptidases (Aminobacterium colombiense)	M48.UPC	M48C	peptidase	unassigned	Cytoplasmic
M3_30_Bin_234	M3-30_bin_234_scaffold_387481_1	MER0299072	EKD52806	HtpX-2 peptidase ()	M48.004	M48B	peptidase	metallo	CytoplasmicMembrane
M3_30_Bin_234	M3-30_bin_234_scaffold_395645_1	MER0347483	WP_048103877	family C25 unassigned peptidases (Methanofollis liminatans)	C25.UPW	C25	peptidase	unassigned	Unknown
M3_30_Bin_234	M3-30_bin_234_scaffold_406895_2	MER0137770	YP_002353420	subfamily S26A unassigned peptidases (Dictyoglomus turgidum)	S26.UPA	S26A	peptidase	unassigned	CytoplasmicMembrane
M3_30_Bin_234	M3-30_bin_234_scaffold_417552_1	MER0492606	WP_002172819	subfamily M9B unassigned peptidases (Bacillus cereus)	M09.UPB	M09B	peptidase	unassigned	Unknown
M3_30_Bin_234	M3-30_bin_234_scaffold_42571_1	MER0269263	ENSAMEP00000001154	paraplegin (Ailuropoda melanoleuca)	M41.006	M41	peptidase	metallo	CytoplasmicMembrane
M3_30_Bin_234	M3-30_bin_234_scaffold_43083_1	MER0933697	-	-	-	-	-	-	CytoplasmicMembrane
M3_30_Bin_234	M3-30_bin_234_scaffold_454034_3	MER0049883	ZP_00575534	CodW component of CodWX peptidase (Moorella thermoacetica)	T01.007	T01B	peptidase	threonine	Cytoplasmic
M3_30_Bin_234	M3-30_bin_234_scaffold_47702_3	MER0316271	ZP_06265993	hypothetical protein Acid345_3562 (Pyramidobacter piscolens)	S55.UNW	S55	peptidase	unassigned	Unknown
M3_30_Bin_234	M3-30_bin_234_scaffold_499505_2	MER1198142	-	-	-	-	-	-	Unknown
M3_30_Bin_234	M3-30_bin_234_scaffold_50503_3	MER0073630	EAT31354	carboxypeptidase Ss1 (Alkaliphilus oremlandii)	M20.008	M20D	peptidase	metallo	Cytoplasmic
M3_30_Bin_234	M3-30_bin_234_scaffold_50503_4	MER0273710	YP_004819727	family C44 non-peptidase homologues (Thermoanaerobacter wiegelii)	C44.UNW	C44	peptidase	unassigned	Cytoplasmic
M3_30_Bin_234	M3-30_bin_234_scaffold_51604_1	MER0211941	YP_003702401	PgpA peptidase (Syntrophothermus lipocalidus)	C40.006	C40	peptidase	cysteine	Cytoplasmic
M3_30_Bin_234	M3-30_bin_234_scaffold_51604_3	MER0057530	YP_181968	ArgJ protein (archea) (Dehalococcoides mccartyi)	T05.002	T05	peptidase	threonine	Cytoplasmic
M3_30_Bin_234	M3-30_bin_234_scaffold_52629_5	MER0058070	YP_360375	family A31 unassigned peptidases (Carboxydothermus hydrogenoformans)	A31.UPW	A31	peptidase	unassigned	Cytoplasmic
M3_30_Bin_234	M3-30_bin_234_scaffold_54429_1	MER0232279	NP_869083	family S16 non-peptidase homologues (Rhodopirellula baltica)	S16.UNW	S16	peptidase	unassigned	Cytoplasmic
M3_30_Bin_234	M3-30_bin_234_scaffold_54429_2	MER1017925	-	-	-	-	-	-	Cytoplasmic
M3_30_Bin_234	M3-30_bin_234_scaffold_54743_4	MER0034020	NP_923736	subfamily M23B unassigned peptidases (Gloeobacter violaceus)	M23.UPB	M23B	peptidase	unassigned	Unknown
M3_30_Bin_234	M3-30_bin_234_scaffold_557298_2	MER1082553	-	-	-	-	-	-	CytoplasmicMembrane
M3_30_Bin_234	M3-30_bin_234_scaffold_57158_6	MER0740398	-	-	-	-	-	-	Unknown
M3_30_Bin_234	M3-30_bin_234_scaffold_57158_7	MER0106745	YP_007483697	MjS2P-type peptidase (Dehalococcoides mccartyi)	M50.006	M50B	peptidase	metallo	CytoplasmicMembrane
M3_30_Bin_234	M3-30_bin_234_scaffold_58254_10	MER0084575	YP_001416563	subfamily S1C unassigned peptidases (Xanthobacter autotrophicus)	S01.UPC	S01C	peptidase	unassigned	Unknown
M3_30_Bin_234	M3-30_bin_234_scaffold_60031_6	MER0327718	ZP_09396515	subfamily S1C unassigned peptidases ()	S01.UPC	S01C	peptidase	unassigned	Cytoplasmic
M3_30_Bin_234	M3-30_bin_234_scaffold_60752_5	MER0245742	YP_004437523	GSU1437 putative peptidase (Thermodesulfobium narugense)	M48.019	M48C	peptidase	metallo	Cytoplasmic
M3_30_Bin_234	M3-30_bin_234_scaffold_60752_6	MER0223049	YP_003850154	TldD peptidase ( Escherichia coli ) (Methanothermobacter marburgensis)	M103.001	M103	peptidase	metallo	Cytoplasmic
M3_30_Bin_234	M3-30_bin_234_scaffold_60752_7	MER0327394	ZP_09100435	family M103 unassigned peptidases (Desulfotomaculum gibsoniae)	M103.UPW	M103	peptidase	unassigned	Cytoplasmic
M3_30_Bin_234	M3-30_bin_234_scaffold_67656_3	MER0478668	YP_003974441	family S9 unassigned peptidases (Bacillus atrophaeus)	S09.UPW	S09X	peptidase	unassigned	Unknown
M3_30_Bin_234	M3-30_bin_234_scaffold_70714_3	MER0642480	A0A091FB34	subfamily A24A unassigned peptidases (Smithella sp. SCADC)	A24.UPA	A24A	peptidase	unassigned	CytoplasmicMembrane
M3_30_Bin_234	M3-30_bin_234_scaffold_77716_6	MER0021512	ZP_00018620	signal peptidase II (Chloroflexus aurantiacus)	A08.001	A08	peptidase	aspartic	CytoplasmicMembrane
M3_30_Bin_234	M3-30_bin_234_scaffold_79214_2	MER0023866	YP_003983966	subfamily M23B non-peptidase homologues (Rothia dentocariosa)	M23.UNB	M23B	peptidase	unassigned	Unknown
M3_30_Bin_234	M3-30_bin_234_scaffold_80277_6	MER0128537	GEBA2500660118	subfamily M28A non-peptidase homologues (Thermobaculum terrenum)	M28.UNA	M28A	peptidase	unassigned	Cytoplasmic
M3_30_Bin_234	M3-30_bin_234_scaffold_811581_5	MER1016701	-	-	-	-	-	-	Cytoplasmic
M3_30_Bin_234	M3-30_bin_234_scaffold_81174_3	MER0088479	EAX48867	subfamily M24B non-peptidase homologues (Thermosinus carboxydivorans)	M24.UNB	M24B	peptidase	unassigned	Cytoplasmic
M3_30_Bin_234	M3-30_bin_234_scaffold_81181_5	MER0249665	YP_004463408	repressor LexA (Mahella australiensis)	S24.001	S24	peptidase	serine	Cytoplasmic
M3_30_Bin_234	M3-30_bin_234_scaffold_84506_1	MER0142130	AFK02047	subfamily M28D unassigned peptidases (Emticicia oligotrophica)	M28.UPD	M28D	peptidase	unassigned	CytoplasmicMembrane
M3_30_Bin_234	M3-30_bin_234_scaffold_85457_1	MER0477274	YP_003948196	cephalosporin C deacetylase (Paenibacillus polymyxa)	S09.949	S09X	peptidase	serine	Cytoplasmic
M3_30_Bin_234	M3-30_bin_234_scaffold_89904_1	MER0286041	EmW_000847400	family M41 non-peptidase homologues (Echinococcus multilocularis)	M41.UNW	M41	peptidase	unassigned	CytoplasmicMembrane
M3_30_Bin_234	M3-30_bin_234_scaffold_89904_5	MER1276001	-	-	-	-	-	-	Cytoplasmic
M3_30_Bin_234	M3-30_bin_234_scaffold_90142_4	MER1153440	-	-	-	-	-	-	Cytoplasmic
M3_30_Bin_234	M3-30_bin_234_scaffold_90749_5	MER0065772	NP_148051	CTP synthetase (Aeropyrum pernix)	C26.964	C26	peptidase	cysteine	Cytoplasmic
M3_30_Bin_234	M3-30_bin_234_scaffold_97304_2	MER0377004	ZP_20416140	PA1303 peptidase ( Pseudomonas sp.) (Arthrobacter crystallopoietes)	S26.026	S26A	peptidase	serine	Unknown
M3_30_Bin_267	M3-30_Bin_267_scaffold_10127_2	MER0227571	YP_003991285	PF0204 protein ( Pyrococcus furiosus ) (Caldicellulosiruptor hydrothermalis)	C44.A09	C44	peptidase	cysteine	CytoplasmicMembrane
M3_30_Bin_267	M3-30_Bin_267_scaffold_1038_16	MER0936736	-	-	-	-	-	-	CytoplasmicMembrane
M3_30_Bin_267	M3-30_Bin_267_scaffold_1038_22	MER0062886	ZP_01151374	signal peptidase II (Halorhodospira halophila)	A08.001	A08	peptidase	aspartic	CytoplasmicMembrane
M3_30_Bin_267	M3-30_Bin_267_scaffold_1038_50	MER0084281	ACL70810	subfamily M24B non-peptidase homologues (Halothermothrix orenii)	M24.UNB	M24B	peptidase	unassigned	Cytoplasmic
M3_30_Bin_267	M3-30_Bin_267_scaffold_1088_5	MER0068633	YP_306945	family C40 non-peptidase homologues (Methanosarcina barkeri)	C40.UNW	C40	peptidase	unassigned	Extracellular
M3_30_Bin_267	M3-30_Bin_267_scaffold_111337_3	MER0215138	YP_003695000	subfamily S1C unassigned peptidases (Starkeya novella)	S01.UPC	S01C	peptidase	unassigned	Cytoplasmic
M3_30_Bin_267	M3-30_Bin_267_scaffold_111337_4	MER0501913	YP_008088470	subfamily S1C unassigned peptidases (Chthonomonas calidirosea)	S01.UPC	S01C	peptidase	unassigned	Unknown
M3_30_Bin_267	M3-30_Bin_267_scaffold_113445_2	MER0110201	ZP_21234050	subfamily M43B non-peptidase homologues (Cystobacter fuscus)	M43.UNB	M43B	peptidase	unassigned	Extracellular
M3_30_Bin_267	M3-30_Bin_267_scaffold_114459_1	MER0384808	YP_006443219	PfpI peptidase (Anaerobaculum mobile)	C56.001	C56	peptidase	cysteine	Cytoplasmic
M3_30_Bin_267	M3-30_Bin_267_scaffold_12034_3	MER0378412	ZP_10574124	D-aminopeptidase DppA (Brevibacillus sp. BC25)	M55.001	M55	peptidase	metallo	Cytoplasmic
M3_30_Bin_267	M3-30_Bin_267_scaffold_1222_22	MER0477296	YP_005078393	cephalosporin C deacetylase (Paenibacillus terrae)	S09.949	S09X	peptidase	serine	Cytoplasmic
M3_30_Bin_267	M3-30_Bin_267_scaffold_128_13	MER0313020	WP_006983660	family M98 unassigned peptidases (Chthoniobacter flavus)	M98.UPW	M98	peptidase	unassigned	Cytoplasmic
M3_30_Bin_267	M3-30_Bin_267_scaffold_12883_11	MER0120106	ABX07033	family S33 unassigned peptidases (Herpetosiphon aurantiacus)	S33.UPW	S33	peptidase	unassigned	Cytoplasmic
M3_30_Bin_267	M3-30_Bin_267_scaffold_12920_13	MER0443966	ZP_08512530	imidazole glycerol phosphate synthase subunit HisH (Paenibacillus sp. HGF7)	C26.965	C26	peptidase	cysteine	Cytoplasmic
M3_30_Bin_267	M3-30_Bin_267_scaffold_12920_3	MER0230625	YP_004082238	family S33 unassigned peptidases (Micromonospora sp. L5)	S33.UPW	S33	peptidase	unassigned	Cytoplasmic
M3_30_Bin_267	M3-30_Bin_267_scaffold_1299_55	MER1153494	-	-	-	-	-	-	Extracellular
M3_30_Bin_267	M3-30_Bin_267_scaffold_1299_61	MER0196295	ADB15180	repressor LexA (Pirellula staleyi)	S24.001	S24	peptidase	serine	Cytoplasmic
M3_30_Bin_267	M3-30_Bin_267_scaffold_13412_10	MER0130139	YP_003320456	acetylornithine deacetylase ArgE (Sphaerobacter thermophilus)	M20.974	M20A	peptidase	metallo	Cytoplasmic
M3_30_Bin_267	M3-30_Bin_267_scaffold_13474_8	MER0100742	ABA88465	TET aminopeptidase (Pelobacter carbinolicus)	M42.005	M42	peptidase	metallo	Cytoplasmic
M3_30_Bin_267	M3-30_Bin_267_scaffold_13474_9	MER0104202	ACI18386	family M103 unassigned peptidases (Dictyoglomus thermophilum)	M103.UPW	M103	peptidase	unassigned	Cytoplasmic
M3_30_Bin_267	M3-30_Bin_267_scaffold_1363_18	MER0642480	A0A091FB34	subfamily A24A unassigned peptidases (Smithella sp. SCADC)	A24.UPA	A24A	peptidase	unassigned	CytoplasmicMembrane
M3_30_Bin_267	M3-30_Bin_267_scaffold_1363_6	MER0132241	GEBA2500364931	family M3 unassigned peptidases (Conexibacter woesei)	M03.UPW	M03X	peptidase	unassigned	Cytoplasmic
M3_30_Bin_267	M3-30_Bin_267_scaffold_13975_2	MER0040567	NP_953479-1	family S16 unassigned peptidases (Geobacter sulfurreducens)	S16.UPW	S16	peptidase	unassigned	Cytoplasmic
M3_30_Bin_267	M3-30_Bin_267_scaffold_147390_1	MER0121359	GEBA2500502901	family M36 unassigned peptidases (Haliangium ochraceum)	M36.UPW	M36	peptidase	unassigned	Extracellular
M3_30_Bin_267	M3-30_Bin_267_scaffold_150470_6	MER0132055	GEBA2500702552	family S33 unassigned peptidases (Gordonia bronchialis)	S33.UPW	S33	peptidase	unassigned	Unknown
M3_30_Bin_267	M3-30_Bin_267_scaffold_1550_19	MER0152352	ACL24228	family M38 non-peptidase homologues (Chloroflexus aggregans)	M38.UNW	M38	peptidase	unassigned	Cytoplasmic
M3_30_Bin_267	M3-30_Bin_267_scaffold_1550_27	MER1352328	-	-	-	-	-	-	CytoplasmicMembrane
M3_30_Bin_267	M3-30_Bin_267_scaffold_1677_40	MER0491691	ADZ52807	family S9 unassigned peptidases ()	S09.UPW	S09X	peptidase	unassigned	Cytoplasmic
M3_30_Bin_267	M3-30_Bin_267_scaffold_1677_43	MER1099960	-	-	-	-	-	-	Unknown
M3_30_Bin_267	M3-30_Bin_267_scaffold_1677_58	MER0021512	ZP_00018620	signal peptidase II (Chloroflexus aurantiacus)	A08.001	A08	peptidase	aspartic	CytoplasmicMembrane
M3_30_Bin_267	M3-30_Bin_267_scaffold_1677_91	MER0221138	YP_003799557	RhoII peptidase ( Haloferax volcanii ) and similar (Nitrospira defluvii)	S54.027	S54	peptidase	serine	CytoplasmicMembrane
M3_30_Bin_267	M3-30_Bin_267_scaffold_17922_3	MER0805222	-	-	-	-	-	-	Unknown
M3_30_Bin_267	M3-30_Bin_267_scaffold_180598_2	MER0853353	-	-	-	-	-	-	Unknown
M3_30_Bin_267	M3-30_Bin_267_scaffold_18083_1	MER0441524	YP_003758537	family C26 unassigned peptidases (Dehalogenimonas lykanthroporepellens)	C26.UPW	C26	peptidase	unassigned	Cytoplasmic
M3_30_Bin_267	M3-30_Bin_267_scaffold_18125_3	MER0068806	AAV96247	RhoII peptidase ( Haloferax volcanii ) and similar (Silicibacter pomeroyi)	S54.027	S54	peptidase	serine	CytoplasmicMembrane
M3_30_Bin_267	M3-30_Bin_267_scaffold_1843_37	MER0717309	-	-	-	-	-	-	Unknown
M3_30_Bin_267	M3-30_Bin_267_scaffold_1843_4	MER0309061	ZP_05886316	subfamily M14B non-peptidase homologues (Vibrio coralliilyticus)	M14.UNB	M14B	peptidase	unassigned	Cytoplasmic
M3_30_Bin_267	M3-30_Bin_267_scaffold_1843_9	MER0221746	YP_003826311	family C44 non-peptidase homologues (Thermosediminibacter oceani)	C44.UNW	C44	peptidase	unassigned	Cytoplasmic
M3_30_Bin_267	M3-30_Bin_267_scaffold_1877_9	MER0920761	-	-	-	-	-	-	Cytoplasmic
M3_30_Bin_267	M3-30_Bin_267_scaffold_190207_1	MER0809230	-	-	-	-	-	-	Cytoplasmic
M3_30_Bin_267	M3-30_Bin_267_scaffold_190207_2	MER1073173	-	-	-	-	-	-	CytoplasmicMembrane
M3_30_Bin_267	M3-30_Bin_267_scaffold_19194_1	MER0794287	-	-	-	-	-	-	CytoplasmicMembrane
M3_30_Bin_267	M3-30_Bin_267_scaffold_19194_13	MER0127214	G7WPU2	subfamily S9A unassigned peptidases (Methanosaeta harundinacea)	S09.UPA	S09A	peptidase	unassigned	Cytoplasmic
M3_30_Bin_267	M3-30_Bin_267_scaffold_20465_5	MER0934562	-	-	-	-	-	-	CytoplasmicMembrane
M3_30_Bin_267	M3-30_Bin_267_scaffold_20532_5	MER0306415	ZP_09632234	family M56 unassigned peptidases (Niabella soli)	M56.UPW	M56	peptidase	unassigned	CytoplasmicMembrane
M3_30_Bin_267	M3-30_Bin_267_scaffold_2058_23	MER0987045	-	-	-	-	-	-	Cytoplasmic
M3_30_Bin_267	M3-30_Bin_267_scaffold_20641_15	MER0934273	-	-	-	-	-	-	CytoplasmicMembrane
M3_30_Bin_267	M3-30_Bin_267_scaffold_2082_10	MER0324216	YP_006446692	MjS2P-type peptidase (Desulfomonile tiedjei)	M50.006	M50B	peptidase	metallo	CytoplasmicMembrane
M3_30_Bin_267	M3-30_Bin_267_scaffold_2082_11	MER0740398	-	-	-	-	-	-	Unknown
M3_30_Bin_267	M3-30_Bin_267_scaffold_2082_18	MER0249571	YP_004517614	family M38 non-peptidase homologues (Desulfotomaculum kuznetsovii)	M38.UNW	M38	peptidase	unassigned	Cytoplasmic
M3_30_Bin_267	M3-30_Bin_267_scaffold_2082_4	MER0248850	YP_004515958	family C26 unassigned peptidases (Desulfotomaculum kuznetsovii)	C26.UPW	C26	peptidase	unassigned	Cytoplasmic
M3_30_Bin_267	M3-30_Bin_267_scaffold_2212_12	MER0245742	YP_004437523	GSU1437 putative peptidase (Thermodesulfobium narugense)	M48.019	M48C	peptidase	metallo	Cytoplasmic
M3_30_Bin_267	M3-30_Bin_267_scaffold_2212_13	MER0223049	YP_003850154	TldD peptidase ( Escherichia coli ) (Methanothermobacter marburgensis)	M103.001	M103	peptidase	metallo	Cytoplasmic
M3_30_Bin_267	M3-30_Bin_267_scaffold_2212_14	MER0328889	YP_005379580	family M103 unassigned peptidases (Methanocella sp. HZ254)	M103.UPW	M103	peptidase	unassigned	Cytoplasmic
M3_30_Bin_267	M3-30_Bin_267_scaffold_2212_4	MER0478668	YP_003974441	family S9 unassigned peptidases (Bacillus atrophaeus)	S09.UPW	S09X	peptidase	unassigned	Unknown
M3_30_Bin_267	M3-30_Bin_267_scaffold_22362_4	MER0025057	NP_046584	yomI g.p. ( Bacillus subtilis ) ()	M23.A04	M23B	peptidase	metallo	Cytoplasmic
M3_30_Bin_267	M3-30_Bin_267_scaffold_22469_11	MER0988814	-	-	-	-	-	-	Extracellular
M3_30_Bin_267	M3-30_Bin_267_scaffold_2247_23	MER0967197	-	-	-	-	-	-	Unknown
M3_30_Bin_267	M3-30_Bin_267_scaffold_2267_39	MER0247791	YP_004496216	K15-type DD-transpeptidase (Desulfotomaculum carboxydivorans)	S11.004	S11	peptidase	serine	CytoplasmicMembrane
M3_30_Bin_267	M3-30_Bin_267_scaffold_2267_7	MER0921579	-	-	-	-	-	-	Unknown
M3_30_Bin_267	M3-30_Bin_267_scaffold_2267_8	MER0923645	-	-	-	-	-	-	Cytoplasmic
M3_30_Bin_267	M3-30_Bin_267_scaffold_2340_4	MER0171980	ZP_02927327	PfpI peptidase (Verrucomicrobium spinosum)	C56.001	C56	peptidase	cysteine	Cytoplasmic
M3_30_Bin_267	M3-30_Bin_267_scaffold_2340_49	MER0058070	YP_360375	family A31 unassigned peptidases (Carboxydothermus hydrogenoformans)	A31.UPW	A31	peptidase	unassigned	Cytoplasmic
M3_30_Bin_267	M3-30_Bin_267_scaffold_2340_5	MER0128795	GEBA2500360578	trilobed protease (Sphaerobacter thermophilus)	S09.071	S09C	peptidase	serine	Cytoplasmic
M3_30_Bin_267	M3-30_Bin_267_scaffold_23400_2	MER0511016	YP_008368552	family U32 unassigned peptidases (Rhizobium etli)	U32.UPW	U32	peptidase	unassigned	Cytoplasmic
M3_30_Bin_267	M3-30_Bin_267_scaffold_2359_14	MER0223524	YP_003896096	subfamily S41A unassigned peptidases (Halomonas elongata)	S41.UPA	S41A	peptidase	unassigned	CytoplasmicMembrane
M3_30_Bin_267	M3-30_Bin_267_scaffold_23949_13	MER0883241	-	-	-	-	-	-	CytoplasmicMembrane
M3_30_Bin_267	M3-30_Bin_267_scaffold_23949_14	MER0299072	EKD52806	HtpX-2 peptidase ()	M48.004	M48B	peptidase	metallo	CytoplasmicMembrane
M3_30_Bin_267	M3-30_Bin_267_scaffold_23949_18	MER0058006	YP_356160	aminodeoxychorismate synthase, subunit II (Pelobacter carbinolicus)	C26.955	C26	peptidase	cysteine	Cytoplasmic
M3_30_Bin_267	M3-30_Bin_267_scaffold_2401_10	MER0286041	EmW_000847400	family M41 non-peptidase homologues (Echinococcus multilocularis)	M41.UNW	M41	peptidase	unassigned	CytoplasmicMembrane
M3_30_Bin_267	M3-30_Bin_267_scaffold_2401_24	MER0316271	ZP_06265993	hypothetical protein Acid345_3562 (Pyramidobacter piscolens)	S55.UNW	S55	peptidase	unassigned	OuterMembrane
M3_30_Bin_267	M3-30_Bin_267_scaffold_2472_28	MER0501971	YP_008090068	ArgJ protein (archea) (Chthonomonas calidirosea)	T05.002	T05	peptidase	threonine	Cytoplasmic
M3_30_Bin_267	M3-30_Bin_267_scaffold_2472_30	MER0211941	YP_003702401	PgpA peptidase (Syntrophothermus lipocalidus)	C40.006	C40	peptidase	cysteine	Cytoplasmic
M3_30_Bin_267	M3-30_Bin_267_scaffold_2472_4	MER0249665	YP_004463408	repressor LexA (Mahella australiensis)	S24.001	S24	peptidase	serine	Cytoplasmic
M3_30_Bin_267	M3-30_Bin_267_scaffold_2472_40	MER0211967	YP_003703521	subfamily M24A unassigned peptidases (Syntrophothermus lipocalidus)	M24.UPA	M24A	peptidase	unassigned	Cytoplasmic
M3_30_Bin_267	M3-30_Bin_267_scaffold_25182_1	MER0501896	YP_008088096	family C26 unassigned peptidases (Chthonomonas calidirosea)	C26.UPW	C26	peptidase	unassigned	Cytoplasmic
M3_30_Bin_267	M3-30_Bin_267_scaffold_25182_2	MER0119549	ACA59815	family M38 non-peptidase homologues (Desulforudis audaxviator)	M38.UNW	M38	peptidase	unassigned	Cytoplasmic
M3_30_Bin_267	M3-30_Bin_267_scaffold_2521_27	MER0441804	YP_003190261	At1g63660 ( Arabidopsis thaliana ) (Desulfotomaculum acetoxidans)	C26.A07	C26	peptidase	cysteine	Cytoplasmic
M3_30_Bin_267	M3-30_Bin_267_scaffold_2521_9	MER0357266	ZP_08465480	subfamily S26A unassigned peptidases (Desmospora sp. 8437)	S26.UPA	S26A	peptidase	unassigned	Unknown
M3_30_Bin_267	M3-30_Bin_267_scaffold_2540_22	MER0316271	ZP_06265993	hypothetical protein Acid345_3562 (Pyramidobacter piscolens)	S55.UNW	S55	peptidase	unassigned	Unknown
M3_30_Bin_267	M3-30_Bin_267_scaffold_2540_25	MER0240171	YP_004266216	hyperthermophile prolidase (Syntrophobotulus glycolicus)	M24.008	M24B	peptidase	metallo	Cytoplasmic
M3_30_Bin_267	M3-30_Bin_267_scaffold_2540_30	MER0406610	ZP_07739666	subfamily S1C unassigned peptidases (Aminomonas paucivorans)	S01.UPC	S01C	peptidase	unassigned	Unknown
M3_30_Bin_267	M3-30_Bin_267_scaffold_2540_31	MER0088432	ZP_01667800	PepA aminopeptidase (Thermosinus carboxydivorans)	M17.003	M17	peptidase	metallo	Cytoplasmic
M3_30_Bin_267	M3-30_Bin_267_scaffold_27518_5	MER1276829	-	-	-	-	-	-	Cytoplasmic
M3_30_Bin_267	M3-30_Bin_267_scaffold_2753_4	MER0063405	YP_425414	HycI peptidase (Rhodospirillum rubrum)	A31.003	A31	peptidase	aspartic	Unknown
M3_30_Bin_267	M3-30_Bin_267_scaffold_2774_11	MER0469362	ZP_09550016	subfamily M14B non-peptidase homologues (Caldithrix abyssi)	M14.UNB	M14B	peptidase	unassigned	OuterMembrane
M3_30_Bin_267	M3-30_Bin_267_scaffold_2774_49	MER0450131	ZP_04854652	imidazoleglycerol-phosphate synthase ( Pyrococcus furiosus ) (Paenibacillus sp)	C26.A32	C26	peptidase	cysteine	Cytoplasmic
M3_30_Bin_267	M3-30_Bin_267_scaffold_2774_6	MER0502186	YP_007483992	family U32 unassigned peptidases (Dehalococcoides mccartyi)	U32.UPW	U32	peptidase	unassigned	Unknown
M3_30_Bin_267	M3-30_Bin_267_scaffold_29020_1	MER0103711	ACI18735	family M6 unassigned peptidases (Dictyoglomus thermophilum)	M06.UPW	M06	peptidase	unassigned	Extracellular
M3_30_Bin_267	M3-30_Bin_267_scaffold_29020_4	MER0501088	YP_008590535	family M72 unassigned peptidases (Desulfovibrio gigas)	M72.UPW	M72	peptidase	unassigned	CytoplasmicMembrane
M3_30_Bin_267	M3-30_Bin_267_scaffold_2913_12	MER0082932	ACB86303	family M38 non-peptidase homologues (Natranaerobius thermophilus)	M38.UNW	M38	peptidase	unassigned	Cytoplasmic
M3_30_Bin_267	M3-30_Bin_267_scaffold_2913_28	MER0249195	YP_004545376	family S16 non-peptidase homologues (Desulfotomaculum ruminis)	S16.UNW	S16	peptidase	unassigned	Cytoplasmic
M3_30_Bin_267	M3-30_Bin_267_scaffold_2913_9	MER0049911	ZP_00576838	RseP peptidase (Moorella thermoacetica)	M50.004	M50B	peptidase	metallo	CytoplasmicMembrane
M3_30_Bin_267	M3-30_Bin_267_scaffold_2923_23	MER0889678	-	-	-	-	-	-	Cytoplasmic
M3_30_Bin_267	M3-30_Bin_267_scaffold_2997_14	MER0182372	ACS32870	subfamily S8A unassigned peptidases (Thermococcus gammatolerans)	S08.UPA	S08A	peptidase	unassigned	Cytoplasmic
M3_30_Bin_267	M3-30_Bin_267_scaffold_3037_13	MER0044154	AAM30194	family M50 non-peptidase homologues (Methanosarcina mazei)	M50.UNW	M50	peptidase	unassigned	CytoplasmicMembrane
M3_30_Bin_267	M3-30_Bin_267_scaffold_3086_12	MER0281416	YP_004925851	family S9 unassigned peptidases (Streptomyces flavogriseus)	S09.UPW	S09X	peptidase	unassigned	Cytoplasmic
M3_30_Bin_267	M3-30_Bin_267_scaffold_3120_23	MER0233302	ADO58665	alkaline D-peptidase (Paenibacillus polymyxa)	S12.003	S12	peptidase	serine	CytoplasmicMembrane
M3_30_Bin_267	M3-30_Bin_267_scaffold_3120_3	MER1003485	-	-	-	-	-	-	Unknown
M3_30_Bin_267	M3-30_Bin_267_scaffold_3134_15	MER0805489	-	-	-	-	-	-	CytoplasmicMembrane
M3_30_Bin_267	M3-30_Bin_267_scaffold_3134_36	MER0196316	ADB15695	esterase EstB (Pirellula staleyi)	S12.950	S12	peptidase	serine	CytoplasmicMembrane
M3_30_Bin_267	M3-30_Bin_267_scaffold_3134_62	MER1153494	-	-	-	-	-	-	Unknown
M3_30_Bin_267	M3-30_Bin_267_scaffold_3134_7	MER1153494	-	-	-	-	-	-	Unknown
M3_30_Bin_267	M3-30_Bin_267_scaffold_3173_11	MER0049883	ZP_00575534	CodW component of CodWX peptidase (Moorella thermoacetica)	T01.007	T01B	peptidase	threonine	Cytoplasmic
M3_30_Bin_267	M3-30_Bin_267_scaffold_3173_4	MER1095147	-	-	-	-	-	-	Periplasmic
M3_30_Bin_267	M3-30_Bin_267_scaffold_31769_12	MER0792366	-	-	-	-	-	-	Cytoplasmic
M3_30_Bin_267	M3-30_Bin_267_scaffold_32487_13	MER0087795	EAW36433	subfamily M23B unassigned peptidases (Lyngbya sp. PCC 8106)	M23.UPB	M23B	peptidase	unassigned	Unknown
M3_30_Bin_267	M3-30_Bin_267_scaffold_3487_4	MER1003485	-	-	-	-	-	-	CytoplasmicMembrane
M3_30_Bin_267	M3-30_Bin_267_scaffold_3558_11	MER0933771	-	-	-	-	-	-	CytoplasmicMembrane
M3_30_Bin_267	M3-30_Bin_267_scaffold_3558_41	MER0923153	-	-	-	-	-	-	Cytoplasmic
M3_30_Bin_267	M3-30_Bin_267_scaffold_37758_3	MER0934026	-	-	-	-	-	-	CytoplasmicMembrane
M3_30_Bin_267	M3-30_Bin_267_scaffold_38157_7	MER0286041	EmW_000847400	family M41 non-peptidase homologues (Echinococcus multilocularis)	M41.UNW	M41	peptidase	unassigned	CytoplasmicMembrane
M3_30_Bin_267	M3-30_Bin_267_scaffold_3908_24	MER0039754	EID49496	family S12 unassigned peptidases (Bacillus licheniformis)	S12.UPW	S12	peptidase	unassigned	CytoplasmicMembrane
M3_30_Bin_267	M3-30_Bin_267_scaffold_3908_28	MER0881932	-	-	-	-	-	-	Extracellular
M3_30_Bin_267	M3-30_Bin_267_scaffold_3908_8	MER0421552	XP_002534819	family S12 unassigned peptidases (Ricinus communis)	S12.UPW	S12	peptidase	unassigned	Cytoplasmic
M3_30_Bin_267	M3-30_Bin_267_scaffold_4174_1	MER0490864	ZP_09674422	subfamily S9C unassigned peptidases (Paenibacillus dendritiformis)	S09.UPC	S09C	peptidase	unassigned	Cytoplasmic
M3_30_Bin_267	M3-30_Bin_267_scaffold_4174_21	MER0065772	NP_148051	CTP synthetase (Aeropyrum pernix)	C26.964	C26	peptidase	cysteine	Cytoplasmic
M3_30_Bin_267	M3-30_Bin_267_scaffold_42780_1	MER0934273	-	-	-	-	-	-	CytoplasmicMembrane
M3_30_Bin_267	M3-30_Bin_267_scaffold_42780_6	MER0864932	-	-	-	-	-	-	Cytoplasmic
M3_30_Bin_267	M3-30_Bin_267_scaffold_4530_3	MER0236263	YP_004170598	subfamily S1C unassigned peptidases (Deinococcus maricopensis)	S01.UPC	S01C	peptidase	unassigned	Cytoplasmic
M3_30_Bin_267	M3-30_Bin_267_scaffold_45861_10	MER0128537	GEBA2500660118	subfamily M28A non-peptidase homologues (Thermobaculum terrenum)	M28.UNA	M28A	peptidase	unassigned	Unknown
M3_30_Bin_267	M3-30_Bin_267_scaffold_4841_17	MER0478434	L0EDH8	family S9 unassigned peptidases (Thermobacillus composti)	S09.UPW	S09X	peptidase	unassigned	Unknown
M3_30_Bin_267	M3-30_Bin_267_scaffold_5169_19	MER0252222	YP_004668829	family M56 unassigned peptidases (Myxococcus fulvus)	M56.UPW	M56	peptidase	unassigned	Unknown
M3_30_Bin_267	M3-30_Bin_267_scaffold_5169_8	MER0224094	YP_003873864	family C56 non-peptidase homologues (Spirochaeta thermophila)	C56.UNW	C56	peptidase	unassigned	Cytoplasmic
M3_30_Bin_267	M3-30_Bin_267_scaffold_53829_4	MER1311436	-	-	-	-	-	-	CytoplasmicMembrane
M3_30_Bin_267	M3-30_Bin_267_scaffold_5518_23	MER0216255	YP_001104707	subfamily S1C unassigned peptidases (Saccharopolyspora erythraea)	S01.UPC	S01C	peptidase	unassigned	Unknown
M3_30_Bin_267	M3-30_Bin_267_scaffold_5518_3	MER0223378	YP_003858994	family C44 unassigned peptidases (Ignisphaera aggregans)	C44.UPW	C44	peptidase	unassigned	Cytoplasmic
M3_30_Bin_267	M3-30_Bin_267_scaffold_5518_5	MER0172378	YP_827169	family C26 unassigned peptidases (Solibacter usitatus)	C26.UPW	C26	peptidase	unassigned	Cytoplasmic
M3_30_Bin_267	M3-30_Bin_267_scaffold_5579_21	MER0904067	-	-	-	-	-	-	Unknown
M3_30_Bin_267	M3-30_Bin_267_scaffold_5734_20	MER0615177	XP_011565480	family T2 unassigned peptidases (Plutella xylostella)	T02.UPW	T02	peptidase	unassigned	CytoplasmicMembrane
M3_30_Bin_267	M3-30_Bin_267_scaffold_5734_24	MER0459267	ZP_05039037	amidophosphoribosyltransferase precursor (Synechococcus sp. PCC 7335)	C44.001	C44	peptidase	cysteine	Cytoplasmic
M3_30_Bin_267	M3-30_Bin_267_scaffold_5734_28	MER0841726	-	-	-	-	-	-	Cytoplasmic
M3_30_Bin_267	M3-30_Bin_267_scaffold_5837_13	MER0084360	EAR88610	subfamily M14B unassigned peptidases (Tetrahymena thermophila)	M14.UPB	M14B	peptidase	unassigned	Cytoplasmic
M3_30_Bin_267	M3-30_Bin_267_scaffold_5837_9	MER0133215	GEBA2500512129	family S9 unassigned peptidases (Dyadobacter fermentans)	S09.UPW	S09X	peptidase	unassigned	Cytoplasmic
M3_30_Bin_267	M3-30_Bin_267_scaffold_6256_1	MER0180531	EDX72585	subfamily S8A unassigned peptidases (Coleofasciculus chthonoplastes)	S08.UPA	S08A	peptidase	unassigned	Extracellular
M3_30_Bin_267	M3-30_Bin_267_scaffold_6256_15	MER0935551	-	-	-	-	-	-	CytoplasmicMembrane
M3_30_Bin_267	M3-30_Bin_267_scaffold_6307_14	MER0404497	WP_040042286	family C110 unassigned peptidases (Herbaspirillum sp. TSA66)	C110.UPW	C110	peptidase	unassigned	Unknown
M3_30_Bin_267	M3-30_Bin_267_scaffold_6307_32	MER0034020	NP_923736	subfamily M23B unassigned peptidases (Gloeobacter violaceus)	M23.UPB	M23B	peptidase	unassigned	Unknown
M3_30_Bin_267	M3-30_Bin_267_scaffold_657_21	MER0378412	ZP_10574124	D-aminopeptidase DppA (Brevibacillus sp. BC25)	M55.001	M55	peptidase	metallo	Cytoplasmic
M3_30_Bin_267	M3-30_Bin_267_scaffold_657_27	MER0961671	-	-	-	-	-	-	Unknown
M3_30_Bin_267	M3-30_Bin_267_scaffold_7018_25	MER0506518	YP_007698624	RhoII peptidase ( Haloferax volcanii ) and similar (Octadecabacter arcticus)	S54.027	S54	peptidase	serine	CytoplasmicMembrane
M3_30_Bin_267	M3-30_Bin_267_scaffold_73457_4	MER0211896	YP_003710280	family S15 unassigned peptidases (Waddlia chondrophila)	S15.UPW	S15	peptidase	unassigned	Unknown
M3_30_Bin_267	M3-30_Bin_267_scaffold_7963_13	MER0212474	YP_003690809	subfamily S1C unassigned peptidases (Desulfurivibrio alkaliphilus)	S01.UPC	S01C	peptidase	unassigned	Unknown
M3_30_Bin_267	M3-30_Bin_267_scaffold_7963_21	MER1016701	-	-	-	-	-	-	Cytoplasmic
M3_30_Bin_267	M3-30_Bin_267_scaffold_7963_5	MER0251804	YP_004627840	Tk-serpin ( Thermococcus kodakaraensis ) (Thermodesulfobacterium sp. OPB45)	I04.089	I04	inhibitor	unassigned	Cytoplasmic
M3_30_Bin_267	M3-30_Bin_267_scaffold_798_27	MER0228493	ADG81093	FtsH peptidase ( Thermotoga -type) (Thermincola potens)	M41.021	M41	peptidase	metallo	CytoplasmicMembrane
M3_30_Bin_267	M3-30_Bin_267_scaffold_798_40	MER1319833	-	-	-	-	-	-	Cytoplasmic
M3_30_Bin_267	M3-30_Bin_267_scaffold_798_41	MER0232279	NP_869083	family S16 non-peptidase homologues (Rhodopirellula baltica)	S16.UNW	S16	peptidase	unassigned	Cytoplasmic
M3_30_Bin_267	M3-30_Bin_267_scaffold_798_42	MER1327292	-	-	-	-	-	-	Cytoplasmic
M3_30_Bin_267	M3-30_Bin_267_scaffold_798_59	MER1272120	-	-	-	-	-	-	Unknown
M3_30_Bin_267	M3-30_Bin_267_scaffold_809_22	MER1153440	-	-	-	-	-	-	Cytoplasmic
M3_30_Bin_267	M3-30_Bin_267_scaffold_809_42	MER0137770	YP_002353420	subfamily S26A unassigned peptidases (Dictyoglomus turgidum)	S26.UPA	S26A	peptidase	unassigned	CytoplasmicMembrane
M3_30_Bin_267	M3-30_Bin_267_scaffold_809_7	MER0885471	-	-	-	-	-	-	CytoplasmicMembrane
M3_30_Bin_267	M3-30_Bin_267_scaffold_8499_13	MER0231653	YP_004122941	family M50 non-peptidase homologues (Desulfovibrio aespoeensis)	M50.UNW	M50	peptidase	unassigned	Cytoplasmic
M3_30_Bin_267	M3-30_Bin_267_scaffold_8883_10	MER0003270	LEP2_SYNY3	thylakoidal processing peptidase (Synechocystis sp. PCC6803)	S26.008	S26A	peptidase	serine	CytoplasmicMembrane
M3_30_Bin_267	M3-30_Bin_267_scaffold_8883_23	MER0474067	XP_004532375	PepB aminopeptidase (Ceratitis capitata)	M17.004	M17	peptidase	metallo	Cytoplasmic
M3_30_Bin_267	M3-30_Bin_267_scaffold_8883_7	MER0281738	YP_004932581	subfamily M48C unassigned peptidases (Thermovirga lienii)	M48.UPC	M48C	peptidase	unassigned	Cytoplasmic
M3_30_Bin_267	M3-30_Bin_267_scaffold_89185_2	MER0461851	YP_357437	subfamily C82A unassigned peptidases (Pelobacter carbinolicus)	C82.UPA	C82A	peptidase	unassigned	Unknown
M3_30_Bin_267	M3-30_Bin_267_scaffold_8940_26	MER0499373	YP_007552052	Mec peptidase (Azoarcus sp. KH32C)	M67.009	M67B	peptidase	metallo	Cytoplasmic
M3_30_Bin_267	M3-30_Bin_267_scaffold_8988_1	MER1153494	-	-	-	-	-	-	Extracellular
M3_30_Bin_267	M3-30_Bin_267_scaffold_946_30	MER0775233	-	-	-	-	-	-	Unknown
M3_30_Bin_267	M3-30_Bin_267_scaffold_946_41	MER0626880	WP_005025360	family C110 unassigned peptidases (Acinetobacter radioresistens)	C110.UPW	C110	peptidase	unassigned	CytoplasmicMembrane
M3_30_Bin_267	M3-30_Bin_267_scaffold_946_5	MER0912439	-	-	-	-	-	-	CytoplasmicMembrane
M3_30_Bin_267	M3-30_Bin_267_scaffold_952_11	MER0194874	ACX72739	subfamily C1B unassigned peptidases (Methanocaldococcus vulcanius)	C01.UPB	C01B	peptidase	unassigned	OuterMembrane
M3_30_Bin_267	M3-30_Bin_267_scaffold_9785_16	MER0067905	YP_114628	ywhC g.p. ( Bacillus subtilis ) (Methylococcus capsulatus)	M50.A05	M50B	peptidase	metallo	CytoplasmicMembrane
M3_38_Bin_186	M3-38_Bin_186_scaffold_10175_14	MER0511016	YP_008368552	family U32 unassigned peptidases (Rhizobium etli)	U32.UPW	U32	peptidase	unassigned	Cytoplasmic
M3_38_Bin_186	M3-38_Bin_186_scaffold_103805_7	MER0025057	NP_046584	yomI g.p. ( Bacillus subtilis ) ()	M23.A04	M23B	peptidase	metallo	Cytoplasmic
M3_38_Bin_186	M3-38_Bin_186_scaffold_106204_1	MER0034020	NP_923736	subfamily M23B unassigned peptidases (Gloeobacter violaceus)	M23.UPB	M23B	peptidase	unassigned	OuterMembrane
M3_38_Bin_186	M3-38_Bin_186_scaffold_107109_1	MER1196241	-	-	-	-	-	-	Unknown
M3_38_Bin_186	M3-38_Bin_186_scaffold_10886_19	MER0922863	-	-	-	-	-	-	Cytoplasmic
M3_38_Bin_186	M3-38_Bin_186_scaffold_11469_12	MER0717309	-	-	-	-	-	-	Unknown
M3_38_Bin_186	M3-38_Bin_186_scaffold_1174_15	MER0961671	-	-	-	-	-	-	Unknown
M3_38_Bin_186	M3-38_Bin_186_scaffold_1174_21	MER0378412	ZP_10574124	D-aminopeptidase DppA (Brevibacillus sp. BC25)	M55.001	M55	peptidase	metallo	Cytoplasmic
M3_38_Bin_186	M3-38_Bin_186_scaffold_11789_4	MER0404497	WP_040042286	family C110 unassigned peptidases (Herbaspirillum sp. TSA66)	C110.UPW	C110	peptidase	unassigned	Unknown
M3_38_Bin_186	M3-38_Bin_186_scaffold_12201_11	MER0461851	YP_357437	subfamily C82A unassigned peptidases (Pelobacter carbinolicus)	C82.UPA	C82A	peptidase	unassigned	Unknown
M3_38_Bin_186	M3-38_Bin_186_scaffold_12302_10	MER0281738	YP_004932581	subfamily M48C unassigned peptidases (Thermovirga lienii)	M48.UPC	M48C	peptidase	unassigned	Cytoplasmic
M3_38_Bin_186	M3-38_Bin_186_scaffold_12302_7	MER0003270	LEP2_SYNY3	thylakoidal processing peptidase (Synechocystis sp. PCC6803)	S26.008	S26A	peptidase	serine	CytoplasmicMembrane
M3_38_Bin_186	M3-38_Bin_186_scaffold_124083_6	MER0506518	YP_007698624	RhoII peptidase ( Haloferax volcanii ) and similar (Octadecabacter arcticus)	S54.027	S54	peptidase	serine	CytoplasmicMembrane
M3_38_Bin_186	M3-38_Bin_186_scaffold_12953_12	MER0152352	ACL24228	family M38 non-peptidase homologues (Chloroflexus aggregans)	M38.UNW	M38	peptidase	unassigned	Cytoplasmic
M3_38_Bin_186	M3-38_Bin_186_scaffold_132942_5	MER0934026	-	-	-	-	-	-	CytoplasmicMembrane
M3_38_Bin_186	M3-38_Bin_186_scaffold_13738_5	MER0084360	EAR88610	subfamily M14B unassigned peptidases (Tetrahymena thermophila)	M14.UPB	M14B	peptidase	unassigned	Cytoplasmic
M3_38_Bin_186	M3-38_Bin_186_scaffold_13738_9	MER0133215	GEBA2500512129	family S9 unassigned peptidases (Dyadobacter fermentans)	S09.UPW	S09X	peptidase	unassigned	Cytoplasmic
M3_38_Bin_186	M3-38_Bin_186_scaffold_138854_5	MER0211896	YP_003710280	family S15 unassigned peptidases (Waddlia chondrophila)	S15.UPW	S15	peptidase	unassigned	Unknown
M3_38_Bin_186	M3-38_Bin_186_scaffold_13910_5	MER0889678	-	-	-	-	-	-	Unknown
M3_38_Bin_186	M3-38_Bin_186_scaffold_141899_4	MER1073173	-	-	-	-	-	-	CytoplasmicMembrane
[truncated: 8,616 more rows]
