# Supplementary material for: Expansion of Armatimonadota through marine sediment sequencing describes two classes with unique ecological roles
Source: ISME Commun. 2023 Jun 24;3:64. doi: 10.1038/s43705-023-00269-x (PMC10290634; doi:10.1038/s43705-023-00269-x)
Supplement: Supplementary file 13 — Supplementary Table 10 [file 43705_2023_269_MOESM13_ESM.xlsx]

## Sheet: CAZymes_presence
Proposed Class	MAG	3.2.1.23	3.2.1.37	3.2.1.40	CBM11	CBM13	CBM18	CBM2	CBM22	CBM32	CBM35	CBM38	CBM4	CBM42	CBM47	CBM5	CBM51	CBM53	CBM54	CBM6	CBM61	CBM66	CBM67	CBM70	CBM9	CE0	CE11	CE14	CE15	CE4	CE7	CE8	CE9	GH0	GH1	GH10	GH105	GH106	GH109	GH110	GH116	GH117	GH123	GH127	GH128	GH13	GH13_19	GH130	GH133
Zipacnadia	AB_3033_Bin_153	1	0	0	0	1	0	0	0	1	1	1	0	0	0	2	1	0	2	0	0	0	0	0	0	0	0	1	0	2	0	0	0	5	0	0	1	0	0	0	2	2	2	1	0	0	0	0	1
Zipacnadia	AB_3033_Bin_163	0	0	0	0	0	0	0	0	0	0	0	0	1	0	0	0	0	2	0	0	0	1	0	0	0	0	0	0	2	0	0	0	1	0	0	0	1	0	0	0	0	0	1	0	0	0	0	0
Zipacnadia	AB_3033_Bin_184	1	0	0	1	0	0	0	0	1	0	0	1	0	0	0	0	0	4	1	0	0	0	0	0	0	1	0	0	2	0	1	0	2	0	0	0	2	1	0	1	0	0	2	0	0	0	0	0
Zipacnadia	AB_3033_Bin_59	0	0	0	0	0	0	0	0	1	0	0	1	0	0	0	0	0	3	0	0	0	1	1	0	0	0	0	0	1	0	0	0	3	0	0	0	1	0	0	1	0	0	0	0	0	0	0	0
Zipacnadia	Meg19_1012_Bin_171	0	0	0	0	0	0	0	0	0	0	0	0	0	0	0	0	0	0	0	0	0	0	0	0	0	0	0	0	0	0	0	0	0	0	0	0	0	0	0	0	0	0	0	0	0	0	0	1
Zipacnadia	Meg19_1012_Bin_211	0	0	0	0	0	0	0	0	0	0	0	0	0	0	0	0	0	0	0	0	1	0	0	0	0	0	1	0	1	0	0	0	1	0	0	0	0	0	0	1	0	0	0	0	0	0	0	1
Zipacnadia	Meg19_1012_Bin_454	0	0	0	0	0	0	0	0	0	0	0	0	0	0	0	0	0	0	0	0	0	0	0	0	0	1	0	0	0	0	0	0	0	0	0	0	1	0	0	0	0	0	0	0	0	0	0	1
Zipacnadia	Meg19_1012_Bin_91	0	0	0	1	1	0	0	0	0	1	1	1	0	1	2	1	0	0	0	0	0	1	0	1	0	0	1	0	2	0	0	0	5	0	0	0	3	0	0	2	2	2	2	0	0	0	0	1
Zipacnadia	Meg19_46_Bin_250	0	0	0	0	1	0	1	0	3	1	1	1	0	0	0	1	0	1	3	0	0	0	0	1	2	1	1	2	2	0	3	1	7	1	1	0	1	0	0	1	1	1	0	0	0	0	0	1
Zipacnadia	Meg22_1012_Bin_125	0	1	0	0	0	0	0	0	0	0	0	0	0	0	0	0	0	0	0	0	0	0	0	0	0	0	1	0	0	0	0	1	0	0	0	0	0	0	0	0	0	0	0	0	0	0	0	0
Zipacnadia	Meg22_1012_Bin_213	0	0	0	1	1	0	0	0	0	0	0	1	0	0	0	0	0	1	1	0	0	1	0	1	1	0	0	0	2	0	0	0	8	0	1	1	2	0	0	3	1	1	0	0	0	0	0	1
Zipacnadia	Meg22_1012_Bin_219	0	0	0	0	0	0	0	0	0	0	0	0	0	0	0	0	0	0	0	0	0	0	0	0	0	0	0	0	2	0	0	0	0	0	0	0	0	0	0	0	0	0	0	0	0	0	0	1
Zipacnadia	Meg22_1012_Bin_226	0	0	0	0	0	0	0	0	0	0	0	1	0	0	0	0	0	1	0	0	0	0	0	0	0	0	0	0	0	0	0	0	0	0	0	0	0	0	0	1	0	0	1	0	0	0	0	0
Zipacnadia	Meg22_1012_Bin_23	0	0	0	0	0	0	0	0	0	0	0	0	0	0	0	0	0	0	0	0	0	0	0	0	0	1	0	0	1	0	0	0	0	0	0	0	0	0	0	0	0	0	1	0	0	0	0	1
Zipacnadia	Meg22_1012_Bin_243	0	0	0	0	0	0	0	0	0	0	0	0	0	0	0	0	0	0	1	0	1	0	0	0	0	0	1	0	0	0	1	2	1	0	0	0	0	0	0	0	0	0	0	0	0	0	0	0
Zipacnadia	Meg22_1012_Bin_267	0	0	0	1	1	0	0	0	0	0	0	1	0	0	0	0	1	1	0	0	0	1	0	1	0	0	0	0	2	0	0	0	5	0	0	0	2	1	0	1	0	2	0	0	0	0	0	0
Zipacnadia	Meg22_1012_Bin_286	0	0	0	0	0	0	0	0	0	0	0	0	0	0	0	0	0	0	0	0	1	1	0	0	0	1	0	0	2	0	0	0	1	0	0	0	1	0	0	0	0	0	0	0	0	0	0	1
Zipacnadia	Meg22_1012_Bin_287	0	1	0	0	0	0	0	0	0	0	0	0	0	0	0	0	0	0	0	0	0	1	0	0	0	0	0	0	1	0	0	0	0	0	0	0	1	0	0	0	0	0	0	0	0	0	0	0
Zipacnadia	Meg22_1012_Bin_300	0	1	0	0	0	0	0	0	0	0	0	0	0	0	0	0	0	0	0	0	0	0	3	0	0	1	1	0	2	0	0	0	1	0	0	0	0	0	0	1	0	0	1	0	0	0	0	1
Zipacnadia	Meg22_1012_Bin_304	0	0	0	0	1	0	1	1	0	0	0	1	0	0	0	0	0	2	2	0	0	1	0	0	0	0	0	0	2	0	2	1	1	0	0	0	3	1	0	1	0	1	1	0	0	0	0	0
Zipacnadia	Meg22_1012_Bin_315	0	0	0	0	0	0	0	2	0	0	0	1	0	0	0	0	0	1	0	0	0	0	0	0	0	0	0	0	2	0	0	1	3	0	0	0	2	1	0	1	0	1	0	0	0	0	0	0
Zipacnadia	Meg22_1012_Bin_69	0	0	0	0	0	0	0	0	0	0	0	1	0	0	0	0	0	1	0	0	0	1	0	1	0	1	0	0	1	0	0	0	1	0	0	0	1	1	0	1	0	0	1	0	0	0	0	0
Zipacnadia	Meg22_1012_Bin_93	0	0	0	0	0	1	0	1	0	0	0	0	0	0	0	0	0	0	0	0	1	1	0	0	0	1	0	0	2	0	0	0	1	0	0	0	0	0	0	0	0	0	0	0	0	0	0	1
Zipacnadia	Meg22_1214_Bin_133	0	0	0	1	1	0	0	0	0	0	0	1	0	0	0	0	0	1	0	0	0	1	0	1	1	0	0	0	2	0	0	0	8	0	1	1	1	0	0	3	1	1	0	0	0	0	0	1
Zipacnadia	Meg22_1214_Bin_164	0	0	0	0	0	0	0	0	0	0	0	1	0	0	0	0	0	2	0	0	0	1	0	0	0	1	0	0	1	0	0	0	0	0	0	0	2	0	0	2	0	1	0	0	0	0	0	0
Zipacnadia	Meg22_1214_Bin_167	0	0	0	0	1	0	1	1	0	0	0	1	0	0	0	0	0	1	2	0	0	1	0	0	0	0	0	0	2	0	2	1	3	0	0	0	3	1	0	0	0	1	1	0	0	0	0	0
Zipacnadia	Meg22_1214_Bin_278	0	0	0	0	0	0	0	1	0	1	0	0	0	0	0	0	0	0	0	0	0	1	0	0	1	0	0	0	2	0	0	0	1	0	0	0	1	0	0	0	0	0	1	0	0	0	0	1
Zipacnadia	Meg22_1214_Bin_283	0	0	0	0	1	0	0	0	0	0	0	2	0	0	0	0	0	1	1	0	0	0	0	0	0	0	0	0	2	0	1	0	2	0	0	0	0	0	0	1	0	0	1	0	0	0	0	0
Zipacnadia	Meg22_1214_Bin_303	0	0	0	0	0	0	0	2	0	0	0	1	0	0	0	0	0	1	0	0	0	0	0	0	0	0	0	0	1	0	0	1	1	0	0	0	2	1	0	1	0	0	0	0	0	0	0	0
Zipacnadia	Meg22_1214_Bin_347	0	0	0	0	0	0	0	0	0	0	0	1	0	0	0	0	0	1	0	0	0	1	0	0	0	1	0	0	1	0	0	0	1	0	0	0	2	0	0	1	0	0	0	0	0	0	0	0
Zipacnadia	Meg22_1416_Bin_127	0	0	0	0	1	0	0	0	0	0	0	2	0	0	0	0	0	1	0	0	0	0	0	0	0	0	0	0	2	0	0	0	1	0	0	0	0	0	0	0	0	1	1	0	0	0	0	0
Zipacnadia	Meg22_1416_Bin_143	0	0	0	0	0	0	0	0	0	0	0	0	0	0	0	0	0	0	0	0	0	0	0	1	0	0	0	0	0	0	0	0	1	0	0	0	2	0	0	0	0	0	0	0	0	0	0	1
Zipacnadia	Meg22_1416_Bin_144	0	0	0	0	0	0	0	1	0	0	0	0	0	0	0	0	0	0	0	0	1	0	0	1	0	2	0	0	1	0	0	0	1	0	0	0	1	0	0	0	0	0	0	0	0	0	0	1
Zipacnadia	Meg22_1416_Bin_89	0	0	0	0	0	0	0	1	0	0	0	0	0	0	0	0	0	1	0	0	0	0	0	0	0	0	0	0	2	0	0	1	1	0	0	0	2	1	1	1	0	1	0	0	0	0	0	0
Zipacnadia	Meg22_1618_Bin_132	0	0	0	0	0	0	0	0	0	0	0	0	0	0	0	0	0	0	0	0	0	0	0	0	0	0	0	0	2	0	0	0	0	0	0	0	0	0	0	0	0	0	1	0	0	0	0	1
Zipacnadia	Meg22_1618_Bin_156	0	0	0	0	0	0	0	0	0	0	0	1	0	0	0	0	0	1	0	0	0	0	0	0	0	0	0	0	2	0	0	0	1	0	0	0	1	0	0	0	0	0	0	0	0	0	0	0
Zipacnadia	Meg22_1618_Bin_20	0	0	0	0	0	0	0	1	0	0	0	0	0	0	0	0	0	2	0	0	0	0	0	0	0	0	0	0	2	0	0	1	3	0	0	0	2	1	1	1	0	1	0	0	0	0	0	0
Zipacnadia	Meg22_46_Bin_204	1	0	0	1	1	0	0	0	1	0	0	1	1	0	0	0	0	1	1	0	0	1	0	0	0	1	0	0	2	0	0	0	4	0	0	0	2	1	0	0	0	0	2	0	0	0	0	0
Zipacnadia	Meg22_810_Bin_187	0	0	0	0	0	0	0	0	0	0	0	0	0	0	0	0	0	0	0	0	0	0	0	0	0	0	1	0	2	0	0	0	1	0	0	0	1	0	0	1	0	0	1	0	0	0	0	1
Hebobacteria	Meg22_1214_Bin_7	0	0	0	0	0	0	0	0	0	0	0	0	0	0	0	0	0	0	0	0	1	0	0	0	0	1	0	0	0	0	0	1	0	0	0	0	0	0	0	1	0	0	0	0	0	0	2	1
Hebobacteria	Meg22_810_Bin_154_2_1	0	0	0	0	2	0	0	0	0	0	1	0	0	0	0	0	0	0	0	1	0	0	0	0	1	0	1	0	0	1	0	1	0	0	0	0	1	0	0	1	0	0	1	0	0	0	3	1
Hebobacteria	BHB10-38_Bin_334	0	0	1	0	1	0	0	0	2	0	1	0	0	0	0	0	0	0	1	0	0	0	0	0	0	1	0	0	0	0	0	1	6	1	0	0	0	0	0	1	0	1	1	1	2	0	1	1
Hebobacteria	M3-30_Bin_267	0	0	0	0	0	0	0	0	1	0	1	0	0	0	0	0	0	0	0	0	0	0	0	0	0	0	0	0	0	0	0	1	5	1	0	0	1	0	0	2	0	1	1	1	1	1	2	1
Hebobacteria	M3-38_Bin_440	0	0	0	0	0	0	0	0	2	0	1	0	0	0	0	0	0	0	1	0	0	0	0	0	0	1	0	0	0	0	0	1	5	1	0	0	0	0	0	1	0	1	2	1	2	0	1	1
Hebobacteria	M3-44_Bin_391	0	0	0	0	1	0	0	0	1	0	1	0	0	0	0	0	0	0	0	0	0	0	0	0	0	0	0	0	0	0	0	1	6	1	0	0	1	0	0	1	0	1	1	1	1	0	2	1
[truncated: 80 more columns]

## Sheet: CAZymes_data
Genomes	Scaffold	hmmer	hotpep	diamond	Names	signalp	number_of_tools	Final_Localization
AB_3033_Bin_153	AB_3033_Bin_153_scaffold_10780_2	GT30(44-225)	GT30(17)	-	GT30(17)	N	2	Unknown
AB_3033_Bin_153	AB_3033_Bin_153_scaffold_13125_1	GT51(79-252)	GT51(19)	-	GT51(19)	N	2	CytoplasmicMembrane
AB_3033_Bin_153	AB_3033_Bin_153_scaffold_13459_2	GH117(73-177)+GH117(148-304)	GH117(4)	-	GH117(4)	N	2	Cytoplasmic
AB_3033_Bin_153	AB_3033_Bin_153_scaffold_14889_4	CE4(280-401)	CE4(117)	-	CE4(117)	N	2	Cytoplasmic
AB_3033_Bin_153	AB_3033_Bin_153_scaffold_156719_8	GH117(16-130)	GH117(6)	-	GH117(6)	N	2	Unknown
AB_3033_Bin_153	AB_3033_Bin_153_scaffold_165903_3	GH33(57-247)	GH33(53)	-	GH33(53)	N	2	Unknown
AB_3033_Bin_153	AB_3033_Bin_153_scaffold_172141_2	GT2_Glycos_transf_2(170-287)	GT2(51)	-	GT2(51)	N	2	CytoplasmicMembrane
AB_3033_Bin_153	AB_3033_Bin_153_scaffold_205043_1	GH33(27-176)	GH33(53)	-	GH33(53)	N	2	Unknown
AB_3033_Bin_153	AB_3033_Bin_153_scaffold_20827_6	GH51(419-762)	GH51(23)	-	GH51(23)	N	2	Cytoplasmic
AB_3033_Bin_153	AB_3033_Bin_153_scaffold_21432_6	GH33(11-306)	GH33(22)	-	GH33(22)	N	2	Cytoplasmic
AB_3033_Bin_153	AB_3033_Bin_153_scaffold_27463_2	GH33(572-867)	GH33(31)	-	GH33(31)	N	2	Periplasmic
AB_3033_Bin_153	AB_3033_Bin_153_scaffold_28613_6	GH29(6-252)	GH29(51)	-	GH29(51)	N	2	Cytoplasmic
AB_3033_Bin_153	AB_3033_Bin_153_scaffold_3108_2	GT4(193-342)	GT4(16)	-	GT4(16)	N	2	Cytoplasmic
AB_3033_Bin_153	AB_3033_Bin_153_scaffold_3108_3	GT4(208-357)	GT4(69)	-	GT4(69)	N	2	Cytoplasmic
AB_3033_Bin_153	AB_3033_Bin_153_scaffold_3108_4	GT2_Glycos_transf_2(17-125)	GT2(116)+GT4(67)	-	GT2(116)+GT4(67)	N	2	Unknown
AB_3033_Bin_153	AB_3033_Bin_153_scaffold_3108_5	GT4(183-331)	GT4(16)	-	GT4(16)	N	2	Cytoplasmic
AB_3033_Bin_153	AB_3033_Bin_153_scaffold_3537_13	GH23(68-174)	GH23(51)	-	GH23(51)	N	2	Unknown
AB_3033_Bin_153	AB_3033_Bin_153_scaffold_38199_2	CE4(185-307)	CE4(109)	-	CE4(109)	N	2	Cytoplasmic
AB_3033_Bin_153	AB_3033_Bin_153_scaffold_44828_2	GH26(245-372)	GH26(13)	-	GH26(13)	N	2	Cytoplasmic
AB_3033_Bin_153	AB_3033_Bin_153_scaffold_56478_2	GH95(115-477)	GH95(26)+CBM51(9)	-	GH95(26)+CBM51(9)	N	2	Unknown
AB_3033_Bin_153	AB_3033_Bin_153_scaffold_59591_10	GT4(469-619)	GT4(197)	-	GT4(197)	N	2	Cytoplasmic
AB_3033_Bin_153	AB_3033_Bin_153_scaffold_59591_10	GT4(469-619)	GT4(197)	-	GT4(197)	N	2	Cytoplasmic
AB_3033_Bin_153	AB_3033_Bin_153_scaffold_59713_2	CE14(4-113)	CE14(17)	-	CE14(17)	N	2	Cytoplasmic
AB_3033_Bin_153	AB_3033_Bin_153_scaffold_61186_2	GH105(265-594)	GH105(16)	-	GH105(16)	N	2	Cytoplasmic
AB_3033_Bin_153	AB_3033_Bin_153_scaffold_61798_1	GH93(25-184)	GH33(66)	-	GH33(66)	N	2	Unknown
AB_3033_Bin_153	AB_3033_Bin_153_scaffold_62528_4	GH29(9-327)	GH29(41)+CBM13(80)	-	GH29(41)+CBM13(80)	N	2	Cytoplasmic
AB_3033_Bin_153	AB_3033_Bin_153_scaffold_75786_2	GH148(258-399)	GH148(6)	-	GH148(6)	N	2	Unknown
AB_3033_Bin_163	AB_3033_Bin_163_scaffold_28536_4	GH33(5-336)	GH33(71)	-	GH33(71)	N	2	Unknown
AB_3033_Bin_163	AB_3033_Bin_163_scaffold_50365_2	CE4(119-241)	CE4(104)	-	CE4(104)	N	2	Cytoplasmic
AB_3033_Bin_163	AB_3033_Bin_163_scaffold_62343_2	GT4(198-327)	GT4(114)	-	GT4(114)	N	2	Cytoplasmic
AB_3033_Bin_163	AB_3033_Bin_163_scaffold_63683_2	GT1(16-416)	GT1(13)	-	GT1(13)	N	2	Cytoplasmic
AB_3033_Bin_163	AB_3033_Bin_163_scaffold_65503_2	GT26(394-562)	GT26(68)	-	GT26(68)	N	2	CytoplasmicMembrane
AB_3033_Bin_163	AB_3033_Bin_163_scaffold_76222_3	GH23(80-188)	GH23(15)	-	GH23(15)	N	2	Periplasmic
AB_3033_Bin_163	AB_3033_Bin_163_scaffold_78400_1	GT4(203-297)	GT4(197)	-	GT4(197)	N	2	Cytoplasmic
AB_3033_Bin_163	AB_3033_Bin_163_scaffold_85983_1	GH2(28-406)	GH2(8)+CBM42(2)+CBM67(18)	-	GH2(8)+CBM42(2)+CBM67(18)	N	2	Cytoplasmic
AB_3033_Bin_163	AB_3033_Bin_163_scaffold_86207_2	GH51(149-577)	GH51(17)	-	GH51(17)	N	2	Cytoplasmic
AB_3033_Bin_163	AB_3033_Bin_163_scaffold_86348_1	CE4(446-565)	CE4(16)	-	CE4(16)	N	2	Cytoplasmic
AB_3033_Bin_163	AB_3033_Bin_163_scaffold_95819_1	GH29(5-207)	GH29(15)	-	GH29(15)	N	2	Cytoplasmic
AB_3033_Bin_163	AB_3033_Bin_163_scaffold_95941_2	GT2_Glycos_transf_2(23-148)	GT2(129)	-	GT2(129)	N	2	CytoplasmicMembrane
AB_3033_Bin_184	AB_3033_Bin_184_scaffold_1100_260	PL1_2(74-264)	CE8(10)+PL1(3)+CBM6(62)	-	CE8(10)+PL1(3)+CBM6(62)	N	2	Cytoplasmic
AB_3033_Bin_184	AB_3033_Bin_184_scaffold_120_150	CE11(8-271)	CE11(7)	-	CE11(7)	N	2	Cytoplasmic
AB_3033_Bin_184	AB_3033_Bin_184_scaffold_120_259	GT30(50-232)	GT30(14)	-	GT30(14)	N	2	Cytoplasmic
AB_3033_Bin_184	AB_3033_Bin_184_scaffold_120_262	GT19(7-363)	GT19(22)	-	GT19(22)	N	2	Cytoplasmic
AB_3033_Bin_184	AB_3033_Bin_184_scaffold_120_54	GH23(241-351)	GH23(199)	-	GH23(199)	N	2	Unknown
AB_3033_Bin_184	AB_3033_Bin_184_scaffold_1512_125	GT26(397-564)	GT26(55)	-	GT26(55)	N	2	CytoplasmicMembrane
AB_3033_Bin_184	AB_3033_Bin_184_scaffold_1512_34	GT4(198-346)	GT4(34)	-	GT4(34)	N	2	Cytoplasmic
AB_3033_Bin_184	AB_3033_Bin_184_scaffold_1764_205	CE4(429-548)	CE4(141)	-	CE4(141)	N	2	Cytoplasmic
AB_3033_Bin_184	AB_3033_Bin_184_scaffold_192_308	CE4(132-252)	CE4(7)	-	CE4(7)	N	2	CytoplasmicMembrane
AB_3033_Bin_184	AB_3033_Bin_184_scaffold_2512_47	GH29(10-321)	GH29(33)	-	GH29(33)	N	2	Cytoplasmic
AB_3033_Bin_184	AB_3033_Bin_184_scaffold_2611_34	GH51(159-614)	GH51(17)	-	GH51(17)	N	2	Cytoplasmic
AB_3033_Bin_184	AB_3033_Bin_184_scaffold_3067_31	GT1(14-402)	GT1(92)	-	GT1(92)	N	2	Unknown
AB_3033_Bin_184	AB_3033_Bin_184_scaffold_3982_4	GH109(7-116)	GH109(4)	-	GH109(4)	N	2	Cytoplasmic
AB_3033_Bin_184	AB_3033_Bin_184_scaffold_3982_83	GH29(9-284)	GH29(16)+CBM32(30)	-	GH29(16)+CBM32(30)	N	2	Cytoplasmic
AB_3033_Bin_184	AB_3033_Bin_184_scaffold_447_50	GH33(25-325)	GH33(53)	-	GH33(53)	N	2	Unknown
AB_3033_Bin_184	AB_3033_Bin_184_scaffold_4663_10	GH23(75-183)	GH23(15)	-	GH23(15)	N	2	Unknown
AB_3033_Bin_184	AB_3033_Bin_184_scaffold_643_53	GT2_Glycos_transf_2(11-162)	GT2(61)	-	GT2(61)	N	2	CytoplasmicMembrane
AB_3033_Bin_184	AB_3033_Bin_184_scaffold_6866_14	GT51(77-250)	GT51(53)	-	GT51(53)	N	2	CytoplasmicMembrane
AB_3033_Bin_184	AB_3033_Bin_184_scaffold_813_18	PL6_2(40-425)	PL6(8)	-	PL6(8)	N	2	Cytoplasmic
AB_3033_Bin_184	AB_3033_Bin_184_scaffold_813_41	GT4(207-356)	GT4(122)	-	GT4(122)	N	2	CytoplasmicMembrane
AB_3033_Bin_184	AB_3033_Bin_184_scaffold_813_47	GT2_Glycos_transf_2(14-177)	GT2(51)	-	GT2(51)	N	2	CytoplasmicMembrane
AB_3033_Bin_59	AB_3033_Bin_59_scaffold_1208_21	GT4(202-358)	GT4(166)	-	GT4(166)	N	2	Cytoplasmic
AB_3033_Bin_59	AB_3033_Bin_59_scaffold_1498_19	GT2_Glycos_transf_2(19-182)	GT2(103)	-	GT2(103)	N	2	CytoplasmicMembrane
AB_3033_Bin_59	AB_3033_Bin_59_scaffold_1673_21	GH26(117-239)	GH26(13)	-	GH26(13)	N	2	Unknown
AB_3033_Bin_59	AB_3033_Bin_59_scaffold_1673_24	GT30(50-230)	GT30(5)	-	GT30(5)	N	2	Cytoplasmic
AB_3033_Bin_59	AB_3033_Bin_59_scaffold_1673_27	GT19(7-365)	GT19(2)	-	GT19(2)	N	2	Cytoplasmic
AB_3033_Bin_59	AB_3033_Bin_59_scaffold_1751_18	GT4(206-354)	GT4(99)	-	GT4(99)	N	2	Cytoplasmic
AB_3033_Bin_59	AB_3033_Bin_59_scaffold_2007_13	CE4(447-566)	CE4(16)	-	CE4(16)	N	2	Cytoplasmic
AB_3033_Bin_59	AB_3033_Bin_59_scaffold_230_15	GH51(186-615)	GH51(17)	-	GH51(17)	N	2	Cytoplasmic
AB_3033_Bin_59	AB_3033_Bin_59_scaffold_230_47	GH23(225-333)	GH23(199)	-	GH23(199)	N	2	Unknown
AB_3033_Bin_59	AB_3033_Bin_59_scaffold_236_81	GT26(394-562)	GT26(68)	-	GT26(68)	N	2	CytoplasmicMembrane
AB_3033_Bin_59	AB_3033_Bin_59_scaffold_2773_4	PL6(25-391)	PL6(7)	-	PL6(7)	N	2	Cytoplasmic
AB_3033_Bin_59	AB_3033_Bin_59_scaffold_28006_3	GT4(193-346)	GT4(81)	-	GT4(81)	N	2	Cytoplasmic
AB_3033_Bin_59	AB_3033_Bin_59_scaffold_3733_13	GH23(78-187)	GH23(51)	-	GH23(51)	N	2	Periplasmic
AB_3033_Bin_59	AB_3033_Bin_59_scaffold_4782_17	GT1(7-327)	GT1(13)	-	GT1(13)	N	2	Unknown
AB_3033_Bin_59	AB_3033_Bin_59_scaffold_5763_8	GH29(10-308)	GH29(3)	-	GH29(3)	N	2	Cytoplasmic
AB_3033_Bin_59	AB_3033_Bin_59_scaffold_812_1	GT4(127-274)	GT4(197)	-	GT4(197)	N	2	Cytoplasmic
AB_3033_Bin_59	AB_3033_Bin_59_scaffold_966_34	GT2_Glycos_transf_2(26-192)	GT2(21)	-	GT2(21)	N	2	CytoplasmicMembrane
AB_3033_Bin_59	AB_3033_Bin_59_scaffold_9716_2	GT51(77-250)	GT51(53)	-	GT51(53)	N	2	CytoplasmicMembrane
BHB10_38_Bin_334	BHB10-38_Bin_334_scaffold_121543_4	CE9(2-361)	CE9(2)	-	CE9(2)	N	2	Cytoplasmic
BHB10_38_Bin_334	BHB10-38_Bin_334_scaffold_123435_2	GH20(74-309)	GH20(60)	-	GH20(60)	N	2	Cytoplasmic
BHB10_38_Bin_334	BHB10-38_Bin_334_scaffold_1245_12	GT4(196-342)	GT4(187)	-	GT4(187)	N	2	Cytoplasmic
BHB10_38_Bin_334	BHB10-38_Bin_334_scaffold_1245_50	GT2_Glycos_transf_2(10-164)	GT2(201)	-	GT2(201)	N	2	Cytoplasmic
BHB10_38_Bin_334	BHB10-38_Bin_334_scaffold_1388_5	PL1_2(98-284)	PL1(39)+CBM6(62)	-	PL1(39)+CBM6(62)	N	2	Cytoplasmic
BHB10_38_Bin_334	BHB10-38_Bin_334_scaffold_182926_3	GH29(12-256)	GH29(2)+CBM13(38)	-	GH29(2)+CBM13(38)	N	2	Unknown
BHB10_38_Bin_334	BHB10-38_Bin_334_scaffold_224243_3	GH128(76-292)	GH128(2)	-	GH128(2)	N	2	Unknown
BHB10_38_Bin_334	BHB10-38_Bin_334_scaffold_54714_5	GT2_Glycos_transf_2(20-184)	GT2(61)	-	GT2(61)	N	2	CytoplasmicMembrane
BHB10_38_Bin_334	BHB10-38_Bin_334_scaffold_58469_3	GH43_24(1-131)	GH43(91)+CBM32(97)	-	GH43(91)+CBM32(97)	N	2	Unknown
BHB10_38_Bin_334	BHB10-38_Bin_334_scaffold_66663_2	GH136(22-539)	GH136(1)	-	GH136(1)	N	2	Unknown
BHB10_38_Bin_334	BHB10-38_Bin_334_scaffold_68778_2	GH5_25(29-287)	GH5(128)	-	GH5(128)	N	2	Cytoplasmic
BHB10_38_Bin_334	BHB10-38_Bin_334_scaffold_6929_16	GT28(195-357)	GT28(42)	-	GT28(42)	N	2	CytoplasmicMembrane
BHB10_38_Bin_334	BHB10-38_Bin_334_scaffold_9136_20	CE11(7-271)	CE11(13)	-	CE11(13)	N	2	Cytoplasmic
BHB10_38_Bin_334	BHB10-38_Bin_334_scaffold_9136_25	GT30(47-225)	GT30(18)	-	GT30(18)	N	2	CytoplasmicMembrane
BHB10_38_Bin_334	BHB10-38_Bin_334_scaffold_9136_29	GT4(187-346)+GT9(450-695)	GT9(33)	-	GT9(33)	N	2	Cytoplasmic
BHB10_38_Bin_334	BHB10-38_Bin_334_scaffold_9552_7	GT26(404-572)	GT26(52)	-	GT26(52)	N	2	CytoplasmicMembrane
BHB10_38_Bin_334	BHB10-38_Bin_334_scaffold_9837_5	GH23(221-326)	GH23(51)	-	GH23(51)	N	2	Unknown
M3_30_Bin_267	M3-30_Bin_267_scaffold_128_59	PL12(409-546)	PL0(33)	-	PL0(33)	N	2	Cytoplasmic
M3_30_Bin_267	M3-30_Bin_267_scaffold_1677_94	GT28(194-356)	GT28(7)	-	GT28(7)	N	2	CytoplasmicMembrane
M3_30_Bin_267	M3-30_Bin_267_scaffold_1843_16	GT9(450-698)	GT9(33)	-	GT9(33)	N	2	Cytoplasmic
M3_30_Bin_267	M3-30_Bin_267_scaffold_1843_17	GT9(83-323)	GT9(119)	-	GT9(119)	N	2	Cytoplasmic
M3_30_Bin_267	M3-30_Bin_267_scaffold_1843_20	GT30(47-225)	GT30(43)	-	GT30(43)	N	2	CytoplasmicMembrane
M3_30_Bin_267	M3-30_Bin_267_scaffold_1860_35	GH5_25(29-287)	GH5(128)	-	GH5(128)	N	2	Cytoplasmic
M3_30_Bin_267	M3-30_Bin_267_scaffold_22362_4	GH23(239-344)	GH23(51)	-	GH23(51)	N	2	Cytoplasmic
M3_30_Bin_267	M3-30_Bin_267_scaffold_2923_11	GT4(194-342)	GT4(187)	-	GT4(187)	N	2	Cytoplasmic
M3_30_Bin_267	M3-30_Bin_267_scaffold_2997_24	GH130(2-343)	GH130(13)	-	GH130(13)	N	2	Cytoplasmic
M3_30_Bin_267	M3-30_Bin_267_scaffold_31769_7	GH20(69-305)	GH20(60)	-	GH20(60)	N	2	Cytoplasmic
M3_30_Bin_267	M3-30_Bin_267_scaffold_31769_8	GT5(4-501)	GT5(10)	-	GT5(10)	N	2	Cytoplasmic
M3_30_Bin_267	M3-30_Bin_267_scaffold_39059_6	GH128(84-300)	GH128(2)	-	GH128(2)	N	2	Cytoplasmic
M3_30_Bin_267	M3-30_Bin_267_scaffold_3908_21	GH3(45-257)	GH3(3)	-	GH3(3)	N	2	Periplasmic
M3_30_Bin_267	M3-30_Bin_267_scaffold_3908_31	GH129(230-549)	GH0(6)	-	GH0(6)	N	2	Cytoplasmic
M3_30_Bin_267	M3-30_Bin_267_scaffold_42780_6	CE9(2-369)	CE9(2)	-	CE9(2)	N	2	Cytoplasmic
M3_30_Bin_267	M3-30_Bin_267_scaffold_809_34	GT2_Glycos_transf_2(20-184)	GT2(21)	-	GT2(21)	N	2	CytoplasmicMembrane
M3_38_Bin_440	M3-38_Bin_440_scaffold_116175_5	GH4(8-184)	GH4(1)	-	GH4(1)	N	2	Cytoplasmic
M3_38_Bin_440	M3-38_Bin_440_scaffold_14086_3	PL1_2(98-284)	PL1(39)+CBM6(62)	-	PL1(39)+CBM6(62)	N	2	Cytoplasmic
M3_38_Bin_440	M3-38_Bin_440_scaffold_183010_2	GH128(76-292)	GH0(120)+GH128(2)	-	GH0(120)+GH128(2)	N	2	Cytoplasmic
M3_38_Bin_440	M3-38_Bin_440_scaffold_185830_2	GT2_Glycos_transf_2(20-184)	GT2(61)	-	GT2(61)	N	2	CytoplasmicMembrane
M3_38_Bin_440	M3-38_Bin_440_scaffold_210717_2	GT26(404-572)	GT26(52)	-	GT26(52)	N	2	CytoplasmicMembrane
M3_38_Bin_440	M3-38_Bin_440_scaffold_2168_4	GH23(221-326)	GH23(51)	-	GH23(51)	N	2	Unknown
M3_38_Bin_440	M3-38_Bin_440_scaffold_2649_21	CE11(7-271)	CE11(13)	-	CE11(13)	N	2	Cytoplasmic
M3_38_Bin_440	M3-38_Bin_440_scaffold_2649_26	GT30(47-225)	GT30(18)	-	GT30(18)	N	2	CytoplasmicMembrane
M3_38_Bin_440	M3-38_Bin_440_scaffold_2649_30	GT4(187-346)+GT9(450-695)	GT9(33)	-	GT9(33)	N	2	Cytoplasmic
M3_38_Bin_440	M3-38_Bin_440_scaffold_266989_5	GT4(1-140)	GT4(187)	-	GT4(187)	N	2	Cytoplasmic
M3_38_Bin_440	M3-38_Bin_440_scaffold_275651_2	GH127(17-218)	GH127(1)	-	GH127(1)	N	2	Cytoplasmic
M3_38_Bin_440	M3-38_Bin_440_scaffold_286970_6	GH4(3-179)	GH4(14)	-	GH4(14)	N	2	Cytoplasmic
M3_38_Bin_440	M3-38_Bin_440_scaffold_423832_1	GH127(1-262)	GH127(1)	-	GH127(1)	N	2	Cytoplasmic
M3_38_Bin_440	M3-38_Bin_440_scaffold_44994_5	CE9(8-377)	CE9(2)	-	CE9(2)	N	2	Cytoplasmic
M3_38_Bin_440	M3-38_Bin_440_scaffold_522489_4	GH50(1-323)	GH50(3)	-	GH50(3)	N	2	Cytoplasmic
M3_38_Bin_440	M3-38_Bin_440_scaffold_55412_3	GT2_Glycos_transf_2(10-164)	GT2(201)	-	GT2(201)	N	2	Cytoplasmic
M3_38_Bin_440	M3-38_Bin_440_scaffold_55926_4	GH5_25(29-287)	GH5(128)	-	GH5(128)	N	2	Cytoplasmic
M3_38_Bin_440	M3-38_Bin_440_scaffold_70057_8	GH136(35-380)	GH136(4)	-	GH136(4)	N	2	Extracellular
M3_38_Bin_440	M3-38_Bin_440_scaffold_8392_12	GT4(196-342)	GT4(187)	-	GT4(187)	N	2	Cytoplasmic
M3_38_Bin_440	M3-38_Bin_440_scaffold_87298_9	GH1(2-229)	GH1(8)	-	GH1(8)	N	2	Cytoplasmic
M3_44_Bin_391	M3-44_Bin_391_scaffold_1199_18	GH5_25(29-287)	GH5(128)	-	GH5(128)	N	2	Cytoplasmic
M3_44_Bin_391	M3-44_Bin_391_scaffold_1499_28	GT5(4-501)	GT5(10)	-	GT5(10)	N	2	Cytoplasmic
M3_44_Bin_391	M3-44_Bin_391_scaffold_1499_29	GH20(69-305)	GH20(60)	-	GH20(60)	N	2	Cytoplasmic
M3_44_Bin_391	M3-44_Bin_391_scaffold_1503_12	CE9(2-369)	CE9(2)	-	CE9(2)	N	2	Cytoplasmic
M3_44_Bin_391	M3-44_Bin_391_scaffold_1946_29	GH130(2-343)	GH130(13)	-	GH130(13)	N	2	Cytoplasmic
M3_44_Bin_391	M3-44_Bin_391_scaffold_209_145	GH128(84-300)	GH128(2)	-	GH128(2)	N	2	Cytoplasmic
M3_44_Bin_391	M3-44_Bin_391_scaffold_231_10	GH129(230-549)	GH0(6)	-	GH0(6)	N	2	Cytoplasmic
M3_44_Bin_391	M3-44_Bin_391_scaffold_280_115	GT4(194-342)	GT4(187)	-	GT4(187)	N	2	Cytoplasmic
M3_44_Bin_391	M3-44_Bin_391_scaffold_280_12	GT28(194-356)	GT28(7)	-	GT28(7)	N	2	CytoplasmicMembrane
M3_44_Bin_391	M3-44_Bin_391_scaffold_3_163	GT2_Glycos_transf_2(20-184)	GT2(21)	-	GT2(21)	N	2	CytoplasmicMembrane
M3_44_Bin_391	M3-44_Bin_391_scaffold_302_4	GH23(239-344)	GH23(51)	-	GH23(51)	N	2	Cytoplasmic
M3_44_Bin_391	M3-44_Bin_391_scaffold_38939_6	GH29(12-177)	GH29(2)+CBM13(38)	-	GH29(2)+CBM13(38)	N	2	Unknown
M3_44_Bin_391	M3-44_Bin_391_scaffold_38939_7	GH29(1-140)	GH29(34)	-	GH29(34)	N	2	Unknown
M3_44_Bin_391	M3-44_Bin_391_scaffold_509786_1	GT4(170-306)	GT4(62)	-	GT4(62)	N	2	Cytoplasmic
M3_44_Bin_391	M3-44_Bin_391_scaffold_56_137	GT30(47-225)	GT30(43)	-	GT30(43)	N	2	CytoplasmicMembrane
M3_44_Bin_391	M3-44_Bin_391_scaffold_56_140	GT9(83-323)	GT9(119)	-	GT9(119)	N	2	Cytoplasmic
M3_44_Bin_391	M3-44_Bin_391_scaffold_56_141	GT9(450-698)	GT9(33)	-	GT9(33)	N	2	Cytoplasmic
M3_44_Bin_391	M3-44_Bin_391_scaffold_93_90	PL12(409-546)	PL0(33)	-	PL0(33)	N	2	Cytoplasmic
Meg19_1012_Bin_171	Meg19_1012_Bin_171_scaffold_112894_2	GT4(196-345)	GT4(81)	-	GT4(81)	N	2	Cytoplasmic
Meg19_1012_Bin_171	Meg19_1012_Bin_171_scaffold_134158_4	GT19(7-362)	GT19(17)	-	GT19(17)	N	2	Cytoplasmic
Meg19_1012_Bin_171	Meg19_1012_Bin_171_scaffold_195154_2	GT30(46-227)	GT30(17)	-	GT30(17)	N	2	Cytoplasmic
Meg19_1012_Bin_171	Meg19_1012_Bin_171_scaffold_28090_2	GT51(72-246)	GT51(19)	-	GT51(19)	N	2	CytoplasmicMembrane
Meg19_1012_Bin_171	Meg19_1012_Bin_171_scaffold_342833_1	GT2_Glycos_transf_2(8-132)	GT2(173)	-	GT2(173)	N	2	CytoplasmicMembrane
Meg19_1012_Bin_171	Meg19_1012_Bin_171_scaffold_36191_3	GH23(250-356)	GH23(15)	-	GH23(15)	N	2	Unknown
Meg19_1012_Bin_211	Meg19_1012_Bin_211_scaffold_110080_4	CE14(9-118)	CE14(44)	-	CE14(44)	N	2	Cytoplasmic
Meg19_1012_Bin_211	Meg19_1012_Bin_211_scaffold_132804_2	CE4(432-551)	CE4(16)	-	CE4(16)	N	2	Cytoplasmic
Meg19_1012_Bin_211	Meg19_1012_Bin_211_scaffold_231958_1	GT9(10-203)	GT9(33)	-	GT9(33)	N	2	Cytoplasmic
Meg19_1012_Bin_211	Meg19_1012_Bin_211_scaffold_258911_1	GH33(5-314)+GH33(340-666)	GH33(52)	-	GH33(52)	N	2	Unknown
Meg19_1012_Bin_211	Meg19_1012_Bin_211_scaffold_38274_3	GT4(192-339)	GT4(170)	-	GT4(170)	N	2	Cytoplasmic
Meg19_1012_Bin_211	Meg19_1012_Bin_211_scaffold_38274_4	GT2_Glycos_transf_2(4-178)	GT2(173)	-	GT2(173)	N	2	Cytoplasmic
Meg19_1012_Bin_211	Meg19_1012_Bin_211_scaffold_41790_1	PL1(445-621)	CBM66(10)	-	CBM66(10)	N	2	Extracellular
Meg19_1012_Bin_211	Meg19_1012_Bin_211_scaffold_47147_5	PL10_3(206-362)	PL10(6)	-	PL10(6)	N	2	Cytoplasmic
Meg19_1012_Bin_454	Meg19_1012_Bin_454_scaffold_12160_8	GT30(50-231)	GT30(21)	-	GT30(21)	N	2	Unknown
Meg19_1012_Bin_454	Meg19_1012_Bin_454_scaffold_154288_2	GH38(7-277)	GH38(3)	-	GH38(3)	N	2	Cytoplasmic
Meg19_1012_Bin_454	Meg19_1012_Bin_454_scaffold_20934_8	GT51(78-252)	GT51(60)	-	GT51(60)	N	2	CytoplasmicMembrane
Meg19_1012_Bin_454	Meg19_1012_Bin_454_scaffold_27066_3	GT28(190-352)	GT28(5)	-	GT28(5)	N	2	CytoplasmicMembrane
Meg19_1012_Bin_454	Meg19_1012_Bin_454_scaffold_66231_5	GH23(146-256)	GH23(32)	-	GH23(32)	N	2	Periplasmic
Meg19_1012_Bin_454	Meg19_1012_Bin_454_scaffold_74990_10	CE11(63-327)	CE11(27)	-	CE11(27)	N	2	Cytoplasmic
Meg19_1012_Bin_91	Meg19_1012_Bin_91_scaffold_119209_4	GH117(34-148)	GH117(6)	-	GH117(6)	N	2	Unknown
Meg19_1012_Bin_91	Meg19_1012_Bin_91_scaffold_12794_5	GT51(79-252)	GT51(19)	-	GT51(19)	N	2	CytoplasmicMembrane
Meg19_1012_Bin_91	Meg19_1012_Bin_91_scaffold_144045_3	GH26(245-372)	GH26(13)	-	GH26(13)	N	2	Cytoplasmic
Meg19_1012_Bin_91	Meg19_1012_Bin_91_scaffold_14742_14	GH148(512-666)	GH148(1)	-	GH148(1)	N	2	Unknown
Meg19_1012_Bin_91	Meg19_1012_Bin_91_scaffold_160254_2	GT2_Glycos_transf_2(192-321)	GT2(51)	-	GT2(51)	N	2	CytoplasmicMembrane
Meg19_1012_Bin_91	Meg19_1012_Bin_91_scaffold_191755_1	GH33(3-152)	GH33(53)	-	GH33(53)	N	2	Unknown
Meg19_1012_Bin_91	Meg19_1012_Bin_91_scaffold_19844_2	GH33(12-307)	GH33(22)	-	GH33(22)	N	2	Cytoplasmic
Meg19_1012_Bin_91	Meg19_1012_Bin_91_scaffold_21083_6	GH117(73-177)+GH117(148-304)	GH117(4)	-	GH117(4)	N	2	Cytoplasmic
Meg19_1012_Bin_91	Meg19_1012_Bin_91_scaffold_2422_4	CE4(185-307)	CE4(109)	-	CE4(109)	N	2	Cytoplasmic
Meg19_1012_Bin_91	Meg19_1012_Bin_91_scaffold_279972_1	CE14(4-113)	CE14(17)	-	CE14(17)	N	2	Cytoplasmic
Meg19_1012_Bin_91	Meg19_1012_Bin_91_scaffold_36816_5	GH26(132-251)	GH26(13)	-	GH26(13)	N	2	Cytoplasmic
Meg19_1012_Bin_91	Meg19_1012_Bin_91_scaffold_4193_9	GT30(44-225)	GT30(17)	-	GT30(17)	N	2	Unknown
Meg19_1012_Bin_91	Meg19_1012_Bin_91_scaffold_48641_1	GH51(260-697)	GH51(23)	-	GH51(23)	N	2	Cytoplasmic
Meg19_1012_Bin_91	Meg19_1012_Bin_91_scaffold_5169_15	GH23(68-174)	GH23(51)	-	GH23(51)	N	2	Unknown
Meg19_1012_Bin_91	Meg19_1012_Bin_91_scaffold_52267_7	GH33(57-215)	GH33(53)	-	GH33(53)	N	2	Unknown
Meg19_1012_Bin_91	Meg19_1012_Bin_91_scaffold_62955_2	CE4(280-401)	CE4(117)	-	CE4(117)	N	2	Cytoplasmic
Meg19_1012_Bin_91	Meg19_1012_Bin_91_scaffold_7914_14	PL17(81-206)	PL17(5)	-	PL17(5)	N	2	Unknown
Meg19_1012_Bin_91	Meg19_1012_Bin_91_scaffold_79742_3	GH51(47-433)	GH51(24)	-	GH51(24)	N	2	Cytoplasmic
Meg19_46_Bin_250	Meg19_46_Bin_250_scaffold_105170_2	GH140(101-492)	GH140(7)	-	GH140(7)	N	2	Unknown
Meg19_46_Bin_250	Meg19_46_Bin_250_scaffold_10711_1	GH1(2-295)	GH1(40)	-	GH1(40)	N	2	Cytoplasmic
Meg19_46_Bin_250	Meg19_46_Bin_250_scaffold_10711_8	GT4(192-350)	GT4(34)	-	GT4(34)	N	2	Cytoplasmic
Meg19_46_Bin_250	Meg19_46_Bin_250_scaffold_121326_1	CE4(21-141)	CE4(43)	-	CE4(43)	N	2	Cytoplasmic
Meg19_46_Bin_250	Meg19_46_Bin_250_scaffold_121787_2	PL10_1(38-318)	PL10(1)	-	PL10(1)	N	2	Unknown
Meg19_46_Bin_250	Meg19_46_Bin_250_scaffold_123696_2	GH51(224-622)	GH51(21)	-	GH51(21)	N	2	Cytoplasmic
Meg19_46_Bin_250	Meg19_46_Bin_250_scaffold_124215_2	CE4(404-526)	CE4(80)	-	CE4(80)	N	2	Cytoplasmic
Meg19_46_Bin_250	Meg19_46_Bin_250_scaffold_131127_2	GH148(455-610)	GH148(4)	-	GH148(4)	N	2	Unknown
Meg19_46_Bin_250	Meg19_46_Bin_250_scaffold_138847_5	CE14(8-113)	CE14(26)	-	CE14(26)	N	2	Unknown
Meg19_46_Bin_250	Meg19_46_Bin_250_scaffold_140461_3	PL21_1(1-42)	PL21(1)	-	PL21(1)	N	2	Unknown
Meg19_46_Bin_250	Meg19_46_Bin_250_scaffold_141964_2	CBM9(174-353)	CBM9(2)	-	CBM9(2)	N	2	Cytoplasmic
Meg19_46_Bin_250	Meg19_46_Bin_250_scaffold_152826_2	GH62(29-306)	GH62(2)+CBM2(69)	-	GH62(2)+CBM2(69)	N	2	Extracellular
Meg19_46_Bin_250	Meg19_46_Bin_250_scaffold_168574_1	PL17(207-323)	PL17(5)	-	PL17(5)	N	2	Unknown
Meg19_46_Bin_250	Meg19_46_Bin_250_scaffold_171457_3	CE1(25-148)	CE0(17)	-	CE0(17)	N	2	Cytoplasmic
Meg19_46_Bin_250	Meg19_46_Bin_250_scaffold_196477_2	PL1_2(84-279)	CE8(10)+PL1(3)+CBM6(62)	-	CE8(10)+PL1(3)+CBM6(62)	N	2	Unknown
Meg19_46_Bin_250	Meg19_46_Bin_250_scaffold_200589_1	GH4(5-184)	GH4(19)	-	GH4(19)	N	2	Cytoplasmic
Meg19_46_Bin_250	Meg19_46_Bin_250_scaffold_20696_6	GT4(233-390)	GT4(34)	-	GT4(34)	N	2	Cytoplasmic
Meg19_46_Bin_250	Meg19_46_Bin_250_scaffold_20696_7	GT4(196-332)	GT4(16)	-	GT4(16)	N	2	Cytoplasmic
Meg19_46_Bin_250	Meg19_46_Bin_250_scaffold_21887_7	GT51(75-252)	GT51(13)	-	GT51(13)	N	2	CytoplasmicMembrane
Meg19_46_Bin_250	Meg19_46_Bin_250_scaffold_222244_2	CE9(8-377)	CE9(2)	-	CE9(2)	N	2	Cytoplasmic
Meg19_46_Bin_250	Meg19_46_Bin_250_scaffold_23348_4	PL1_2(79-266)	PL1(33)	-	PL1(33)	N	2	Cytoplasmic
Meg19_46_Bin_250	Meg19_46_Bin_250_scaffold_24384_11	GT30(60-241)	GT30(17)	-	GT30(17)	N	2	Unknown
Meg19_46_Bin_250	Meg19_46_Bin_250_scaffold_275766_1	GT4(120-266)	GT4(148)	-	GT4(148)	N	2	Cytoplasmic
Meg19_46_Bin_250	Meg19_46_Bin_250_scaffold_28827_4	GH33(35-373)	GH33(58)	-	GH33(58)	N	2	Periplasmic
Meg19_46_Bin_250	Meg19_46_Bin_250_scaffold_33814_1	GT2_Glycos_transf_2(9-174)	GT2(61)	-	GT2(61)	N	2	CytoplasmicMembrane
Meg19_46_Bin_250	Meg19_46_Bin_250_scaffold_353082_2	PL1_2(81-272)	CE8(10)+PL1(3)+CBM35(36)+CBM6(62)	-	CE8(10)+PL1(3)+CBM35(36)+CBM6(62)	N	2	Extracellular
Meg19_46_Bin_250	Meg19_46_Bin_250_scaffold_353082_3	PL1_2(219-404)	CE8(10)+PL1(3)+CBM6(62)	-	CE8(10)+PL1(3)+CBM6(62)	N	2	Cytoplasmic
Meg19_46_Bin_250	Meg19_46_Bin_250_scaffold_360551_1	GH95(169-570)	GH95(1)+CBM13(55)+CBM51(9)	-	GH95(1)+CBM13(55)+CBM51(9)	N	2	Cytoplasmic
Meg19_46_Bin_250	Meg19_46_Bin_250_scaffold_42480_5	PL1_2(91-296)	PL1(3)	-	PL1(3)	N	2	Unknown
Meg19_46_Bin_250	Meg19_46_Bin_250_scaffold_514844_1	GH33(3-250)	GH33(58)	-	GH33(58)	N	2	Periplasmic
Meg19_46_Bin_250	Meg19_46_Bin_250_scaffold_52425_4	PL33_1(78-229)	PL33(5)	-	PL33(5)	N	2	Unknown
Meg19_46_Bin_250	Meg19_46_Bin_250_scaffold_55011_5	GH4(7-188)	GH4(26)	-	GH4(26)	N	2	Cytoplasmic
Meg19_46_Bin_250	Meg19_46_Bin_250_scaffold_61215_3	GT2_Glycos_transf_2(21-177)	GT2(103)	-	GT2(103)	N	2	CytoplasmicMembrane
Meg19_46_Bin_250	Meg19_46_Bin_250_scaffold_75062_4	GT19(26-375)	GT19(18)	-	GT19(18)	N	2	Cytoplasmic
Meg19_46_Bin_250	Meg19_46_Bin_250_scaffold_84587_1	GH136(14-388)	GH136(1)	-	GH136(1)	N	2	Cytoplasmic
Meg19_46_Bin_250	Meg19_46_Bin_250_scaffold_88903_2	PL1_2(78-279)	PL1(17)	-	PL1(17)	N	2	Unknown
Meg19_46_Bin_250	Meg19_46_Bin_250_scaffold_99102_2	CE11(2-271)	CE11(17)	-	CE11(17)	N	2	Cytoplasmic
Meg22_1012_Bin_125	Meg22_1012_Bin_125_scaffold_10258_14	GH33(283-545)	GH33(66)	-	GH33(66)	N	2	CytoplasmicMembrane
Meg22_1012_Bin_125	Meg22_1012_Bin_125_scaffold_187000_1	GH23(46-154)	GH23(32)	-	GH23(32)	N	2	Periplasmic
Meg22_1012_Bin_125	Meg22_1012_Bin_125_scaffold_187000_3	CE14(1-109)	CE14(41)	-	CE14(41)	N	2	Unknown
Meg22_1012_Bin_125	Meg22_1012_Bin_125_scaffold_20835_6	GT51(78-252)	GT51(60)	-	GT51(60)	N	2	CytoplasmicMembrane
Meg22_1012_Bin_125	Meg22_1012_Bin_125_scaffold_38382_2	GH26(111-247)	GH26(13)	-	GH26(13)	N	2	Unknown
Meg22_1012_Bin_125	Meg22_1012_Bin_125_scaffold_41953_10	GT30(2-143)	GT30(17)	-	GT30(17)	N	2	Cytoplasmic
Meg22_1012_Bin_125	Meg22_1012_Bin_125_scaffold_59082_2	GT28(190-353)	GT28(10)	-	GT28(10)	N	2	CytoplasmicMembrane
Meg22_1012_Bin_125	Meg22_1012_Bin_125_scaffold_65964_7	GT5(3-331)	GT5(6)	-	GT5(6)	N	2	Cytoplasmic
Meg22_1012_Bin_213	Meg22_1012_Bin_213_scaffold_10532_15	GT2_Glycos_transf_2(7-171)	GT2(123)	-	GT2(123)	N	2	Cytoplasmic
Meg22_1012_Bin_213	Meg22_1012_Bin_213_scaffold_10813_2	GT26(398-565)	GT26(92)	-	GT26(92)	N	2	CytoplasmicMembrane
Meg22_1012_Bin_213	Meg22_1012_Bin_213_scaffold_11051_11	GH33(17-299)	GH33(22)	-	GH33(22)	N	2	Unknown
Meg22_1012_Bin_213	Meg22_1012_Bin_213_scaffold_1241_13	GT30(49-232)	GT30(17)	-	GT30(17)	N	2	CytoplasmicMembrane
Meg22_1012_Bin_213	Meg22_1012_Bin_213_scaffold_12412_2	GH50(76-432)	GH50(8)	-	GH50(8)	N	2	Cytoplasmic
Meg22_1012_Bin_213	Meg22_1012_Bin_213_scaffold_1258_10	CE4(481-602)	CE4(16)	-	CE4(16)	N	2	Cytoplasmic
Meg22_1012_Bin_213	Meg22_1012_Bin_213_scaffold_125901_1	PL10_1(317-593)	CBM6(53)	-	CBM6(53)	N	2	Cytoplasmic
Meg22_1012_Bin_213	Meg22_1012_Bin_213_scaffold_18571_6	GH26(112-246)	GH26(13)	-	GH26(13)	N	2	Unknown
Meg22_1012_Bin_213	Meg22_1012_Bin_213_scaffold_18610_3	GH105(453-799)	GH105(16)	-	GH105(16)	N	2	Cytoplasmic
Meg22_1012_Bin_213	Meg22_1012_Bin_213_scaffold_18747_8	GT4(204-361)	GT4(163)	-	GT4(163)	N	2	Cytoplasmic
Meg22_1012_Bin_213	Meg22_1012_Bin_213_scaffold_2208_1	GH38(10-260)	GH38(12)	-	GH38(12)	N	2	Cytoplasmic
Meg22_1012_Bin_213	Meg22_1012_Bin_213_scaffold_25022_8	GT51(73-247)	GT51(45)	-	GT51(45)	N	2	CytoplasmicMembrane
Meg22_1012_Bin_213	Meg22_1012_Bin_213_scaffold_25404_2	GT4(200-350)	GT4(187)	-	GT4(187)	N	2	Cytoplasmic
Meg22_1012_Bin_213	Meg22_1012_Bin_213_scaffold_41144_1	GH50(90-541)	GH50(1)	-	GH50(1)	N	2	Unknown
Meg22_1012_Bin_213	Meg22_1012_Bin_213_scaffold_43714_4	GH117(34-142)	GH117(6)	-	GH117(6)	N	2	Periplasmic
Meg22_1012_Bin_213	Meg22_1012_Bin_213_scaffold_53768_4	GT2_Glycos_transf_2(4-163)	GT2(34)	-	GT2(34)	N	2	CytoplasmicMembrane
Meg22_1012_Bin_213	Meg22_1012_Bin_213_scaffold_68561_2	GT4(193-342)	GT4(99)	-	GT4(99)	N	2	Cytoplasmic
Meg22_1012_Bin_213	Meg22_1012_Bin_213_scaffold_6874_17	GH23(123-229)	GH23(98)	-	GH23(98)	N	2	Unknown
Meg22_1012_Bin_213	Meg22_1012_Bin_213_scaffold_7162_5	CBM66(40-193)+GH33(239-537)	GH33(66)	-	GH33(66)	N	2	Unknown
Meg22_1012_Bin_213	Meg22_1012_Bin_213_scaffold_7162_7	GT4(196-338)	GT4(30)	-	GT4(30)	N	2	Cytoplasmic
Meg22_1012_Bin_213	Meg22_1012_Bin_213_scaffold_7260_3	GH148(512-665)	GH148(5)	-	GH148(5)	N	2	CytoplasmicMembrane
Meg22_1012_Bin_213	Meg22_1012_Bin_213_scaffold_7683_16	GH23(61-174)	GH23(86)	-	GH23(86)	N	2	Periplasmic
Meg22_1012_Bin_213	Meg22_1012_Bin_213_scaffold_8292_15	CE4(181-299)	CE4(23)	-	CE4(23)	N	2	Cytoplasmic
Meg22_1012_Bin_213	Meg22_1012_Bin_213_scaffold_93644_1	GH29(1-217)	GH29(51)	-	GH29(51)	N	2	Unknown
Meg22_1012_Bin_213	Meg22_1012_Bin_213_scaffold_97207_1	GT2_Glycos_transf_2(115-281)	GT2(103)	-	GT2(103)	N	2	CytoplasmicMembrane
Meg22_1012_Bin_213	Meg22_1012_Bin_213_scaffold_978_22	GH51(179-631)	GH51(17)	-	GH51(17)	N	2	Cytoplasmic
Meg22_1012_Bin_213	Meg22_1012_Bin_213_scaffold_9871_1	GH99(42-332)	GH99(1)	-	GH99(1)	N	2	Unknown
Meg22_1012_Bin_219	Meg22_1012_Bin_219_scaffold_16047_6	GT51(70-244)	GT51(60)	-	GT51(60)	N	2	CytoplasmicMembrane
Meg22_1012_Bin_219	Meg22_1012_Bin_219_scaffold_32636_11	CE4(169-287)	CE4(16)	-	CE4(16)	N	2	Cytoplasmic
Meg22_1012_Bin_219	Meg22_1012_Bin_219_scaffold_35042_9	GT5(1-326)	GT5(10)	-	GT5(10)	N	2	Cytoplasmic
Meg22_1012_Bin_219	Meg22_1012_Bin_219_scaffold_46672_6	GT9(65-308)	GT9(33)	-	GT9(33)	N	2	Cytoplasmic
Meg22_1012_Bin_219	Meg22_1012_Bin_219_scaffold_46672_6	GT9(65-308)	GT9(33)	-	GT9(33)	N	2	Cytoplasmic
Meg22_1012_Bin_219	Meg22_1012_Bin_219_scaffold_56562_1	CE4(112-237)	CE4(7)	-	CE4(7)	N	2	Cytoplasmic
Meg22_1012_Bin_219	Meg22_1012_Bin_219_scaffold_61140_9	GH23(238-346)	GH23(32)	-	GH23(32)	N	2	Periplasmic
Meg22_1012_Bin_219	Meg22_1012_Bin_219_scaffold_6209_12	GH26(110-249)	GH26(13)	-	GH26(13)	N	2	Unknown
Meg22_1012_Bin_219	Meg22_1012_Bin_219_scaffold_67537_4	GT28(190-353)	GT28(5)	-	GT28(5)	N	2	CytoplasmicMembrane
Meg22_1012_Bin_219	Meg22_1012_Bin_219_scaffold_78023_3	GT9(81-325)	GT9(4)	-	GT9(4)	N	2	Cytoplasmic
Meg22_1012_Bin_226	Meg22_1012_Bin_226_scaffold_129478_2	GH33(25-288)	GH33(53)	-	GH33(53)	N	2	Unknown
Meg22_1012_Bin_226	Meg22_1012_Bin_226_scaffold_13578_4	GT30(51-232)	GT30(26)	-	GT30(26)	N	2	Cytoplasmic
Meg22_1012_Bin_226	Meg22_1012_Bin_226_scaffold_13578_7	GT19(7-362)	GT19(16)	-	GT19(16)	N	2	Cytoplasmic
Meg22_1012_Bin_226	Meg22_1012_Bin_226_scaffold_136522_1	GT4(203-358)	GT4(166)	-	GT4(166)	N	2	Cytoplasmic
Meg22_1012_Bin_226	Meg22_1012_Bin_226_scaffold_140119_2	GH23(97-205)	GH23(15)	-	GH23(15)	N	2	Periplasmic
Meg22_1012_Bin_226	Meg22_1012_Bin_226_scaffold_34274_7	GT26(194-362)	GT26(92)	-	GT26(92)	N	2	CytoplasmicMembrane
Meg22_1012_Bin_226	Meg22_1012_Bin_226_scaffold_384180_2	GH116(11-342)	GH116(4)	-	GH116(4)	N	2	Cytoplasmic
Meg22_1012_Bin_226	Meg22_1012_Bin_226_scaffold_47961_4	PL15(667-796)	PL15(2)	-	PL15(2)	N	2	Unknown
Meg22_1012_Bin_226	Meg22_1012_Bin_226_scaffold_48519_2	GT4(187-330)	GT4(153)	-	GT4(153)	N	2	Cytoplasmic
Meg22_1012_Bin_226	Meg22_1012_Bin_226_scaffold_49237_4	GT2_Glycos_transf_2(13-174)	GT2(21)	-	GT2(21)	N	2	CytoplasmicMembrane
Meg22_1012_Bin_226	Meg22_1012_Bin_226_scaffold_53765_2	GH26(141-273)	GH26(13)	-	GH26(13)	N	2	Cytoplasmic
Meg22_1012_Bin_226	Meg22_1012_Bin_226_scaffold_57691_5	GT4(195-327)	GT4(11)	-	GT4(11)	N	2	Cytoplasmic
Meg22_1012_Bin_226	Meg22_1012_Bin_226_scaffold_64298_1	GH33(102-327)	GH33(53)	-	GH33(53)	N	2	Unknown
Meg22_1012_Bin_226	Meg22_1012_Bin_226_scaffold_7192_2	GH23(247-357)	GH23(8)	-	GH23(8)	N	2	Periplasmic
Meg22_1012_Bin_226	Meg22_1012_Bin_226_scaffold_77059_1	GH148(164-309)	GH148(5)+CBM4(9)	-	GH148(5)+CBM4(9)	N	2	Cytoplasmic
Meg22_1012_Bin_23	Meg22_1012_Bin_23_scaffold_12289_8	GT2_Glycos_transf_2(39-200)	GT2(136)	-	GT2(136)	N	2	CytoplasmicMembrane
Meg22_1012_Bin_23	Meg22_1012_Bin_23_scaffold_153167_3	GT4(1-138)	GT4(136)	-	GT4(136)	N	2	Cytoplasmic
Meg22_1012_Bin_23	Meg22_1012_Bin_23_scaffold_16516_7	GT30(48-227)	GT30(17)	-	GT30(17)	N	2	Cytoplasmic
Meg22_1012_Bin_23	Meg22_1012_Bin_23_scaffold_170685_5	GH51(2-318)	GH51(1)	-	GH51(1)	N	2	Cytoplasmic
Meg22_1012_Bin_23	Meg22_1012_Bin_23_scaffold_183421_2	CE4(434-553)	CE4(141)	-	CE4(141)	N	2	Cytoplasmic
Meg22_1012_Bin_23	Meg22_1012_Bin_23_scaffold_30481_8	GT4(70-218)	GT4(155)	-	GT4(155)	N	2	Cytoplasmic
Meg22_1012_Bin_23	Meg22_1012_Bin_23_scaffold_32393_5	CE11(19-283)	CE11(27)	-	CE11(27)	N	2	Cytoplasmic
Meg22_1012_Bin_23	Meg22_1012_Bin_23_scaffold_44109_5	GT28(190-353)	GT28(13)	-	GT28(13)	N	2	CytoplasmicMembrane
Meg22_1012_Bin_23	Meg22_1012_Bin_23_scaffold_61655_3	GH23(278-388)	GH23(32)	-	GH23(32)	N	2	Periplasmic
Meg22_1012_Bin_23	Meg22_1012_Bin_23_scaffold_66015_2	GT51(78-252)	GT51(60)	-	GT51(60)	N	2	CytoplasmicMembrane
Meg22_1012_Bin_243	Meg22_1012_Bin_243_scaffold_13146_2	GH33(25-315)	GH33(53)	-	GH33(53)	N	2	Unknown
Meg22_1012_Bin_243	Meg22_1012_Bin_243_scaffold_19133_8	GH4(11-183)	GH4(18)	-	GH4(18)	N	2	Cytoplasmic
Meg22_1012_Bin_243	Meg22_1012_Bin_243_scaffold_23494_3	PL1_2(87-261)+PL9(552-845)	CE8(10)+PL1(39)+CBM6(62)	-	CE8(10)+PL1(39)+CBM6(62)	N	2	Unknown
Meg22_1012_Bin_243	Meg22_1012_Bin_243_scaffold_23793_13	GH23(237-346)	GH23(32)	-	GH23(32)	N	2	Unknown
Meg22_1012_Bin_243	Meg22_1012_Bin_243_scaffold_23793_15	CE14(4-112)	CE14(41)	-	CE14(41)	N	2	Unknown
Meg22_1012_Bin_243	Meg22_1012_Bin_243_scaffold_41753_2	GH33(2-317)	GH33(58)	-	GH33(58)	N	2	Unknown
Meg22_1012_Bin_243	Meg22_1012_Bin_243_scaffold_5269_3	GT9(134-383)	GT9(66)	-	GT9(66)	N	2	Cytoplasmic
Meg22_1012_Bin_243	Meg22_1012_Bin_243_scaffold_5529_7	GT30(46-227)	GT30(17)	-	GT30(17)	N	2	Unknown
Meg22_1012_Bin_243	Meg22_1012_Bin_243_scaffold_55409_3	CE9(6-335)	CE9(48)	-	CE9(48)	N	2	Cytoplasmic
Meg22_1012_Bin_243	Meg22_1012_Bin_243_scaffold_81403_4	GT30(46-221)	GT30(17)	-	GT30(17)	N	2	Unknown
Meg22_1012_Bin_267	Meg22_1012_Bin_267_scaffold_125296_1	GT2_Glycos_transf_2(6-170)	GT2(79)	-	GT2(79)	N	2	Cytoplasmic
Meg22_1012_Bin_267	Meg22_1012_Bin_267_scaffold_1306_7	GT26(394-562)	GT26(68)	-	GT26(68)	N	2	CytoplasmicMembrane
Meg22_1012_Bin_267	Meg22_1012_Bin_267_scaffold_1533_40	GT9(118-275)	GT9(1)	-	GT9(1)	N	2	Cytoplasmic
Meg22_1012_Bin_267	Meg22_1012_Bin_267_scaffold_19723_7	PL17(654-780)	PL17(5)	-	PL17(5)	N	2	Cytoplasmic
Meg22_1012_Bin_267	Meg22_1012_Bin_267_scaffold_22471_13	GH23(219-328)	GH23(199)	-	GH23(199)	N	2	Unknown
Meg22_1012_Bin_267	Meg22_1012_Bin_267_scaffold_24182_3	GT4(204-359)	GT4(166)	-	GT4(166)	N	2	Cytoplasmic
Meg22_1012_Bin_267	Meg22_1012_Bin_267_scaffold_25892_7	GT5(83-433)	GT5(2)+CBM53(1)	-	GT5(2)+CBM53(1)	N	2	Cytoplasmic
Meg22_1012_Bin_267	Meg22_1012_Bin_267_scaffold_32535_5	CE4(37-158)	CE4(7)	-	CE4(7)	N	2	Cytoplasmic
Meg22_1012_Bin_267	Meg22_1012_Bin_267_scaffold_4346_23	GH23(70-175)	GH23(51)	-	GH23(51)	N	2	Periplasmic
Meg22_1012_Bin_267	Meg22_1012_Bin_267_scaffold_43494_2	CE4(446-565)	CE4(16)	-	CE4(16)	N	2	Cytoplasmic
Meg22_1012_Bin_267	Meg22_1012_Bin_267_scaffold_44261_3	GT30(50-230)	GT30(15)	-	GT30(15)	N	2	Cytoplasmic
Meg22_1012_Bin_267	Meg22_1012_Bin_267_scaffold_4548_6	GH51(184-628)	GH51(26)	-	GH51(26)	N	2	Cytoplasmic
Meg22_1012_Bin_267	Meg22_1012_Bin_267_scaffold_56093_4	GT2_Glycos_transf_2(15-124)	GT2(232)	-	GT2(232)	N	2	CytoplasmicMembrane
Meg22_1012_Bin_267	Meg22_1012_Bin_267_scaffold_64694_2	GT2_Glycos_transf_2(10-172)	GT2(21)	-	GT2(21)	N	2	CytoplasmicMembrane
Meg22_1012_Bin_267	Meg22_1012_Bin_267_scaffold_85790_3	GH109(6-117)	GH109(4)	-	GH109(4)	N	2	Cytoplasmic
Meg22_1012_Bin_286	Meg22_1012_Bin_286_scaffold_12073_15	GH29(15-364)	GH29(9)	-	GH29(9)	N	2	Cytoplasmic
Meg22_1012_Bin_286	Meg22_1012_Bin_286_scaffold_1275_34	GH26(115-239)	GH26(13)	-	GH26(13)	N	2	Cytoplasmic
Meg22_1012_Bin_286	Meg22_1012_Bin_286_scaffold_17531_4	CE4(161-284)	CE4(93)	-	CE4(93)	N	2	Cytoplasmic
Meg22_1012_Bin_286	Meg22_1012_Bin_286_scaffold_19021_4	GH23(240-349)	GH23(199)	-	GH23(199)	N	2	Unknown
Meg22_1012_Bin_286	Meg22_1012_Bin_286_scaffold_19074_3	GT4(196-335)	GT4(99)	-	GT4(99)	N	2	Cytoplasmic
Meg22_1012_Bin_286	Meg22_1012_Bin_286_scaffold_19312_15	GH23(24-130)	GH23(199)	-	GH23(199)	N	2	Periplasmic
Meg22_1012_Bin_286	Meg22_1012_Bin_286_scaffold_2025_38	GT4(207-363)	GT4(166)	-	GT4(166)	N	2	Cytoplasmic
Meg22_1012_Bin_286	Meg22_1012_Bin_286_scaffold_2393_14	GT19(7-361)	GT19(18)	-	GT19(18)	N	2	CytoplasmicMembrane
Meg22_1012_Bin_286	Meg22_1012_Bin_286_scaffold_2393_17	GT30(46-227)	GT30(21)	-	GT30(21)	N	2	Unknown
Meg22_1012_Bin_286	Meg22_1012_Bin_286_scaffold_3031_14	GT28(190-353)	GT28(5)	-	GT28(5)	N	2	CytoplasmicMembrane
Meg22_1012_Bin_286	Meg22_1012_Bin_286_scaffold_309_38	CE11(5-269)	CE11(27)	-	CE11(27)	N	2	Cytoplasmic
Meg22_1012_Bin_286	Meg22_1012_Bin_286_scaffold_5936_11	GT5(2-408)	GT5(33)	-	GT5(33)	N	2	Cytoplasmic
Meg22_1012_Bin_286	Meg22_1012_Bin_286_scaffold_8185_24	CE4(449-570)	CE4(141)	-	CE4(141)	N	2	Cytoplasmic
Meg22_1012_Bin_287	Meg22_1012_Bin_287_scaffold_104401_3	CE4(202-324)	CE4(93)	-	CE4(93)	N	2	Cytoplasmic
Meg22_1012_Bin_287	Meg22_1012_Bin_287_scaffold_148052_1	GT28(191-322)	GT28(5)	-	GT28(5)	N	2	CytoplasmicMembrane
Meg22_1012_Bin_287	Meg22_1012_Bin_287_scaffold_48580_9	GH23(91-201)	GH23(73)	-	GH23(73)	N	2	Periplasmic
Meg22_1012_Bin_287	Meg22_1012_Bin_287_scaffold_64787_6	GH26(20-165)	GH26(13)	-	GH26(13)	N	2	Unknown
Meg22_1012_Bin_287	Meg22_1012_Bin_287_scaffold_79305_5	GT4(207-363)	GT4(163)	-	GT4(163)	N	2	Cytoplasmic
Meg22_1012_Bin_287	Meg22_1012_Bin_287_scaffold_9044_11	GT30(44-225)	GT30(6)	-	GT30(6)	N	2	Cytoplasmic
Meg22_1012_Bin_287	Meg22_1012_Bin_287_scaffold_9044_13	GT19(20-374)	GT19(2)	-	GT19(2)	N	2	CytoplasmicMembrane
Meg22_1012_Bin_287	Meg22_1012_Bin_287_scaffold_97151_5	GH57(7-254)	GH57(20)	-	GH57(20)	N	2	Cytoplasmic
Meg22_1012_Bin_300	Meg22_1012_Bin_300_scaffold_111944_2	GH29(8-314)	GH29(53)	-	GH29(53)	N	2	Cytoplasmic
Meg22_1012_Bin_300	Meg22_1012_Bin_300_scaffold_194349_4	GT5(1-309)	GT5(10)	-	GT5(10)	N	2	Cytoplasmic
Meg22_1012_Bin_300	Meg22_1012_Bin_300_scaffold_21138_10	GH26(123-246)	GH26(13)	-	GH26(13)	N	2	Unknown
Meg22_1012_Bin_300	Meg22_1012_Bin_300_scaffold_23333_2	CE14(9-118)	CE14(44)	-	CE14(44)	N	2	Cytoplasmic
Meg22_1012_Bin_300	Meg22_1012_Bin_300_scaffold_28153_5	GH23(115-230)	GH23(121)	-	GH23(121)	N	2	Unknown
Meg22_1012_Bin_300	Meg22_1012_Bin_300_scaffold_31706_5	GT9(124-368)	GT9(33)	-	GT9(33)	N	2	Cytoplasmic
Meg22_1012_Bin_300	Meg22_1012_Bin_300_scaffold_3569_19	GT30(47-229)	GT30(17)	-	GT30(17)	N	2	Cytoplasmic
Meg22_1012_Bin_300	Meg22_1012_Bin_300_scaffold_37760_3	CE4(198-318)	CE4(104)	-	CE4(104)	N	2	Cytoplasmic
Meg22_1012_Bin_300	Meg22_1012_Bin_300_scaffold_39627_6	GT4(192-339)	GT4(170)	-	GT4(170)	N	2	Cytoplasmic
Meg22_1012_Bin_300	Meg22_1012_Bin_300_scaffold_4459_14	GT2_Glycos_transf_2(10-185)	GT2(61)	-	GT2(61)	N	2	CytoplasmicMembrane
Meg22_1012_Bin_300	Meg22_1012_Bin_300_scaffold_46769_2	PL12_3(436-557)	PL12(19)	-	PL12(19)	N	2	CytoplasmicMembrane
Meg22_1012_Bin_300	Meg22_1012_Bin_300_scaffold_6465_6	CE11(20-284)	CE11(7)	-	CE11(7)	N	2	Cytoplasmic
Meg22_1012_Bin_300	Meg22_1012_Bin_300_scaffold_6501_15	CE4(448-567)	CE4(16)	-	CE4(16)	N	2	Cytoplasmic
Meg22_1012_Bin_304	Meg22_1012_Bin_304_scaffold_12717_10	GT1(16-418)	GT1(7)	-	GT1(7)	N	2	Cytoplasmic
Meg22_1012_Bin_304	Meg22_1012_Bin_304_scaffold_12870_8	PL1_2(74-275)	PL1(3)	-	PL1(3)	N	2	Cytoplasmic
Meg22_1012_Bin_304	Meg22_1012_Bin_304_scaffold_13541_11	GH23(220-329)	GH23(199)	-	GH23(199)	N	2	Unknown
Meg22_1012_Bin_304	Meg22_1012_Bin_304_scaffold_13643_1	CE4(304-423)	CE4(16)	-	CE4(16)	N	2	Cytoplasmic
Meg22_1012_Bin_304	Meg22_1012_Bin_304_scaffold_156309_2	GH109(6-118)	GH109(4)	-	GH109(4)	N	2	Unknown
Meg22_1012_Bin_304	Meg22_1012_Bin_304_scaffold_16320_2	GH17(185-416)	GH17(22)	-	GH17(22)	N	2	Cytoplasmic
Meg22_1012_Bin_304	Meg22_1012_Bin_304_scaffold_17593_5	GT2_Glycos_transf_2(13-139)	GT2(129)	-	GT2(129)	N	2	CytoplasmicMembrane
Meg22_1012_Bin_304	Meg22_1012_Bin_304_scaffold_182637_1	GT2_Glycos_transf_2(4-176)	GT2(116)+GT4(67)	-	GT2(116)+GT4(67)	N	2	Unknown
Meg22_1012_Bin_304	Meg22_1012_Bin_304_scaffold_182637_2	GT4(146-295)	GT4(16)	-	GT4(16)	N	2	Cytoplasmic
Meg22_1012_Bin_304	Meg22_1012_Bin_304_scaffold_1896_3	GH29(10-305)	GH29(3)	-	GH29(3)	N	2	Cytoplasmic
Meg22_1012_Bin_304	Meg22_1012_Bin_304_scaffold_20211_6	GT4(202-349)	GT4(197)	-	GT4(197)	N	2	Cytoplasmic
Meg22_1012_Bin_304	Meg22_1012_Bin_304_scaffold_2500_8	GH26(191-313)	GH26(13)	-	GH26(13)	N	2	Unknown
Meg22_1012_Bin_304	Meg22_1012_Bin_304_scaffold_2672_11	GH29(8-318)	GH29(56)	-	GH29(56)	N	2	Cytoplasmic
Meg22_1012_Bin_304	Meg22_1012_Bin_304_scaffold_26744_6	GT4(197-327)	GT4(11)	-	GT4(11)	N	2	Cytoplasmic
Meg22_1012_Bin_304	Meg22_1012_Bin_304_scaffold_30322_5	GH51(187-633)	GH51(17)	-	GH51(17)	N	2	Cytoplasmic
Meg22_1012_Bin_304	Meg22_1012_Bin_304_scaffold_32997_6	CE9(14-394)	CE9(65)	-	CE9(65)	N	2	Cytoplasmic
Meg22_1012_Bin_304	Meg22_1012_Bin_304_scaffold_35194_2	GH140(34-443)	GH140(2)	-	GH140(2)	N	2	Unknown
Meg22_1012_Bin_304	Meg22_1012_Bin_304_scaffold_46200_3	GT2_Glycos_transf_2(13-176)	GT2(103)	-	GT2(103)	N	2	CytoplasmicMembrane
Meg22_1012_Bin_304	Meg22_1012_Bin_304_scaffold_48357_4	GT4(198-329)	GT4(11)	-	GT4(11)	N	2	Cytoplasmic
Meg22_1012_Bin_304	Meg22_1012_Bin_304_scaffold_5032_12	GH127(237-529)	GH127(9)	-	GH127(9)	N	2	Cytoplasmic
Meg22_1012_Bin_304	Meg22_1012_Bin_304_scaffold_50431_2	GH62(8-285)	CBM2(69)	-	CBM2(69)	N	2	Extracellular
Meg22_1012_Bin_304	Meg22_1012_Bin_304_scaffold_54892_4	GH29(11-144)	GH29(3)	-	GH29(3)	N	2	Cytoplasmic
Meg22_1012_Bin_304	Meg22_1012_Bin_304_scaffold_7305_16	CE4(129-251)	CE4(118)	-	CE4(118)	N	2	Cytoplasmic
Meg22_1012_Bin_304	Meg22_1012_Bin_304_scaffold_8661_3	PL1_2(90-295)	CE8(10)+PL1(3)+CBM6(62)	-	CE8(10)+PL1(3)+CBM6(62)	N	2	Cytoplasmic
Meg22_1012_Bin_304	Meg22_1012_Bin_304_scaffold_9048_2	PL1_2(79-271)	CE8(10)+PL1(3)+CBM6(62)	-	CE8(10)+PL1(3)+CBM6(62)	N	2	Cytoplasmic
Meg22_1012_Bin_304	Meg22_1012_Bin_304_scaffold_9541_14	GT4(203-358)	GT4(166)	-	GT4(166)	N	2	Cytoplasmic
Meg22_1012_Bin_315	Meg22_1012_Bin_315_scaffold_11693_2	CE4(445-561)	CE4(16)	-	CE4(16)	N	2	Cytoplasmic
Meg22_1012_Bin_315	Meg22_1012_Bin_315_scaffold_121800_1	GT4(503-653)	GT4(197)	-	GT4(197)	N	2	Cytoplasmic
Meg22_1012_Bin_315	Meg22_1012_Bin_315_scaffold_121800_1	GT4(503-653)	GT4(197)	-	GT4(197)	N	2	Cytoplasmic
Meg22_1012_Bin_315	Meg22_1012_Bin_315_scaffold_12340_13	GH109(6-121)	GH109(4)	-	GH109(4)	N	2	Cytoplasmic
Meg22_1012_Bin_315	Meg22_1012_Bin_315_scaffold_1346_36	GT2_Glycos_transf_2(10-170)	GT2(123)	-	GT2(123)	N	2	CytoplasmicMembrane
Meg22_1012_Bin_315	Meg22_1012_Bin_315_scaffold_13800_11	GH23(82-190)	GH23(51)	-	GH23(51)	N	2	Periplasmic
Meg22_1012_Bin_315	Meg22_1012_Bin_315_scaffold_17517_9	GH23(218-328)	GH23(119)	-	GH23(119)	N	2	Unknown
Meg22_1012_Bin_315	Meg22_1012_Bin_315_scaffold_2037_17	GH29(7-318)	GH29(56)	-	GH29(56)	N	2	Cytoplasmic
Meg22_1012_Bin_315	Meg22_1012_Bin_315_scaffold_2217_5	CE4(129-250)	CE4(109)	-	CE4(109)	N	2	Cytoplasmic
Meg22_1012_Bin_315	Meg22_1012_Bin_315_scaffold_2255_15	GT4(200-328)	GT4(11)	-	GT4(11)	N	2	Cytoplasmic
Meg22_1012_Bin_315	Meg22_1012_Bin_315_scaffold_26382_5	PL6(35-399)	PL6(7)	-	PL6(7)	N	2	Unknown
Meg22_1012_Bin_315	Meg22_1012_Bin_315_scaffold_3204_17	GT2_Glycos_transf_2(11-174)	GT2(103)	-	GT2(103)	N	2	CytoplasmicMembrane
Meg22_1012_Bin_315	Meg22_1012_Bin_315_scaffold_379_66	CE9(11-391)	CE9(65)	-	CE9(65)	N	2	Cytoplasmic
Meg22_1012_Bin_315	Meg22_1012_Bin_315_scaffold_4989_12	GT19(8-365)	GT19(17)	-	GT19(17)	N	2	Cytoplasmic
Meg22_1012_Bin_315	Meg22_1012_Bin_315_scaffold_4989_9	GT30(51-230)	GT30(15)	-	GT30(15)	N	2	CytoplasmicMembrane
Meg22_1012_Bin_315	Meg22_1012_Bin_315_scaffold_5240_14	GT1(16-418)	GT1(18)	-	GT1(18)	N	2	CytoplasmicMembrane
Meg22_1012_Bin_315	Meg22_1012_Bin_315_scaffold_7022_5	GT26(394-562)	GT26(14)	-	GT26(14)	N	2	CytoplasmicMembrane
Meg22_1012_Bin_315	Meg22_1012_Bin_315_scaffold_7110_16	GT51(72-246)	GT51(53)	-	GT51(53)	N	2	CytoplasmicMembrane
Meg22_1012_Bin_315	Meg22_1012_Bin_315_scaffold_759_9	GT4(206-353)	GT4(99)	-	GT4(99)	N	2	Cytoplasmic
Meg22_1012_Bin_315	Meg22_1012_Bin_315_scaffold_8218_11	GH51(173-630)	GH51(17)	-	GH51(17)	N	2	Cytoplasmic
Meg22_1012_Bin_69	Meg22_1012_Bin_69_scaffold_129412_3	CE11(9-272)	CE11(7)	-	CE11(7)	N	2	Cytoplasmic
Meg22_1012_Bin_69	Meg22_1012_Bin_69_scaffold_136673_2	GH140(32-372)	GH140(2)	-	GH140(2)	N	2	Unknown
Meg22_1012_Bin_69	Meg22_1012_Bin_69_scaffold_153113_1	GH29(5-298)	GH29(3)	-	GH29(3)	N	2	Cytoplasmic
Meg22_1012_Bin_69	Meg22_1012_Bin_69_scaffold_159572_2	GH127(2-211)	GH127(10)	-	GH127(10)	N	2	Unknown
Meg22_1012_Bin_69	Meg22_1012_Bin_69_scaffold_17709_10	GT26(394-562)	GT26(14)	-	GT26(14)	N	2	CytoplasmicMembrane
Meg22_1012_Bin_69	Meg22_1012_Bin_69_scaffold_38274_3	GT4(206-353)	GT4(99)	-	GT4(99)	N	2	Cytoplasmic
Meg22_1012_Bin_69	Meg22_1012_Bin_69_scaffold_47716_5	GT2_Glycos_transf_2(13-167)	GT2(129)	-	GT2(129)	N	2	CytoplasmicMembrane
Meg22_1012_Bin_69	Meg22_1012_Bin_69_scaffold_60698_4	GH23(217-328)	GH23(199)	-	GH23(199)	N	2	Unknown
Meg22_1012_Bin_69	Meg22_1012_Bin_69_scaffold_63594_3	GT2_Glycos_transf_2(14-177)	GT2(103)	-	GT2(103)	N	2	CytoplasmicMembrane
Meg22_1012_Bin_69	Meg22_1012_Bin_69_scaffold_64028_2	GH23(76-178)	GH23(15)	-	GH23(15)	N	2	Periplasmic
Meg22_1012_Bin_69	Meg22_1012_Bin_69_scaffold_71189_2	GT4(201-358)	GT4(166)	-	GT4(166)	N	2	Cytoplasmic
Meg22_1012_Bin_69	Meg22_1012_Bin_69_scaffold_74637_3	GH109(6-121)	GH109(4)	-	GH109(4)	N	2	Cytoplasmic
Meg22_1012_Bin_69	Meg22_1012_Bin_69_scaffold_79090_2	GT1(27-435)	GT1(13)	-	GT1(13)	N	2	Cytoplasmic
Meg22_1012_Bin_69	Meg22_1012_Bin_69_scaffold_96782_3	CE4(456-572)	CE4(16)	-	CE4(16)	N	2	Cytoplasmic
Meg22_1012_Bin_93	Meg22_1012_Bin_93_scaffold_11999_16	GH33(11-335)	GH33(25)	-	GH33(25)	N	2	Unknown
Meg22_1012_Bin_93	Meg22_1012_Bin_93_scaffold_22714_9	GT4(197-342)	GT4(16)	-	GT4(16)	N	2	Cytoplasmic
Meg22_1012_Bin_93	Meg22_1012_Bin_93_scaffold_22741_11	GH29(4-296)	GH29(9)	-	GH29(9)	N	2	Cytoplasmic
Meg22_1012_Bin_93	Meg22_1012_Bin_93_scaffold_24071_4	GT28(190-353)	GT28(5)	-	GT28(5)	N	2	CytoplasmicMembrane
Meg22_1012_Bin_93	Meg22_1012_Bin_93_scaffold_27451_3	CE4(155-275)	CE4(89)	-	CE4(89)	N	2	Cytoplasmic
Meg22_1012_Bin_93	Meg22_1012_Bin_93_scaffold_36145_5	GH23(250-361)	GH23(73)	-	GH23(73)	N	2	Periplasmic
Meg22_1012_Bin_93	Meg22_1012_Bin_93_scaffold_53323_3	GH33(18-258)	GH33(7)	-	GH33(7)	N	2	Cytoplasmic
Meg22_1012_Bin_93	Meg22_1012_Bin_93_scaffold_5654_11	GT30(44-225)	GT30(17)	-	GT30(17)	N	2	Unknown
Meg22_1012_Bin_93	Meg22_1012_Bin_93_scaffold_5654_14	GT19(7-361)	GT19(17)	-	GT19(17)	N	2	CytoplasmicMembrane
Meg22_1012_Bin_93	Meg22_1012_Bin_93_scaffold_5746_13	GT4(195-327)	GT4(31)	-	GT4(31)	N	2	Cytoplasmic
Meg22_1012_Bin_93	Meg22_1012_Bin_93_scaffold_6167_1	GT2_Glyco_tranf_2_3(103-266)	GT2(93)	-	GT2(93)	N	2	Unknown
Meg22_1012_Bin_93	Meg22_1012_Bin_93_scaffold_63069_2	GH29(3-316)	GH29(45)	-	GH29(45)	N	2	Cytoplasmic
Meg22_1012_Bin_93	Meg22_1012_Bin_93_scaffold_9703_2	CE11(33-297)	CE11(27)	-	CE11(27)	N	2	Cytoplasmic
Meg22_1012_Bin_93	Meg22_1012_Bin_93_scaffold_98660_2	CE4(434-551)	CE4(141)+CBM18(7)	-	CE4(141)+CBM18(7)	N	2	Cytoplasmic
Meg22_1214_Bin_133	Meg22_1214_Bin_133_scaffold_10208_6	GH105(453-799)	GH105(16)	-	GH105(16)	N	2	Cytoplasmic
Meg22_1214_Bin_133	Meg22_1214_Bin_133_scaffold_12380_14	GT2_Glycos_transf_2(7-171)	GT2(123)	-	GT2(123)	N	2	Cytoplasmic
Meg22_1214_Bin_133	Meg22_1214_Bin_133_scaffold_13121_10	GH50(301-752)	GH50(1)	-	GH50(1)	N	2	Unknown
Meg22_1214_Bin_133	Meg22_1214_Bin_133_scaffold_13799_5	GH23(234-340)	GH23(98)	-	GH23(98)	N	2	Unknown
Meg22_1214_Bin_133	Meg22_1214_Bin_133_scaffold_14348_2	GH99(42-345)	GH99(1)	-	GH99(1)	N	2	Unknown
Meg22_1214_Bin_133	Meg22_1214_Bin_133_scaffold_179092_2	GH50(76-432)	GH50(8)	-	GH50(8)	N	2	Cytoplasmic
Meg22_1214_Bin_133	Meg22_1214_Bin_133_scaffold_1966_32	GT4(205-361)	GT4(163)	-	GT4(163)	N	2	Cytoplasmic
Meg22_1214_Bin_133	Meg22_1214_Bin_133_scaffold_19865_8	GT51(73-247)	GT51(45)	-	GT51(45)	N	2	CytoplasmicMembrane
Meg22_1214_Bin_133	Meg22_1214_Bin_133_scaffold_2287_16	GH26(112-246)	GH26(13)	-	GH26(13)	N	2	Unknown
Meg22_1214_Bin_133	Meg22_1214_Bin_133_scaffold_2925_11	CE4(181-299)	CE4(23)	-	CE4(23)	N	2	Cytoplasmic
Meg22_1214_Bin_133	Meg22_1214_Bin_133_scaffold_33906_6	GH117(34-142)+GH117(139-209)	GH117(6)	-	GH117(6)	N	2	Periplasmic
Meg22_1214_Bin_133	Meg22_1214_Bin_133_scaffold_3473_14	GT4(200-350)	GT4(187)	-	GT4(187)	N	2	Cytoplasmic
Meg22_1214_Bin_133	Meg22_1214_Bin_133_scaffold_3473_19	GT26(398-565)	GT26(92)	-	GT26(92)	N	2	CytoplasmicMembrane
Meg22_1214_Bin_133	Meg22_1214_Bin_133_scaffold_38217_1	GT2_Glycos_transf_2(3-143)	GT2(34)	-	GT2(34)	N	2	CytoplasmicMembrane
Meg22_1214_Bin_133	Meg22_1214_Bin_133_scaffold_38463_12	GH148(415-568)	GH148(5)	-	GH148(5)	N	2	CytoplasmicMembrane
Meg22_1214_Bin_133	Meg22_1214_Bin_133_scaffold_4692_9	GH23(61-174)	GH23(86)	-	GH23(86)	N	2	Periplasmic
Meg22_1214_Bin_133	Meg22_1214_Bin_133_scaffold_47457_3	GT4(193-342)	GT4(99)	-	GT4(99)	N	2	Cytoplasmic
Meg22_1214_Bin_133	Meg22_1214_Bin_133_scaffold_6136_11	GT30(49-232)	GT30(17)	-	GT30(17)	N	2	CytoplasmicMembrane
Meg22_1214_Bin_133	Meg22_1214_Bin_133_scaffold_6244_5	CE4(481-602)	CE4(16)	-	CE4(16)	N	2	Cytoplasmic
Meg22_1214_Bin_133	Meg22_1214_Bin_133_scaffold_65295_2	GT4(196-338)	GT4(30)	-	GT4(30)	N	2	Cytoplasmic
Meg22_1214_Bin_133	Meg22_1214_Bin_133_scaffold_65295_4	CBM66(40-193)+GH33(239-537)	GH33(66)	-	GH33(66)	N	2	Unknown
Meg22_1214_Bin_133	Meg22_1214_Bin_133_scaffold_8380_8	GH33(17-299)	GH33(22)	-	GH33(22)	N	2	Unknown
Meg22_1214_Bin_133	Meg22_1214_Bin_133_scaffold_9482_13	GH51(179-631)	GH51(17)	-	GH51(17)	N	2	Cytoplasmic
Meg22_1214_Bin_164	Meg22_1214_Bin_164_scaffold_10474_11	GT4(206-353)	GT4(99)	-	GT4(99)	N	2	Cytoplasmic
Meg22_1214_Bin_164	Meg22_1214_Bin_164_scaffold_11614_14	GH23(80-185)	GH23(51)	-	GH23(51)	N	2	Periplasmic
Meg22_1214_Bin_164	Meg22_1214_Bin_164_scaffold_130186_2	GT1(8-416)	GT1(13)	-	GT1(13)	N	2	Unknown
Meg22_1214_Bin_164	Meg22_1214_Bin_164_scaffold_18813_3	GT4(201-337)	GT4(166)	-	GT4(166)	N	2	Cytoplasmic
Meg22_1214_Bin_164	Meg22_1214_Bin_164_scaffold_222205_2	GT5(1-273)	GT5(10)	-	GT5(10)	N	2	Cytoplasmic
Meg22_1214_Bin_164	Meg22_1214_Bin_164_scaffold_26178_7	GT30(57-230)	GT30(15)	-	GT30(15)	N	2	Cytoplasmic
Meg22_1214_Bin_164	Meg22_1214_Bin_164_scaffold_26777_2	GH23(217-328)	GH23(199)	-	GH23(199)	N	2	Unknown
Meg22_1214_Bin_164	Meg22_1214_Bin_164_scaffold_27149_1	GT2_Glycos_transf_2(14-177)	GT2(103)	-	GT2(103)	N	2	CytoplasmicMembrane
Meg22_1214_Bin_164	Meg22_1214_Bin_164_scaffold_29719_4	CE4(127-248)	CE4(111)	-	CE4(111)	N	2	Cytoplasmic
Meg22_1214_Bin_164	Meg22_1214_Bin_164_scaffold_30155_5	GT4(198-329)	GT4(11)	-	GT4(11)	N	2	Cytoplasmic
Meg22_1214_Bin_164	Meg22_1214_Bin_164_scaffold_30854_17	PL10_3(2-239)	PL10(6)	-	PL10(6)	N	2	Unknown
Meg22_1214_Bin_164	Meg22_1214_Bin_164_scaffold_32152_6	GT2_Glycos_transf_2(13-167)	GT2(129)	-	GT2(129)	N	2	CytoplasmicMembrane
Meg22_1214_Bin_164	Meg22_1214_Bin_164_scaffold_323997_1	CE11(1-219)	CE11(7)	-	CE11(7)	N	2	Cytoplasmic
Meg22_1214_Bin_164	Meg22_1214_Bin_164_scaffold_3894_9	GT26(394-562)	GT26(14)	-	GT26(14)	N	2	CytoplasmicMembrane
Meg22_1214_Bin_164	Meg22_1214_Bin_164_scaffold_78498_1	GH29(7-235)	GH29(3)	-	GH29(3)	N	2	Cytoplasmic
Meg22_1214_Bin_164	Meg22_1214_Bin_164_scaffold_91392_4	GH29(5-298)	GH29(3)	-	GH29(3)	N	2	Cytoplasmic
Meg22_1214_Bin_167	Meg22_1214_Bin_167_scaffold_1039_20	GH51(187-633)	GH51(17)	-	GH51(17)	N	2	Cytoplasmic
Meg22_1214_Bin_167	Meg22_1214_Bin_167_scaffold_10719_1	GH109(6-118)	GH109(4)	-	GH109(4)	N	2	Unknown
Meg22_1214_Bin_167	Meg22_1214_Bin_167_scaffold_11094_7	GT4(203-358)	GT4(166)	-	GT4(166)	N	2	Cytoplasmic
Meg22_1214_Bin_167	Meg22_1214_Bin_167_scaffold_1200_27	PL1_2(79-271)	CE8(10)+PL1(3)+CBM6(62)	-	CE8(10)+PL1(3)+CBM6(62)	N	2	Cytoplasmic
Meg22_1214_Bin_167	Meg22_1214_Bin_167_scaffold_1389_29	GH29(8-318)	GH29(56)	-	GH29(56)	N	2	Cytoplasmic
Meg22_1214_Bin_167	Meg22_1214_Bin_167_scaffold_1832_31	GT2_Glycos_transf_2(13-176)	GT2(103)	-	GT2(103)	N	2	CytoplasmicMembrane
Meg22_1214_Bin_167	Meg22_1214_Bin_167_scaffold_2235_2	GH17(185-416)	GH17(22)	-	GH17(22)	N	2	Cytoplasmic
Meg22_1214_Bin_167	Meg22_1214_Bin_167_scaffold_225_54	GT4(202-349)	GT4(197)	-	GT4(197)	N	2	Cytoplasmic
Meg22_1214_Bin_167	Meg22_1214_Bin_167_scaffold_2949_1	GH26(125-248)	GH26(13)	-	GH26(13)	N	2	Unknown
Meg22_1214_Bin_167	Meg22_1214_Bin_167_scaffold_3252_1	CE4(220-339)	CE4(16)	-	CE4(16)	N	2	Cytoplasmic
Meg22_1214_Bin_167	Meg22_1214_Bin_167_scaffold_3252_22	GH127(237-529)	GH127(9)	-	GH127(9)	N	2	Cytoplasmic
Meg22_1214_Bin_167	Meg22_1214_Bin_167_scaffold_33836_1	GH148(16-161)	GH148(5)+CBM4(9)	-	GH148(5)+CBM4(9)	N	2	Cytoplasmic
Meg22_1214_Bin_167	Meg22_1214_Bin_167_scaffold_361_28	PL1_2(74-275)	PL1(3)	-	PL1(3)	N	2	Cytoplasmic
Meg22_1214_Bin_167	Meg22_1214_Bin_167_scaffold_3821_10	GH23(220-330)	GH23(199)	-	GH23(199)	N	2	Unknown
Meg22_1214_Bin_167	Meg22_1214_Bin_167_scaffold_4125_8	PL1_2(90-295)	CE8(10)+PL1(3)+CBM6(62)	-	CE8(10)+PL1(3)+CBM6(62)	N	2	Cytoplasmic
Meg22_1214_Bin_167	Meg22_1214_Bin_167_scaffold_4346_20	CE4(129-251)	CE4(118)	-	CE4(118)	N	2	Cytoplasmic
Meg22_1214_Bin_167	Meg22_1214_Bin_167_scaffold_491_40	CE9(14-394)	CE9(65)	-	CE9(65)	N	2	Cytoplasmic
Meg22_1214_Bin_167	Meg22_1214_Bin_167_scaffold_5746_15	GT1(16-418)	GT1(7)	-	GT1(7)	N	2	Cytoplasmic
Meg22_1214_Bin_167	Meg22_1214_Bin_167_scaffold_6209_3	GT4(197-327)	GT4(11)	-	GT4(11)	N	2	Cytoplasmic
Meg22_1214_Bin_167	Meg22_1214_Bin_167_scaffold_65775_2	GH62(8-285)	CBM2(69)	-	CBM2(69)	N	2	Extracellular
Meg22_1214_Bin_167	Meg22_1214_Bin_167_scaffold_805_10	GT2_Glycos_transf_2(13-139)	GT2(129)	-	GT2(129)	N	2	CytoplasmicMembrane
Meg22_1214_Bin_167	Meg22_1214_Bin_167_scaffold_8864_11	GT4(206-353)	GT4(99)	-	GT4(99)	N	2	Cytoplasmic
Meg22_1214_Bin_167	Meg22_1214_Bin_167_scaffold_9943_9	GH140(34-443)	GH140(2)	-	GH140(2)	N	2	Unknown
Meg22_1214_Bin_278	Meg22_1214_Bin_278_scaffold_100626_7	GH3(66-205)	GH3(27)	-	GH3(27)	N	2	Cytoplasmic
Meg22_1214_Bin_278	Meg22_1214_Bin_278_scaffold_101716_1	GH33(32-244)	GH33(3)	-	GH33(3)	N	2	Periplasmic
Meg22_1214_Bin_278	Meg22_1214_Bin_278_scaffold_109502_3	CE4(265-384)	CE4(16)	-	CE4(16)	N	2	Cytoplasmic
Meg22_1214_Bin_278	Meg22_1214_Bin_278_scaffold_122053_2	GT4(213-365)	GT4(81)	-	GT4(81)	N	2	Cytoplasmic
Meg22_1214_Bin_278	Meg22_1214_Bin_278_scaffold_128096_2	GH33(75-374)	GH33(53)	-	GH33(53)	N	2	Unknown
Meg22_1214_Bin_278	Meg22_1214_Bin_278_scaffold_159693_2	GT19(6-357)	GT19(5)	-	GT19(5)	N	2	Cytoplasmic
Meg22_1214_Bin_278	Meg22_1214_Bin_278_scaffold_164424_1	CE4(5-123)	CE4(14)	-	CE4(14)	N	2	Cytoplasmic
Meg22_1214_Bin_278	Meg22_1214_Bin_278_scaffold_170239_4	GH29(7-139)	GH29(21)	-	GH29(21)	N	2	Unknown
Meg22_1214_Bin_278	Meg22_1214_Bin_278_scaffold_172949_1	GT5(2-352)	GT5(10)	-	GT5(10)	N	2	Cytoplasmic
Meg22_1214_Bin_278	Meg22_1214_Bin_278_scaffold_172949_2	GH15(271-463)	GH15(21)	-	GH15(21)	N	2	Unknown
Meg22_1214_Bin_278	Meg22_1214_Bin_278_scaffold_178021_2	GH33(72-275)	GH33(31)	-	GH33(31)	N	2	Periplasmic
Meg22_1214_Bin_278	Meg22_1214_Bin_278_scaffold_22791_5	GT28(191-356)	GT28(57)	-	GT28(57)	N	2	CytoplasmicMembrane
Meg22_1214_Bin_278	Meg22_1214_Bin_278_scaffold_233420_1	GH51(135-578)	GH51(17)	-	GH51(17)	N	2	Cytoplasmic
Meg22_1214_Bin_278	Meg22_1214_Bin_278_scaffold_246478_2	GT26(112-279)	GT26(10)	-	GT26(10)	N	2	CytoplasmicMembrane
Meg22_1214_Bin_278	Meg22_1214_Bin_278_scaffold_28567_6	CBM66(51-204)+GH33(242-537)	GH33(31)	-	GH33(31)	N	2	Periplasmic
Meg22_1214_Bin_278	Meg22_1214_Bin_278_scaffold_38574_7	GT30(47-228)	GT30(1)	-	GT30(1)	N	2	CytoplasmicMembrane
Meg22_1214_Bin_278	Meg22_1214_Bin_278_scaffold_39712_13	GH33(25-320)	GH33(53)	-	GH33(53)	N	2	Unknown
Meg22_1214_Bin_278	Meg22_1214_Bin_278_scaffold_51379_2	GT4(209-367)	GT4(115)	-	GT4(115)	N	2	Cytoplasmic
Meg22_1214_Bin_278	Meg22_1214_Bin_278_scaffold_58815_7	GT4(228-375)	GT4(16)	-	GT4(16)	N	2	Cytoplasmic
Meg22_1214_Bin_278	Meg22_1214_Bin_278_scaffold_61909_6	GH23(118-229)	GH23(51)	-	GH23(51)	N	2	Unknown
Meg22_1214_Bin_278	Meg22_1214_Bin_278_scaffold_85798_2	GH23(83-153)	GH23(99)	-	GH23(99)	N	2	Periplasmic
Meg22_1214_Bin_278	Meg22_1214_Bin_278_scaffold_90905_6	GH3(2-215)	GH3(88)	-	GH3(88)	N	2	Unknown
Meg22_1214_Bin_283	Meg22_1214_Bin_283_scaffold_100579_1	PL15(234-362)	PL15(2)	-	PL15(2)	N	2	Cytoplasmic
Meg22_1214_Bin_283	Meg22_1214_Bin_283_scaffold_11205_1	PL1_2(102-299)	CE8(10)+GH33(43)+PL1(3)+CBM6(53)	-	CE8(10)+GH33(43)+PL1(3)+CBM6(53)	N	2	Unknown
Meg22_1214_Bin_283	Meg22_1214_Bin_283_scaffold_160777_3	GT4(203-358)	GT4(166)	-	GT4(166)	N	2	Cytoplasmic
Meg22_1214_Bin_283	Meg22_1214_Bin_283_scaffold_173889_4	GH29(43-280)	GH29(3)	-	GH29(3)	N	2	Cytoplasmic
Meg22_1214_Bin_283	Meg22_1214_Bin_283_scaffold_18578_7	GT26(396-564)	GT26(92)	-	GT26(92)	N	2	CytoplasmicMembrane
Meg22_1214_Bin_283	Meg22_1214_Bin_283_scaffold_230114_1	GH148(306-461)	GH148(5)+CBM4(9)	-	GH148(5)+CBM4(9)	N	2	Unknown
Meg22_1214_Bin_283	Meg22_1214_Bin_283_scaffold_273902_2	GH29(20-237)	GH29(51)	-	GH29(51)	N	2	Unknown
Meg22_1214_Bin_283	Meg22_1214_Bin_283_scaffold_33638_12	GH23(97-205)	GH23(15)	-	GH23(15)	N	2	Periplasmic
Meg22_1214_Bin_283	Meg22_1214_Bin_283_scaffold_36641_5	GT2_Glycos_transf_2(13-174)	GT2(21)	-	GT2(21)	N	2	CytoplasmicMembrane
Meg22_1214_Bin_283	Meg22_1214_Bin_283_scaffold_39425_7	GH33(102-327)	GH33(53)	-	GH33(53)	N	2	Unknown
Meg22_1214_Bin_283	Meg22_1214_Bin_283_scaffold_42756_6	GT51(59-233)	GT51(53)	-	GT51(53)	N	2	CytoplasmicMembrane
Meg22_1214_Bin_283	Meg22_1214_Bin_283_scaffold_43088_2	GH23(247-357)	GH23(8)	-	GH23(8)	N	2	Periplasmic
Meg22_1214_Bin_283	Meg22_1214_Bin_283_scaffold_46918_11	GH33(25-310)	GH33(53)	-	GH33(53)	N	2	Unknown
Meg22_1214_Bin_283	Meg22_1214_Bin_283_scaffold_55400_4	PL15(667-796)	PL15(2)	-	PL15(2)	N	2	Unknown
Meg22_1214_Bin_283	Meg22_1214_Bin_283_scaffold_62574_6	GH51(178-548)	GH51(7)	-	GH51(7)	N	2	Cytoplasmic
Meg22_1214_Bin_283	Meg22_1214_Bin_283_scaffold_63099_2	GT4(195-327)	GT4(11)	-	GT4(11)	N	2	Cytoplasmic
Meg22_1214_Bin_283	Meg22_1214_Bin_283_scaffold_73971_2	CE4(417-538)	CE4(16)	-	CE4(16)	N	2	Cytoplasmic
Meg22_1214_Bin_283	Meg22_1214_Bin_283_scaffold_8284_11	GT30(51-232)	GT30(26)	-	GT30(26)	N	2	Cytoplasmic
Meg22_1214_Bin_283	Meg22_1214_Bin_283_scaffold_8284_15	GH26(141-273)	GH26(13)	-	GH26(13)	N	2	Cytoplasmic
Meg22_1214_Bin_283	Meg22_1214_Bin_283_scaffold_8284_8	GT19(7-362)	GT19(16)	-	GT19(16)	N	2	Cytoplasmic
Meg22_1214_Bin_283	Meg22_1214_Bin_283_scaffold_92617_3	CE4(50-171)	CE4(35)	-	CE4(35)	N	2	Cytoplasmic
Meg22_1214_Bin_283	Meg22_1214_Bin_283_scaffold_92891_3	GT4(195-338)	GT4(153)	-	GT4(153)	N	2	Cytoplasmic
Meg22_1214_Bin_303	Meg22_1214_Bin_303_scaffold_112159_2	GT4(504-654)	GT4(197)	-	GT4(197)	N	2	Cytoplasmic
Meg22_1214_Bin_303	Meg22_1214_Bin_303_scaffold_112159_2	GT4(504-654)	GT4(197)	-	GT4(197)	N	2	Cytoplasmic
Meg22_1214_Bin_303	Meg22_1214_Bin_303_scaffold_15977_14	CE9(11-374)	CE9(65)	-	CE9(65)	N	2	Cytoplasmic
Meg22_1214_Bin_303	Meg22_1214_Bin_303_scaffold_20100_9	GH23(218-328)	GH23(119)	-	GH23(119)	N	2	Unknown
Meg22_1214_Bin_303	Meg22_1214_Bin_303_scaffold_21650_3	GH109(6-121)	GH109(4)	-	GH109(4)	N	2	Cytoplasmic
Meg22_1214_Bin_303	Meg22_1214_Bin_303_scaffold_249687_2	GH4(2-180)	GH4(3)	-	GH4(3)	N	2	Cytoplasmic
Meg22_1214_Bin_303	Meg22_1214_Bin_303_scaffold_27065_21	GH23(83-190)	GH23(51)	-	GH23(51)	N	2	Periplasmic
Meg22_1214_Bin_303	Meg22_1214_Bin_303_scaffold_27421_4	GT26(394-562)	GT26(14)	-	GT26(14)	N	2	CytoplasmicMembrane
Meg22_1214_Bin_303	Meg22_1214_Bin_303_scaffold_28935_9	GT2_Glycos_transf_2(10-170)	GT2(123)	-	GT2(123)	N	2	CytoplasmicMembrane
Meg22_1214_Bin_303	Meg22_1214_Bin_303_scaffold_43818_7	CE4(129-250)	CE4(109)	-	CE4(109)	N	2	Cytoplasmic
Meg22_1214_Bin_303	Meg22_1214_Bin_303_scaffold_5442_10	GT4(200-328)	GT4(11)	-	GT4(11)	N	2	Cytoplasmic
Meg22_1214_Bin_303	Meg22_1214_Bin_303_scaffold_6557_3	GT51(72-246)	GT51(53)	-	GT51(53)	N	2	CytoplasmicMembrane
Meg22_1214_Bin_303	Meg22_1214_Bin_303_scaffold_7580_11	GT4(206-353)	GT4(99)	-	GT4(99)	N	2	Cytoplasmic
Meg22_1214_Bin_303	Meg22_1214_Bin_303_scaffold_7932_12	GT30(51-230)	GT30(15)	-	GT30(15)	N	2	CytoplasmicMembrane
Meg22_1214_Bin_303	Meg22_1214_Bin_303_scaffold_7932_9	GT19(8-365)	GT19(17)	-	GT19(17)	N	2	Cytoplasmic
Meg22_1214_Bin_303	Meg22_1214_Bin_303_scaffold_8458_4	GT2_Glycos_transf_2(11-174)	GT2(103)	-	GT2(103)	N	2	CytoplasmicMembrane
Meg22_1214_Bin_303	Meg22_1214_Bin_303_scaffold_9669_11	GH51(173-630)	GH51(17)	-	GH51(17)	N	2	Cytoplasmic
Meg22_1214_Bin_347	Meg22_1214_Bin_347_scaffold_101448_3	GT2_Glycos_transf_2(11-174)	GT2(103)	-	GT2(103)	N	2	CytoplasmicMembrane
Meg22_1214_Bin_347	Meg22_1214_Bin_347_scaffold_105000_1	GH23(222-330)	GH23(199)	-	GH23(199)	N	2	Unknown
Meg22_1214_Bin_347	Meg22_1214_Bin_347_scaffold_119205_3	GH23(77-182)	GH23(51)	-	GH23(51)	N	2	Periplasmic
Meg22_1214_Bin_347	Meg22_1214_Bin_347_scaffold_124265_5	GT30(64-244)	GT30(15)	-	GT30(15)	N	2	Cytoplasmic
Meg22_1214_Bin_347	Meg22_1214_Bin_347_scaffold_130060_2	GT2_Glyco_tranf_2_3(43-264)	GT2(51)	-	GT2(51)	N	2	Cytoplasmic
Meg22_1214_Bin_347	Meg22_1214_Bin_347_scaffold_131040_2	GT4(219-357)	GT4(183)	-	GT4(183)	N	2	Cytoplasmic
Meg22_1214_Bin_347	Meg22_1214_Bin_347_scaffold_131752_3	GT19(4-343)	GT19(17)	-	GT19(17)	N	2	Cytoplasmic
Meg22_1214_Bin_347	Meg22_1214_Bin_347_scaffold_145828_4	GT2_Glycos_transf_2(15-139)	GT2(129)	-	GT2(129)	N	2	CytoplasmicMembrane
Meg22_1214_Bin_347	Meg22_1214_Bin_347_scaffold_153460_2	CE11(9-272)	CE11(7)	-	CE11(7)	N	2	Cytoplasmic
Meg22_1214_Bin_347	Meg22_1214_Bin_347_scaffold_154627_1	GT4(142-289)	GT4(99)	-	GT4(99)	N	2	Cytoplasmic
Meg22_1214_Bin_347	Meg22_1214_Bin_347_scaffold_20590_3	GH140(67-473)	GH140(7)	-	GH140(7)	N	2	Cytoplasmic
Meg22_1214_Bin_347	Meg22_1214_Bin_347_scaffold_222598_1	GH95(2-314)	GH95(1)	-	GH95(1)	N	2	Cytoplasmic
Meg22_1214_Bin_347	Meg22_1214_Bin_347_scaffold_254827_2	GT4(198-331)	GT4(114)	-	GT4(114)	N	2	Cytoplasmic
Meg22_1214_Bin_347	Meg22_1214_Bin_347_scaffold_51961_3	GT26(394-562)	GT26(14)	-	GT26(14)	N	2	CytoplasmicMembrane
Meg22_1214_Bin_347	Meg22_1214_Bin_347_scaffold_58784_2	GT2_Glycos_transf_2(34-158)	GT2(79)	-	GT2(79)	N	2	CytoplasmicMembrane
Meg22_1214_Bin_347	Meg22_1214_Bin_347_scaffold_58784_3	GT2_Glycos_transf_2(13-119)	GT2(180)	-	GT2(180)	N	2	CytoplasmicMembrane
Meg22_1214_Bin_347	Meg22_1214_Bin_347_scaffold_61245_5	CE4(394-511)	CE4(16)	-	CE4(16)	N	2	Cytoplasmic
Meg22_1214_Bin_347	Meg22_1214_Bin_347_scaffold_68761_5	PL17(77-194)	PL17(5)	-	PL17(5)	N	2	Cytoplasmic
Meg22_1214_Bin_347	Meg22_1214_Bin_347_scaffold_92727_3	GT2_Glycos_transf_2(15-124)	GT2(232)	-	GT2(232)	N	2	CytoplasmicMembrane
Meg22_1214_Bin_7	Meg22_1214_Bin_7_scaffold_112249_1	CE9(1-302)	CE9(2)	-	CE9(2)	N	2	Cytoplasmic
Meg22_1214_Bin_7	Meg22_1214_Bin_7_scaffold_115125_3	GH136(21-434)	GH136(1)+CBM66(11)	-	GH136(1)+CBM66(11)	N	2	Unknown
Meg22_1214_Bin_7	Meg22_1214_Bin_7_scaffold_127170_3	GH23(208-312)	GH23(51)	-	GH23(51)	N	2	Unknown
Meg22_1214_Bin_7	Meg22_1214_Bin_7_scaffold_204522_7	GT4(193-338)	GT4(170)	-	GT4(170)	N	2	Cytoplasmic
Meg22_1214_Bin_7	Meg22_1214_Bin_7_scaffold_204957_4	GH136(1-192)	GH136(1)	-	GH136(1)	N	2	Unknown
Meg22_1214_Bin_7	Meg22_1214_Bin_7_scaffold_249317_4	GH29(7-312)	GH29(3)	-	GH29(3)	N	2	Cytoplasmic
Meg22_1214_Bin_7	Meg22_1214_Bin_7_scaffold_274681_3	GT2_Glycos_transf_2(8-127)	GT2(201)	-	GT2(201)	N	2	Cytoplasmic
Meg22_1214_Bin_7	Meg22_1214_Bin_7_scaffold_44965_4	CE11(7-271)	CE11(7)	-	CE11(7)	N	2	Cytoplasmic
Meg22_1214_Bin_7	Meg22_1214_Bin_7_scaffold_56903_3	GT2_Glyco_tranf_2_3(4-229)	GT2(173)	-	GT2(173)	N	2	CytoplasmicMembrane
Meg22_1214_Bin_7	Meg22_1214_Bin_7_scaffold_56903_3	GT2_Glyco_tranf_2_3(4-229)	GT2(173)	-	GT2(173)	N	2	CytoplasmicMembrane
Meg22_1214_Bin_7	Meg22_1214_Bin_7_scaffold_84656_4	GH133(1-139)	GH133(1)	-	GH133(1)	N	2	Cytoplasmic
Meg22_1214_Bin_7	Meg22_1214_Bin_7_scaffold_85589_2	GT2_Glyco_tranf_2_3(55-285)	GT2(224)	-	GT2(224)	N	2	CytoplasmicMembrane
Meg22_1214_Bin_7	Meg22_1214_Bin_7_scaffold_98413_2	GH136(2-427)	GH136(1)	-	GH136(1)	N	2	Unknown
Meg22_1416_Bin_127	Meg22_1416_Bin_127_scaffold_10253_11	GH33(102-327)	GH33(53)	-	GH33(53)	N	2	Unknown
Meg22_1416_Bin_127	Meg22_1416_Bin_127_scaffold_107590_3	GT4(195-338)	GT4(153)	-	GT4(153)	N	2	Cytoplasmic
Meg22_1416_Bin_127	Meg22_1416_Bin_127_scaffold_117854_1	GH148(235-390)	GH148(5)+CBM4(9)	-	GH148(5)+CBM4(9)	N	2	Unknown
Meg22_1416_Bin_127	Meg22_1416_Bin_127_scaffold_11981_10	GH33(25-310)	GH33(53)	-	GH33(53)	N	2	Unknown
Meg22_1416_Bin_127	Meg22_1416_Bin_127_scaffold_14093_8	GH23(247-357)	GH23(8)	-	GH23(8)	N	2	Periplasmic
Meg22_1416_Bin_127	Meg22_1416_Bin_127_scaffold_14655_9	GH23(97-205)	GH23(15)	-	GH23(15)	N	2	Periplasmic
Meg22_1416_Bin_127	Meg22_1416_Bin_127_scaffold_18228_2	GT4(203-358)	GT4(166)	-	GT4(166)	N	2	Cytoplasmic
Meg22_1416_Bin_127	Meg22_1416_Bin_127_scaffold_203961_1	GH29(19-173)	GH29(51)	-	GH29(51)	N	2	Cytoplasmic
Meg22_1416_Bin_127	Meg22_1416_Bin_127_scaffold_20700_3	GT2_Glycos_transf_2(13-174)	GT2(21)	-	GT2(21)	N	2	CytoplasmicMembrane
Meg22_1416_Bin_127	Meg22_1416_Bin_127_scaffold_25099_4	GH29(11-307)	GH29(3)	-	GH29(3)	N	2	Cytoplasmic
Meg22_1416_Bin_127	Meg22_1416_Bin_127_scaffold_2961_4	PL15(667-796)	PL15(2)	-	PL15(2)	N	2	CytoplasmicMembrane
Meg22_1416_Bin_127	Meg22_1416_Bin_127_scaffold_41635_2	GT4(195-327)	GT4(11)	-	GT4(11)	N	2	Cytoplasmic
Meg22_1416_Bin_127	Meg22_1416_Bin_127_scaffold_4258_10	GT30(51-232)	GT30(26)	-	GT30(26)	N	2	Cytoplasmic
Meg22_1416_Bin_127	Meg22_1416_Bin_127_scaffold_4258_14	GH26(141-273)	GH26(13)	-	GH26(13)	N	2	Cytoplasmic
Meg22_1416_Bin_127	Meg22_1416_Bin_127_scaffold_4258_7	GT19(7-362)	GT19(16)	-	GT19(16)	N	2	Cytoplasmic
Meg22_1416_Bin_127	Meg22_1416_Bin_127_scaffold_46996_3	CE4(417-538)	CE4(16)	-	CE4(16)	N	2	Cytoplasmic
Meg22_1416_Bin_127	Meg22_1416_Bin_127_scaffold_59333_3	CE4(50-171)	CE4(35)	-	CE4(35)	N	2	Cytoplasmic
Meg22_1416_Bin_127	Meg22_1416_Bin_127_scaffold_60305_3	GH51(178-636)	GH51(7)	-	GH51(7)	N	2	Cytoplasmic
Meg22_1416_Bin_127	Meg22_1416_Bin_127_scaffold_8672_14	GT26(396-564)	GT26(92)	-	GT26(92)	N	2	CytoplasmicMembrane
Meg22_1416_Bin_127	Meg22_1416_Bin_127_scaffold_96581_3	GH29(20-154)	GH29(51)	-	GH29(51)	N	2	Unknown
Meg22_1416_Bin_143	Meg22_1416_Bin_143_scaffold_18785_2	GH148(96-242)	GH148(5)	-	GH148(5)	N	2	Unknown
Meg22_1416_Bin_143	Meg22_1416_Bin_143_scaffold_3463_5	GT51(78-251)	GT51(60)	-	GT51(60)	N	2	CytoplasmicMembrane
Meg22_1416_Bin_143	Meg22_1416_Bin_143_scaffold_4073_10	GH33(167-350)	GH33(6)	-	GH33(6)	N	2	Unknown
Meg22_1416_Bin_143	Meg22_1416_Bin_143_scaffold_4073_11	GH33(167-351)	GH33(6)	-	GH33(6)	N	2	CytoplasmicMembrane
Meg22_1416_Bin_143	Meg22_1416_Bin_143_scaffold_4361_10	GT28(188-350)	GT28(5)	-	GT28(5)	N	2	CytoplasmicMembrane
Meg22_1416_Bin_143	Meg22_1416_Bin_143_scaffold_4886_14	GH33(60-379)	GH33(25)	-	GH33(25)	N	2	Periplasmic
Meg22_1416_Bin_143	Meg22_1416_Bin_143_scaffold_6373_2	GH26(113-275)	GH26(13)	-	GH26(13)	N	2	Unknown
Meg22_1416_Bin_143	Meg22_1416_Bin_143_scaffold_6961_16	GH29(5-141)	GH29(3)	-	GH29(3)	N	2	Unknown
Meg22_1416_Bin_143	Meg22_1416_Bin_143_scaffold_800_11	GT2_Glycos_transf_2(11-133)	GT2(51)	-	GT2(51)	N	2	CytoplasmicMembrane
Meg22_1416_Bin_143	Meg22_1416_Bin_143_scaffold_9709_13	GT30(50-231)	GT30(21)	-	GT30(21)	N	2	Unknown
Meg22_1416_Bin_144	Meg22_1416_Bin_144_scaffold_11044_2	CE11(18-282)	CE11(27)	-	CE11(27)	N	2	Cytoplasmic
Meg22_1416_Bin_144	Meg22_1416_Bin_144_scaffold_160_22	GT4(194-327)	GT4(31)	-	GT4(31)	N	2	Cytoplasmic
Meg22_1416_Bin_144	Meg22_1416_Bin_144_scaffold_27_45	CE11(33-297)	CE11(27)	-	CE11(27)	N	2	Cytoplasmic
Meg22_1416_Bin_144	Meg22_1416_Bin_144_scaffold_27_6	GH33(11-335)	GH33(25)	-	GH33(25)	N	2	Unknown
Meg22_1416_Bin_144	Meg22_1416_Bin_144_scaffold_361_19	GT19(7-361)	GT19(17)	-	GT19(17)	N	2	CytoplasmicMembrane
Meg22_1416_Bin_144	Meg22_1416_Bin_144_scaffold_361_22	GT30(44-225)	GT30(17)	-	GT30(17)	N	2	Unknown
Meg22_1416_Bin_144	Meg22_1416_Bin_144_scaffold_361_58	CE4(155-275)	CE4(115)	-	CE4(115)	N	2	Cytoplasmic
Meg22_1416_Bin_144	Meg22_1416_Bin_144_scaffold_3660_16	GH23(250-361)	GH23(73)	-	GH23(73)	N	2	Periplasmic
Meg22_1416_Bin_144	Meg22_1416_Bin_144_scaffold_404_8	GH33(379-559)	GH33(31)	-	GH33(31)	N	2	Unknown
Meg22_1416_Bin_144	Meg22_1416_Bin_144_scaffold_41_50	GT28(190-353)	GT28(5)	-	GT28(5)	N	2	CytoplasmicMembrane
Meg22_1416_Bin_144	Meg22_1416_Bin_144_scaffold_4122_7	GH29(3-316)	GH29(45)	-	GH29(45)	N	2	Cytoplasmic
Meg22_1416_Bin_144	Meg22_1416_Bin_144_scaffold_525_58	GH29(4-296)	GH29(9)	-	GH29(9)	N	2	Cytoplasmic
Meg22_1416_Bin_144	Meg22_1416_Bin_144_scaffold_647_5	GT26(403-570)	GT26(7)	-	GT26(7)	N	2	CytoplasmicMembrane
Meg22_1416_Bin_144	Meg22_1416_Bin_144_scaffold_675_9	GT4(197-342)	GT4(16)	-	GT4(16)	N	2	Cytoplasmic
Meg22_1416_Bin_89	Meg22_1416_Bin_89_scaffold_10127_5	GT2_Glycos_transf_2(10-170)	GT2(123)	-	GT2(123)	N	2	CytoplasmicMembrane
Meg22_1416_Bin_89	Meg22_1416_Bin_89_scaffold_10761_17	GH23(83-190)	GH23(51)	-	GH23(51)	N	2	Periplasmic
Meg22_1416_Bin_89	Meg22_1416_Bin_89_scaffold_12504_5	GT51(72-246)	GT51(53)	-	GT51(53)	N	2	CytoplasmicMembrane
Meg22_1416_Bin_89	Meg22_1416_Bin_89_scaffold_14268_10	GH109(6-121)	GH109(4)	-	GH109(4)	N	2	Cytoplasmic
Meg22_1416_Bin_89	Meg22_1416_Bin_89_scaffold_1476_3	GH51(173-630)	GH51(17)	-	GH51(17)	N	2	Cytoplasmic
Meg22_1416_Bin_89	Meg22_1416_Bin_89_scaffold_1476_36	GH23(218-328)	GH23(119)	-	GH23(119)	N	2	Unknown
Meg22_1416_Bin_89	Meg22_1416_Bin_89_scaffold_19762_7	GT26(394-562)	GT26(14)	-	GT26(14)	N	2	CytoplasmicMembrane
Meg22_1416_Bin_89	Meg22_1416_Bin_89_scaffold_2057_12	CE4(445-561)	CE4(16)	-	CE4(16)	N	2	Cytoplasmic
Meg22_1416_Bin_89	Meg22_1416_Bin_89_scaffold_23039_2	PL17(653-778)	PL17(5)	-	PL17(5)	N	2	Cytoplasmic
Meg22_1416_Bin_89	Meg22_1416_Bin_89_scaffold_2735_59	CE4(129-250)	CE4(109)	-	CE4(109)	N	2	Cytoplasmic
Meg22_1416_Bin_89	Meg22_1416_Bin_89_scaffold_2778_20	GT2_Glycos_transf_2(11-174)	GT2(103)	-	GT2(103)	N	2	CytoplasmicMembrane
Meg22_1416_Bin_89	Meg22_1416_Bin_89_scaffold_31240_1	CE9(11-307)	CE9(65)	-	CE9(65)	N	2	Cytoplasmic
Meg22_1416_Bin_89	Meg22_1416_Bin_89_scaffold_39017_2	PL6(35-399)	PL6(7)	-	PL6(7)	N	2	Cytoplasmic
Meg22_1416_Bin_89	Meg22_1416_Bin_89_scaffold_4793_10	GT4(200-328)	GT4(11)	-	GT4(11)	N	2	Cytoplasmic
Meg22_1416_Bin_89	Meg22_1416_Bin_89_scaffold_5954_5	GH29(7-318)	GH29(56)	-	GH29(56)	N	2	Cytoplasmic
Meg22_1416_Bin_89	Meg22_1416_Bin_89_scaffold_7978_1	GT1(35-437)	GT1(18)	-	GT1(18)	N	2	CytoplasmicMembrane
Meg22_1416_Bin_89	Meg22_1416_Bin_89_scaffold_7998_12	GT30(51-230)	GT30(15)	-	GT30(15)	N	2	CytoplasmicMembrane
Meg22_1416_Bin_89	Meg22_1416_Bin_89_scaffold_7998_9	GT19(8-365)	GT19(17)	-	GT19(17)	N	2	Cytoplasmic
Meg22_1416_Bin_89	Meg22_1416_Bin_89_scaffold_8827_14	GT4(206-353)	GT4(99)	-	GT4(99)	N	2	Cytoplasmic
Meg22_1618_Bin_132	Meg22_1618_Bin_132_scaffold_102966_2	GT4(195-326)	GT4(114)	-	GT4(114)	N	2	Cytoplasmic
Meg22_1618_Bin_132	Meg22_1618_Bin_132_scaffold_48153_2	GT4(193-337)	GT4(170)	-	GT4(170)	N	2	Cytoplasmic
Meg22_1618_Bin_132	Meg22_1618_Bin_132_scaffold_68083_2	CE4(289-411)	CE4(111)	-	CE4(111)	N	2	Cytoplasmic
Meg22_1618_Bin_132	Meg22_1618_Bin_132_scaffold_71928_2	CE4(63-191)	CE4(104)	-	CE4(104)	N	2	Cytoplasmic
Meg22_1618_Bin_132	Meg22_1618_Bin_132_scaffold_87638_3	GT2_Glycos_transf_2(9-141)	GT2(6)	-	GT2(6)	N	2	CytoplasmicMembrane
Meg22_1618_Bin_156	Meg22_1618_Bin_156_scaffold_11915_8	GT89(28-361)	GT89(4)	-	GT89(4)	N	2	CytoplasmicMembrane
Meg22_1618_Bin_156	Meg22_1618_Bin_156_scaffold_12488_1	GT30(7-116)	GT30(26)	-	GT30(26)	N	2	Cytoplasmic
Meg22_1618_Bin_156	Meg22_1618_Bin_156_scaffold_12488_5	GH26(141-273)	GH26(13)	-	GH26(13)	N	2	Cytoplasmic
Meg22_1618_Bin_156	Meg22_1618_Bin_156_scaffold_12848_3	GT2_Glycos_transf_2(13-174)	GT2(21)	-	GT2(21)	N	2	CytoplasmicMembrane
Meg22_1618_Bin_156	Meg22_1618_Bin_156_scaffold_14176_9	GH23(247-357)	GH23(8)	-	GH23(8)	N	2	Periplasmic
Meg22_1618_Bin_156	Meg22_1618_Bin_156_scaffold_17191_3	GT26(396-564)	GT26(92)	-	GT26(92)	N	2	CytoplasmicMembrane
Meg22_1618_Bin_156	Meg22_1618_Bin_156_scaffold_21284_5	GT5(2-405)	GT5(14)	-	GT5(14)	N	2	Cytoplasmic
Meg22_1618_Bin_156	Meg22_1618_Bin_156_scaffold_21916_6	GH23(97-205)	GH23(15)	-	GH23(15)	N	2	Periplasmic
Meg22_1618_Bin_156	Meg22_1618_Bin_156_scaffold_24720_2	GT4(195-327)	GT4(11)	-	GT4(11)	N	2	Cytoplasmic
Meg22_1618_Bin_156	Meg22_1618_Bin_156_scaffold_27896_5	GT4(203-358)	GT4(166)	-	GT4(166)	N	2	Cytoplasmic
Meg22_1618_Bin_156	Meg22_1618_Bin_156_scaffold_28207_7	GT19(7-362)	GT19(16)	-	GT19(16)	N	2	Cytoplasmic
Meg22_1618_Bin_156	Meg22_1618_Bin_156_scaffold_33562_4	GH29(11-307)	GH29(3)	-	GH29(3)	N	2	Cytoplasmic
Meg22_1618_Bin_156	Meg22_1618_Bin_156_scaffold_34113_2	PL15(667-796)	PL15(2)	-	PL15(2)	N	2	Unknown
Meg22_1618_Bin_156	Meg22_1618_Bin_156_scaffold_44112_3	GH51(181-639)	GH51(7)	-	GH51(7)	N	2	Cytoplasmic
Meg22_1618_Bin_156	Meg22_1618_Bin_156_scaffold_47139_1	CE4(274-395)	CE4(16)	-	CE4(16)	N	2	Cytoplasmic
Meg22_1618_Bin_156	Meg22_1618_Bin_156_scaffold_55724_2	CE4(50-171)	CE4(35)	-	CE4(35)	N	2	Cytoplasmic
Meg22_1618_Bin_156	Meg22_1618_Bin_156_scaffold_60206_3	GH29(20-210)	GH29(51)	-	GH29(51)	N	2	Cytoplasmic
Meg22_1618_Bin_156	Meg22_1618_Bin_156_scaffold_8544_7	GH33(25-310)	GH33(53)	-	GH33(53)	N	2	Unknown
Meg22_1618_Bin_20	Meg22_1618_Bin_20_scaffold_11875_10	GH23(83-190)	GH23(51)	-	GH23(51)	N	2	Periplasmic
Meg22_1618_Bin_20	Meg22_1618_Bin_20_scaffold_1304_20	CE9(11-391)	CE9(65)	-	CE9(65)	N	2	Cytoplasmic
Meg22_1618_Bin_20	Meg22_1618_Bin_20_scaffold_1450_16	GH51(173-630)	GH51(17)	-	GH51(17)	N	2	Cytoplasmic
Meg22_1618_Bin_20	Meg22_1618_Bin_20_scaffold_149_72	CE4(129-250)	CE4(109)	-	CE4(109)	N	2	Cytoplasmic
Meg22_1618_Bin_20	Meg22_1618_Bin_20_scaffold_1520_10	GT2_Glycos_transf_2(9-120)	GT2(200)	-	GT2(200)	N	2	CytoplasmicMembrane
Meg22_1618_Bin_20	Meg22_1618_Bin_20_scaffold_1520_3	GT4(194-343)	GT4(149)	-	GT4(149)	N	2	Cytoplasmic
Meg22_1618_Bin_20	Meg22_1618_Bin_20_scaffold_1520_7	GT2_Glycos_transf_2(15-125)	GT2(232)	-	GT2(232)	N	2	CytoplasmicMembrane
Meg22_1618_Bin_20	Meg22_1618_Bin_20_scaffold_1520_9	GT2_Glycos_transf_2(15-125)	GT2(51)	-	GT2(51)	N	2	CytoplasmicMembrane
Meg22_1618_Bin_20	Meg22_1618_Bin_20_scaffold_1791_12	GT30(51-230)	GT30(15)	-	GT30(15)	N	2	CytoplasmicMembrane
Meg22_1618_Bin_20	Meg22_1618_Bin_20_scaffold_1791_9	GT19(8-365)	GT19(17)	-	GT19(17)	N	2	Cytoplasmic
Meg22_1618_Bin_20	Meg22_1618_Bin_20_scaffold_2639_10	GH29(7-318)	GH29(56)	-	GH29(56)	N	2	Cytoplasmic
Meg22_1618_Bin_20	Meg22_1618_Bin_20_scaffold_3278_16	GT51(72-246)	GT51(53)	-	GT51(53)	N	2	CytoplasmicMembrane
Meg22_1618_Bin_20	Meg22_1618_Bin_20_scaffold_4345_10	GH109(6-121)	GH109(4)	-	GH109(4)	N	2	Cytoplasmic
Meg22_1618_Bin_20	Meg22_1618_Bin_20_scaffold_455_24	GT26(394-562)	GT26(14)	-	GT26(14)	N	2	CytoplasmicMembrane
Meg22_1618_Bin_20	Meg22_1618_Bin_20_scaffold_475_8	GT4(206-353)	GT4(99)	-	GT4(99)	N	2	Cytoplasmic
Meg22_1618_Bin_20	Meg22_1618_Bin_20_scaffold_48744_4	GT4(168-318)	GT4(88)	-	GT4(88)	N	2	Cytoplasmic
Meg22_1618_Bin_20	Meg22_1618_Bin_20_scaffold_491_30	GH29(6-323)	GH29(3)	-	GH29(3)	N	2	Cytoplasmic
Meg22_1618_Bin_20	Meg22_1618_Bin_20_scaffold_585_20	CE4(445-561)	CE4(16)	-	CE4(16)	N	2	Cytoplasmic
Meg22_1618_Bin_20	Meg22_1618_Bin_20_scaffold_653_15	GT4(200-328)	GT4(11)	-	GT4(11)	N	2	Cytoplasmic
Meg22_1618_Bin_20	Meg22_1618_Bin_20_scaffold_675_36	GT2_Glycos_transf_2(10-170)	GT2(123)	-	GT2(123)	N	2	CytoplasmicMembrane
Meg22_1618_Bin_20	Meg22_1618_Bin_20_scaffold_750_34	GT2_Glycos_transf_2(11-174)	GT2(103)	-	GT2(103)	N	2	CytoplasmicMembrane
Meg22_1618_Bin_20	Meg22_1618_Bin_20_scaffold_7941_3	PL6(35-399)	PL6(7)	-	PL6(7)	N	2	Cytoplasmic
Meg22_1618_Bin_20	Meg22_1618_Bin_20_scaffold_829_11	GT1(16-418)	GT1(18)	-	GT1(18)	N	2	CytoplasmicMembrane
Meg22_46_Bin_204	Meg22_46_Bin_204_scaffold_10050_6	GH51(176-631)	GH51(17)	-	GH51(17)	N	2	Cytoplasmic
Meg22_46_Bin_204	Meg22_46_Bin_204_scaffold_10056_2	GT2_Glycos_transf_2(11-162)	GT2(61)	-	GT2(61)	N	2	CytoplasmicMembrane
Meg22_46_Bin_204	Meg22_46_Bin_204_scaffold_1325_10	GT26(397-564)	GT26(55)	-	GT26(55)	N	2	CytoplasmicMembrane
Meg22_46_Bin_204	Meg22_46_Bin_204_scaffold_144820_6	GT4(1-62)	GT4(34)	-	GT4(34)	N	2	Cytoplasmic
Meg22_46_Bin_204	Meg22_46_Bin_204_scaffold_146727_2	GT4(208-357)	GT4(69)	-	GT4(69)	N	2	Cytoplasmic
Meg22_46_Bin_204	Meg22_46_Bin_204_scaffold_146727_3	GT4(193-342)	GT4(16)	-	GT4(16)	N	2	Cytoplasmic
Meg22_46_Bin_204	Meg22_46_Bin_204_scaffold_1487_18	GT30(50-232)	GT30(14)	-	GT30(14)	N	2	Cytoplasmic
Meg22_46_Bin_204	Meg22_46_Bin_204_scaffold_1487_21	GT19(7-363)	GT19(22)	-	GT19(22)	N	2	Cytoplasmic
Meg22_46_Bin_204	Meg22_46_Bin_204_scaffold_16275_11	GT51(77-250)	GT51(53)	-	GT51(53)	N	2	CytoplasmicMembrane
Meg22_46_Bin_204	Meg22_46_Bin_204_scaffold_17064_7	CE4(132-252)	CE4(7)	-	CE4(7)	N	2	CytoplasmicMembrane
Meg22_46_Bin_204	Meg22_46_Bin_204_scaffold_19353_6	GH109(7-116)	GH109(4)	-	GH109(4)	N	2	Cytoplasmic
Meg22_46_Bin_204	Meg22_46_Bin_204_scaffold_205677_1	PL1_2(65-165)	PL1(17)+CBM6(62)	-	PL1(17)+CBM6(62)	N	2	Unknown
Meg22_46_Bin_204	Meg22_46_Bin_204_scaffold_23802_3	CE11(8-271)	CE11(7)	-	CE11(7)	N	2	Cytoplasmic
Meg22_46_Bin_204	Meg22_46_Bin_204_scaffold_27723_1	GH29(11-142)	GH29(41)+CBM13(80)	-	GH29(41)+CBM13(80)	N	2	Unknown
Meg22_46_Bin_204	Meg22_46_Bin_204_scaffold_27723_3	GH29(10-321)	GH29(33)	-	GH29(33)	N	2	Cytoplasmic
Meg22_46_Bin_204	Meg22_46_Bin_204_scaffold_289432_2	GT4(193-341)	GT4(16)	-	GT4(16)	N	2	Cytoplasmic
Meg22_46_Bin_204	Meg22_46_Bin_204_scaffold_31548_9	GH23(75-183)	GH23(15)	-	GH23(15)	N	2	Unknown
Meg22_46_Bin_204	Meg22_46_Bin_204_scaffold_39664_5	GH33(25-325)	GH33(53)	-	GH33(53)	N	2	Unknown
Meg22_46_Bin_204	Meg22_46_Bin_204_scaffold_41877_1	GH2(29-406)	GH2(8)+CBM42(2)+CBM67(18)	-	GH2(8)+CBM42(2)+CBM67(18)	N	2	Cytoplasmic
Meg22_46_Bin_204	Meg22_46_Bin_204_scaffold_4818_13	GH23(241-351)	GH23(199)	-	GH23(199)	N	2	Unknown
Meg22_46_Bin_204	Meg22_46_Bin_204_scaffold_5533_3	GT4(207-356)	GT4(122)	-	GT4(122)	N	2	CytoplasmicMembrane
Meg22_46_Bin_204	Meg22_46_Bin_204_scaffold_5533_9	GT2_Glycos_transf_2(14-177)	GT2(51)	-	GT2(51)	N	2	CytoplasmicMembrane
Meg22_46_Bin_204	Meg22_46_Bin_204_scaffold_67536_4	GH29(1-234)	GH29(16)+CBM32(30)	-	GH29(16)+CBM32(30)	N	2	Cytoplasmic
Meg22_46_Bin_204	Meg22_46_Bin_204_scaffold_6978_2	CE4(426-545)	CE4(141)	-	CE4(141)	N	2	Cytoplasmic
Meg22_46_Bin_204	Meg22_46_Bin_204_scaffold_9983_1	GT2_Glyco_tranf_2_3(128-354)	GT2(93)	-	GT2(93)	N	2	CytoplasmicMembrane
Meg22_810_Bin_154_2_1	Meg22_810_Bin_154_2_1_scaffold_133581_2	CE9(7-377)	CE9(2)	-	CE9(2)	N	2	Cytoplasmic
Meg22_810_Bin_154_2_1	Meg22_810_Bin_154_2_1_scaffold_17644_1	CE1(2-166)	CE0(17)	-	CE0(17)	N	2	Cytoplasmic
Meg22_810_Bin_154_2_1	Meg22_810_Bin_154_2_1_scaffold_17644_4	GH53(15-335)	GH53(9)+CBM61(12)	-	GH53(9)+CBM61(12)	N	2	Cytoplasmic
Meg22_810_Bin_154_2_1	Meg22_810_Bin_154_2_1_scaffold_17644_9	GH30_5(35-489)	GH30(16)+CBM13(11)	-	GH30(16)+CBM13(11)	N	2	Cytoplasmic
Meg22_810_Bin_154_2_1	Meg22_810_Bin_154_2_1_scaffold_188672_3	GT2_Glycos_transf_2(9-136)	GT2(201)	-	GT2(201)	N	2	Cytoplasmic
Meg22_810_Bin_154_2_1	Meg22_810_Bin_154_2_1_scaffold_24209_7	GH23(222-329)	GH23(51)	-	GH23(51)	N	2	Cytoplasmic
Meg22_810_Bin_154_2_1	Meg22_810_Bin_154_2_1_scaffold_24268_7	GH50(85-432)	GH50(8)	-	GH50(8)	N	2	Unknown
Meg22_810_Bin_154_2_1	Meg22_810_Bin_154_2_1_scaffold_25959_1	GT4(114-259)	GT4(170)	-	GT4(170)	N	2	Cytoplasmic
Meg22_810_Bin_154_2_1	Meg22_810_Bin_154_2_1_scaffold_32487_4	GT26(413-581)	GT26(22)	-	GT26(22)	N	2	CytoplasmicMembrane
Meg22_810_Bin_154_2_1	Meg22_810_Bin_154_2_1_scaffold_36759_6	GH43_24(29-211)	GH43(28)+CBM13(10)	-	GH43(28)+CBM13(10)	N	2	Cytoplasmic
Meg22_810_Bin_154_2_1	Meg22_810_Bin_154_2_1_scaffold_60928_5	CE14(8-112)	CE14(17)	-	CE14(17)	N	2	Cytoplasmic
Meg22_810_Bin_154_2_1	Meg22_810_Bin_154_2_1_scaffold_6214_8	GT4(176-328)+GT2_Glycos_transf_2(399-506)	GT2(46)	-	GT2(46)	N	2	CytoplasmicMembrane
Meg22_810_Bin_187	Meg22_810_Bin_187_scaffold_11731_12	GT26(404-572)	GT26(92)	-	GT26(92)	N	2	CytoplasmicMembrane
Meg22_810_Bin_187	Meg22_810_Bin_187_scaffold_14305_6	GH26(147-282)	GH26(13)	-	GH26(13)	N	2	Unknown
Meg22_810_Bin_187	Meg22_810_Bin_187_scaffold_19654_3	GT2_Glycos_transf_2(9-141)	GT2(6)	-	GT2(6)	N	2	CytoplasmicMembrane
Meg22_810_Bin_187	Meg22_810_Bin_187_scaffold_19654_9	GT51(75-196)	GT51(13)	-	GT51(13)	N	2	CytoplasmicMembrane
Meg22_810_Bin_187	Meg22_810_Bin_187_scaffold_20697_9	GT4(193-337)	GT4(170)	-	GT4(170)	N	2	Cytoplasmic
Meg22_810_Bin_187	Meg22_810_Bin_187_scaffold_210327_3	CE14(6-110)	CE14(44)	-	CE14(44)	N	2	Cytoplasmic
Meg22_810_Bin_187	Meg22_810_Bin_187_scaffold_2544_27	CE4(421-543)	CE4(111)	-	CE4(111)	N	2	Cytoplasmic
Meg22_810_Bin_187	Meg22_810_Bin_187_scaffold_3045_33	GH23(72-183)	GH23(119)	-	GH23(119)	N	2	Cytoplasmic
Meg22_810_Bin_187	Meg22_810_Bin_187_scaffold_3227_23	GT30(50-232)	GT30(17)	-	GT30(17)	N	2	Cytoplasmic
Meg22_810_Bin_187	Meg22_810_Bin_187_scaffold_41193_1	GT83(18-544)	GT83(20)	-	GT83(20)	N	2	CytoplasmicMembrane
Meg22_810_Bin_187	Meg22_810_Bin_187_scaffold_5071_7	GT28(190-352)	GT28(5)	-	GT28(5)	N	2	CytoplasmicMembrane
Meg22_810_Bin_187	Meg22_810_Bin_187_scaffold_5100_3	GT2_Glycos_transf_2(7-175)	GT2(228)	-	GT2(228)	N	2	CytoplasmicMembrane
Meg22_810_Bin_187	Meg22_810_Bin_187_scaffold_9745_3	CE4(205-333)	CE4(104)	-	CE4(104)	N	2	Cytoplasmic
AB_3033_Bin_184	AB_3033_Bin_184_scaffold_1764_85	PL17(666-782)	-	CBM11+PL17	CBM11+PL17	N	2	Cytoplasmic
Meg19_1012_Bin_91	Meg19_1012_Bin_91_scaffold_177752_1	PL17(658-774)	PL17(5)	CBM11+PL17	CBM11+PL17	N	3	Unknown
Meg22_1012_Bin_213	Meg22_1012_Bin_213_scaffold_6532_18	PL17(636-754)	-	CBM11+PL17	CBM11+PL17	N	2	Unknown
Meg22_1012_Bin_267	Meg22_1012_Bin_267_scaffold_79599_1	PL17(643-760)	PL17(5)	CBM11+PL17	CBM11+PL17	N	3	Cytoplasmic
Meg22_1214_Bin_133	Meg22_1214_Bin_133_scaffold_200403_1	PL17(631-747)	-	CBM11+PL17	CBM11+PL17	N	2	Unknown
Meg22_46_Bin_204	Meg22_46_Bin_204_scaffold_5220_2	PL17(666-782)	-	CBM11+PL17	CBM11+PL17	N	2	Cytoplasmic
Meg19_1012_Bin_91	Meg19_1012_Bin_91_scaffold_47292_2	GH146(148-516)	-	CBM13	CBM13	N	2	Unknown
Meg22_1012_Bin_213	Meg22_1012_Bin_213_scaffold_25097_6	GH127(263-540)	-	CBM13	CBM13	N	2	Unknown
Meg22_1012_Bin_267	Meg22_1012_Bin_267_scaffold_4617_14	GH146(152-520)	CBM13(18)	CBM13	CBM13	N	3	Cytoplasmic
Meg22_1012_Bin_304	Meg22_1012_Bin_304_scaffold_13429_2	GH146(98-530)	-	CBM13	CBM13	N	2	Cytoplasmic
Meg22_1214_Bin_133	Meg22_1214_Bin_133_scaffold_29397_4	GH127(263-540)	-	CBM13	CBM13	N	2	Unknown
Meg22_1214_Bin_167	Meg22_1214_Bin_167_scaffold_14063_1	GH127(189-415)	-	CBM13	CBM13	N	2	Cytoplasmic
Meg22_1214_Bin_283	Meg22_1214_Bin_283_scaffold_203960_1	GH146(230-531)	-	CBM13	CBM13	N	2	Cytoplasmic
Meg22_1416_Bin_127	Meg22_1416_Bin_127_scaffold_20760_4	GH146(230-531)	-	CBM13	CBM13	N	2	Cytoplasmic
Meg22_1012_Bin_304	Meg22_1012_Bin_304_scaffold_16649_11	GH163(198-457)	-	CBM22	CBM22	N	2	Cytoplasmic
Meg22_1012_Bin_315	Meg22_1012_Bin_315_scaffold_6871_3	GH163(198-458)	-	CBM22	CBM22	N	2	Cytoplasmic
Meg22_1012_Bin_315	Meg22_1012_Bin_315_scaffold_86214_2	GH163(198-458)	-	CBM22	CBM22	N	2	Cytoplasmic
Meg22_1012_Bin_93	Meg22_1012_Bin_93_scaffold_13342_10	GH163(195-454)	-	CBM22	CBM22	N	2	Cytoplasmic
Meg22_1214_Bin_167	Meg22_1214_Bin_167_scaffold_14063_11	GH163(198-457)	-	CBM22	CBM22	N	2	Cytoplasmic
Meg22_1214_Bin_278	Meg22_1214_Bin_278_scaffold_105109_4	GH163(193-452)	-	CBM22	CBM22	N	2	Cytoplasmic
Meg22_1214_Bin_303	Meg22_1214_Bin_303_scaffold_6656_15	GH163(198-458)	-	CBM22	CBM22	N	2	Cytoplasmic
Meg22_1214_Bin_303	Meg22_1214_Bin_303_scaffold_89514_2	GH163(198-458)	-	CBM22	CBM22	N	2	Cytoplasmic
Meg22_1416_Bin_144	Meg22_1416_Bin_144_scaffold_2399_8	GH163(195-454)	-	CBM22	CBM22	N	2	Cytoplasmic
Meg22_1416_Bin_89	Meg22_1416_Bin_89_scaffold_1687_19	GH163(198-458)	-	CBM22	CBM22	N	2	Cytoplasmic
Meg22_1618_Bin_20	Meg22_1618_Bin_20_scaffold_15484_4	GH163(198-458)	-	CBM22	CBM22	N	2	Cytoplasmic
AB_3033_Bin_59	AB_3033_Bin_59_scaffold_1498_16	PL29(76-347)	-	CBM32	CBM32	N	2	Unknown
Meg19_46_Bin_250	Meg19_46_Bin_250_scaffold_178708_1	CBM32(530-654)	-	CBM32	CBM32	N	2	Cytoplasmic
Meg19_46_Bin_250	Meg19_46_Bin_250_scaffold_62401_3	CBM32(29-147)	-	CBM32	CBM32	N	2	Cytoplasmic
Meg19_46_Bin_250	Meg19_46_Bin_250_scaffold_93914_4	-	CBM51(15)	CBM32	CBM32	N	2	Cytoplasmic
AB_3033_Bin_153	AB_3033_Bin_153_scaffold_31477_2	CBM32(85-205)+GH123(230-752)	GH123(3)	CBM32+GH123	CBM32+GH123	N	3	Cytoplasmic
BHB10_38_Bin_334	BHB10-38_Bin_334_scaffold_13391_5	GH2(33-943)	GH2(2)+CBM51(5)+CBM67(4)	CBM32+GH2	CBM32+GH2	N	3	Cytoplasmic
M3_30_Bin_267	M3-30_Bin_267_scaffold_952_19	GH2(35-943)	GH2(11)+CBM51(5)+CBM67(4)	CBM32+GH2	CBM32+GH2	N	3	Cytoplasmic
M3_38_Bin_440	M3-38_Bin_440_scaffold_22300_8	GH2(16-530)	GH2(11)+CBM51(5)+CBM67(4)	CBM32+GH2	CBM32+GH2	N	3	Cytoplasmic
M3_38_Bin_440	M3-38_Bin_440_scaffold_317477_1	GH2(33-407)	GH2(2)+CBM67(4)	CBM32+GH2	CBM32+GH2	N	3	Cytoplasmic
M3_44_Bin_391	M3-44_Bin_391_scaffold_3122_2	GH2(35-943)	GH2(11)+CBM51(5)+CBM67(4)	CBM32+GH2	CBM32+GH2	N	3	Cytoplasmic
AB_3033_Bin_153	AB_3033_Bin_153_scaffold_9095_4	GH156(24-529)	-	CBM35+GH156	CBM35+GH156	N	2	Cytoplasmic
Meg19_1012_Bin_91	Meg19_1012_Bin_91_scaffold_34988_3	GH156(33-527)	-	CBM35+GH156	CBM35+GH156	N	2	Unknown
Meg22_1214_Bin_278	Meg22_1214_Bin_278_scaffold_121678_3	GH156(16-525)	-	CBM35+GH156	CBM35+GH156	N	2	Cytoplasmic
Meg19_46_Bin_250	Meg19_46_Bin_250_scaffold_14806_4	CBM38(265-387)+GH116(627-907)	GH116(4)+CBM38(4)	CBM38+GH116	CBM38+GH116	N	3	Unknown
AB_3033_Bin_153	AB_3033_Bin_153_scaffold_17066_4	CBM38(31-158)+GH32(283-569)	GH32(16)+CBM38(1)	CBM38+GH32	CBM38+GH32	N	3	Cytoplasmic
BHB10_38_Bin_334	BHB10-38_Bin_334_scaffold_494_18	GH32(111-410)	GH32(31)+CBM38(1)+CBM66(1)	CBM38+GH32	CBM38+GH32	N	3	Periplasmic
M3_30_Bin_267	M3-30_Bin_267_scaffold_3908_15	GH32(17-315)	GH32(31)+CBM38(1)+CBM66(1)	CBM38+GH32	CBM38+GH32	N	3	Cytoplasmic
M3_38_Bin_440	M3-38_Bin_440_scaffold_46606_6	GH32(75-374)	GH32(31)+CBM38(1)+CBM66(1)	CBM38+GH32	CBM38+GH32	N	3	Periplasmic
M3_44_Bin_391	M3-44_Bin_391_scaffold_231_25	GH32(151-449)	GH32(31)+CBM38(1)+CBM66(1)	CBM38+GH32	CBM38+GH32	N	3	Cytoplasmic
Meg19_1012_Bin_91	Meg19_1012_Bin_91_scaffold_132734_3	GH32(13-299)	GH32(16)+CBM38(1)	CBM38+GH32	CBM38+GH32	N	3	Cytoplasmic
Meg22_810_Bin_154_2_1	Meg22_810_Bin_154_2_1_scaffold_43578_2	GH32(29-323)	-	CBM38+GH32	CBM38+GH32	N	2	Cytoplasmic
AB_3033_Bin_184	AB_3033_Bin_184_scaffold_42259_16	GH148(69-223)+CBM4(278-407)	-	CBM4+GH148	CBM4+GH148	N	2	Cytoplasmic
AB_3033_Bin_59	AB_3033_Bin_59_scaffold_19976_2	GH148(69-223)+CBM4(279-407)+GH148(473-595)	GH148(5)+CBM4(9)	CBM4+GH148	CBM4+GH148	N	3	Unknown
Meg19_1012_Bin_91	Meg19_1012_Bin_91_scaffold_18061_3	GH148(70-223)+CBM4(278-407)+GH148(473-605)	GH148(5)+CBM4(9)	CBM4+GH148	CBM4+GH148	N	3	Cytoplasmic
Meg19_46_Bin_250	Meg19_46_Bin_250_scaffold_26132_4	GH148(3-80)+CBM4(135-263)+GH148(335-454)	GH148(5)+CBM4(9)	CBM4+GH148	CBM4+GH148	N	3	Unknown
Meg22_1012_Bin_213	Meg22_1012_Bin_213_scaffold_116525_2	GH148(72-227)+CBM4(282-412)+GH148(476-598)	GH148(5)+CBM4(9)	CBM4+GH148	CBM4+GH148	N	3	Unknown
Meg22_1012_Bin_267	Meg22_1012_Bin_267_scaffold_22594_12	GH148(65-219)+CBM4(274-403)+GH148(468-615)	GH148(5)+CBM4(9)	CBM4+GH148	CBM4+GH148	N	3	Cytoplasmic
Meg22_1012_Bin_304	Meg22_1012_Bin_304_scaffold_23410_5	GH148(91-245)+CBM4(302-429)+GH148(495-640)	GH148(5)+CBM4(9)	CBM4+GH148	CBM4+GH148	N	3	Cytoplasmic
Meg22_1012_Bin_315	Meg22_1012_Bin_315_scaffold_28529_1	GH148(73-227)+CBM4(282-411)+GH148(477-622)	GH148(5)+CBM4(9)	CBM4+GH148	CBM4+GH148	N	3	Cytoplasmic
Meg22_1012_Bin_69	Meg22_1012_Bin_69_scaffold_88500_1	GH148(69-223)+CBM4(279-407)+GH148(473-619)	GH148(5)+CBM4(9)	CBM4+GH148	CBM4+GH148	N	3	Cytoplasmic
Meg22_1214_Bin_133	Meg22_1214_Bin_133_scaffold_12281_7	GH148(72-227)+CBM4(282-412)+GH148(476-598)	GH148(5)+CBM4(9)	CBM4+GH148	CBM4+GH148	N	3	Unknown
Meg22_1214_Bin_164	Meg22_1214_Bin_164_scaffold_150277_2	GH148(73-227)+CBM4(282-411)+GH148(477-622)	GH148(5)+CBM4(9)	CBM4+GH148	CBM4+GH148	N	3	Cytoplasmic
Meg22_1214_Bin_283	Meg22_1214_Bin_283_scaffold_61132_5	GH148(70-223)+CBM4(278-407)+GH148(473-618)	GH148(5)+CBM4(9)	CBM4+GH148	CBM4+GH148	N	3	Cytoplasmic
Meg22_1214_Bin_303	Meg22_1214_Bin_303_scaffold_107860_1	GH148(69-223)+CBM4(279-407)+GH148(473-619)	GH148(5)+CBM4(9)	CBM4+GH148	CBM4+GH148	N	3	Cytoplasmic
Meg22_1214_Bin_347	Meg22_1214_Bin_347_scaffold_122565_1	GH148(31-185)+CBM4(240-369)+GH148(435-580)	-	CBM4+GH148	CBM4+GH148	N	2	Cytoplasmic
Meg22_1416_Bin_127	Meg22_1416_Bin_127_scaffold_13669_4	GH148(70-223)+CBM4(278-407)+GH148(473-618)	GH148(5)+CBM4(9)	CBM4+GH148	CBM4+GH148	N	3	Cytoplasmic
Meg22_1618_Bin_156	Meg22_1618_Bin_156_scaffold_63847_3	GH148(79-232)+CBM4(287-416)+GH148(482-627)	GH148(5)+CBM4(9)	CBM4+GH148	CBM4+GH148	N	3	Cytoplasmic
Meg22_46_Bin_204	Meg22_46_Bin_204_scaffold_4574_10	GH148(69-223)+CBM4(278-407)+GH148(473-596)	GH148(5)+CBM4(9)	CBM4+GH148	CBM4+GH148	N	3	Unknown
Meg19_1012_Bin_91	Meg19_1012_Bin_91_scaffold_160774_1	CBM47(53-167)	-	CBM47	CBM47	N	2	Cytoplasmic
AB_3033_Bin_153	AB_3033_Bin_153_scaffold_14994_7	-	CBM5(68)	CBM5+GH19	CBM5+GH19	N	2	Cytoplasmic
AB_3033_Bin_153	AB_3033_Bin_153_scaffold_4026_17	-	CBM5(68)	CBM5+GH19	CBM5+GH19	N	2	Cytoplasmic
Meg19_1012_Bin_91	Meg19_1012_Bin_91_scaffold_37850_7	-	CBM5(68)	CBM5+GH19	CBM5+GH19	N	2	Cytoplasmic
Meg19_1012_Bin_91	Meg19_1012_Bin_91_scaffold_3956_2	-	CBM5(68)	CBM5+GH19	CBM5+GH19	N	2	Cytoplasmic
Meg19_1012_Bin_91	Meg19_1012_Bin_91_scaffold_14663_10	GH2(61-589)+GH2(793-1125)+CBM32(1343-1461)	GH2(1)+CBM32(79)+CBM51(5)+CBM67(4)	CBM51+GH2	CBM51+GH2	N	3	Unknown
AB_3033_Bin_153	AB_3033_Bin_153_scaffold_46465_6	GH163(16-277)	-	CBM54	CBM54	N	2	Cytoplasmic
AB_3033_Bin_153	AB_3033_Bin_153_scaffold_737_11	GH163(223-484)+CBM9(685-864)	-	CBM54	CBM54	N	2	Cytoplasmic
AB_3033_Bin_163	AB_3033_Bin_163_scaffold_42923_4	GH163(110-364)	-	CBM54	CBM54	N	2	Cytoplasmic
AB_3033_Bin_163	AB_3033_Bin_163_scaffold_59741_1	GH163(202-458)	-	CBM54	CBM54	N	2	Cytoplasmic
AB_3033_Bin_184	AB_3033_Bin_184_scaffold_1286_49	GH163(209-470)	-	CBM54	CBM54	N	2	Cytoplasmic
AB_3033_Bin_184	AB_3033_Bin_184_scaffold_1764_183	GH163(197-456)	-	CBM54	CBM54	N	2	Cytoplasmic
AB_3033_Bin_184	AB_3033_Bin_184_scaffold_1764_184	GH163(192-451)	-	CBM54	CBM54	N	2	Unknown
AB_3033_Bin_184	AB_3033_Bin_184_scaffold_813_10	GH163(235-490)	-	CBM54	CBM54	N	2	Cytoplasmic
AB_3033_Bin_59	AB_3033_Bin_59_scaffold_16013_8	GH163(202-456)	-	CBM54	CBM54	N	2	Cytoplasmic
AB_3033_Bin_59	AB_3033_Bin_59_scaffold_404_32	GH163(206-459)	-	CBM54	CBM54	N	2	Cytoplasmic
AB_3033_Bin_59	AB_3033_Bin_59_scaffold_404_33	GH163(206-462)	-	CBM54	CBM54	N	2	Cytoplasmic
Meg19_46_Bin_250	Meg19_46_Bin_250_scaffold_146722_2	GH163(200-458)	-	CBM54	CBM54	N	2	Cytoplasmic
Meg22_1012_Bin_213	Meg22_1012_Bin_213_scaffold_17137_3	GH163(199-458)	-	CBM54	CBM54	N	2	Unknown
Meg22_1012_Bin_226	Meg22_1012_Bin_226_scaffold_83045_3	GH163(200-458)	-	CBM54	CBM54	N	2	Cytoplasmic
Meg22_1012_Bin_267	Meg22_1012_Bin_267_scaffold_20334_5	GH163(204-460)	-	CBM54	CBM54	N	2	Cytoplasmic
Meg22_1012_Bin_304	Meg22_1012_Bin_304_scaffold_12585_11	GH163(202-458)	-	CBM54	CBM54	N	2	Cytoplasmic
Meg22_1012_Bin_304	Meg22_1012_Bin_304_scaffold_60830_1	GH163(205-460)	-	CBM54	CBM54	N	2	Cytoplasmic
Meg22_1012_Bin_315	Meg22_1012_Bin_315_scaffold_204673_2	GH163(214-470)	-	CBM54	CBM54	N	2	Cytoplasmic
Meg22_1012_Bin_69	Meg22_1012_Bin_69_scaffold_80230_2	GH163(201-457)	-	CBM54	CBM54	N	2	Cytoplasmic
Meg22_1214_Bin_133	Meg22_1214_Bin_133_scaffold_9107_15	GH163(199-458)	-	CBM54	CBM54	N	2	Unknown
Meg22_1214_Bin_164	Meg22_1214_Bin_164_scaffold_217467_1	GH163(21-277)	-	CBM54	CBM54	N	2	Cytoplasmic
Meg22_1214_Bin_164	Meg22_1214_Bin_164_scaffold_73911_3	GH163(201-460)	-	CBM54	CBM54	N	2	Cytoplasmic
Meg22_1214_Bin_167	Meg22_1214_Bin_167_scaffold_25467_8	GH163(202-458)	-	CBM54	CBM54	N	2	Cytoplasmic
Meg22_1214_Bin_283	Meg22_1214_Bin_283_scaffold_44560_3	GH163(200-458)	-	CBM54	CBM54	N	2	Cytoplasmic
Meg22_1214_Bin_303	Meg22_1214_Bin_303_scaffold_14422_3	GH163(208-462)	-	CBM54	CBM54	N	2	Cytoplasmic
Meg22_1214_Bin_347	Meg22_1214_Bin_347_scaffold_117551_1	GH163(94-350)	-	CBM54	CBM54	N	2	Cytoplasmic
Meg22_1416_Bin_127	Meg22_1416_Bin_127_scaffold_17244_3	GH163(200-458)	-	CBM54	CBM54	N	2	Cytoplasmic
Meg22_1416_Bin_89	Meg22_1416_Bin_89_scaffold_209461_2	GH163(208-454)	-	CBM54	CBM54	N	2	Cytoplasmic
Meg22_1618_Bin_156	Meg22_1618_Bin_156_scaffold_15513_4	GH163(200-458)	-	CBM54	CBM54	N	2	Cytoplasmic
Meg22_1618_Bin_20	Meg22_1618_Bin_20_scaffold_10266_1	GH163(2-209)	-	CBM54	CBM54	N	2	Cytoplasmic
Meg22_1618_Bin_20	Meg22_1618_Bin_20_scaffold_35364_2	GH163(208-462)	-	CBM54	CBM54	N	2	Cytoplasmic
Meg22_46_Bin_204	Meg22_46_Bin_204_scaffold_44140_2	GH163(192-451)	-	CBM54	CBM54	N	2	Unknown
Meg22_1012_Bin_243	Meg22_1012_Bin_243_scaffold_44199_2	GH127(334-558)	-	CBM66	CBM66	N	2	Cytoplasmic
Meg22_1012_Bin_286	Meg22_1012_Bin_286_scaffold_2375_29	GH127(308-533)	-	CBM66	CBM66	N	2	Unknown
Meg22_1012_Bin_93	Meg22_1012_Bin_93_scaffold_126473_2	GH146(248-518)	-	CBM66	CBM66	N	2	Cytoplasmic
Meg22_1416_Bin_144	Meg22_1416_Bin_144_scaffold_951_36	GH146(247-518)	-	CBM66	CBM66	N	2	Cytoplasmic
AB_3033_Bin_59	AB_3033_Bin_59_scaffold_2824_3	CBM67(12-192)+GH78(422-913)	GH78(16)+CBM67(6)	CBM67+GH78	CBM67+GH78	N	3	Cytoplasmic
Meg19_1012_Bin_91	Meg19_1012_Bin_91_scaffold_31701_1	CBM67(54-197)+CBM67(205-372)+GH78(397-894)	GH78(1)+CBM67(1)	CBM67+GH78	CBM67+GH78	N	3	Unknown
Meg22_1012_Bin_213	Meg22_1012_Bin_213_scaffold_2729_19	CBM67(28-211)+GH78(323-813)	-	CBM67+GH78	CBM67+GH78	N	2	Cytoplasmic
Meg22_1012_Bin_267	Meg22_1012_Bin_267_scaffold_22129_6	CBM67(8-188)+GH78(417-910)	GH78(16)+CBM67(6)	CBM67+GH78	CBM67+GH78	N	3	Cytoplasmic
Meg22_1012_Bin_286	Meg22_1012_Bin_286_scaffold_1396_19	CBM67(14-199)+GH78(262-770)	-	CBM67+GH78	CBM67+GH78	N	2	Unknown
Meg22_1012_Bin_287	Meg22_1012_Bin_287_scaffold_103427_4	CBM67(14-198)+GH78(259-769)	-	CBM67+GH78	CBM67+GH78	N	2	Unknown
Meg22_1012_Bin_304	Meg22_1012_Bin_304_scaffold_16457_1	GH78(4-437)	GH78(16)+CBM67(6)	CBM67+GH78	CBM67+GH78	N	3	Cytoplasmic
Meg22_1012_Bin_69	Meg22_1012_Bin_69_scaffold_70655_2	CBM67(10-187)+GH78(418-908)	GH78(16)+CBM67(6)	CBM67+GH78	CBM67+GH78	N	3	Cytoplasmic
Meg22_1012_Bin_93	Meg22_1012_Bin_93_scaffold_5790_16	CBM67(15-196)+GH78(259-750)	-	CBM67+GH78	CBM67+GH78	N	2	Cytoplasmic
Meg22_1214_Bin_133	Meg22_1214_Bin_133_scaffold_33388_3	CBM67(28-211)+GH78(323-813)	-	CBM67+GH78	CBM67+GH78	N	2	Cytoplasmic
Meg22_1214_Bin_164	Meg22_1214_Bin_164_scaffold_155022_1	CBM67(5-169)+GH78(400-890)	GH78(16)+CBM67(6)	CBM67+GH78	CBM67+GH78	N	3	Cytoplasmic
Meg22_1214_Bin_167	Meg22_1214_Bin_167_scaffold_1200_34	CBM67(8-190)+GH78(420-911)	GH78(16)+CBM67(6)	CBM67+GH78	CBM67+GH78	N	3	Cytoplasmic
Meg22_1214_Bin_278	Meg22_1214_Bin_278_scaffold_44117_5	CBM67(15-196)+GH78(259-649)	-	CBM67+GH78	CBM67+GH78	N	2	Cytoplasmic
Meg22_1214_Bin_347	Meg22_1214_Bin_347_scaffold_69545_3	GH78(176-667)	GH78(16)+CBM67(6)	CBM67+GH78	CBM67+GH78	N	3	Cytoplasmic
AB_3033_Bin_59	AB_3033_Bin_59_scaffold_3546_8	PL8_2(573-820)	-	CBM70+PL8_2	CBM70+PL8_2	N	2	CytoplasmicMembrane
Meg22_1012_Bin_300	Meg22_1012_Bin_300_scaffold_128507_1	PL8_2(551-799)	-	CBM70+PL8_2	CBM70+PL8_2	N	2	Unknown
Meg22_1012_Bin_300	Meg22_1012_Bin_300_scaffold_136830_1	PL8_2(542-790)	-	CBM70+PL8_2	CBM70+PL8_2	N	2	Cytoplasmic
Meg22_1012_Bin_300	Meg22_1012_Bin_300_scaffold_35423_5	PL8_2(565-816)	-	CBM70+PL8_2	CBM70+PL8_2	N	2	Cytoplasmic
Meg19_1012_Bin_91	Meg19_1012_Bin_91_scaffold_77510_3	-	CBM9(10)	CBM9+GH42	CBM9+GH42	N	2	Cytoplasmic
Meg22_1012_Bin_213	Meg22_1012_Bin_213_scaffold_41494_1	GH42(558-875)	-	CBM9+GH42	CBM9+GH42	N	2	Cytoplasmic
Meg22_1012_Bin_267	Meg22_1012_Bin_267_scaffold_9003_6	GH42(595-857)	CBM9(10)	CBM9+GH42	CBM9+GH42	N	3	CytoplasmicMembrane
Meg22_1012_Bin_69	Meg22_1012_Bin_69_scaffold_74865_1	GH42(348-678)	CBM9(10)	CBM9+GH42	CBM9+GH42	N	3	Cytoplasmic
Meg22_1214_Bin_133	Meg22_1214_Bin_133_scaffold_51094_2	GH42(597-914)	-	CBM9+GH42	CBM9+GH42	N	2	Cytoplasmic
Meg22_1416_Bin_143	Meg22_1416_Bin_143_scaffold_42091_2	CBM9(79-246)	-	CBM9+GH42	CBM9+GH42	N	2	CytoplasmicMembrane
Meg22_1416_Bin_144	Meg22_1416_Bin_144_scaffold_66_16	GH42(449-778)	-	CBM9+GH42	CBM9+GH42	N	2	Cytoplasmic
Meg19_46_Bin_250	Meg19_46_Bin_250_scaffold_42179_3	-	CE0(6)	CE0	CE0	N	2	Cytoplasmic
Meg22_1012_Bin_213	Meg22_1012_Bin_213_scaffold_106670_2	-	CE0(6)	CE0	CE0	N	2	CytoplasmicMembrane
Meg22_1214_Bin_133	Meg22_1214_Bin_133_scaffold_91636_3	-	CE0(6)	CE0	CE0	N	2	CytoplasmicMembrane
Meg22_1214_Bin_278	Meg22_1214_Bin_278_scaffold_65358_3	-	CE0(6)	CE0	CE0	N	2	Cytoplasmic
Meg19_46_Bin_250	Meg19_46_Bin_250_scaffold_32828_3	CE15(66-424)	CE15(1)	CE15	CE15	N	3	Cytoplasmic
Meg19_46_Bin_250	Meg19_46_Bin_250_scaffold_49798_3	CE15(39-427)	CE15(1)	CE15	CE15	N	3	Cytoplasmic
Meg22_810_Bin_154_2_1	Meg22_810_Bin_154_2_1_scaffold_26975_8	CE7(4-316)	CE7(4)	CE7	CE7	N	3	Cytoplasmic
Meg22_1012_Bin_125	Meg22_1012_Bin_125_scaffold_107422_4	CE9(6-350)	-	CE9	CE9	N	2	Cytoplasmic
Meg22_1012_Bin_243	Meg22_1012_Bin_243_scaffold_55409_2	CE9(6-387)	-	CE9	CE9	N	2	Cytoplasmic
AB_3033_Bin_153	AB_3033_Bin_153_scaffold_10972_7	GH141(418-743)	-	GH0	GH0	N	2	Unknown
AB_3033_Bin_153	AB_3033_Bin_153_scaffold_11660_5	GH141(29-346)	-	GH0	GH0	N	2	Unknown
AB_3033_Bin_153	AB_3033_Bin_153_scaffold_13708_3	GH141(36-339)	-	GH0	GH0	N	2	Cytoplasmic
AB_3033_Bin_153	AB_3033_Bin_153_scaffold_23002_2	GH33(37-357)	-	GH0	GH0	N	2	CytoplasmicMembrane
AB_3033_Bin_153	AB_3033_Bin_153_scaffold_60324_1	GH141(27-338)	-	GH0	GH0	N	2	Cytoplasmic
AB_3033_Bin_163	AB_3033_Bin_163_scaffold_43091_2	GH151(35-154)	-	GH0	GH0	N	2	Cytoplasmic
AB_3033_Bin_184	AB_3033_Bin_184_scaffold_1100_190	GH141(32-333)+GH141(309-510)	-	GH0	GH0	N	2	Cytoplasmic
AB_3033_Bin_184	AB_3033_Bin_184_scaffold_4165_4	GH141(373-679)	-	GH0	GH0	N	2	Cytoplasmic
AB_3033_Bin_59	AB_3033_Bin_59_scaffold_2103_19	GH151(35-154)	-	GH0	GH0	N	2	Cytoplasmic
AB_3033_Bin_59	AB_3033_Bin_59_scaffold_22267_2	GH123(856-1094)	-	GH0	GH0	N	2	Unknown
AB_3033_Bin_59	AB_3033_Bin_59_scaffold_5863_10	GH141(22-325)	-	GH0	GH0	N	2	Cytoplasmic
BHB10_38_Bin_334	BHB10-38_Bin_334_scaffold_129601_2	GH141(7-554)	-	GH0	GH0	N	2	Cytoplasmic
BHB10_38_Bin_334	BHB10-38_Bin_334_scaffold_159441_2	GH141(8-555)	-	GH0	GH0	N	2	Cytoplasmic
BHB10_38_Bin_334	BHB10-38_Bin_334_scaffold_3039_34	GH123(11-491)	-	GH0	GH0	N	2	Cytoplasmic
BHB10_38_Bin_334	BHB10-38_Bin_334_scaffold_50949_4	GH129(261-585)	GH0(6)	GH0	GH0	N	3	Unknown
BHB10_38_Bin_334	BHB10-38_Bin_334_scaffold_50949_5	GH129(466-787)	GH0(6)	GH0	GH0	N	3	Periplasmic
BHB10_38_Bin_334	BHB10-38_Bin_334_scaffold_8939_3	GH129(184-434)+GH129(479-768)	-	GH0	GH0	N	2	Unknown
M3_30_Bin_267	M3-30_Bin_267_scaffold_2212_22	GH123(15-491)	GH0(61)	GH0	GH0	N	3	Cytoplasmic
M3_30_Bin_267	M3-30_Bin_267_scaffold_225841_1	GH129(188-438)+GH129(479-773)	-	GH0	GH0	N	2	Unknown
M3_30_Bin_267	M3-30_Bin_267_scaffold_3908_30	GH129(473-794)	GH0(6)	GH0	GH0	N	3	Unknown
M3_30_Bin_267	M3-30_Bin_267_scaffold_94077_2	GH141(8-554)	-	GH0	GH0	N	2	Cytoplasmic
M3_38_Bin_440	M3-38_Bin_440_scaffold_171815_2	GH141(7-554)	-	GH0	GH0	N	2	Cytoplasmic
M3_38_Bin_440	M3-38_Bin_440_scaffold_194931_1	GH129(306-630)	GH0(6)	GH0	GH0	N	3	Unknown
M3_38_Bin_440	M3-38_Bin_440_scaffold_366744_1	GH129(188-438)	-	GH0	GH0	N	2	Unknown
M3_38_Bin_440	M3-38_Bin_440_scaffold_71394_7	GH123(11-491)	-	GH0	GH0	N	2	Cytoplasmic
M3_44_Bin_391	M3-44_Bin_391_scaffold_102667_3	GH141(8-554)	-	GH0	GH0	N	2	Cytoplasmic
M3_44_Bin_391	M3-44_Bin_391_scaffold_1084_14	GH146(202-648)	-	GH0	GH0	N	2	Cytoplasmic
M3_44_Bin_391	M3-44_Bin_391_scaffold_1503_41	GH123(15-491)	GH0(61)	GH0	GH0	N	3	Cytoplasmic
M3_44_Bin_391	M3-44_Bin_391_scaffold_231_11	GH129(473-794)	GH0(6)	GH0	GH0	N	3	Unknown
M3_44_Bin_391	M3-44_Bin_391_scaffold_251351_1	GH129(188-438)+GH129(479-773)	-	GH0	GH0	N	2	Unknown
Meg19_1012_Bin_211	Meg19_1012_Bin_211_scaffold_250902_2	GH95(25-763)	-	GH0	GH0	N	2	Cytoplasmic
Meg19_1012_Bin_91	Meg19_1012_Bin_91_scaffold_102670_2	GH141(27-338)	-	GH0	GH0	N	2	Cytoplasmic
Meg19_1012_Bin_91	Meg19_1012_Bin_91_scaffold_35091_2	GH141(29-346)	-	GH0	GH0	N	2	Unknown
Meg19_1012_Bin_91	Meg19_1012_Bin_91_scaffold_43643_5	GH123(93-495)	-	GH0	GH0	N	2	Cytoplasmic
Meg19_1012_Bin_91	Meg19_1012_Bin_91_scaffold_4781_2	GH123(884-1125)	-	GH0	GH0	N	2	Unknown
Meg19_1012_Bin_91	Meg19_1012_Bin_91_scaffold_84045_2	CBM9(104-258)+GH129(301-832)	-	GH0	GH0	N	2	Unknown
Meg19_46_Bin_250	Meg19_46_Bin_250_scaffold_145683_3	CBM9(36-181)+GH129(434-746)	-	GH0	GH0	N	2	Unknown
Meg19_46_Bin_250	Meg19_46_Bin_250_scaffold_161488_1	GH55(165-524)	-	GH0	GH0	N	2	Unknown
Meg19_46_Bin_250	Meg19_46_Bin_250_scaffold_180182_1	GH123(392-634)	-	GH0	GH0	N	2	Cytoplasmic
Meg19_46_Bin_250	Meg19_46_Bin_250_scaffold_32828_2	-	GH0(30)	GH0	GH0	N	2	Cytoplasmic
Meg19_46_Bin_250	Meg19_46_Bin_250_scaffold_76707_3	-	GH0(16)	GH0	GH0	N	2	Cytoplasmic
Meg19_46_Bin_250	Meg19_46_Bin_250_scaffold_79181_3	GH33(17-265)	-	GH0	GH0	N	2	Cytoplasmic
Meg19_46_Bin_250	Meg19_46_Bin_250_scaffold_93678_2	-	GH0(16)	GH0	GH0	N	2	Cytoplasmic
Meg22_1012_Bin_213	Meg22_1012_Bin_213_scaffold_1078_2	GH39(538-712)	-	GH0	GH0	N	2	Cytoplasmic
Meg22_1012_Bin_213	Meg22_1012_Bin_213_scaffold_14018_1	CBM9(7-158)+GH123(543-763)	-	GH0	GH0	N	2	Cytoplasmic
Meg22_1012_Bin_213	Meg22_1012_Bin_213_scaffold_15532_3	GH141(24-306)	-	GH0	GH0	N	2	Unknown
Meg22_1012_Bin_213	Meg22_1012_Bin_213_scaffold_4296_5	GH5(388-709)	-	GH0	GH0	N	2	Unknown
Meg22_1012_Bin_213	Meg22_1012_Bin_213_scaffold_48987_3	GH129(340-651)	-	GH0	GH0	N	2	Cytoplasmic
Meg22_1012_Bin_213	Meg22_1012_Bin_213_scaffold_51081_2	GH141(35-336)	-	GH0	GH0	N	2	Unknown
Meg22_1012_Bin_213	Meg22_1012_Bin_213_scaffold_82414_4	GH123(464-705)	-	GH0	GH0	N	2	Unknown
Meg22_1012_Bin_213	Meg22_1012_Bin_213_scaffold_9767_13	GH123(247-485)	-	GH0	GH0	N	2	Cytoplasmic
Meg22_1012_Bin_243	Meg22_1012_Bin_243_scaffold_195175_2	GH95(454-758)	-	GH0	GH0	N	2	Unknown
Meg22_1012_Bin_267	Meg22_1012_Bin_267_scaffold_15535_9	GH33(43-354)	-	GH0	GH0	N	2	Cytoplasmic
Meg22_1012_Bin_267	Meg22_1012_Bin_267_scaffold_15717_11	GH33(44-327)	-	GH0	GH0	N	2	Cytoplasmic
Meg22_1012_Bin_267	Meg22_1012_Bin_267_scaffold_18890_3	GH141(34-338)	-	GH0	GH0	N	2	Cytoplasmic
Meg22_1012_Bin_267	Meg22_1012_Bin_267_scaffold_2897_23	GH123(830-1110)	-	GH0	GH0	N	2	Unknown
Meg22_1012_Bin_267	Meg22_1012_Bin_267_scaffold_6375_6	GH151(33-154)	-	GH0	GH0	N	2	Cytoplasmic
Meg22_1012_Bin_286	Meg22_1012_Bin_286_scaffold_21982_18	GH141(32-341)+GH141(323-526)	-	GH0	GH0	N	2	Unknown
Meg22_1012_Bin_300	Meg22_1012_Bin_300_scaffold_44499_4	GH151(37-163)	-	GH0	GH0	N	2	Cytoplasmic
Meg22_1012_Bin_304	Meg22_1012_Bin_304_scaffold_5032_16	GH151(39-155)	-	GH0	GH0	N	2	Cytoplasmic
Meg22_1012_Bin_315	Meg22_1012_Bin_315_scaffold_18662_3	GH141(28-314)	-	GH0	GH0	N	2	Cytoplasmic
Meg22_1012_Bin_315	Meg22_1012_Bin_315_scaffold_7475_18	GH123(659-936)	-	GH0	GH0	N	2	Unknown
Meg22_1012_Bin_315	Meg22_1012_Bin_315_scaffold_8677_7	GH151(35-155)	-	GH0	GH0	N	2	Cytoplasmic
Meg22_1012_Bin_69	Meg22_1012_Bin_69_scaffold_42188_1	GH141(25-313)	-	GH0	GH0	N	2	Cytoplasmic
Meg22_1012_Bin_93	Meg22_1012_Bin_93_scaffold_43034_8	GH141(39-313)+GH141(351-531)	-	GH0	GH0	N	2	Cytoplasmic
Meg22_1214_Bin_133	Meg22_1214_Bin_133_scaffold_20895_6	GH141(35-336)	-	GH0	GH0	N	2	Unknown
Meg22_1214_Bin_133	Meg22_1214_Bin_133_scaffold_22282_1	CBM9(8-164)+GH123(549-769)	-	GH0	GH0	N	2	Unknown
Meg22_1214_Bin_133	Meg22_1214_Bin_133_scaffold_23139_4	GH5(388-709)	-	GH0	GH0	N	2	Unknown
Meg22_1214_Bin_133	Meg22_1214_Bin_133_scaffold_24794_2	GH123(876-1117)	-	GH0	GH0	N	2	Unknown
Meg22_1214_Bin_133	Meg22_1214_Bin_133_scaffold_7093_10	GH123(889-1128)	-	GH0	GH0	N	2	Unknown
Meg22_1214_Bin_133	Meg22_1214_Bin_133_scaffold_7396_15	GH141(24-308)	-	GH0	GH0	N	2	Unknown
Meg22_1214_Bin_133	Meg22_1214_Bin_133_scaffold_7678_1	GH129(28-484)+GH129(513-824)	-	GH0	GH0	N	2	Cytoplasmic
Meg22_1214_Bin_133	Meg22_1214_Bin_133_scaffold_88447_2	GH39(538-715)	-	GH0	GH0	N	2	Cytoplasmic
Meg22_1214_Bin_167	Meg22_1214_Bin_167_scaffold_3084_12	GH141(28-314)	-	GH0	GH0	N	2	Cytoplasmic
Meg22_1214_Bin_167	Meg22_1214_Bin_167_scaffold_3252_27	GH151(39-155)	-	GH0	GH0	N	2	Cytoplasmic
Meg22_1214_Bin_167	Meg22_1214_Bin_167_scaffold_431_4	GH123(870-1110)	-	GH0	GH0	N	2	Unknown
Meg22_1214_Bin_278	Meg22_1214_Bin_278_scaffold_43601_3	GH33(129-360)	-	GH0	GH0	N	2	Cytoplasmic
Meg22_1214_Bin_283	Meg22_1214_Bin_283_scaffold_288500_1	GH39(484-655)	-	GH0	GH0	N	2	Cytoplasmic
Meg22_1214_Bin_283	Meg22_1214_Bin_283_scaffold_59675_1	GH129(325-630)	-	GH0	GH0	N	2	Unknown
Meg22_1214_Bin_303	Meg22_1214_Bin_303_scaffold_7595_12	GH123(830-1107)	-	GH0	GH0	N	2	Unknown
Meg22_1214_Bin_347	Meg22_1214_Bin_347_scaffold_99527_1	GH141(27-331)	-	GH0	GH0	N	2	Cytoplasmic
Meg22_1416_Bin_127	Meg22_1416_Bin_127_scaffold_40148_3	CBM9(90-245)	-	GH0	GH0	N	2	Cytoplasmic
Meg22_1416_Bin_143	Meg22_1416_Bin_143_scaffold_127109_3	GH5(44-276)	-	GH0	GH0	N	2	Cytoplasmic
Meg22_1416_Bin_144	Meg22_1416_Bin_144_scaffold_82_31	GH141(39-318)+GH141(351-531)	-	GH0	GH0	N	2	Cytoplasmic
Meg22_1416_Bin_89	Meg22_1416_Bin_89_scaffold_6501_16	GH123(830-1107)	-	GH0	GH0	N	2	Unknown
Meg22_1618_Bin_156	Meg22_1618_Bin_156_scaffold_48691_1	GH129(76-381)	-	GH0	GH0	N	2	Unknown
Meg22_1618_Bin_20	Meg22_1618_Bin_20_scaffold_1130_28	GH141(2-307)	-	GH0	GH0	N	2	Cytoplasmic
Meg22_1618_Bin_20	Meg22_1618_Bin_20_scaffold_20133_3	GH151(35-155)	-	GH0	GH0	N	2	Cytoplasmic
Meg22_1618_Bin_20	Meg22_1618_Bin_20_scaffold_491_26	GH123(830-1107)	-	GH0	GH0	N	2	Unknown
Meg22_46_Bin_204	Meg22_46_Bin_204_scaffold_12018_4	GH141(373-679)	-	GH0	GH0	N	2	Cytoplasmic
Meg22_46_Bin_204	Meg22_46_Bin_204_scaffold_15575_10	GH141(32-334)	-	GH0	GH0	N	2	Cytoplasmic
Meg22_46_Bin_204	Meg22_46_Bin_204_scaffold_216169_1	GH151(38-155)	-	GH0	GH0	N	2	Cytoplasmic
Meg22_46_Bin_204	Meg22_46_Bin_204_scaffold_4574_12	GH123(840-1112)	-	GH0	GH0	N	2	Unknown
Meg22_810_Bin_187	Meg22_810_Bin_187_scaffold_40649_4	GH141(32-305)	-	GH0	GH0	N	2	Unknown
BHB10_38_Bin_334	BHB10-38_Bin_334_scaffold_30281_10	GH1(4-441)	GH1(8)	GH1	GH1	N	3	Cytoplasmic
M3_30_Bin_267	M3-30_Bin_267_scaffold_3788_13	GH1(4-441)	GH1(8)	GH1	GH1	N	3	Cytoplasmic
M3_44_Bin_391	M3-44_Bin_391_scaffold_1199_13	GH1(4-441)	GH1(8)	GH1	GH1	N	3	Cytoplasmic
Meg19_46_Bin_250	Meg19_46_Bin_250_scaffold_68580_1	GH10(177-472)	-	GH10	GH10	N	2	Unknown
Meg22_1012_Bin_213	Meg22_1012_Bin_213_scaffold_12176_4	GH10(175-486)	-	GH10	GH10	N	2	Unknown
Meg22_1214_Bin_133	Meg22_1214_Bin_133_scaffold_2147_26	GH10(175-487)	-	GH10	GH10	N	2	Unknown
AB_3033_Bin_163	AB_3033_Bin_163_scaffold_18774_3	GH106(13-782)	-	GH106	GH106	N	2	Cytoplasmic
AB_3033_Bin_184	AB_3033_Bin_184_scaffold_1543_44	GH106(1-450)	-	GH106	GH106	N	2	Cytoplasmic
AB_3033_Bin_184	AB_3033_Bin_184_scaffold_5099_8	GH106(13-782)	-	GH106	GH106	N	2	Cytoplasmic
AB_3033_Bin_59	AB_3033_Bin_59_scaffold_5927_7	GH106(8-711)	GH106(8)	GH106	GH106	N	3	Cytoplasmic
M3_30_Bin_267	M3-30_Bin_267_scaffold_3010_7	GH106(6-695)	GH106(6)	GH106	GH106	N	3	Cytoplasmic
M3_44_Bin_391	M3-44_Bin_391_scaffold_93_119	GH106(6-695)	GH106(6)	GH106	GH106	N	3	Cytoplasmic
Meg19_1012_Bin_454	Meg19_1012_Bin_454_scaffold_38690_2	GH106(7-761)	-	GH106	GH106	N	2	Cytoplasmic
Meg19_1012_Bin_91	Meg19_1012_Bin_91_scaffold_211822_1	GH106(6-661)	GH106(8)	GH106	GH106	N	3	Cytoplasmic
Meg19_1012_Bin_91	Meg19_1012_Bin_91_scaffold_53513_1	GH106(46-771)	GH106(23)	GH106	GH106	N	3	Cytoplasmic
Meg19_1012_Bin_91	Meg19_1012_Bin_91_scaffold_61329_1	GH106(216-784)	GH106(27)	GH106	GH106	N	3	Cytoplasmic
Meg19_46_Bin_250	Meg19_46_Bin_250_scaffold_224559_1	GH106(7-649)	GH106(6)	GH106	GH106	N	3	Cytoplasmic
Meg22_1012_Bin_213	Meg22_1012_Bin_213_scaffold_24483_5	GH106(7-703)	GH106(6)	GH106	GH106	N	3	Cytoplasmic
Meg22_1012_Bin_213	Meg22_1012_Bin_213_scaffold_7654_10	GH106(8-919)	-	GH106	GH106	N	2	Cytoplasmic
Meg22_1012_Bin_267	Meg22_1012_Bin_267_scaffold_18338_6	GH106(8-708)	GH106(8)	GH106	GH106	N	3	Cytoplasmic
Meg22_1012_Bin_267	Meg22_1012_Bin_267_scaffold_9130_7	GH106(6-756)	-	GH106	GH106	N	2	Cytoplasmic
Meg22_1012_Bin_286	Meg22_1012_Bin_286_scaffold_11151_11	GH106(7-753)	-	GH106	GH106	N	2	Cytoplasmic
Meg22_1012_Bin_287	Meg22_1012_Bin_287_scaffold_81013_3	GH106(6-748)	-	GH106	GH106	N	2	Cytoplasmic
Meg22_1012_Bin_304	Meg22_1012_Bin_304_scaffold_19165_3	GH106(6-752)	-	GH106	GH106	N	2	Cytoplasmic
Meg22_1012_Bin_304	Meg22_1012_Bin_304_scaffold_33297_2	GH106(8-682)	GH106(8)	GH106	GH106	N	3	Cytoplasmic
Meg22_1012_Bin_304	Meg22_1012_Bin_304_scaffold_97707_1	GH106(13-782)	-	GH106	GH106	N	2	Cytoplasmic
Meg22_1012_Bin_315	Meg22_1012_Bin_315_scaffold_27181_7	GH106(7-682)	GH106(8)	GH106	GH106	N	3	Cytoplasmic
Meg22_1012_Bin_315	Meg22_1012_Bin_315_scaffold_6278_10	GH106(6-755)	-	GH106	GH106	N	2	Cytoplasmic
Meg22_1012_Bin_69	Meg22_1012_Bin_69_scaffold_40063_3	GH106(7-683)	GH106(8)	GH106	GH106	N	3	Cytoplasmic
Meg22_1214_Bin_133	Meg22_1214_Bin_133_scaffold_6915_6	GH106(7-703)	GH106(6)	GH106	GH106	N	3	Cytoplasmic
Meg22_1214_Bin_164	Meg22_1214_Bin_164_scaffold_33770_2	GH106(6-748)	-	GH106	GH106	N	2	Cytoplasmic
Meg22_1214_Bin_164	Meg22_1214_Bin_164_scaffold_45786_2	GH106(7-686)	GH106(8)	GH106	GH106	N	3	Cytoplasmic
Meg22_1214_Bin_167	Meg22_1214_Bin_167_scaffold_2732_6	GH106(13-782)	-	GH106	GH106	N	2	Cytoplasmic
Meg22_1214_Bin_167	Meg22_1214_Bin_167_scaffold_3838_18	GH106(8-682)	GH106(8)	GH106	GH106	N	3	Cytoplasmic
Meg22_1214_Bin_167	Meg22_1214_Bin_167_scaffold_532_54	GH106(6-752)	-	GH106	GH106	N	2	Cytoplasmic
Meg22_1214_Bin_278	Meg22_1214_Bin_278_scaffold_191619_2	GH106(22-531)	GH106(6)	GH106	GH106	N	3	Cytoplasmic
Meg22_1214_Bin_303	Meg22_1214_Bin_303_scaffold_10249_12	GH106(6-755)	-	GH106	GH106	N	2	Cytoplasmic
Meg22_1214_Bin_303	Meg22_1214_Bin_303_scaffold_31209_7	GH106(7-682)	GH106(8)	GH106	GH106	N	3	Cytoplasmic
Meg22_1214_Bin_347	Meg22_1214_Bin_347_scaffold_228166_3	GH106(8-403)	GH106(8)	GH106	GH106	N	3	Cytoplasmic
Meg22_1214_Bin_347	Meg22_1214_Bin_347_scaffold_64503_1	GH106(41-640)	-	GH106	GH106	N	2	Cytoplasmic
Meg22_1416_Bin_143	Meg22_1416_Bin_143_scaffold_1544_19	GH106(13-784)	-	GH106	GH106	N	2	Cytoplasmic
Meg22_1416_Bin_143	Meg22_1416_Bin_143_scaffold_2053_1	GH106(1-692)	-	GH106	GH106	N	2	Cytoplasmic
Meg22_1416_Bin_144	Meg22_1416_Bin_144_scaffold_2846_1	GH106(6-747)	-	GH106	GH106	N	2	Cytoplasmic
Meg22_1416_Bin_89	Meg22_1416_Bin_89_scaffold_31728_6	GH106(7-612)	GH106(8)	GH106	GH106	N	3	Cytoplasmic
Meg22_1416_Bin_89	Meg22_1416_Bin_89_scaffold_3716_12	GH106(6-755)	-	GH106	GH106	N	2	Cytoplasmic
Meg22_1618_Bin_156	Meg22_1618_Bin_156_scaffold_12382_2	GH106(7-778)	-	GH106	GH106	N	2	Cytoplasmic
Meg22_1618_Bin_20	Meg22_1618_Bin_20_scaffold_1074_25	GH106(6-755)	-	GH106	GH106	N	2	Cytoplasmic
Meg22_1618_Bin_20	Meg22_1618_Bin_20_scaffold_689_19	GH106(7-682)	GH106(8)	GH106	GH106	N	3	Cytoplasmic
Meg22_46_Bin_204	Meg22_46_Bin_204_scaffold_125390_1	GH106(13-782)	-	GH106	GH106	N	2	Cytoplasmic
Meg22_46_Bin_204	Meg22_46_Bin_204_scaffold_16561_9	GH106(7-713)	GH106(8)	GH106	GH106	N	3	Cytoplasmic
Meg22_810_Bin_154_2_1	Meg22_810_Bin_154_2_1_scaffold_23862_4	GH106(6-698)	GH106(6)	GH106	GH106	N	3	Cytoplasmic
Meg22_810_Bin_187	Meg22_810_Bin_187_scaffold_2828_12	GH106(7-748)	-	GH106	GH106	N	2	Cytoplasmic
Meg22_1416_Bin_89	Meg22_1416_Bin_89_scaffold_6717_25	GH110(50-529)	-	GH110	GH110	N	2	Cytoplasmic
Meg22_1618_Bin_20	Meg22_1618_Bin_20_scaffold_883_26	GH110(50-529)	-	GH110	GH110	N	2	Cytoplasmic
AB_3033_Bin_153	AB_3033_Bin_153_scaffold_116512_1	GH116(21-318)	GH116(4)	GH116	GH116	N	3	Unknown
AB_3033_Bin_153	AB_3033_Bin_153_scaffold_14927_2	CBM38(333-456)+GH116(806-1092)	GH116(4)+CBM38(4)	GH116	GH116	N	3	Unknown
AB_3033_Bin_184	AB_3033_Bin_184_scaffold_4446_31	-	GH116(4)	GH116	GH116	N	2	Periplasmic
AB_3033_Bin_59	AB_3033_Bin_59_scaffold_1385_40	GH116(435-780)	GH116(4)	GH116	GH116	N	3	Cytoplasmic
BHB10_38_Bin_334	BHB10-38_Bin_334_scaffold_148247_1	GH116(114-412)	GH116(4)+CBM38(4)	GH116	GH116	N	3	Cytoplasmic
M3_30_Bin_267	M3-30_Bin_267_scaffold_2401_5	GH116(15-268)	-	GH116	GH116	N	2	Cytoplasmic
M3_30_Bin_267	M3-30_Bin_267_scaffold_2401_6	-	GH116(4)+CBM38(4)	GH116	GH116	N	2	Cytoplasmic
M3_38_Bin_440	M3-38_Bin_440_scaffold_275651_1	GH116(454-752)	GH116(4)+CBM38(4)	GH116	GH116	N	3	Cytoplasmic
M3_44_Bin_391	M3-44_Bin_391_scaffold_3027_20	GH116(454-752)	GH116(4)+CBM38(4)	GH116	GH116	N	3	Cytoplasmic
Meg19_1012_Bin_211	Meg19_1012_Bin_211_scaffold_11212_4	GH116(495-767)	-	GH116	GH116	N	2	Cytoplasmic
Meg19_1012_Bin_91	Meg19_1012_Bin_91_scaffold_103573_4	GH116(142-429)	GH116(4)+CBM38(4)	GH116	GH116	N	3	CytoplasmicMembrane
Meg19_1012_Bin_91	Meg19_1012_Bin_91_scaffold_86575_2	GH116(413-757)	GH116(4)	GH116	GH116	N	3	Cytoplasmic
Meg22_1012_Bin_213	Meg22_1012_Bin_213_scaffold_15476_7	GH116(369-739)	GH116(4)+CBM38(4)	GH116	GH116	N	3	CytoplasmicMembrane
Meg22_1012_Bin_213	Meg22_1012_Bin_213_scaffold_27616_4	CBM38(29-154)+GH116(570-907)	GH116(5)	GH116	GH116	N	3	CytoplasmicMembrane
Meg22_1012_Bin_213	Meg22_1012_Bin_213_scaffold_7706_11	GH116(470-764)	GH116(4)	GH116	GH116	N	3	Unknown
Meg22_1012_Bin_267	Meg22_1012_Bin_267_scaffold_12329_8	GH116(435-777)	GH116(4)	GH116	GH116	N	3	Cytoplasmic
Meg22_1012_Bin_300	Meg22_1012_Bin_300_scaffold_14685_7	GH116(495-767)	-	GH116	GH116	N	2	Cytoplasmic
Meg22_1012_Bin_304	Meg22_1012_Bin_304_scaffold_15067_1	GH116(104-447)	GH116(4)	GH116	GH116	N	3	Cytoplasmic
Meg22_1012_Bin_315	Meg22_1012_Bin_315_scaffold_2884_26	GH116(449-791)	GH116(4)	GH116	GH116	N	3	Cytoplasmic
Meg22_1012_Bin_69	Meg22_1012_Bin_69_scaffold_71529_1	GH116(314-658)	GH116(4)	GH116	GH116	N	3	Cytoplasmic
Meg22_1214_Bin_133	Meg22_1214_Bin_133_scaffold_45971_1	GH116(116-486)	GH116(4)+CBM38(4)	GH116	GH116	N	3	Unknown
Meg22_1214_Bin_133	Meg22_1214_Bin_133_scaffold_62008_1	GH116(30-324)	GH116(4)	GH116	GH116	N	3	Cytoplasmic
Meg22_1214_Bin_133	Meg22_1214_Bin_133_scaffold_9203_13	CBM38(29-154)+GH116(570-892)	GH116(5)	GH116	GH116	N	3	CytoplasmicMembrane
Meg22_1214_Bin_164	Meg22_1214_Bin_164_scaffold_135201_1	GH116(53-397)	GH116(4)	GH116	GH116	N	3	Cytoplasmic
Meg22_1214_Bin_164	Meg22_1214_Bin_164_scaffold_43013_4	GH116(402-745)	GH116(4)	GH116	GH116	N	3	Cytoplasmic
Meg22_1214_Bin_283	Meg22_1214_Bin_283_scaffold_167462_1	GH116(127-374)	GH116(4)	GH116	GH116	N	3	Cytoplasmic
Meg22_1214_Bin_303	Meg22_1214_Bin_303_scaffold_6218_3	GH116(449-791)	GH116(4)	GH116	GH116	N	3	Cytoplasmic
Meg22_1214_Bin_347	Meg22_1214_Bin_347_scaffold_191751_1	GH116(434-679)	GH116(4)	GH116	GH116	N	3	Cytoplasmic
Meg22_1214_Bin_7	Meg22_1214_Bin_7_scaffold_83821_1	GH116(1-333)	GH116(4)	GH116	GH116	N	3	Cytoplasmic
Meg22_1416_Bin_89	Meg22_1416_Bin_89_scaffold_2735_8	GH116(449-791)	GH116(4)	GH116	GH116	N	3	Cytoplasmic
Meg22_1618_Bin_20	Meg22_1618_Bin_20_scaffold_149_22	GH116(449-791)	GH116(4)	GH116	GH116	N	3	Cytoplasmic
Meg22_810_Bin_154_2_1	Meg22_810_Bin_154_2_1_scaffold_136521_1	GH116(243-541)	GH116(4)+CBM38(4)	GH116	GH116	N	3	Unknown
Meg22_810_Bin_187	Meg22_810_Bin_187_scaffold_18435_11	GH116(433-774)	GH116(4)	GH116	GH116	N	3	Unknown
Meg19_46_Bin_250	Meg19_46_Bin_250_scaffold_254352_2	GH117(81-242)	GH117(2)	GH117	GH117	N	3	Periplasmic
AB_3033_Bin_153	AB_3033_Bin_153_scaffold_20502_4	GH123(52-529)	-	GH123	GH123	N	2	Cytoplasmic
BHB10_38_Bin_334	BHB10-38_Bin_334_scaffold_4248_6	GH123(30-254)+GH123(298-512)	-	GH123	GH123	N	2	Cytoplasmic
M3_30_Bin_267	M3-30_Bin_267_scaffold_2082_29	GH123(29-252)+GH123(296-511)	-	GH123	GH123	N	2	Cytoplasmic
M3_38_Bin_440	M3-38_Bin_440_scaffold_3097_10	GH123(30-254)+GH123(298-512)	-	GH123	GH123	N	2	Cytoplasmic
M3_44_Bin_391	M3-44_Bin_391_scaffold_74_115	GH123(29-252)+GH123(296-511)	-	GH123	GH123	N	2	Cytoplasmic
Meg19_1012_Bin_91	Meg19_1012_Bin_91_scaffold_47052_4	GH123(135-569)	-	GH123	GH123	N	2	Unknown
Meg19_1012_Bin_91	Meg19_1012_Bin_91_scaffold_77197_3	GH123(48-529)	-	GH123	GH123	N	2	Cytoplasmic
Meg19_46_Bin_250	Meg19_46_Bin_250_scaffold_8731_12	GH123(41-470)	-	GH123	GH123	N	2	Cytoplasmic
Meg22_1012_Bin_213	Meg22_1012_Bin_213_scaffold_1078_18	GH123(151-575)	-	GH123	GH123	N	2	Unknown
Meg22_1012_Bin_267	Meg22_1012_Bin_267_scaffold_14146_10	GH123(247-511)	-	GH123	GH123	N	2	Cytoplasmic
Meg22_1012_Bin_267	Meg22_1012_Bin_267_scaffold_14146_9	GH123(135-560)	-	GH123	GH123	N	2	Cytoplasmic
Meg22_1012_Bin_304	Meg22_1012_Bin_304_scaffold_18516_1	GH123(45-511)	-	GH123	GH123	N	2	Cytoplasmic
Meg22_1012_Bin_315	Meg22_1012_Bin_315_scaffold_284_55	GH123(46-512)	-	GH123	GH123	N	2	Cytoplasmic
Meg22_1214_Bin_133	Meg22_1214_Bin_133_scaffold_2082_16	GH123(151-575)	-	GH123	GH123	N	2	Unknown
Meg22_1214_Bin_164	Meg22_1214_Bin_164_scaffold_24996_3	GH123(7-400)	-	GH123	GH123	N	2	Cytoplasmic
Meg22_1214_Bin_167	Meg22_1214_Bin_167_scaffold_16058_7	GH123(45-511)	-	GH123	GH123	N	2	Cytoplasmic
Meg22_1416_Bin_127	Meg22_1416_Bin_127_scaffold_19706_6	GH123(49-514)	-	GH123	GH123	N	2	Cytoplasmic
Meg22_1416_Bin_89	Meg22_1416_Bin_89_scaffold_3276_19	GH123(46-512)	-	GH123	GH123	N	2	Cytoplasmic
Meg22_1618_Bin_20	Meg22_1618_Bin_20_scaffold_1851_2	GH123(46-512)	-	GH123	GH123	N	2	Cytoplasmic
AB_3033_Bin_153	AB_3033_Bin_153_scaffold_3104_11	GH127(55-587)	GH127(4)	GH127	GH127	N	3	Cytoplasmic
AB_3033_Bin_163	AB_3033_Bin_163_scaffold_14036_4	GH127(22-564)	-	GH127	GH127	N	2	Cytoplasmic
AB_3033_Bin_184	AB_3033_Bin_184_scaffold_1100_47	GH127(25-526)	GH127(1)	GH127	GH127	N	3	CytoplasmicMembrane
AB_3033_Bin_184	AB_3033_Bin_184_scaffold_3982_39	GH127(1-452)	-	GH127	GH127	N	2	Cytoplasmic
BHB10_38_Bin_334	BHB10-38_Bin_334_scaffold_118776_2	GH127(17-552)	GH127(1)	GH127	GH127	N	3	Cytoplasmic
M3_30_Bin_267	M3-30_Bin_267_scaffold_2401_7	GH127(17-552)	GH127(1)	GH127	GH127	N	3	Cytoplasmic
M3_44_Bin_391	M3-44_Bin_391_scaffold_3027_21	GH127(17-552)	GH127(1)	GH127	GH127	N	3	Cytoplasmic
Meg19_1012_Bin_91	Meg19_1012_Bin_91_scaffold_48824_1	GH127(18-372)	GH127(1)	GH127	GH127	N	3	Cytoplasmic
Meg19_1012_Bin_91	Meg19_1012_Bin_91_scaffold_70988_1	GH127(26-565)	GH127(4)	GH127	GH127	N	3	Cytoplasmic
Meg22_1012_Bin_226	Meg22_1012_Bin_226_scaffold_77945_7	GH127(35-536)	GH127(1)	GH127	GH127	N	3	Cytoplasmic
Meg22_1012_Bin_23	Meg22_1012_Bin_23_scaffold_33786_3	GH127(95-520)	-	GH127	GH127	N	2	Cytoplasmic
Meg22_1012_Bin_300	Meg22_1012_Bin_300_scaffold_146581_1	GH127(33-544)	-	GH127	GH127	N	2	Cytoplasmic
Meg22_1214_Bin_278	Meg22_1214_Bin_278_scaffold_50564_9	GH127(34-233)+GH127(236-539)	GH127(1)	GH127	GH127	N	3	Unknown
Meg22_1214_Bin_283	Meg22_1214_Bin_283_scaffold_18795_2	GH127(35-536)	GH127(1)	GH127	GH127	N	3	Cytoplasmic
Meg22_1416_Bin_127	Meg22_1416_Bin_127_scaffold_6535_14	GH127(35-536)	GH127(1)	GH127	GH127	N	3	Cytoplasmic
Meg22_1618_Bin_132	Meg22_1618_Bin_132_scaffold_19216_9	GH127(33-534)	GH127(1)	GH127	GH127	N	3	Unknown
Meg22_46_Bin_204	Meg22_46_Bin_204_scaffold_38318_4	GH127(25-526)	GH127(1)	GH127	GH127	N	3	Unknown
Meg22_46_Bin_204	Meg22_46_Bin_204_scaffold_49289_2	GH127(30-563)	-	GH127	GH127	N	2	Cytoplasmic
Meg22_810_Bin_154_2_1	Meg22_810_Bin_154_2_1_scaffold_135694_2	GH127(17-550)	GH127(1)	GH127	GH127	N	3	Cytoplasmic
Meg22_810_Bin_187	Meg22_810_Bin_187_scaffold_17806_7	GH127(33-534)	GH127(1)	GH127	GH127	N	3	Unknown
BHB10_38_Bin_334	BHB10-38_Bin_334_scaffold_131627_4	GH13(17-384)	-	GH13	GH13	N	2	Cytoplasmic
BHB10_38_Bin_334	BHB10-38_Bin_334_scaffold_75956_4	GH13(221-513)	-	GH13	GH13	N	2	Cytoplasmic
M3_30_Bin_267	M3-30_Bin_267_scaffold_11366_10	GH13_20(221-502)	-	GH13	GH13	N	2	Cytoplasmic
M3_38_Bin_440	M3-38_Bin_440_scaffold_108395_5	GH13(16-206)	-	GH13	GH13	N	2	Cytoplasmic
M3_38_Bin_440	M3-38_Bin_440_scaffold_450847_3	GH13(221-513)	-	GH13	GH13	N	2	Cytoplasmic
M3_44_Bin_391	M3-44_Bin_391_scaffold_5527_21	GH13_20(221-502)	-	GH13	GH13	N	2	Cytoplasmic
M3_30_Bin_267	M3-30_Bin_267_scaffold_380132_2	GH13_19(64-311)	GH13(35)	GH13_19	GH13_19	N	3	Unknown
BHB10_38_Bin_334	BHB10-38_Bin_334_scaffold_307230_1	GH130(21-318)	GH130(14)	GH130	GH130	N	3	Cytoplasmic
M3_30_Bin_267	M3-30_Bin_267_scaffold_1222_24	GH130(6-332)	GH130(22)	GH130	GH130	N	3	Unknown
M3_38_Bin_440	M3-38_Bin_440_scaffold_55367_6	GH130(21-318)	GH130(14)	GH130	GH130	N	3	Cytoplasmic
M3_44_Bin_391	M3-44_Bin_391_scaffold_1084_33	GH130(6-332)	GH130(22)	GH130	GH130	N	3	Unknown
Meg22_1214_Bin_7	Meg22_1214_Bin_7_scaffold_23954_2	GH130(8-302)	GH130(1)	GH130	GH130	N	3	Unknown
Meg22_1214_Bin_7	Meg22_1214_Bin_7_scaffold_44965_5	GH130(39-336)	GH130(14)	GH130	GH130	N	3	Cytoplasmic
Meg22_810_Bin_154_2_1	Meg22_810_Bin_154_2_1_scaffold_133942_3	GH130(25-267)	GH130(14)	GH130	GH130	N	3	Unknown
Meg22_810_Bin_154_2_1	Meg22_810_Bin_154_2_1_scaffold_138628_2	GH130(1-264)	GH130(1)	GH130	GH130	N	3	Cytoplasmic
Meg22_810_Bin_154_2_1	Meg22_810_Bin_154_2_1_scaffold_36759_2	GH130(6-332)	GH130(22)	GH130	GH130	N	3	Unknown
AB_3033_Bin_153	AB_3033_Bin_153_scaffold_24174_2	GH133(290-645)	GH133(1)	GH133	GH133	N	3	Cytoplasmic
BHB10_38_Bin_334	BHB10-38_Bin_334_scaffold_19577_5	GH133(300-647)	GH133(1)	GH133	GH133	N	3	Cytoplasmic
M3_30_Bin_267	M3-30_Bin_267_scaffold_2521_12	GH133(299-647)	GH133(1)	GH133	GH133	N	3	Cytoplasmic
M3_38_Bin_440	M3-38_Bin_440_scaffold_14658_8	GH133(300-647)	GH133(1)	GH133	GH133	N	3	Cytoplasmic
M3_44_Bin_391	M3-44_Bin_391_scaffold_321_125	GH133(299-647)	GH133(1)	GH133	GH133	N	3	Cytoplasmic
Meg19_1012_Bin_171	Meg19_1012_Bin_171_scaffold_173356_2	GH133(289-648)	GH133(1)	GH133	GH133	N	3	Cytoplasmic
Meg19_1012_Bin_211	Meg19_1012_Bin_211_scaffold_264350_3	GH133(323-661)	GH133(1)	GH133	GH133	N	3	Cytoplasmic
Meg19_1012_Bin_454	Meg19_1012_Bin_454_scaffold_382899_1	GH133(279-609)	GH133(1)	GH133	GH133	N	3	Unknown
Meg19_1012_Bin_91	Meg19_1012_Bin_91_scaffold_29223_5	GH133(290-645)	GH133(1)	GH133	GH133	N	3	Cytoplasmic
Meg19_46_Bin_250	Meg19_46_Bin_250_scaffold_8938_8	GH133(288-646)	GH133(1)	GH133	GH133	N	3	Cytoplasmic
Meg22_1012_Bin_213	Meg22_1012_Bin_213_scaffold_4224_9	GH133(288-643)	GH133(1)	GH133	GH133	N	3	Cytoplasmic
Meg22_1012_Bin_219	Meg22_1012_Bin_219_scaffold_48789_6	GH133(295-649)	GH133(1)	GH133	GH133	N	3	Unknown
Meg22_1012_Bin_23	Meg22_1012_Bin_23_scaffold_31720_5	GH133(293-649)	GH133(1)	GH133	GH133	N	3	Unknown
Meg22_1012_Bin_286	Meg22_1012_Bin_286_scaffold_3564_8	GH133(292-649)	GH133(1)	GH133	GH133	N	3	Unknown
Meg22_1012_Bin_300	Meg22_1012_Bin_300_scaffold_133554_1	GH133(349-637)	GH133(1)	GH133	GH133	N	3	Cytoplasmic
Meg22_1012_Bin_93	Meg22_1012_Bin_93_scaffold_8527_16	GH133(288-648)	GH133(1)	GH133	GH133	N	3	Cytoplasmic
Meg22_1214_Bin_133	Meg22_1214_Bin_133_scaffold_26152_1	GH133(84-439)	GH133(1)	GH133	GH133	N	3	Cytoplasmic
Meg22_1214_Bin_278	Meg22_1214_Bin_278_scaffold_146445_2	GH133(290-484)	GH133(1)	GH133	GH133	N	3	Cytoplasmic
Meg22_1416_Bin_143	Meg22_1416_Bin_143_scaffold_20331_5	GH133(292-649)	GH133(1)	GH133	GH133	N	3	Unknown
Meg22_1416_Bin_144	Meg22_1416_Bin_144_scaffold_16655_4	GH133(288-648)	GH133(1)	GH133	GH133	N	3	Cytoplasmic
Meg22_1618_Bin_132	Meg22_1618_Bin_132_scaffold_49215_1	GH133(291-457)	GH133(1)	GH133	GH133	N	3	Periplasmic
Meg22_810_Bin_154_2_1	Meg22_810_Bin_154_2_1_scaffold_46818_5	GH133(324-674)	GH133(1)	GH133	GH133	N	3	Cytoplasmic
Meg22_810_Bin_187	Meg22_810_Bin_187_scaffold_23526_9	GH133(291-643)	GH133(1)	GH133	GH133	N	3	Periplasmic
BHB10_38_Bin_334	BHB10-38_Bin_334_scaffold_105302_3	GH136(32-528)	GH136(10)+CBM66(11)	GH136	GH136	N	3	Unknown
BHB10_38_Bin_334	BHB10-38_Bin_334_scaffold_13375_4	GH136(11-491)	GH136(1)	GH136	GH136	N	3	Unknown
BHB10_38_Bin_334	BHB10-38_Bin_334_scaffold_13391_7	GH136(35-528)	GH136(4)	GH136	GH136	N	3	Extracellular
BHB10_38_Bin_334	BHB10-38_Bin_334_scaffold_1388_38	GH136(189-674)	GH136(1)+CBM66(11)	GH136	GH136	N	3	Unknown
BHB10_38_Bin_334	BHB10-38_Bin_334_scaffold_32510_5	GH136(53-526)	GH136(7)	GH136	GH136	N	3	Cytoplasmic
M3_30_Bin_267	M3-30_Bin_267_scaffold_12920_8	GH136(10-489)	GH136(1)	GH136	GH136	N	3	Cytoplasmic
M3_30_Bin_267	M3-30_Bin_267_scaffold_1299_53	GH136(176-649)	GH136(1)	GH136	GH136	N	3	Unknown
M3_30_Bin_267	M3-30_Bin_267_scaffold_2521_73	GH136(2-486)	GH136(1)+CBM66(11)	GH136	GH136	N	3	Unknown
M3_30_Bin_267	M3-30_Bin_267_scaffold_7099_11	GH136(53-526)	GH136(1)	GH136	GH136	N	3	Cytoplasmic
M3_30_Bin_267	M3-30_Bin_267_scaffold_952_21	GH136(35-523)	GH136(1)+CBM66(11)	GH136	GH136	N	3	Unknown
M3_38_Bin_440	M3-38_Bin_440_scaffold_12691_9	GH136(189-674)	GH136(1)+CBM66(11)	GH136	GH136	N	3	Unknown
M3_38_Bin_440	M3-38_Bin_440_scaffold_204664_1	GH136(32-528)	GH136(10)+CBM66(11)	GH136	GH136	N	3	Unknown
M3_38_Bin_440	M3-38_Bin_440_scaffold_24572_12	GH136(11-491)	GH136(1)	GH136	GH136	N	3	Unknown
M3_38_Bin_440	M3-38_Bin_440_scaffold_90230_2	GH136(53-526)	GH136(7)	GH136	GH136	N	3	Cytoplasmic
M3_44_Bin_391	M3-44_Bin_391_scaffold_1196_13	GH136(53-526)	GH136(1)	GH136	GH136	N	3	Cytoplasmic
M3_44_Bin_391	M3-44_Bin_391_scaffold_1502_24	GH136(176-649)	GH136(1)	GH136	GH136	N	3	Unknown
M3_44_Bin_391	M3-44_Bin_391_scaffold_321_146	GH136(10-489)	GH136(1)	GH136	GH136	N	3	Cytoplasmic
M3_44_Bin_391	M3-44_Bin_391_scaffold_321_67	GH136(189-674)	GH136(1)+CBM66(11)	GH136	GH136	N	3	Unknown
M3_44_Bin_391	M3-44_Bin_391_scaffold_82_1	GH136(35-523)	GH136(1)+CBM66(11)	GH136	GH136	N	3	Unknown
Meg22_810_Bin_154_2_1	Meg22_810_Bin_154_2_1_scaffold_18165_9	GH136(41-513)	GH136(1)+CBM66(11)	GH136	GH136	N	3	Unknown
AB_3033_Bin_153	AB_3033_Bin_153_scaffold_87727_3	GH137(67-364)	-	GH137	GH137	N	2	Unknown
Meg19_1012_Bin_91	Meg19_1012_Bin_91_scaffold_106878_2	GH139(28-326)+GH139(541-969)	GH139(2)	GH139	GH139	N	3	Cytoplasmic
AB_3033_Bin_153	AB_3033_Bin_153_scaffold_33044_6	GH140(103-523)	-	GH140	GH140	N	2	Cytoplasmic
AB_3033_Bin_184	AB_3033_Bin_184_scaffold_2668_3	GH140(102-524)	-	GH140	GH140	N	2	Cytoplasmic
AB_3033_Bin_59	AB_3033_Bin_59_scaffold_26283_3	GH140(98-502)	-	GH140	GH140	N	2	Cytoplasmic
AB_3033_Bin_59	AB_3033_Bin_59_scaffold_4260_7	GH140(95-501)	GH140(7)	GH140	GH140	N	3	Cytoplasmic
BHB10_38_Bin_334	BHB10-38_Bin_334_scaffold_1388_8	GH140(3-422)	GH140(5)	GH140	GH140	N	3	Cytoplasmic
M3_30_Bin_267	M3-30_Bin_267_scaffold_3173_6	GH140(2-422)	GH140(1)	GH140	GH140	N	3	Cytoplasmic
M3_38_Bin_440	M3-38_Bin_440_scaffold_37255_2	GH140(3-422)	GH140(5)	GH140	GH140	N	3	Cytoplasmic
M3_44_Bin_391	M3-44_Bin_391_scaffold_321_32	GH140(2-422)	GH140(1)	GH140	GH140	N	3	Cytoplasmic
Meg19_1012_Bin_91	Meg19_1012_Bin_91_scaffold_97060_3	GH140(103-523)	-	GH140	GH140	N	2	Cytoplasmic
Meg22_1012_Bin_213	Meg22_1012_Bin_213_scaffold_5185_6	GH140(101-534)	-	GH140	GH140	N	2	Cytoplasmic
Meg22_1012_Bin_267	Meg22_1012_Bin_267_scaffold_18088_2	GH140(123-531)	-	GH140	GH140	N	2	Unknown
Meg22_1012_Bin_286	Meg22_1012_Bin_286_scaffold_4190_24	GH140(101-529)	-	GH140	GH140	N	2	Cytoplasmic
Meg22_1012_Bin_287	Meg22_1012_Bin_287_scaffold_122454_3	GH140(101-533)	-	GH140	GH140	N	2	Unknown
Meg22_1012_Bin_304	Meg22_1012_Bin_304_scaffold_29112_3	GH140(101-509)	GH140(7)	GH140	GH140	N	3	Cytoplasmic
Meg22_1012_Bin_315	Meg22_1012_Bin_315_scaffold_18484_1	GH140(96-512)	-	GH140	GH140	N	2	Cytoplasmic
Meg22_1214_Bin_133	Meg22_1214_Bin_133_scaffold_2147_11	GH140(101-534)	-	GH140	GH140	N	2	Cytoplasmic
Meg22_1214_Bin_167	Meg22_1214_Bin_167_scaffold_805_23	GH140(101-470)	GH140(7)	GH140	GH140	N	3	Cytoplasmic
Meg22_1214_Bin_278	Meg22_1214_Bin_278_scaffold_102171_2	GH140(54-496)	-	GH140	GH140	N	2	Unknown
Meg22_1214_Bin_283	Meg22_1214_Bin_283_scaffold_265084_4	GH140(94-292)	-	GH140	GH140	N	2	Cytoplasmic
Meg22_1214_Bin_347	Meg22_1214_Bin_347_scaffold_53336_2	GH140(130-535)	GH140(7)	GH140	GH140	N	3	CytoplasmicMembrane
Meg22_1416_Bin_89	Meg22_1416_Bin_89_scaffold_12991_1	GH140(96-412)	-	GH140	GH140	N	2	Cytoplasmic
Meg22_1618_Bin_20	Meg22_1618_Bin_20_scaffold_15321_2	GH140(126-531)	-	GH140	GH140	N	2	Unknown
Meg22_1618_Bin_20	Meg22_1618_Bin_20_scaffold_569_19	GH140(96-512)	-	GH140	GH140	N	2	Cytoplasmic
Meg22_46_Bin_204	Meg22_46_Bin_204_scaffold_2819_2	GH140(102-524)	-	GH140	GH140	N	2	Cytoplasmic
Meg22_810_Bin_187	Meg22_810_Bin_187_scaffold_2828_22	GH140(101-539)	-	GH140	GH140	N	2	Unknown
AB_3033_Bin_153	AB_3033_Bin_153_scaffold_14008_9	GH141(22-532)	GH141(5)	GH141	GH141	N	3	Cytoplasmic
AB_3033_Bin_153	AB_3033_Bin_153_scaffold_23594_1	GH141(28-543)	GH0(74)+GH141(5)	GH141	GH141	N	3	Unknown
AB_3033_Bin_153	AB_3033_Bin_153_scaffold_2867_14	GH141(29-522)	-	GH141	GH141	N	2	Unknown
AB_3033_Bin_153	AB_3033_Bin_153_scaffold_43991_1	GH141(26-527)	-	GH141	GH141	N	2	Unknown
AB_3033_Bin_153	AB_3033_Bin_153_scaffold_51036_2	GH141(78-565)	-	GH141	GH141	N	2	Cytoplasmic
AB_3033_Bin_153	AB_3033_Bin_153_scaffold_80437_1	GH141(34-535)	GH141(5)	GH141	GH141	N	3	Unknown
AB_3033_Bin_153	AB_3033_Bin_153_scaffold_93836_1	GH141(1-442)	-	GH141	GH141	N	2	Cytoplasmic
AB_3033_Bin_163	AB_3033_Bin_163_scaffold_31198_3	GH141(26-526)	-	GH141	GH141	N	2	Unknown
AB_3033_Bin_184	AB_3033_Bin_184_scaffold_1404_79	GH141(63-563)	-	GH141	GH141	N	2	Cytoplasmic
AB_3033_Bin_184	AB_3033_Bin_184_scaffold_2156_41	GH141(32-545)	GH141(5)	GH141	GH141	N	3	Cytoplasmic
AB_3033_Bin_184	AB_3033_Bin_184_scaffold_3173_11	GH141(29-531)	GH141(5)	GH141	GH141	N	3	Unknown
AB_3033_Bin_184	AB_3033_Bin_184_scaffold_813_9	GH141(29-539)	-	GH141	GH141	N	2	Unknown
AB_3033_Bin_59	AB_3033_Bin_59_scaffold_1538_20	GH141(26-526)	-	GH141	GH141	N	2	Cytoplasmic
AB_3033_Bin_59	AB_3033_Bin_59_scaffold_19987_3	GH141(26-525)	GH141(5)	GH141	GH141	N	3	Cytoplasmic
M3_30_Bin_267	M3-30_Bin_267_scaffold_14661_2	GH141(27-543)	GH141(5)	GH141	GH141	N	3	Extracellular
M3_44_Bin_391	M3-44_Bin_391_scaffold_410_45	GH141(27-543)	GH141(5)	GH141	GH141	N	3	Extracellular
Meg19_1012_Bin_454	Meg19_1012_Bin_454_scaffold_36795_6	GH141(30-552)	GH141(5)	GH141	GH141	N	3	Unknown
Meg19_1012_Bin_91	Meg19_1012_Bin_91_scaffold_166161_1	GH141(102-608)	-	GH141	GH141	N	2	Cytoplasmic
Meg19_1012_Bin_91	Meg19_1012_Bin_91_scaffold_39387_2	GH141(26-527)	-	GH141	GH141	N	2	Unknown
Meg19_1012_Bin_91	Meg19_1012_Bin_91_scaffold_61530_4	GH141(34-535)	GH141(5)	GH141	GH141	N	3	Unknown
Meg19_1012_Bin_91	Meg19_1012_Bin_91_scaffold_61790_4	GH141(33-533)	-	GH141	GH141	N	2	Cytoplasmic
Meg19_1012_Bin_91	Meg19_1012_Bin_91_scaffold_61975_10	GH141(22-532)	GH141(5)	GH141	GH141	N	3	Cytoplasmic
Meg19_1012_Bin_91	Meg19_1012_Bin_91_scaffold_62189_1	GH141(31-541)	-	GH141	GH141	N	2	Unknown
Meg19_46_Bin_250	Meg19_46_Bin_250_scaffold_229164_1	GH141(33-549)	GH141(5)	GH141	GH141	N	3	Cytoplasmic
Meg19_46_Bin_250	Meg19_46_Bin_250_scaffold_56698_1	GH141(37-543)	-	GH141	GH141	N	2	Unknown
Meg22_1012_Bin_213	Meg22_1012_Bin_213_scaffold_14110_7	GH141(34-558)	GH141(5)	GH141	GH141	N	3	Cytoplasmic
Meg22_1012_Bin_213	Meg22_1012_Bin_213_scaffold_7424_12	GH141(36-550)	GH0(74)+GH141(5)	GH141	GH141	N	3	Cytoplasmic
Meg22_1012_Bin_213	Meg22_1012_Bin_213_scaffold_8343_8	GH141(36-550)	GH141(5)	GH141	GH141	N	3	Unknown
Meg22_1012_Bin_213	Meg22_1012_Bin_213_scaffold_93911_1	GH141(39-542)	-	GH141	GH141	N	2	Unknown
Meg22_1012_Bin_219	Meg22_1012_Bin_219_scaffold_59949_5	GH141(30-546)	GH141(5)	GH141	GH141	N	3	Unknown
Meg22_1012_Bin_226	Meg22_1012_Bin_226_scaffold_70263_5	GH141(30-548)	GH141(5)	GH141	GH141	N	3	Cytoplasmic
Meg22_1012_Bin_267	Meg22_1012_Bin_267_scaffold_28969_6	GH141(25-527)	-	GH141	GH141	N	2	Cytoplasmic
Meg22_1012_Bin_286	Meg22_1012_Bin_286_scaffold_20884_9	GH141(38-544)	-	GH141	GH141	N	2	Unknown
Meg22_1012_Bin_286	Meg22_1012_Bin_286_scaffold_40750_6	GH141(1-248)	GH141(5)	GH141	GH141	N	3	Cytoplasmic
Meg22_1012_Bin_286	Meg22_1012_Bin_286_scaffold_46414_5	GH141(41-548)	-	GH141	GH141	N	2	Cytoplasmic
Meg22_1012_Bin_304	Meg22_1012_Bin_304_scaffold_1086_40	GH141(32-533)	-	GH141	GH141	N	2	Cytoplasmic
Meg22_1012_Bin_304	Meg22_1012_Bin_304_scaffold_25837_8	GH141(31-545)	GH141(5)	GH141	GH141	N	3	Cytoplasmic
Meg22_1012_Bin_304	Meg22_1012_Bin_304_scaffold_28176_2	GH141(31-540)	GH141(5)	GH141	GH141	N	3	Cytoplasmic
Meg22_1012_Bin_315	Meg22_1012_Bin_315_scaffold_19859_7	GH141(26-525)	-	GH141	GH141	N	2	Cytoplasmic
Meg22_1012_Bin_315	Meg22_1012_Bin_315_scaffold_3836_18	GH141(32-533)	-	GH141	GH141	N	2	Cytoplasmic
Meg22_1012_Bin_93	Meg22_1012_Bin_93_scaffold_19067_2	GH141(29-327)+GH141(347-575)	-	GH141	GH141	N	2	Unknown
Meg22_1012_Bin_93	Meg22_1012_Bin_93_scaffold_21317_7	GH141(32-585)	-	GH141	GH141	N	2	Cytoplasmic
Meg22_1012_Bin_93	Meg22_1012_Bin_93_scaffold_53220_2	GH141(26-578)	-	GH141	GH141	N	2	Unknown
Meg22_1012_Bin_93	Meg22_1012_Bin_93_scaffold_86031_2	GH141(18-577)	-	GH141	GH141	N	2	Cytoplasmic
Meg22_1214_Bin_133	Meg22_1214_Bin_133_scaffold_10687_26	GH141(359-696)	-	GH141	GH141	N	2	Unknown
Meg22_1214_Bin_133	Meg22_1214_Bin_133_scaffold_10740_11	GH141(36-550)	GH0(74)+GH141(5)	GH141	GH141	N	3	Cytoplasmic
Meg22_1214_Bin_133	Meg22_1214_Bin_133_scaffold_10901_22	GH141(36-550)	GH141(5)	GH141	GH141	N	3	Unknown
Meg22_1214_Bin_164	Meg22_1214_Bin_164_scaffold_68612_3	GH141(34-542)	-	GH141	GH141	N	2	Cytoplasmic
Meg22_1214_Bin_167	Meg22_1214_Bin_167_scaffold_553_55	GH141(31-545)	GH141(5)	GH141	GH141	N	3	Cytoplasmic
Meg22_1214_Bin_283	Meg22_1214_Bin_283_scaffold_113727_1	GH141(3-521)	GH141(5)	GH141	GH141	N	3	Cytoplasmic
Meg22_1214_Bin_347	Meg22_1214_Bin_347_scaffold_31442_5	GH141(31-541)	GH141(5)	GH141	GH141	N	3	Cytoplasmic
Meg22_1416_Bin_127	Meg22_1416_Bin_127_scaffold_23565_1	GH141(3-521)	GH141(5)	GH141	GH141	N	3	Cytoplasmic
Meg22_1416_Bin_144	Meg22_1416_Bin_144_scaffold_181_31	GH141(32-585)	-	GH141	GH141	N	2	Cytoplasmic
Meg22_1416_Bin_144	Meg22_1416_Bin_144_scaffold_181_32	GH141(33-581)	-	GH141	GH141	N	2	Cytoplasmic
Meg22_1416_Bin_144	Meg22_1416_Bin_144_scaffold_6015_3	GH141(18-577)	-	GH141	GH141	N	2	Cytoplasmic
Meg22_1416_Bin_89	Meg22_1416_Bin_89_scaffold_1103_44	GH141(32-533)	-	GH141	GH141	N	2	Cytoplasmic
Meg22_1416_Bin_89	Meg22_1416_Bin_89_scaffold_131228_1	GH141(3-407)	GH141(5)	GH141	GH141	N	3	Cytoplasmic
Meg22_1618_Bin_20	Meg22_1618_Bin_20_scaffold_14059_5	GH141(26-525)	-	GH141	GH141	N	2	Cytoplasmic
Meg22_1618_Bin_20	Meg22_1618_Bin_20_scaffold_24040_4	GH141(31-540)	GH141(5)	GH141	GH141	N	3	Cytoplasmic
Meg22_46_Bin_204	Meg22_46_Bin_204_scaffold_168857_2	GH141(29-522)	-	GH141	GH141	N	2	Unknown
Meg22_46_Bin_204	Meg22_46_Bin_204_scaffold_79672_2	-	GH141(5)	GH141	GH141	N	2	Cytoplasmic
Meg19_1012_Bin_91	Meg19_1012_Bin_91_scaffold_232916_1	GH144(102-504)	GH144(1)	GH144	GH144	N	3	Unknown
Meg19_46_Bin_250	Meg19_46_Bin_250_scaffold_186645_1	GH144(123-521)	GH144(1)	GH144	GH144	N	3	Cytoplasmic
AB_3033_Bin_153	AB_3033_Bin_153_scaffold_18866_7	GH146(12-547)	GH146(5)	GH146	GH146	N	3	Unknown
Meg19_1012_Bin_91	Meg19_1012_Bin_91_scaffold_117152_2	GH146(12-547)	GH146(5)	GH146	GH146	N	3	Unknown
Meg22_1214_Bin_347	Meg22_1214_Bin_347_scaffold_21351_7	GH146(14-546)	GH146(5)	GH146	GH146	N	3	Cytoplasmic
Meg22_1214_Bin_133	Meg22_1214_Bin_133_scaffold_118292_4	GH147(33-495)	GH147(1)+GH148(1)	GH147	GH147	N	3	Cytoplasmic
Meg22_1012_Bin_213	Meg22_1012_Bin_213_scaffold_1258_9	GH148(89-241)	-	GH148	GH148	N	2	CytoplasmicMembrane
Meg22_1214_Bin_133	Meg22_1214_Bin_133_scaffold_6244_4	GH148(89-241)	-	GH148	GH148	N	2	Unknown
Meg22_1214_Bin_303	Meg22_1214_Bin_303_scaffold_112809_1	GH148(97-249)	-	GH148	GH148	N	2	CytoplasmicMembrane
Meg22_1416_Bin_89	Meg22_1416_Bin_89_scaffold_2057_13	GH148(84-236)	-	GH148	GH148	N	2	Unknown
Meg22_1618_Bin_20	Meg22_1618_Bin_20_scaffold_585_19	GH148(84-236)	-	GH148	GH148	N	2	Unknown
Meg22_1012_Bin_213	Meg22_1012_Bin_213_scaffold_54596_6	GH148(241-365)	-	GH148+GH30	GH148+GH30	N	2	Unknown
BHB10_38_Bin_334	BHB10-38_Bin_334_scaffold_18690_4	GH15(272-637)	-	GH15	GH15	N	2	Cytoplasmic
BHB10_38_Bin_334	BHB10-38_Bin_334_scaffold_19577_6	GH15(281-641)	GH15(12)	GH15	GH15	N	3	Cytoplasmic
M3_30_Bin_267	M3-30_Bin_267_scaffold_2082_2	GH15(275-637)	-	GH15	GH15	N	2	Unknown
M3_30_Bin_267	M3-30_Bin_267_scaffold_2521_11	GH15(281-641)	GH15(12)	GH15	GH15	N	3	Cytoplasmic
M3_38_Bin_440	M3-38_Bin_440_scaffold_14658_9	GH15(281-641)	GH15(12)	GH15	GH15	N	3	Cytoplasmic
M3_38_Bin_440	M3-38_Bin_440_scaffold_3097_38	GH15(272-637)	-	GH15	GH15	N	2	Cytoplasmic
M3_44_Bin_391	M3-44_Bin_391_scaffold_321_126	GH15(281-641)	GH15(12)	GH15	GH15	N	3	Cytoplasmic
M3_44_Bin_391	M3-44_Bin_391_scaffold_74_87	GH15(275-637)	-	GH15	GH15	N	2	Unknown
Meg19_1012_Bin_454	Meg19_1012_Bin_454_scaffold_138202_4	GH15(271-636)	-	GH15	GH15	N	2	Unknown
Meg19_46_Bin_250	Meg19_46_Bin_250_scaffold_51129_4	GH15(285-652)	GH15(12)	GH15	GH15	N	3	Unknown
Meg22_1012_Bin_125	Meg22_1012_Bin_125_scaffold_21490_4	GH15(275-634)	-	GH15	GH15	N	2	Unknown
Meg22_1012_Bin_23	Meg22_1012_Bin_23_scaffold_30763_2	GH15(271-636)	-	GH15	GH15	N	2	Unknown
Meg22_1012_Bin_286	Meg22_1012_Bin_286_scaffold_9439_11	GH15(270-635)	GH15(21)	GH15	GH15	N	3	Unknown
Meg22_1416_Bin_143	Meg22_1416_Bin_143_scaffold_21013_2	GH15(271-635)	-	GH15	GH15	N	2	Unknown
Meg22_810_Bin_154_2_1	Meg22_810_Bin_154_2_1_scaffold_52066_2	GH15(273-637)	-	GH15	GH15	N	2	Cytoplasmic
AB_3033_Bin_153	AB_3033_Bin_153_scaffold_52640_5	GH151(27-155)	-	GH151	GH151	N	2	Cytoplasmic
AB_3033_Bin_153	AB_3033_Bin_153_scaffold_64846_3	GH151(55-128)	GH151(1)	GH151	GH151	N	3	Cytoplasmic
AB_3033_Bin_163	AB_3033_Bin_163_scaffold_24939_3	GH151(31-164)	-	GH151	GH151	N	2	Cytoplasmic
AB_3033_Bin_163	AB_3033_Bin_163_scaffold_65389_2	GH151(31-170)	-	GH151	GH151	N	2	Cytoplasmic
AB_3033_Bin_184	AB_3033_Bin_184_scaffold_5099_7	GH151(27-160)	GH151(1)	GH151	GH151	N	3	Cytoplasmic
Meg19_1012_Bin_91	Meg19_1012_Bin_91_scaffold_44744_4	GH151(27-161)	GH151(1)	GH151	GH151	N	3	Cytoplasmic
Meg19_1012_Bin_91	Meg19_1012_Bin_91_scaffold_82429_2	GH151(27-155)	-	GH151	GH151	N	2	Cytoplasmic
Meg19_46_Bin_250	Meg19_46_Bin_250_scaffold_514844_2	GH151(27-160)	GH151(1)	GH151	GH151	N	3	Cytoplasmic
Meg22_1012_Bin_267	Meg22_1012_Bin_267_scaffold_29340_3	GH151(27-160)	-	GH151	GH151	N	2	Cytoplasmic
Meg22_1012_Bin_286	Meg22_1012_Bin_286_scaffold_73939_2	GH151(27-160)	GH151(1)	GH151	GH151	N	3	Cytoplasmic
Meg22_1012_Bin_287	Meg22_1012_Bin_287_scaffold_65583_3	GH151(27-160)	GH151(1)	GH151	GH151	N	3	Cytoplasmic
Meg22_1012_Bin_304	Meg22_1012_Bin_304_scaffold_3783_12	GH151(26-155)	-	GH151	GH151	N	2	Cytoplasmic
Meg22_1012_Bin_315	Meg22_1012_Bin_315_scaffold_48831_4	GH151(28-157)	-	GH151	GH151	N	2	Cytoplasmic
Meg22_1012_Bin_69	Meg22_1012_Bin_69_scaffold_72648_3	GH151(27-160)	GH151(1)	GH151	GH151	N	3	Cytoplasmic
Meg22_1214_Bin_164	Meg22_1214_Bin_164_scaffold_45582_3	GH151(27-160)	GH151(1)	GH151	GH151	N	3	Cytoplasmic
Meg22_1214_Bin_167	Meg22_1214_Bin_167_scaffold_563_17	GH151(26-155)	-	GH151	GH151	N	2	Cytoplasmic
Meg22_1214_Bin_303	Meg22_1214_Bin_303_scaffold_47358_4	GH151(28-157)	-	GH151	GH151	N	2	Cytoplasmic
Meg22_1214_Bin_303	Meg22_1214_Bin_303_scaffold_63319_6	GH151(2-121)	-	GH151	GH151	N	2	Cytoplasmic
Meg22_1416_Bin_89	Meg22_1416_Bin_89_scaffold_124187_4	GH151(28-157)	-	GH151	GH151	N	2	Cytoplasmic
Meg22_1416_Bin_89	Meg22_1416_Bin_89_scaffold_23406_9	GH163(652-909)	-	GH151	GH151	N	2	Cytoplasmic
Meg22_1618_Bin_132	Meg22_1618_Bin_132_scaffold_92374_2	GH151(32-96)	GH151(1)	GH151	GH151	N	3	Cytoplasmic
Meg22_1618_Bin_20	Meg22_1618_Bin_20_scaffold_1059_9	GH151(28-157)	-	GH151	GH151	N	2	Cytoplasmic
Meg22_1618_Bin_20	Meg22_1618_Bin_20_scaffold_19275_2	GH151(27-160)	GH151(1)	GH151	GH151	N	3	Cytoplasmic
Meg22_46_Bin_204	Meg22_46_Bin_204_scaffold_64767_2	-	GH151(1)	GH151	GH151	N	2	Cytoplasmic
Meg22_810_Bin_187	Meg22_810_Bin_187_scaffold_120425_2	GH151(32-162)	GH151(1)	GH151	GH151	N	3	Cytoplasmic
AB_3033_Bin_153	AB_3033_Bin_153_scaffold_54233_1	GH156(41-515)	-	GH156	GH156	N	2	Cytoplasmic
AB_3033_Bin_153	AB_3033_Bin_153_scaffold_60458_4	GH156(1-476)	-	GH156	GH156	N	2	Cytoplasmic
Meg19_1012_Bin_91	Meg19_1012_Bin_91_scaffold_10930_3	GH156(48-532)	-	GH156	GH156	N	2	Cytoplasmic
Meg19_1012_Bin_91	Meg19_1012_Bin_91_scaffold_137269_2	GH156(42-515)	-	GH156	GH156	N	2	Cytoplasmic
Meg22_1012_Bin_213	Meg22_1012_Bin_213_scaffold_44157_2	GH156(40-517)	-	GH156	GH156	N	2	Cytoplasmic
Meg22_1214_Bin_133	Meg22_1214_Bin_133_scaffold_13468_7	GH156(40-517)	-	GH156	GH156	N	2	Cytoplasmic
Meg22_1214_Bin_283	Meg22_1214_Bin_283_scaffold_92926_2	GH156(9-486)	-	GH156	GH156	N	2	Cytoplasmic
Meg22_1416_Bin_127	Meg22_1416_Bin_127_scaffold_139895_2	GH156(9-485)	-	GH156	GH156	N	2	Cytoplasmic
Meg22_1618_Bin_156	Meg22_1618_Bin_156_scaffold_64976_2	GH156(9-533)	-	GH156	GH156	N	2	Cytoplasmic
Meg22_810_Bin_154_2_1	Meg22_810_Bin_154_2_1_scaffold_68046_1	GH161(20-893)	-	GH161	GH161	N	2	Cytoplasmic
AB_3033_Bin_153	AB_3033_Bin_153_scaffold_10546_7	GH163(355-621)	-	GH163	GH163	N	2	Cytoplasmic
AB_3033_Bin_153	AB_3033_Bin_153_scaffold_13148_1	GH163(215-474)	GH163(1)	GH163	GH163	N	3	Cytoplasmic
AB_3033_Bin_153	AB_3033_Bin_153_scaffold_13550_2	GH163(216-472)	-	GH163	GH163	N	2	Cytoplasmic
AB_3033_Bin_153	AB_3033_Bin_153_scaffold_20502_5	GH163(232-487)	-	GH163	GH163	N	2	Cytoplasmic
AB_3033_Bin_153	AB_3033_Bin_153_scaffold_21161_6	GH163(101-360)	-	GH163	GH163	N	2	Cytoplasmic
AB_3033_Bin_153	AB_3033_Bin_153_scaffold_30922_4	GH163(217-479)	-	GH163	GH163	N	2	Cytoplasmic
AB_3033_Bin_153	AB_3033_Bin_153_scaffold_92455_1	GH163(544-764)	-	GH163	GH163	N	2	Cytoplasmic
AB_3033_Bin_163	AB_3033_Bin_163_scaffold_42928_1	GH163(6-241)	-	GH163	GH163	N	2	Cytoplasmic
AB_3033_Bin_163	AB_3033_Bin_163_scaffold_50517_2	GH163(210-467)	-	GH163	GH163	N	2	Unknown
AB_3033_Bin_184	AB_3033_Bin_184_scaffold_10607_4	GH163(217-470)	-	GH163	GH163	N	2	Cytoplasmic
AB_3033_Bin_184	AB_3033_Bin_184_scaffold_1358_14	GH163(216-476)	GH163(4)	GH163	GH163	N	3	Cytoplasmic
AB_3033_Bin_184	AB_3033_Bin_184_scaffold_1543_17	GH163(216-478)	-	GH163	GH163	N	2	Cytoplasmic
AB_3033_Bin_184	AB_3033_Bin_184_scaffold_192_116	GH163(215-473)	-	GH163	GH163	N	2	Unknown
AB_3033_Bin_59	AB_3033_Bin_59_scaffold_2090_10	GH163(210-467)	-	GH163	GH163	N	2	Unknown
AB_3033_Bin_59	AB_3033_Bin_59_scaffold_2090_11	GH163(216-470)	-	GH163	GH163	N	2	Cytoplasmic
AB_3033_Bin_59	AB_3033_Bin_59_scaffold_2090_13	GH163(217-469)	-	GH163	GH163	N	2	Cytoplasmic
AB_3033_Bin_59	AB_3033_Bin_59_scaffold_4997_9	GH163(214-471)	-	GH163	GH163	N	2	Cytoplasmic
AB_3033_Bin_59	AB_3033_Bin_59_scaffold_812_25	GH163(212-473)	-	GH163	GH163	N	2	Cytoplasmic
M3_30_Bin_267	M3-30_Bin_267_scaffold_1088_28	GH163(201-459)	-	GH163	GH163	N	2	Cytoplasmic
M3_30_Bin_267	M3-30_Bin_267_scaffold_1860_36	GH163(197-455)	-	GH163	GH163	N	2	Cytoplasmic
M3_44_Bin_391	M3-44_Bin_391_scaffold_1199_17	GH163(197-455)	-	GH163	GH163	N	2	Cytoplasmic
M3_44_Bin_391	M3-44_Bin_391_scaffold_302_48	GH163(201-459)	-	GH163	GH163	N	2	Cytoplasmic
Meg19_1012_Bin_91	Meg19_1012_Bin_91_scaffold_106828_2	GH163(427-692)	-	GH163	GH163	N	2	Unknown
Meg19_1012_Bin_91	Meg19_1012_Bin_91_scaffold_20943_8	GH163(215-474)	GH163(1)	GH163	GH163	N	3	Cytoplasmic
Meg19_1012_Bin_91	Meg19_1012_Bin_91_scaffold_22566_5	GH163(355-621)	-	GH163	GH163	N	2	Cytoplasmic
Meg19_1012_Bin_91	Meg19_1012_Bin_91_scaffold_40649_5	GH163(216-472)	-	GH163	GH163	N	2	Cytoplasmic
Meg19_1012_Bin_91	Meg19_1012_Bin_91_scaffold_46325_2	GH163(544-794)	-	GH163	GH163	N	2	Cytoplasmic
Meg19_1012_Bin_91	Meg19_1012_Bin_91_scaffold_50813_1	GH163(550-806)	-	GH163	GH163	N	2	Cytoplasmic
Meg19_1012_Bin_91	Meg19_1012_Bin_91_scaffold_61500_3	GH163(216-475)	-	GH163	GH163	N	2	Cytoplasmic
Meg19_1012_Bin_91	Meg19_1012_Bin_91_scaffold_84017_2	GH163(217-479)	-	GH163	GH163	N	2	Cytoplasmic
Meg19_46_Bin_250	Meg19_46_Bin_250_scaffold_535082_2	GH163(213-456)	-	GH163	GH163	N	2	Cytoplasmic
Meg19_46_Bin_250	Meg19_46_Bin_250_scaffold_79181_4	GH163(243-530)	-	GH163	GH163	N	2	Cytoplasmic
Meg22_1012_Bin_125	Meg22_1012_Bin_125_scaffold_10258_11	GH163(222-481)	-	GH163	GH163	N	2	Cytoplasmic
Meg22_1012_Bin_125	Meg22_1012_Bin_125_scaffold_12154_7	GH163(196-454)	-	GH163	GH163	N	2	Cytoplasmic
Meg22_1012_Bin_125	Meg22_1012_Bin_125_scaffold_24382_6	GH163(224-482)	-	GH163	GH163	N	2	Cytoplasmic
Meg22_1012_Bin_213	Meg22_1012_Bin_213_scaffold_20191_11	GH163(212-477)	-	GH163	GH163	N	2	Cytoplasmic
Meg22_1012_Bin_213	Meg22_1012_Bin_213_scaffold_28540_4	GH163(547-804)	-	GH163	GH163	N	2	Cytoplasmic
Meg22_1012_Bin_213	Meg22_1012_Bin_213_scaffold_45395_1	GH163(182-439)	-	GH163	GH163	N	2	Cytoplasmic
Meg22_1012_Bin_213	Meg22_1012_Bin_213_scaffold_58881_4	GH163(215-474)	-	GH163	GH163	N	2	Cytoplasmic
Meg22_1012_Bin_213	Meg22_1012_Bin_213_scaffold_82341_1	GH163(236-491)	-	GH163	GH163	N	2	Cytoplasmic
Meg22_1012_Bin_226	Meg22_1012_Bin_226_scaffold_181915_1	GH163(136-400)	-	GH163	GH163	N	2	Cytoplasmic
Meg22_1012_Bin_226	Meg22_1012_Bin_226_scaffold_60413_1	GH163(562-830)	-	GH163	GH163	N	2	Cytoplasmic
Meg22_1012_Bin_243	Meg22_1012_Bin_243_scaffold_11165_7	GH163(224-488)	-	GH163	GH163	N	2	Cytoplasmic
Meg22_1012_Bin_243	Meg22_1012_Bin_243_scaffold_49563_2	GH163(196-454)	-	GH163	GH163	N	2	Cytoplasmic
Meg22_1012_Bin_267	Meg22_1012_Bin_267_scaffold_19599_2	GH163(534-792)	-	GH163	GH163	N	2	Cytoplasmic
Meg22_1012_Bin_287	Meg22_1012_Bin_287_scaffold_80990_2	GH163(234-491)	-	GH163	GH163	N	2	Cytoplasmic
Meg22_1012_Bin_304	Meg22_1012_Bin_304_scaffold_13839_12	GH163(215-471)	-	GH163	GH163	N	2	Cytoplasmic
Meg22_1012_Bin_304	Meg22_1012_Bin_304_scaffold_2672_12	GH163(210-467)	-	GH163	GH163	N	2	Cytoplasmic
Meg22_1012_Bin_304	Meg22_1012_Bin_304_scaffold_52970_2	GH163(208-472)	-	GH163	GH163	N	2	Cytoplasmic
Meg22_1012_Bin_315	Meg22_1012_Bin_315_scaffold_2037_16	GH163(210-467)	-	GH163	GH163	N	2	Cytoplasmic
Meg22_1012_Bin_315	Meg22_1012_Bin_315_scaffold_2037_19	GH163(220-473)	-	GH163	GH163	N	2	Unknown
Meg22_1012_Bin_315	Meg22_1012_Bin_315_scaffold_379_2	GH163(216-480)	-	GH163	GH163	N	2	Cytoplasmic
Meg22_1012_Bin_315	Meg22_1012_Bin_315_scaffold_9258_9	GH163(212-471)	GH163(4)	GH163	GH163	N	3	Cytoplasmic
Meg22_1012_Bin_69	Meg22_1012_Bin_69_scaffold_106121_2	GH163(216-470)	-	GH163	GH163	N	2	Cytoplasmic
Meg22_1012_Bin_69	Meg22_1012_Bin_69_scaffold_133465_1	GH163(15-271)	-	GH163	GH163	N	2	Cytoplasmic
Meg22_1012_Bin_69	Meg22_1012_Bin_69_scaffold_73365_1	GH163(217-481)	-	GH163	GH163	N	2	Cytoplasmic
Meg22_1012_Bin_93	Meg22_1012_Bin_93_scaffold_10811_9	GH163(220-477)	-	GH163	GH163	N	2	Cytoplasmic
Meg22_1214_Bin_133	Meg22_1214_Bin_133_scaffold_10821_5	GH163(545-802)	-	GH163	GH163	N	2	Cytoplasmic
Meg22_1214_Bin_133	Meg22_1214_Bin_133_scaffold_116281_1	GH163(212-477)	-	GH163	GH163	N	2	Cytoplasmic
Meg22_1214_Bin_133	Meg22_1214_Bin_133_scaffold_18070_4	GH163(236-491)	-	GH163	GH163	N	2	Cytoplasmic
Meg22_1214_Bin_133	Meg22_1214_Bin_133_scaffold_2638_8	GH163(215-474)	-	GH163	GH163	N	2	Cytoplasmic
Meg22_1214_Bin_133	Meg22_1214_Bin_133_scaffold_7527_11	GH163(217-474)	-	GH163	GH163	N	2	Unknown
Meg22_1214_Bin_164	Meg22_1214_Bin_164_scaffold_200078_1	GH163(114-378)	-	GH163	GH163	N	2	Cytoplasmic
Meg22_1214_Bin_164	Meg22_1214_Bin_164_scaffold_210175_1	GH163(115-371)	-	GH163	GH163	N	2	Cytoplasmic
Meg22_1214_Bin_164	Meg22_1214_Bin_164_scaffold_97431_2	GH163(216-470)	-	GH163	GH163	N	2	Cytoplasmic
Meg22_1214_Bin_167	Meg22_1214_Bin_167_scaffold_1389_30	GH163(210-467)	-	GH163	GH163	N	2	Unknown
Meg22_1214_Bin_167	Meg22_1214_Bin_167_scaffold_156_25	GH163(215-471)	-	GH163	GH163	N	2	Cytoplasmic
Meg22_1214_Bin_167	Meg22_1214_Bin_167_scaffold_225_32	GH163(208-472)	-	GH163	GH163	N	2	Cytoplasmic
Meg22_1214_Bin_283	Meg22_1214_Bin_283_scaffold_65916_1	GH163(217-386)	-	GH163	GH163	N	2	Unknown
Meg22_1214_Bin_283	Meg22_1214_Bin_283_scaffold_74272_2	GH163(524-782)	-	GH163	GH163	N	2	Cytoplasmic
Meg22_1214_Bin_283	Meg22_1214_Bin_283_scaffold_85917_6	GH163(214-471)	-	GH163	GH163	N	2	Cytoplasmic
Meg22_1214_Bin_283	Meg22_1214_Bin_283_scaffold_92495_3	GH163(152-416)	-	GH163	GH163	N	2	Cytoplasmic
Meg22_1214_Bin_303	Meg22_1214_Bin_303_scaffold_27771_2	GH163(212-471)	GH163(4)	GH163	GH163	N	3	Cytoplasmic
Meg22_1214_Bin_303	Meg22_1214_Bin_303_scaffold_29746_2	GH163(216-480)	-	GH163	GH163	N	2	Cytoplasmic
Meg22_1214_Bin_303	Meg22_1214_Bin_303_scaffold_31288_9	GH163(210-456)	-	GH163	GH163	N	2	Unknown
Meg22_1214_Bin_303	Meg22_1214_Bin_303_scaffold_51551_4	GH163(220-473)	-	GH163	GH163	N	2	Unknown
Meg22_1214_Bin_347	Meg22_1214_Bin_347_scaffold_108748_1	GH163(227-486)	-	GH163	GH163	N	2	Cytoplasmic
Meg22_1214_Bin_347	Meg22_1214_Bin_347_scaffold_178308_1	GH163(215-472)	-	GH163	GH163	N	2	Unknown
Meg22_1214_Bin_347	Meg22_1214_Bin_347_scaffold_92329_2	GH163(215-479)	-	GH163	GH163	N	2	Cytoplasmic
Meg22_1416_Bin_127	Meg22_1416_Bin_127_scaffold_28493_2	GH163(214-471)	-	GH163	GH163	N	2	Cytoplasmic
Meg22_1416_Bin_127	Meg22_1416_Bin_127_scaffold_39021_1	GH163(213-384)	-	GH163	GH163	N	2	Unknown
Meg22_1416_Bin_127	Meg22_1416_Bin_127_scaffold_44894_1	GH163(217-462)	-	GH163	GH163	N	2	Cytoplasmic
Meg22_1416_Bin_127	Meg22_1416_Bin_127_scaffold_55557_1	GH163(214-472)	-	GH163	GH163	N	2	Cytoplasmic
Meg22_1416_Bin_127	Meg22_1416_Bin_127_scaffold_63044_1	GH163(121-377)	-	GH163	GH163	N	2	Cytoplasmic
Meg22_1416_Bin_143	Meg22_1416_Bin_143_scaffold_6907_4	GH163(224-482)	-	GH163	GH163	N	2	Cytoplasmic
Meg22_1416_Bin_144	Meg22_1416_Bin_144_scaffold_951_27	GH163(220-477)	-	GH163	GH163	N	2	Cytoplasmic
Meg22_1416_Bin_89	Meg22_1416_Bin_89_scaffold_28661_3	GH163(216-480)	-	GH163	GH163	N	2	Cytoplasmic
Meg22_1416_Bin_89	Meg22_1416_Bin_89_scaffold_5954_3	GH163(220-473)	-	GH163	GH163	N	2	Unknown
Meg22_1416_Bin_89	Meg22_1416_Bin_89_scaffold_5954_6	GH163(1-100)	-	GH163	GH163	N	2	Cytoplasmic
Meg22_1416_Bin_89	Meg22_1416_Bin_89_scaffold_9769_2	GH163(212-471)	GH163(4)	GH163	GH163	N	3	Cytoplasmic
Meg22_1618_Bin_156	Meg22_1618_Bin_156_scaffold_11599_2	GH163(562-820)	-	GH163	GH163	N	2	Cytoplasmic
Meg22_1618_Bin_156	Meg22_1618_Bin_156_scaffold_27548_1	GH163(114-378)	-	GH163	GH163	N	2	Cytoplasmic
Meg22_1618_Bin_156	Meg22_1618_Bin_156_scaffold_34011_3	GH163(214-471)	-	GH163	GH163	N	2	Cytoplasmic
Meg22_1618_Bin_20	Meg22_1618_Bin_20_scaffold_1008_6	GH163(216-480)	-	GH163	GH163	N	2	Cytoplasmic
Meg22_1618_Bin_20	Meg22_1618_Bin_20_scaffold_2624_3	GH163(212-471)	GH163(4)	GH163	GH163	N	3	Cytoplasmic
Meg22_1618_Bin_20	Meg22_1618_Bin_20_scaffold_2639_12	GH163(220-473)	-	GH163	GH163	N	2	Unknown
Meg22_1618_Bin_20	Meg22_1618_Bin_20_scaffold_2639_9	GH163(210-467)	-	GH163	GH163	N	2	Cytoplasmic
Meg22_46_Bin_204	Meg22_46_Bin_204_scaffold_17435_8	GH163(215-473)	-	GH163	GH163	N	2	Unknown
Meg22_46_Bin_204	Meg22_46_Bin_204_scaffold_43898_1	GH163(216-468)	-	GH163	GH163	N	2	Cytoplasmic
Meg22_46_Bin_204	Meg22_46_Bin_204_scaffold_59152_3	GH163(216-478)	-	GH163	GH163	N	2	Cytoplasmic
Meg22_46_Bin_204	Meg22_46_Bin_204_scaffold_88137_2	GH163(216-476)	GH163(4)	GH163	GH163	N	3	Cytoplasmic
Meg22_810_Bin_154_2_1	Meg22_810_Bin_154_2_1_scaffold_29869_3	GH163(562-820)	-	GH163	GH163	N	2	Cytoplasmic
AB_3033_Bin_153	AB_3033_Bin_153_scaffold_6789_13	GH165(318-866)	GH165(1)	GH165+3.2.1.23	GH165+3.2.1.23	N	3	CytoplasmicMembrane
AB_3033_Bin_184	AB_3033_Bin_184_scaffold_1691_114	GH165(4-538)	GH165(1)	GH165+3.2.1.23	GH165+3.2.1.23	N	3	Unknown
Meg22_46_Bin_204	Meg22_46_Bin_204_scaffold_8007_5	GH165(4-538)	GH165(1)	GH165+3.2.1.23	GH165+3.2.1.23	N	3	Unknown
AB_3033_Bin_153	AB_3033_Bin_153_scaffold_139195_2	-	GH2(12)	GH2	GH2	N	2	Unknown
AB_3033_Bin_153	AB_3033_Bin_153_scaffold_22851_2	GH2(3-565)	-	GH2	GH2	N	2	Cytoplasmic
AB_3033_Bin_153	AB_3033_Bin_153_scaffold_33586_4	GH2(37-580)	GH2(8)+CBM67(18)	GH2	GH2	N	3	Cytoplasmic
AB_3033_Bin_153	AB_3033_Bin_153_scaffold_7772_11	GH2(519-921)	-	GH2	GH2	N	2	Cytoplasmic
AB_3033_Bin_184	AB_3033_Bin_184_scaffold_119254_2	GH2(3-521)	GH2(7)	GH2	GH2	N	3	Cytoplasmic
AB_3033_Bin_184	AB_3033_Bin_184_scaffold_3680_37	GH2(29-511)	GH2(8)+CBM42(2)+CBM67(18)	GH2	GH2	N	3	Cytoplasmic
AB_3033_Bin_59	AB_3033_Bin_59_scaffold_812_20	GH2(28-546)	GH2(23)	GH2	GH2	N	3	Cytoplasmic
BHB10_38_Bin_334	BHB10-38_Bin_334_scaffold_10990_15	GH2(9-562)	-	GH2	GH2	N	2	Cytoplasmic
BHB10_38_Bin_334	BHB10-38_Bin_334_scaffold_10990_26	GH2(12-716)	GH2(7)	GH2	GH2	N	3	Cytoplasmic
BHB10_38_Bin_334	BHB10-38_Bin_334_scaffold_10990_7	GH2(3-699)	GH2(31)	GH2	GH2	N	3	Cytoplasmic
BHB10_38_Bin_334	BHB10-38_Bin_334_scaffold_306164_1	GH2(2-560)	GH2(12)	GH2	GH2	N	3	Cytoplasmic
BHB10_38_Bin_334	BHB10-38_Bin_334_scaffold_4090_22	GH2(3-556)	GH2(9)+CBM32(36)+CBM71(1)	GH2	GH2	N	3	Cytoplasmic
BHB10_38_Bin_334	BHB10-38_Bin_334_scaffold_4258_2	GH2(14-479)	GH2(8)+CBM67(18)	GH2	GH2	N	3	Cytoplasmic
M3_30_Bin_267	M3-30_Bin_267_scaffold_1843_3	GH2(5-711)	-	GH2	GH2	N	2	Cytoplasmic
M3_30_Bin_267	M3-30_Bin_267_scaffold_28361_6	GH2(15-487)	GH2(8)+CBM42(2)+CBM67(18)	GH2	GH2	N	3	Cytoplasmic
M3_30_Bin_267	M3-30_Bin_267_scaffold_6256_9	GH2(37-587)	GH2(9)+CBM32(36)+CBM67(7)+CBM71(1)	GH2	GH2	N	3	Unknown
M3_30_Bin_267	M3-30_Bin_267_scaffold_7018_11	GH2(3-691)	GH2(31)	GH2	GH2	N	3	Cytoplasmic
M3_30_Bin_267	M3-30_Bin_267_scaffold_7018_19	GH2(9-558)	-	GH2	GH2	N	2	Cytoplasmic
M3_30_Bin_267	M3-30_Bin_267_scaffold_7018_30	-	GH2(7)	GH2	GH2	N	2	Unknown
M3_38_Bin_440	M3-38_Bin_440_scaffold_127154_2	GH2(3-556)	GH2(9)+CBM32(36)+CBM71(1)	GH2	GH2	N	3	Cytoplasmic
M3_38_Bin_440	M3-38_Bin_440_scaffold_46899_8	GH2(3-699)	GH2(31)	GH2	GH2	N	3	Cytoplasmic
M3_38_Bin_440	M3-38_Bin_440_scaffold_5249_2	GH2(14-488)	GH2(8)+CBM67(18)	GH2	GH2	N	3	Cytoplasmic
M3_38_Bin_440	M3-38_Bin_440_scaffold_5338_20	GH2(12-716)	GH2(7)	GH2	GH2	N	3	Cytoplasmic
M3_44_Bin_391	M3-44_Bin_391_scaffold_119983_2	GH2(2-560)	GH2(12)	GH2	GH2	N	3	Cytoplasmic
M3_44_Bin_391	M3-44_Bin_391_scaffold_1892_12	GH2(15-487)	GH2(8)+CBM42(2)+CBM67(18)	GH2	GH2	N	3	Cytoplasmic
M3_44_Bin_391	M3-44_Bin_391_scaffold_3422_11	GH2(3-691)	GH2(31)	GH2	GH2	N	3	Cytoplasmic
M3_44_Bin_391	M3-44_Bin_391_scaffold_3422_19	GH2(9-558)	-	GH2	GH2	N	2	Cytoplasmic
M3_44_Bin_391	M3-44_Bin_391_scaffold_489_9	GH2(37-587)	GH2(9)+CBM32(36)+CBM67(7)+CBM71(1)	GH2	GH2	N	3	Unknown
Meg19_1012_Bin_91	Meg19_1012_Bin_91_scaffold_124450_7	-	GH2(12)	GH2	GH2	N	2	Cytoplasmic
Meg19_1012_Bin_91	Meg19_1012_Bin_91_scaffold_17740_5	GH2(3-541)	-	GH2	GH2	N	2	Cytoplasmic
Meg19_1012_Bin_91	Meg19_1012_Bin_91_scaffold_25535_7	GH2(24-705)	-	GH2	GH2	N	2	Cytoplasmic
Meg19_1012_Bin_91	Meg19_1012_Bin_91_scaffold_5452_11	GH2(3-700)	-	GH2	GH2	N	2	Cytoplasmic
Meg19_1012_Bin_91	Meg19_1012_Bin_91_scaffold_62881_4	GH2(120-526)	-	GH2	GH2	N	2	Cytoplasmic
Meg19_1012_Bin_91	Meg19_1012_Bin_91_scaffold_67470_1	GH2(2-469)	GH2(8)+CBM67(18)	GH2	GH2	N	3	Cytoplasmic
Meg19_1012_Bin_91	Meg19_1012_Bin_91_scaffold_95746_1	GH2(2-591)	GH2(7)	GH2	GH2	N	3	Periplasmic
Meg19_46_Bin_250	Meg19_46_Bin_250_scaffold_17592_3	GH2(20-479)	-	GH2	GH2	N	2	Cytoplasmic
Meg22_1012_Bin_213	Meg22_1012_Bin_213_scaffold_53793_2	GH2(22-549)	GH2(8)+CBM42(2)+CBM67(18)	GH2	GH2	N	3	Cytoplasmic
Meg22_1012_Bin_226	Meg22_1012_Bin_226_scaffold_92488_3	GH2(27-533)	GH2(8)+CBM42(2)+CBM67(18)	GH2	GH2	N	3	Cytoplasmic
Meg22_1012_Bin_267	Meg22_1012_Bin_267_scaffold_15095_9	GH2(31-582)	GH2(23)	GH2	GH2	N	3	Cytoplasmic
Meg22_1012_Bin_286	Meg22_1012_Bin_286_scaffold_11151_13	GH2(12-592)	GH2(12)+CBM35(33)	GH2	GH2	N	3	Cytoplasmic
Meg22_1012_Bin_286	Meg22_1012_Bin_286_scaffold_9271_9	GH2(17-450)	-	GH2	GH2	N	2	Cytoplasmic
Meg22_1012_Bin_304	Meg22_1012_Bin_304_scaffold_12881_11	GH2(51-567)	GH2(8)+CBM42(2)+CBM67(18)	GH2	GH2	N	3	Cytoplasmic
Meg22_1012_Bin_315	Meg22_1012_Bin_315_scaffold_379_8	GH2(28-545)	GH2(8)+CBM42(2)+CBM67(18)	GH2	GH2	N	3	Cytoplasmic
Meg22_1012_Bin_93	Meg22_1012_Bin_93_scaffold_133226_1	GH2(4-438)	GH2(64)	GH2	GH2	N	3	Cytoplasmic
Meg22_1214_Bin_133	Meg22_1214_Bin_133_scaffold_18040_6	GH2(22-549)	GH2(8)+CBM42(2)+CBM67(18)	GH2	GH2	N	3	Cytoplasmic
Meg22_1214_Bin_164	Meg22_1214_Bin_164_scaffold_60103_4	GH2(28-551)	GH2(8)+CBM42(2)+CBM67(18)	GH2	GH2	N	3	Cytoplasmic
Meg22_1214_Bin_167	Meg22_1214_Bin_167_scaffold_225_38	GH2(28-544)	GH2(8)+CBM42(2)+CBM67(18)	GH2	GH2	N	3	Cytoplasmic
Meg22_1214_Bin_283	Meg22_1214_Bin_283_scaffold_22263_5	GH2(27-544)	GH2(8)+CBM42(2)+CBM67(18)	GH2	GH2	N	3	Cytoplasmic
Meg22_1214_Bin_303	Meg22_1214_Bin_303_scaffold_12725_10	GH2(28-545)	GH2(8)+CBM42(2)+CBM67(18)	GH2	GH2	N	3	Cytoplasmic
Meg22_1214_Bin_347	Meg22_1214_Bin_347_scaffold_76520_4	GH2(1-369)	GH2(8)+CBM42(2)+CBM67(18)	GH2	GH2	N	3	Cytoplasmic
Meg22_1214_Bin_7	Meg22_1214_Bin_7_scaffold_352487_2	GH2(2-404)	GH2(1)+CBM51(5)+CBM67(4)	GH2	GH2	N	3	Cytoplasmic
Meg22_1416_Bin_127	Meg22_1416_Bin_127_scaffold_18981_6	GH2(27-544)	GH2(8)+CBM42(2)+CBM67(18)	GH2	GH2	N	3	Cytoplasmic
Meg22_1416_Bin_89	Meg22_1416_Bin_89_scaffold_1877_5	GH2(28-545)	GH2(8)+CBM42(2)+CBM67(18)	GH2	GH2	N	3	Cytoplasmic
Meg22_1618_Bin_20	Meg22_1618_Bin_20_scaffold_1008_12	GH2(28-545)	GH2(8)+CBM42(2)+CBM67(18)	GH2	GH2	N	3	Cytoplasmic
Meg22_810_Bin_154_2_1	Meg22_810_Bin_154_2_1_scaffold_133598_4	GH2(3-536)	GH2(71)+CBM32(36)+CBM35(33)+CBM71(1)	GH2	GH2	N	3	Cytoplasmic
Meg22_810_Bin_154_2_1	Meg22_810_Bin_154_2_1_scaffold_32717_4	GH2(2-714)	GH2(31)	GH2	GH2	N	3	Cytoplasmic
Meg22_810_Bin_154_2_1	Meg22_810_Bin_154_2_1_scaffold_46091_2	GH2(4-758)	GH2(31)	GH2	GH2	N	3	Cytoplasmic
Meg22_810_Bin_154_2_1	Meg22_810_Bin_154_2_1_scaffold_46594_1	GH2(8-561)	-	GH2	GH2	N	2	Cytoplasmic
Meg22_810_Bin_187	Meg22_810_Bin_187_scaffold_7409_7	GH2(534-948)	-	GH2	GH2	N	2	Cytoplasmic
BHB10_38_Bin_334	BHB10-38_Bin_334_scaffold_7476_14	GH20(86-401)	GH20(14)	GH20	GH20	N	3	Cytoplasmic
M3_30_Bin_267	M3-30_Bin_267_scaffold_25182_6	GH20(86-400)	GH20(14)	GH20	GH20	N	3	Cytoplasmic
M3_38_Bin_440	M3-38_Bin_440_scaffold_6931_13	GH20(86-401)	GH20(14)	GH20	GH20	N	3	Cytoplasmic
M3_44_Bin_391	M3-44_Bin_391_scaffold_3_260	GH20(86-400)	GH20(14)	GH20	GH20	N	3	Cytoplasmic
Meg19_1012_Bin_91	Meg19_1012_Bin_91_scaffold_33787_7	GH20(166-404)	-	GH20	GH20	N	2	Periplasmic
AB_3033_Bin_153	AB_3033_Bin_153_scaffold_140567_2	GH29(7-357)	GH29(2)+CBM13(38)	GH29	GH29	N	3	Cytoplasmic
AB_3033_Bin_153	AB_3033_Bin_153_scaffold_19960_5	GH29(30-314)	GH29(16)+CBM32(30)	GH29	GH29	N	3	Cytoplasmic
AB_3033_Bin_153	AB_3033_Bin_153_scaffold_26429_3	GH29(11-333)	GH29(15)	GH29	GH29	N	3	Cytoplasmic
AB_3033_Bin_153	AB_3033_Bin_153_scaffold_26430_5	GH29(7-321)	GH29(45)	GH29	GH29	N	3	Cytoplasmic
AB_3033_Bin_153	AB_3033_Bin_153_scaffold_28623_3	GH29(359-666)	-	GH29	GH29	N	2	Cytoplasmic
AB_3033_Bin_153	AB_3033_Bin_153_scaffold_85579_2	GH29(87-385)	-	GH29	GH29	N	2	Cytoplasmic
AB_3033_Bin_163	AB_3033_Bin_163_scaffold_42027_2	GH29(3-318)	GH29(37)	GH29	GH29	N	3	OuterMembrane
AB_3033_Bin_163	AB_3033_Bin_163_scaffold_53285_1	GH29(10-306)	GH29(16)+CBM32(30)	GH29	GH29	N	3	Cytoplasmic
AB_3033_Bin_184	AB_3033_Bin_184_scaffold_192_186	GH29(20-336)	GH29(51)	GH29	GH29	N	3	Cytoplasmic
AB_3033_Bin_184	AB_3033_Bin_184_scaffold_2512_49	GH29(11-333)	GH29(41)+CBM13(80)	GH29	GH29	N	3	Unknown
AB_3033_Bin_184	AB_3033_Bin_184_scaffold_4446_30	GH29(25-362)	GH29(33)	GH29	GH29	N	3	Cytoplasmic
AB_3033_Bin_184	AB_3033_Bin_184_scaffold_6981_30	GH29(3-290)	GH29(3)	GH29	GH29	N	3	Cytoplasmic
AB_3033_Bin_59	AB_3033_Bin_59_scaffold_15067_3	GH29(10-306)	GH29(16)+CBM32(30)	GH29	GH29	N	3	Cytoplasmic
AB_3033_Bin_59	AB_3033_Bin_59_scaffold_1601_23	GH29(12-333)	GH29(3)	GH29	GH29	N	3	Cytoplasmic
AB_3033_Bin_59	AB_3033_Bin_59_scaffold_514_29	GH29(17-335)	GH29(51)	GH29	GH29	N	3	Cytoplasmic
BHB10_38_Bin_334	BHB10-38_Bin_334_scaffold_9552_12	GH29(3-331)	GH29(3)	GH29	GH29	N	3	Cytoplasmic
M3_30_Bin_267	M3-30_Bin_267_scaffold_22482_7	GH29(12-370)	GH29(34)+CBM13(38)	GH29	GH29	N	3	Cytoplasmic
M3_30_Bin_267	M3-30_Bin_267_scaffold_3558_21	GH29(3-331)	GH29(3)	GH29	GH29	N	3	Cytoplasmic
M3_38_Bin_440	M3-38_Bin_440_scaffold_18240_4	GH29(3-331)	GH29(3)	GH29	GH29	N	3	Cytoplasmic
M3_38_Bin_440	M3-38_Bin_440_scaffold_85099_4	GH29(12-370)	GH29(34)+CBM13(38)	GH29	GH29	N	3	Cytoplasmic
M3_44_Bin_391	M3-44_Bin_391_scaffold_17_109	GH29(3-331)	GH29(3)	GH29	GH29	N	3	Cytoplasmic
Meg19_1012_Bin_454	Meg19_1012_Bin_454_scaffold_171766_2	GH29(11-333)	GH29(3)	GH29	GH29	N	3	Cytoplasmic
Meg19_1012_Bin_454	Meg19_1012_Bin_454_scaffold_74726_1	GH29(5-309)	GH29(21)	GH29	GH29	N	3	Unknown
Meg19_1012_Bin_91	Meg19_1012_Bin_91_scaffold_144584_3	GH29(9-317)	-	GH29	GH29	N	2	Cytoplasmic
Meg19_1012_Bin_91	Meg19_1012_Bin_91_scaffold_22471_5	GH29(21-320)	-	GH29	GH29	N	2	Cytoplasmic
Meg19_1012_Bin_91	Meg19_1012_Bin_91_scaffold_26144_7	GH29(11-333)	GH29(15)	GH29	GH29	N	3	Cytoplasmic
Meg19_1012_Bin_91	Meg19_1012_Bin_91_scaffold_91976_3	GH29(11-335)	GH29(51)	GH29	GH29	N	3	Cytoplasmic
Meg19_46_Bin_250	Meg19_46_Bin_250_scaffold_25759_2	GH29(9-310)	GH29(18)	GH29	GH29	N	3	Cytoplasmic
Meg22_1012_Bin_125	Meg22_1012_Bin_125_scaffold_33131_13	GH29(9-333)	GH29(3)	GH29	GH29	N	3	Cytoplasmic
Meg22_1012_Bin_213	Meg22_1012_Bin_213_scaffold_179369_1	GH29(25-324)+CBM32(441-545)	GH29(4)	GH29	GH29	N	3	Unknown
Meg22_1012_Bin_213	Meg22_1012_Bin_213_scaffold_34619_2	GH29(30-329)	GH29(18)	GH29	GH29	N	3	Cytoplasmic
Meg22_1012_Bin_213	Meg22_1012_Bin_213_scaffold_51526_3	GH29(11-332)	GH29(29)	GH29	GH29	N	3	Cytoplasmic
Meg22_1012_Bin_213	Meg22_1012_Bin_213_scaffold_95762_3	GH29(1-255)	GH29(9)	GH29	GH29	N	3	Cytoplasmic
Meg22_1012_Bin_219	Meg22_1012_Bin_219_scaffold_33716_4	GH29(9-333)	GH29(3)	GH29	GH29	N	3	Cytoplasmic
Meg22_1012_Bin_226	Meg22_1012_Bin_226_scaffold_113812_1	GH29(25-348)	GH29(3)	GH29	GH29	N	3	Cytoplasmic
Meg22_1012_Bin_226	Meg22_1012_Bin_226_scaffold_139566_1	GH29(3-331)	GH29(14)	GH29	GH29	N	3	Cytoplasmic
Meg22_1012_Bin_226	Meg22_1012_Bin_226_scaffold_244255_2	GH29(10-322)	GH29(3)	GH29	GH29	N	3	Cytoplasmic
Meg22_1012_Bin_23	Meg22_1012_Bin_23_scaffold_81164_1	GH29(5-309)	GH29(21)	GH29	GH29	N	3	Unknown
Meg22_1012_Bin_267	Meg22_1012_Bin_267_scaffold_34877_1	GH29(5-339)	GH29(3)	GH29	GH29	N	3	Cytoplasmic
Meg22_1012_Bin_267	Meg22_1012_Bin_267_scaffold_6392_7	GH29(20-336)	GH29(51)	GH29	GH29	N	3	Cytoplasmic
Meg22_1012_Bin_286	Meg22_1012_Bin_286_scaffold_2032_13	GH29(5-296)	-	GH29	GH29	N	2	Cytoplasmic
Meg22_1012_Bin_286	Meg22_1012_Bin_286_scaffold_2032_23	GH29(18-334)	GH29(51)	GH29	GH29	N	3	Cytoplasmic
Meg22_1012_Bin_286	Meg22_1012_Bin_286_scaffold_7067_2	GH29(8-333)	GH29(3)	GH29	GH29	N	3	Periplasmic
Meg22_1012_Bin_287	Meg22_1012_Bin_287_scaffold_152268_5	GH29(1-283)	GH29(21)	GH29	GH29	N	3	Cytoplasmic
Meg22_1012_Bin_300	Meg22_1012_Bin_300_scaffold_25084_3	GH29(10-334)	GH29(3)	GH29	GH29	N	3	Cytoplasmic
Meg22_1012_Bin_300	Meg22_1012_Bin_300_scaffold_4448_28	GH29(8-310)	GH29(45)	GH29	GH29	N	3	Cytoplasmic
Meg22_1012_Bin_304	Meg22_1012_Bin_304_scaffold_3392_11	GH29(10-306)	GH29(16)+CBM32(30)	GH29	GH29	N	3	Cytoplasmic
Meg22_1012_Bin_304	Meg22_1012_Bin_304_scaffold_34390_5	GH29(20-335)	GH29(51)	GH29	GH29	N	3	Cytoplasmic
Meg22_1012_Bin_304	Meg22_1012_Bin_304_scaffold_9532_9	GH29(11-334)	GH29(51)	GH29	GH29	N	3	Cytoplasmic
Meg22_1012_Bin_315	Meg22_1012_Bin_315_scaffold_68910_1	GH29(20-332)	GH29(51)	GH29	GH29	N	3	Cytoplasmic
Meg22_1012_Bin_315	Meg22_1012_Bin_315_scaffold_9243_14	GH29(9-306)	GH29(16)+CBM32(30)	GH29	GH29	N	3	Cytoplasmic
Meg22_1012_Bin_93	Meg22_1012_Bin_93_scaffold_140385_4	GH29(9-333)	GH29(3)	GH29	GH29	N	3	Cytoplasmic
Meg22_1012_Bin_93	Meg22_1012_Bin_93_scaffold_3244_19	GH29(18-338)	GH29(51)	GH29	GH29	N	3	Cytoplasmic
Meg22_1012_Bin_93	Meg22_1012_Bin_93_scaffold_60348_1	GH29(11-270)	GH29(3)	GH29	GH29	N	3	Cytoplasmic
Meg22_1214_Bin_133	Meg22_1214_Bin_133_scaffold_13121_9	GH29(18-343)	GH29(51)	GH29	GH29	N	3	Unknown
Meg22_1214_Bin_133	Meg22_1214_Bin_133_scaffold_137635_2	GH29(11-332)	GH29(29)	GH29	GH29	N	3	Cytoplasmic
Meg22_1214_Bin_133	Meg22_1214_Bin_133_scaffold_214529_1	GH29(25-324)+CBM32(441-545)	GH29(4)	GH29	GH29	N	3	Unknown
Meg22_1214_Bin_133	Meg22_1214_Bin_133_scaffold_76563_5	GH29(30-329)	GH29(18)	GH29	GH29	N	3	Cytoplasmic
Meg22_1214_Bin_164	Meg22_1214_Bin_164_scaffold_19675_6	GH29(20-335)	GH29(51)	GH29	GH29	N	3	Cytoplasmic
Meg22_1214_Bin_167	Meg22_1214_Bin_167_scaffold_1265_30	GH29(10-306)	GH29(16)+CBM32(30)	GH29	GH29	N	3	Cytoplasmic
Meg22_1214_Bin_167	Meg22_1214_Bin_167_scaffold_1384_22	GH29(11-333)	GH29(3)	GH29	GH29	N	3	Cytoplasmic
Meg22_1214_Bin_167	Meg22_1214_Bin_167_scaffold_511_9	GH29(11-334)	GH29(51)	GH29	GH29	N	3	Cytoplasmic
Meg22_1214_Bin_283	Meg22_1214_Bin_283_scaffold_167282_1	GH29(3-331)	GH29(14)	GH29	GH29	N	3	Cytoplasmic
Meg22_1214_Bin_303	Meg22_1214_Bin_303_scaffold_43579_2	GH29(20-335)	GH29(51)	GH29	GH29	N	3	Cytoplasmic
Meg22_1214_Bin_303	Meg22_1214_Bin_303_scaffold_71573_6	GH29(9-306)	GH29(16)+CBM32(30)	GH29	GH29	N	3	Cytoplasmic
Meg22_1416_Bin_144	Meg22_1416_Bin_144_scaffold_118_74	GH29(18-338)	GH29(51)	GH29	GH29	N	3	Cytoplasmic
Meg22_1416_Bin_144	Meg22_1416_Bin_144_scaffold_361_65	GH29(11-333)	GH29(3)	GH29	GH29	N	3	Periplasmic
Meg22_1416_Bin_89	Meg22_1416_Bin_89_scaffold_22058_2	GH29(20-335)	GH29(51)	GH29	GH29	N	3	Cytoplasmic
Meg22_1416_Bin_89	Meg22_1416_Bin_89_scaffold_32383_6	GH29(10-306)	GH29(16)+CBM32(30)	GH29	GH29	N	3	Cytoplasmic
Meg22_1416_Bin_89	Meg22_1416_Bin_89_scaffold_4012_2	GH29(12-333)	GH29(3)	GH29	GH29	N	3	Cytoplasmic
Meg22_1618_Bin_132	Meg22_1618_Bin_132_scaffold_106113_2	GH29(10-272)	GH29(39)	GH29	GH29	N	3	Cytoplasmic
Meg22_1618_Bin_156	Meg22_1618_Bin_156_scaffold_70303_1	GH29(3-331)	GH29(14)	GH29	GH29	N	3	Cytoplasmic
Meg22_1618_Bin_20	Meg22_1618_Bin_20_scaffold_11381_2	GH29(12-333)	GH29(3)	GH29	GH29	N	3	Cytoplasmic
Meg22_1618_Bin_20	Meg22_1618_Bin_20_scaffold_1951_2	GH29(20-335)	GH29(51)	GH29	GH29	N	3	Cytoplasmic
Meg22_1618_Bin_20	Meg22_1618_Bin_20_scaffold_7727_5	GH29(10-306)	GH29(16)+CBM32(30)	GH29	GH29	N	3	Cytoplasmic
Meg22_46_Bin_204	Meg22_46_Bin_204_scaffold_251819_2	GH29(26-305)	GH29(33)	GH29	GH29	N	3	Cytoplasmic
Meg22_46_Bin_204	Meg22_46_Bin_204_scaffold_5469_8	GH29(20-336)	GH29(51)	GH29	GH29	N	3	Cytoplasmic
Meg22_810_Bin_154_2_1	Meg22_810_Bin_154_2_1_scaffold_32487_2	GH29(11-278)	GH29(3)	GH29	GH29	N	3	Cytoplasmic
BHB10_38_Bin_334	BHB10-38_Bin_334_scaffold_17096_5	GH3(69-291)	GH3(20)+CBM6(54)	GH3	GH3	N	3	Unknown
M3_30_Bin_267	M3-30_Bin_267_scaffold_2608_24	GH3(69-291)	GH3(20)+CBM6(54)	GH3	GH3	N	3	Unknown
M3_30_Bin_267	M3-30_Bin_267_scaffold_3908_22	-	GH3(2)+CBM6(54)	GH3	GH3	N	2	Unknown
M3_38_Bin_440	M3-38_Bin_440_scaffold_16616_6	GH3(69-291)	GH3(20)+CBM6(54)	GH3	GH3	N	3	Unknown
M3_44_Bin_391	M3-44_Bin_391_scaffold_231_19	GH3(45-286)	GH3(3)+CBM6(54)	GH3	GH3	N	3	Unknown
M3_44_Bin_391	M3-44_Bin_391_scaffold_231_61	GH3(69-291)	GH3(20)+CBM6(54)	GH3	GH3	N	3	Unknown
Meg22_1012_Bin_213	Meg22_1012_Bin_213_scaffold_72409_3	GH3(74-280)	GH3(2)+CBM6(54)	GH3	GH3	N	3	Unknown
Meg22_1012_Bin_243	Meg22_1012_Bin_243_scaffold_128471_1	GH3(122-347)	GH3(3)+CBM6(54)	GH3	GH3	N	3	Unknown
Meg22_1012_Bin_286	Meg22_1012_Bin_286_scaffold_2032_25	GH3(140-366)	GH3(3)+CBM6(3)	GH3	GH3	N	3	Unknown
Meg22_1012_Bin_286	Meg22_1012_Bin_286_scaffold_2032_26	GH3(85-309)	GH3(3)+CBM6(3)	GH3	GH3	N	3	Unknown
Meg22_1012_Bin_93	Meg22_1012_Bin_93_scaffold_177151_2	-	GH3(3)+CBM6(3)	GH3	GH3	N	2	Unknown
Meg22_1012_Bin_93	Meg22_1012_Bin_93_scaffold_52804_4	GH3(85-310)	GH3(16)	GH3	GH3	N	3	Unknown
Meg22_1214_Bin_133	Meg22_1214_Bin_133_scaffold_15388_1	GH3(74-280)	GH3(2)+CBM6(54)	GH3	GH3	N	3	Unknown
Meg22_1416_Bin_143	Meg22_1416_Bin_143_scaffold_138740_1	GH3(92-318)	GH3(82)+CBM6(54)	GH3	GH3	N	3	Unknown
Meg22_1416_Bin_144	Meg22_1416_Bin_144_scaffold_118_23	GH3(85-310)	GH3(16)+CBM6(3)	GH3	GH3	N	3	Unknown
Meg22_1012_Bin_125	Meg22_1012_Bin_125_scaffold_12154_10	GH3(85-310)	GH3(3)+CBM6(54)	GH3+3.2.1.37	GH3+3.2.1.37	N	3	Unknown
Meg22_1012_Bin_287	Meg22_1012_Bin_287_scaffold_38633_5	GH3(85-310)	GH3(3)+CBM6(54)	GH3+3.2.1.37	GH3+3.2.1.37	N	3	Unknown
Meg22_1012_Bin_300	Meg22_1012_Bin_300_scaffold_52280_1	GH3(83-308)	GH3(7)	GH3+3.2.1.37	GH3+3.2.1.37	N	3	Unknown
BHB10_38_Bin_334	BHB10-38_Bin_334_scaffold_45134_6	GH30_5(36-471)	GH30(16)+CBM13(11)	GH30_5	GH30_5	N	3	Unknown
M3_38_Bin_440	M3-38_Bin_440_scaffold_102096_4	GH30_5(36-471)	GH30(16)+CBM13(11)	GH30_5	GH30_5	N	3	Unknown
AB_3033_Bin_153	AB_3033_Bin_153_scaffold_12930_9	GH31(202-630)	-	GH31	GH31	N	2	Cytoplasmic
AB_3033_Bin_153	AB_3033_Bin_153_scaffold_59625_2	GH31(394-833)	GH31(13)	GH31	GH31	N	3	Unknown
AB_3033_Bin_163	AB_3033_Bin_163_scaffold_38771_1	GH31(1-377)	-	GH31	GH31	N	2	Cytoplasmic
AB_3033_Bin_184	AB_3033_Bin_184_scaffold_3429_56	GH31(192-616)	-	GH31	GH31	N	2	Unknown
AB_3033_Bin_184	AB_3033_Bin_184_scaffold_4446_26	GH31(196-631)	-	GH31	GH31	N	2	Unknown
AB_3033_Bin_59	AB_3033_Bin_59_scaffold_1151_17	GH31(197-631)	-	GH31	GH31	N	2	Unknown
Meg19_1012_Bin_91	Meg19_1012_Bin_91_scaffold_13012_5	GH31(394-833)	GH31(13)	GH31	GH31	N	3	Unknown
Meg19_1012_Bin_91	Meg19_1012_Bin_91_scaffold_144716_2	GH31(81-493)	-	GH31	GH31	N	2	Unknown
Meg19_1012_Bin_91	Meg19_1012_Bin_91_scaffold_41470_2	GH31(202-630)	-	GH31	GH31	N	2	Cytoplasmic
Meg19_46_Bin_250	Meg19_46_Bin_250_scaffold_60861_4	GH31(242-670)	-	GH31	GH31	N	2	Unknown
Meg22_1012_Bin_213	Meg22_1012_Bin_213_scaffold_30076_1	GH31(180-589)	GH31(21)	GH31	GH31	N	3	Unknown
Meg22_1012_Bin_226	Meg22_1012_Bin_226_scaffold_220949_2	GH31(93-522)	-	GH31	GH31	N	2	CytoplasmicMembrane
Meg22_1012_Bin_243	Meg22_1012_Bin_243_scaffold_11688_10	GH31(295-725)	GH31(18)	GH31	GH31	N	3	Cytoplasmic
Meg22_1012_Bin_300	Meg22_1012_Bin_300_scaffold_57475_1	GH31(200-623)	-	GH31	GH31	N	2	Unknown
Meg22_1012_Bin_304	Meg22_1012_Bin_304_scaffold_16457_7	GH31(199-631)	-	GH31	GH31	N	2	Cytoplasmic
Meg22_1214_Bin_133	Meg22_1214_Bin_133_scaffold_26838_1	GH31(180-589)	GH31(21)	GH31	GH31	N	3	OuterMembrane
Meg22_1214_Bin_167	Meg22_1214_Bin_167_scaffold_1200_40	GH31(199-631)	-	GH31	GH31	N	2	Cytoplasmic
Meg22_1416_Bin_127	Meg22_1416_Bin_127_scaffold_58163_2	GH31(198-458)	-	GH31	GH31	N	2	CytoplasmicMembrane
Meg22_1618_Bin_156	Meg22_1618_Bin_156_scaffold_48788_2	GH31(198-627)	-	GH31	GH31	N	2	CytoplasmicMembrane
Meg22_46_Bin_204	Meg22_46_Bin_204_scaffold_59414_1	GH31(192-616)	-	GH31	GH31	N	2	CytoplasmicMembrane
Meg22_46_Bin_204	Meg22_46_Bin_204_scaffold_9452_2	GH31(196-630)	-	GH31	GH31	N	2	Unknown
AB_3033_Bin_153	AB_3033_Bin_153_scaffold_20276_1	GH32(126-440)	-	GH32	GH32	N	2	Cytoplasmic
AB_3033_Bin_153	AB_3033_Bin_153_scaffold_79614_2	GH32(57-331)	-	GH32	GH32	N	2	Cytoplasmic
AB_3033_Bin_184	AB_3033_Bin_184_scaffold_3680_48	GH32(14-293)	GH32(12)	GH32	GH32	N	3	Cytoplasmic
AB_3033_Bin_59	AB_3033_Bin_59_scaffold_1299_16	GH32(27-312)	GH32(12)+CBM38(1)	GH32	GH32	N	3	Cytoplasmic
AB_3033_Bin_59	AB_3033_Bin_59_scaffold_2773_1	GH32(1-261)	-	GH32	GH32	N	2	Cytoplasmic
M3_30_Bin_267	M3-30_Bin_267_scaffold_120003_3	GH32(88-329)	-	GH32	GH32	N	2	Cytoplasmic
Meg19_1012_Bin_91	Meg19_1012_Bin_91_scaffold_171540_1	GH32(265-539)	-	GH32	GH32	N	2	Cytoplasmic
Meg19_1012_Bin_91	Meg19_1012_Bin_91_scaffold_27994_1	GH32(55-338)	-	GH32	GH32	N	2	Cytoplasmic
Meg19_1012_Bin_91	Meg19_1012_Bin_91_scaffold_45093_4	GH32(279-593)	-	GH32	GH32	N	2	Cytoplasmic
Meg22_1012_Bin_213	Meg22_1012_Bin_213_scaffold_14018_8	GH32(19-296)	GH32(74)	GH32	GH32	N	3	Cytoplasmic
Meg22_1012_Bin_226	Meg22_1012_Bin_226_scaffold_140129_2	GH32(33-314)	GH32(74)+CBM66(1)	GH32	GH32	N	3	Cytoplasmic
Meg22_1012_Bin_23	Meg22_1012_Bin_23_scaffold_9980_11	GH32(34-332)	-	GH32	GH32	N	2	Cytoplasmic
Meg22_1012_Bin_267	Meg22_1012_Bin_267_scaffold_3561_17	GH32(31-325)	GH32(74)+CBM38(1)+CBM66(1)	GH32	GH32	N	3	Cytoplasmic
Meg22_1012_Bin_69	Meg22_1012_Bin_69_scaffold_28407_3	GH32(51-334)	-	GH32	GH32	N	2	Cytoplasmic
Meg22_1214_Bin_133	Meg22_1214_Bin_133_scaffold_187146_2	GH32(19-296)	GH32(74)	GH32	GH32	N	3	Cytoplasmic
Meg22_1214_Bin_164	Meg22_1214_Bin_164_scaffold_68687_2	GH32(51-334)	-	GH32	GH32	N	2	Cytoplasmic
Meg22_1214_Bin_283	Meg22_1214_Bin_283_scaffold_100310_3	GH32(33-314)	GH32(74)+CBM66(1)	GH32	GH32	N	3	Cytoplasmic
Meg22_1416_Bin_127	Meg22_1416_Bin_127_scaffold_10604_3	GH32(33-314)	GH32(74)+CBM66(1)	GH32	GH32	N	3	Cytoplasmic
Meg22_1416_Bin_89	Meg22_1416_Bin_89_scaffold_4743_10	GH32(50-333)	-	GH32	GH32	N	2	Cytoplasmic
Meg22_1618_Bin_156	Meg22_1618_Bin_156_scaffold_76447_1	GH32(33-314)	GH32(74)+CBM66(1)	GH32	GH32	N	3	Cytoplasmic
Meg22_1618_Bin_20	Meg22_1618_Bin_20_scaffold_2747_2	GH32(50-333)	-	GH32	GH32	N	2	Cytoplasmic
Meg22_46_Bin_204	Meg22_46_Bin_204_scaffold_11469_3	GH32(14-293)	GH32(12)	GH32	GH32	N	3	Cytoplasmic
AB_3033_Bin_59	AB_3033_Bin_59_scaffold_2824_14	GH33(62-369)	GH33(65)	GH33	GH33	N	3	CytoplasmicMembrane
Meg19_1012_Bin_91	Meg19_1012_Bin_91_scaffold_31559_3	GH33(49-341)	GH33(53)	GH33	GH33	N	3	Unknown
Meg19_1012_Bin_91	Meg19_1012_Bin_91_scaffold_47422_1	GH33(37-336)	GH33(65)	GH33	GH33	N	3	Unknown
Meg19_1012_Bin_91	Meg19_1012_Bin_91_scaffold_52293_2	CBM66(45-196)+GH33(236-514)	-	GH33	GH33	N	2	Cytoplasmic
Meg19_46_Bin_250	Meg19_46_Bin_250_scaffold_133525_2	GH33(46-335)	GH33(65)	GH33	GH33	N	3	CytoplasmicMembrane
Meg19_46_Bin_250	Meg19_46_Bin_250_scaffold_189258_2	GH33(61-374)	GH33(65)	GH33	GH33	N	3	Unknown
Meg19_46_Bin_250	Meg19_46_Bin_250_scaffold_260374_1	GH33(312-629)	GH33(43)+CBM6(53)	GH33	GH33	N	3	Unknown
Meg22_1012_Bin_226	Meg22_1012_Bin_226_scaffold_300937_2	GH33(4-267)	GH33(49)	GH33	GH33	N	3	Unknown
Meg22_1012_Bin_267	Meg22_1012_Bin_267_scaffold_15535_2	GH33(58-348)	GH33(53)	GH33	GH33	N	3	Unknown
Meg22_1012_Bin_267	Meg22_1012_Bin_267_scaffold_49145_2	GH33(31-340)	GH33(65)	GH33	GH33	N	3	Unknown
Meg22_1012_Bin_267	Meg22_1012_Bin_267_scaffold_9664_5	GH33(55-257)	GH33(52)	GH33	GH33	N	3	Cytoplasmic
Meg22_1012_Bin_300	Meg22_1012_Bin_300_scaffold_75559_1	GH33(44-347)+GH33(373-698)+GH33(756-959)	GH33(52)	GH33	GH33	N	3	Periplasmic
Meg22_1012_Bin_304	Meg22_1012_Bin_304_scaffold_10424_7	GH33(44-324)	GH33(52)	GH33	GH33	N	3	Cytoplasmic
Meg22_1012_Bin_315	Meg22_1012_Bin_315_scaffold_22343_4	GH33(62-361)	GH33(49)	GH33	GH33	N	3	Unknown
Meg22_1012_Bin_69	Meg22_1012_Bin_69_scaffold_128446_1	GH33(11-294)	-	GH33	GH33	N	2	Unknown
Meg22_1214_Bin_164	Meg22_1214_Bin_164_scaffold_44660_5	GH33(43-328)	-	GH33	GH33	N	2	Unknown
Meg22_1214_Bin_167	Meg22_1214_Bin_167_scaffold_491_42	GH33(43-324)	-	GH33	GH33	N	2	Cytoplasmic
Meg22_1214_Bin_167	Meg22_1214_Bin_167_scaffold_536_10	GH33(44-324)	GH33(52)	GH33	GH33	N	3	Cytoplasmic
Meg22_1214_Bin_278	Meg22_1214_Bin_278_scaffold_173661_3	GH33(43-329)	-	GH33	GH33	N	2	Cytoplasmic
Meg22_1214_Bin_278	Meg22_1214_Bin_278_scaffold_76689_5	GH33(59-339)	GH33(52)	GH33	GH33	N	3	Unknown
Meg22_1214_Bin_283	Meg22_1214_Bin_283_scaffold_54560_5	GH33(44-322)	-	GH33	GH33	N	2	Unknown
Meg22_1214_Bin_303	Meg22_1214_Bin_303_scaffold_10311_13	GH33(62-361)	GH33(49)	GH33	GH33	N	3	Unknown
Meg22_1416_Bin_127	Meg22_1416_Bin_127_scaffold_108303_2	GH33(44-321)	-	GH33	GH33	N	2	Unknown
Meg22_1416_Bin_127	Meg22_1416_Bin_127_scaffold_69233_2	GH33(59-364)	GH33(49)	GH33	GH33	N	3	Unknown
Meg22_1416_Bin_144	Meg22_1416_Bin_144_scaffold_115223_1	-	GH33(43)+CBM6(53)	GH33	GH33	N	2	Unknown
Meg22_1416_Bin_89	Meg22_1416_Bin_89_scaffold_57149_2	-	GH33(61)	GH33	GH33	N	2	Cytoplasmic
Meg22_1416_Bin_89	Meg22_1416_Bin_89_scaffold_6155_14	GH33(62-361)	GH33(49)	GH33	GH33	N	3	Unknown
Meg22_1618_Bin_156	Meg22_1618_Bin_156_scaffold_54100_1	GH33(4-247)	GH33(49)	GH33	GH33	N	3	Unknown
Meg22_1618_Bin_156	Meg22_1618_Bin_156_scaffold_62666_3	GH33(44-321)	-	GH33	GH33	N	2	Unknown
Meg22_1618_Bin_20	Meg22_1618_Bin_20_scaffold_2571_27	GH33(62-361)	GH33(49)	GH33	GH33	N	3	Unknown
Meg22_1618_Bin_20	Meg22_1618_Bin_20_scaffold_585_32	-	GH33(61)	GH33	GH33	N	2	Cytoplasmic
Meg22_810_Bin_154_2_1	Meg22_810_Bin_154_2_1_scaffold_93632_1	-	GH33(52)	GH33	GH33	N	2	Cytoplasmic
M3_30_Bin_267	M3-30_Bin_267_scaffold_20838_8	GH35(23-200)	GH35(14)	GH35	GH35	N	3	Unknown
M3_44_Bin_391	M3-44_Bin_391_scaffold_1084_4	GH35(23-200)	GH35(14)	GH35	GH35	N	3	Unknown
Meg22_810_Bin_154_2_1	Meg22_810_Bin_154_2_1_scaffold_94813_1	GH35(23-214)	GH35(14)	GH35	GH35	N	3	Unknown
AB_3033_Bin_153	AB_3033_Bin_153_scaffold_41431_4	GH36(33-581)	-	GH36	GH36	N	2	Cytoplasmic
AB_3033_Bin_59	AB_3033_Bin_59_scaffold_667_8	GH36(55-629)	-	GH36	GH36	N	2	Cytoplasmic
Meg19_1012_Bin_91	Meg19_1012_Bin_91_scaffold_227721_1	CBM51(165-274)+GH36(320-753)	-	GH36	GH36	N	2	Cytoplasmic
Meg22_1012_Bin_300	Meg22_1012_Bin_300_scaffold_171864_1	GH36(19-521)	-	GH36	GH36	N	2	Cytoplasmic
Meg22_46_Bin_204	Meg22_46_Bin_204_scaffold_12018_6	GH36(57-628)	-	GH36	GH36	N	2	Unknown
AB_3033_Bin_153	AB_3033_Bin_153_scaffold_14983_9	GH38(94-352)	GH38(6)	GH38	GH38	N	3	Cytoplasmic
AB_3033_Bin_153	AB_3033_Bin_153_scaffold_20774_6	GH38(136-390)	GH38(26)	GH38	GH38	N	3	Cytoplasmic
AB_3033_Bin_153	AB_3033_Bin_153_scaffold_26429_2	GH38(245-492)	GH38(26)	GH38	GH38	N	3	Cytoplasmic
AB_3033_Bin_153	AB_3033_Bin_153_scaffold_4373_1	GH38(2-175)	GH38(3)	GH38	GH38	N	3	Cytoplasmic
AB_3033_Bin_153	AB_3033_Bin_153_scaffold_51370_2	GH38(247-496)	GH38(6)	GH38	GH38	N	3	Unknown
AB_3033_Bin_153	AB_3033_Bin_153_scaffold_7933_8	GH38(14-266)	GH38(12)	GH38	GH38	N	3	Cytoplasmic
BHB10_38_Bin_334	BHB10-38_Bin_334_scaffold_174346_1	GH38(251-498)	GH38(1)	GH38	GH38	N	3	Cytoplasmic
BHB10_38_Bin_334	BHB10-38_Bin_334_scaffold_8939_22	GH38(8-267)	-	GH38	GH38	N	2	Cytoplasmic
M3_30_Bin_267	M3-30_Bin_267_scaffold_1222_11	GH38(217-468)	GH38(6)	GH38	GH38	N	3	Cytoplasmic
M3_30_Bin_267	M3-30_Bin_267_scaffold_657_54	GH38(8-267)	-	GH38	GH38	N	2	Cytoplasmic
M3_38_Bin_440	M3-38_Bin_440_scaffold_21281_10	GH38(8-267)	-	GH38	GH38	N	2	Cytoplasmic
M3_44_Bin_391	M3-44_Bin_391_scaffold_1084_20	GH38(217-468)	GH38(6)	GH38	GH38	N	3	Cytoplasmic
M3_44_Bin_391	M3-44_Bin_391_scaffold_17_75	GH38(8-267)	-	GH38	GH38	N	2	Cytoplasmic
Meg19_1012_Bin_91	Meg19_1012_Bin_91_scaffold_131938_3	GH38(14-266)	GH38(12)	GH38	GH38	N	3	Cytoplasmic
Meg19_1012_Bin_91	Meg19_1012_Bin_91_scaffold_37297_6	GH38(94-352)	GH38(6)	GH38	GH38	N	3	Cytoplasmic
Meg19_1012_Bin_91	Meg19_1012_Bin_91_scaffold_4418_5	GH38(5-272)	GH38(3)	GH38	GH38	N	3	Cytoplasmic
Meg19_1012_Bin_91	Meg19_1012_Bin_91_scaffold_72759_3	GH38(226-480)	GH38(26)	GH38	GH38	N	3	Cytoplasmic
Meg19_1012_Bin_91	Meg19_1012_Bin_91_scaffold_72983_1	GH38(7-258)	-	GH38	GH38	N	2	Cytoplasmic
Meg19_46_Bin_250	Meg19_46_Bin_250_scaffold_129660_1	GH38(247-494)	GH38(1)	GH38	GH38	N	3	Cytoplasmic
Meg19_46_Bin_250	Meg19_46_Bin_250_scaffold_168331_1	GH38(11-267)	-	GH38	GH38	N	2	Cytoplasmic
Meg22_1012_Bin_125	Meg22_1012_Bin_125_scaffold_115788_2	GH38(7-277)	GH38(3)	GH38	GH38	N	3	Cytoplasmic
Meg22_1012_Bin_125	Meg22_1012_Bin_125_scaffold_115788_2	GH38(7-277)	GH38(3)	GH38	GH38	N	3	Cytoplasmic
Meg22_1012_Bin_213	Meg22_1012_Bin_213_scaffold_1802_15	GH38(9-255)	-	GH38	GH38	N	2	Cytoplasmic
Meg22_1012_Bin_213	Meg22_1012_Bin_213_scaffold_35328_7	GH38(247-498)	GH38(6)	GH38	GH38	N	3	Cytoplasmic
Meg22_1012_Bin_213	Meg22_1012_Bin_213_scaffold_51539_4	-	GH38(12)	GH38	GH38	N	2	Cytoplasmic
Meg22_1012_Bin_213	Meg22_1012_Bin_213_scaffold_5475_1	GH38(8-284)	GH38(11)	GH38	GH38	N	3	Cytoplasmic
Meg22_1012_Bin_226	Meg22_1012_Bin_226_scaffold_48668_8	GH38(6-273)	GH38(3)	GH38	GH38	N	3	Cytoplasmic
Meg22_1012_Bin_226	Meg22_1012_Bin_226_scaffold_48668_8	GH38(6-273)	GH38(3)	GH38	GH38	N	3	Cytoplasmic
Meg22_1012_Bin_243	Meg22_1012_Bin_243_scaffold_19888_3	GH38(7-276)	GH38(17)	GH38	GH38	N	3	Cytoplasmic
Meg22_1012_Bin_243	Meg22_1012_Bin_243_scaffold_19888_3	GH38(7-276)	GH38(17)	GH38	GH38	N	3	Cytoplasmic
Meg22_1012_Bin_243	Meg22_1012_Bin_243_scaffold_40392_6	GH38(227-482)	GH38(26)	GH38	GH38	N	3	Cytoplasmic
Meg22_1012_Bin_287	Meg22_1012_Bin_287_scaffold_6563_14	GH38(7-276)	GH38(17)	GH38	GH38	N	3	Cytoplasmic
Meg22_1012_Bin_287	Meg22_1012_Bin_287_scaffold_6563_14	GH38(7-276)	GH38(17)	GH38	GH38	N	3	Cytoplasmic
Meg22_1012_Bin_304	Meg22_1012_Bin_304_scaffold_31802_1	GH38(92-352)	GH38(6)	GH38	GH38	N	3	Cytoplasmic
Meg22_1012_Bin_315	Meg22_1012_Bin_315_scaffold_17027_9	GH38(94-353)	GH38(6)	GH38	GH38	N	3	Cytoplasmic
Meg22_1012_Bin_93	Meg22_1012_Bin_93_scaffold_48104_1	GH38(8-276)	GH38(3)	GH38	GH38	N	3	Unknown
Meg22_1012_Bin_93	Meg22_1012_Bin_93_scaffold_48104_1	GH38(8-276)	GH38(3)	GH38	GH38	N	3	Unknown
Meg22_1214_Bin_133	Meg22_1214_Bin_133_scaffold_13708_2	GH38(247-498)	GH38(6)	GH38	GH38	N	3	Cytoplasmic
Meg22_1214_Bin_133	Meg22_1214_Bin_133_scaffold_155923_1	GH38(90-343)	GH38(6)	GH38	GH38	N	3	Cytoplasmic
Meg22_1214_Bin_133	Meg22_1214_Bin_133_scaffold_2706_18	GH38(7-284)	GH38(11)	GH38	GH38	N	3	Cytoplasmic
Meg22_1214_Bin_133	Meg22_1214_Bin_133_scaffold_40264_6	GH38(10-260)	GH38(12)	GH38	GH38	N	3	Cytoplasmic
Meg22_1214_Bin_133	Meg22_1214_Bin_133_scaffold_8518_15	GH38(9-255)	-	GH38	GH38	N	2	Cytoplasmic
Meg22_1214_Bin_167	Meg22_1214_Bin_167_scaffold_20098_5	GH38(94-353)	GH38(6)	GH38	GH38	N	3	Cytoplasmic
Meg22_1214_Bin_167	Meg22_1214_Bin_167_scaffold_9649_12	GH38(92-352)	GH38(6)	GH38	GH38	N	3	Cytoplasmic
Meg22_1214_Bin_278	Meg22_1214_Bin_278_scaffold_104293_3	GH38(93-367)	GH38(6)	GH38	GH38	N	3	Cytoplasmic
Meg22_1214_Bin_278	Meg22_1214_Bin_278_scaffold_124502_1	GH38(227-485)	GH38(1)	GH38	GH38	N	3	Cytoplasmic
Meg22_1214_Bin_283	Meg22_1214_Bin_283_scaffold_9732_4	GH38(6-273)	GH38(3)	GH38	GH38	N	3	Cytoplasmic
Meg22_1214_Bin_283	Meg22_1214_Bin_283_scaffold_9732_4	GH38(6-273)	GH38(3)	GH38	GH38	N	3	Cytoplasmic
Meg22_1214_Bin_347	Meg22_1214_Bin_347_scaffold_92002_1	GH38(93-350)	GH38(6)	GH38	GH38	N	3	Cytoplasmic
Meg22_1416_Bin_127	Meg22_1416_Bin_127_scaffold_8342_2	GH38(6-273)	GH38(3)	GH38	GH38	N	3	Cytoplasmic
Meg22_1416_Bin_127	Meg22_1416_Bin_127_scaffold_8342_2	GH38(6-273)	GH38(3)	GH38	GH38	N	3	Cytoplasmic
Meg22_1416_Bin_143	Meg22_1416_Bin_143_scaffold_8765_5	GH38(8-277)	GH38(17)	GH38	GH38	N	3	Cytoplasmic
Meg22_1416_Bin_143	Meg22_1416_Bin_143_scaffold_8765_5	GH38(8-277)	GH38(17)	GH38	GH38	N	3	Cytoplasmic
Meg22_1416_Bin_143	Meg22_1416_Bin_143_scaffold_9502_4	GH38(14-270)	GH38(12)	GH38	GH38	N	3	Cytoplasmic
Meg22_1416_Bin_144	Meg22_1416_Bin_144_scaffold_160_53	GH38(8-276)	GH38(3)	GH38	GH38	N	3	Cytoplasmic
Meg22_1416_Bin_144	Meg22_1416_Bin_144_scaffold_160_53	GH38(8-276)	GH38(3)	GH38	GH38	N	3	Cytoplasmic
Meg22_1416_Bin_89	Meg22_1416_Bin_89_scaffold_10939_4	GH38(94-353)	GH38(6)	GH38	GH38	N	3	Cytoplasmic
Meg22_1618_Bin_156	Meg22_1618_Bin_156_scaffold_45207_1	GH38(6-273)	GH38(3)	GH38	GH38	N	3	Cytoplasmic
Meg22_1618_Bin_156	Meg22_1618_Bin_156_scaffold_45207_1	GH38(6-273)	GH38(3)	GH38	GH38	N	3	Cytoplasmic
Meg22_1618_Bin_20	Meg22_1618_Bin_20_scaffold_1524_7	GH38(94-353)	GH38(6)	GH38	GH38	N	3	Cytoplasmic
Meg22_810_Bin_154_2_1	Meg22_810_Bin_154_2_1_scaffold_29834_3	GH38(247-496)	GH38(26)	GH38	GH38	N	3	Cytoplasmic
Meg22_810_Bin_187	Meg22_810_Bin_187_scaffold_15126_8	GH38(94-354)	GH38(6)	GH38	GH38	N	3	Cytoplasmic
Meg19_46_Bin_250	Meg19_46_Bin_250_scaffold_31065_4	GH39(273-515)	-	GH39	GH39	N	2	Cytoplasmic
Meg22_1416_Bin_144	Meg22_1416_Bin_144_scaffold_6015_9	GH39(404-644)	-	GH39	GH39	N	2	Unknown
AB_3033_Bin_153	AB_3033_Bin_153_scaffold_128357_3	GH4(5-180)	-	GH4	GH4	N	2	Cytoplasmic
AB_3033_Bin_153	AB_3033_Bin_153_scaffold_28358_4	GH4(3-180)	GH4(14)	GH4	GH4	N	3	Cytoplasmic
AB_3033_Bin_153	AB_3033_Bin_153_scaffold_34978_4	GH4(4-184)	GH4(8)	GH4	GH4	N	3	Cytoplasmic
AB_3033_Bin_153	AB_3033_Bin_153_scaffold_37806_2	GH4(3-181)	GH4(14)	GH4	GH4	N	3	Cytoplasmic
AB_3033_Bin_163	AB_3033_Bin_163_scaffold_36256_2	GH4(2-180)	GH4(3)	GH4	GH4	N	3	Cytoplasmic
AB_3033_Bin_184	AB_3033_Bin_184_scaffold_1358_20	GH4(4-181)	GH4(3)	GH4	GH4	N	3	Cytoplasmic
BHB10_38_Bin_334	BHB10-38_Bin_334_scaffold_10841_18	GH4(7-179)	GH4(22)	GH4	GH4	N	3	Cytoplasmic
BHB10_38_Bin_334	BHB10-38_Bin_334_scaffold_123755_3	GH4(2-174)	-	GH4	GH4	N	2	Cytoplasmic
BHB10_38_Bin_334	BHB10-38_Bin_334_scaffold_164511_2	GH4(5-174)	GH4(27)	GH4	GH4	N	3	Cytoplasmic
BHB10_38_Bin_334	BHB10-38_Bin_334_scaffold_4506_12	GH4(3-179)	GH4(14)	GH4	GH4	N	3	Cytoplasmic
BHB10_38_Bin_334	BHB10-38_Bin_334_scaffold_4506_14	GH4(8-184)	GH4(1)	GH4	GH4	N	3	Cytoplasmic
BHB10_38_Bin_334	BHB10-38_Bin_334_scaffold_494_20	GH4(5-171)	-	GH4	GH4	N	2	Cytoplasmic
M3_30_Bin_267	M3-30_Bin_267_scaffold_1677_49	GH4(3-179)	GH4(14)	GH4	GH4	N	3	Cytoplasmic
M3_30_Bin_267	M3-30_Bin_267_scaffold_1677_51	GH4(8-185)	GH4(1)	GH4	GH4	N	3	Cytoplasmic
M3_30_Bin_267	M3-30_Bin_267_scaffold_18884_2	GH4(7-180)	GH4(22)	GH4	GH4	N	3	Cytoplasmic
M3_30_Bin_267	M3-30_Bin_267_scaffold_22473_11	GH4(5-184)	GH4(8)	GH4	GH4	N	3	Cytoplasmic
M3_30_Bin_267	M3-30_Bin_267_scaffold_2608_5	GH4(2-177)	GH4(14)	GH4	GH4	N	3	Cytoplasmic
M3_30_Bin_267	M3-30_Bin_267_scaffold_3788_2	GH4(5-174)	GH4(27)	GH4	GH4	N	3	Cytoplasmic
M3_30_Bin_267	M3-30_Bin_267_scaffold_3908_7	GH4(6-183)	GH4(3)	GH4	GH4	N	3	Cytoplasmic
M3_30_Bin_267	M3-30_Bin_267_scaffold_45861_5	GH4(6-172)	-	GH4	GH4	N	2	Cytoplasmic
M3_30_Bin_267	M3-30_Bin_267_scaffold_96828_2	GH4(2-175)	-	GH4	GH4	N	2	Cytoplasmic
M3_38_Bin_440	M3-38_Bin_440_scaffold_25728_5	GH4(2-177)	GH4(14)	GH4	GH4	N	3	Cytoplasmic
M3_38_Bin_440	M3-38_Bin_440_scaffold_357998_4	GH4(3-130)	GH4(22)	GH4	GH4	N	3	Cytoplasmic
M3_38_Bin_440	M3-38_Bin_440_scaffold_42641_1	GH4(1-121)	GH4(8)	GH4	GH4	N	3	Cytoplasmic
M3_38_Bin_440	M3-38_Bin_440_scaffold_45451_4	GH4(2-174)	-	GH4	GH4	N	2	Cytoplasmic
M3_38_Bin_440	M3-38_Bin_440_scaffold_46606_8	GH4(5-171)	-	GH4	GH4	N	2	Cytoplasmic
M3_44_Bin_391	M3-44_Bin_391_scaffold_1199_2	GH4(5-174)	GH4(27)	GH4	GH4	N	3	Cytoplasmic
M3_44_Bin_391	M3-44_Bin_391_scaffold_209_105	GH4(5-184)	GH4(8)	GH4	GH4	N	3	Cytoplasmic
M3_44_Bin_391	M3-44_Bin_391_scaffold_231_33	GH4(6-183)	GH4(3)	GH4	GH4	N	3	Cytoplasmic
M3_44_Bin_391	M3-44_Bin_391_scaffold_231_43	GH4(2-177)	GH4(14)	GH4	GH4	N	3	Cytoplasmic
M3_44_Bin_391	M3-44_Bin_391_scaffold_280_55	GH4(8-185)	GH4(1)	GH4	GH4	N	3	Cytoplasmic
M3_44_Bin_391	M3-44_Bin_391_scaffold_280_57	GH4(3-179)	GH4(14)	GH4	GH4	N	3	Cytoplasmic
M3_44_Bin_391	M3-44_Bin_391_scaffold_410_2	GH4(2-175)	-	GH4	GH4	N	2	Cytoplasmic
M3_44_Bin_391	M3-44_Bin_391_scaffold_410_38	GH4(7-180)	GH4(22)	GH4	GH4	N	3	Cytoplasmic
M3_44_Bin_391	M3-44_Bin_391_scaffold_56_86	GH4(6-172)	-	GH4	GH4	N	2	Cytoplasmic
Meg19_1012_Bin_211	Meg19_1012_Bin_211_scaffold_29827_16	GH4(4-180)	GH4(8)	GH4	GH4	N	3	Cytoplasmic
Meg19_1012_Bin_91	Meg19_1012_Bin_91_scaffold_133316_3	GH4(3-181)	GH4(14)	GH4	GH4	N	3	Cytoplasmic
Meg19_1012_Bin_91	Meg19_1012_Bin_91_scaffold_4418_18	GH4(4-184)	GH4(8)	GH4	GH4	N	3	Cytoplasmic
Meg19_1012_Bin_91	Meg19_1012_Bin_91_scaffold_65507_3	GH4(3-180)	GH4(14)	GH4	GH4	N	3	Cytoplasmic
Meg19_1012_Bin_91	Meg19_1012_Bin_91_scaffold_93159_3	GH4(3-178)	GH4(14)	GH4	GH4	N	3	Cytoplasmic
Meg19_46_Bin_250	Meg19_46_Bin_250_scaffold_27813_4	GH4(3-182)	GH4(3)	GH4	GH4	N	3	Cytoplasmic
Meg19_46_Bin_250	Meg19_46_Bin_250_scaffold_48953_2	GH4(3-180)	GH4(14)	GH4	GH4	N	3	Cytoplasmic
Meg19_46_Bin_250	Meg19_46_Bin_250_scaffold_78644_1	GH4(3-120)	GH4(8)	GH4	GH4	N	3	Cytoplasmic
Meg22_1012_Bin_125	Meg22_1012_Bin_125_scaffold_28739_8	GH4(3-180)	GH4(14)	GH4	GH4	N	3	Cytoplasmic
Meg22_1012_Bin_213	Meg22_1012_Bin_213_scaffold_21307_9	GH4(3-179)	GH4(6)	GH4	GH4	N	3	Cytoplasmic
Meg22_1012_Bin_213	Meg22_1012_Bin_213_scaffold_74184_2	GH4(5-179)	-	GH4	GH4	N	2	Cytoplasmic
Meg22_1012_Bin_243	Meg22_1012_Bin_243_scaffold_15177_10	GH4(3-180)	GH4(6)	GH4	GH4	N	3	Cytoplasmic
Meg22_1012_Bin_286	Meg22_1012_Bin_286_scaffold_10874_12	GH4(3-180)	GH4(14)	GH4	GH4	N	3	Cytoplasmic
Meg22_1012_Bin_286	Meg22_1012_Bin_286_scaffold_19357_12	GH4(5-185)	GH4(8)	GH4	GH4	N	3	Cytoplasmic
Meg22_1012_Bin_287	Meg22_1012_Bin_287_scaffold_39724_4	GH4(3-181)	GH4(6)	GH4	GH4	N	3	Cytoplasmic
Meg22_1012_Bin_304	Meg22_1012_Bin_304_scaffold_22097_5	GH4(2-182)	GH4(3)	GH4	GH4	N	3	Cytoplasmic
Meg22_1012_Bin_315	Meg22_1012_Bin_315_scaffold_140666_1	GH4(2-180)	GH4(3)	GH4	GH4	N	3	Cytoplasmic
Meg22_1012_Bin_69	Meg22_1012_Bin_69_scaffold_82509_1	GH4(2-180)	GH4(3)	GH4	GH4	N	3	Cytoplasmic
Meg22_1012_Bin_93	Meg22_1012_Bin_93_scaffold_10852_23	GH4(3-180)	GH4(14)	GH4	GH4	N	3	Cytoplasmic
Meg22_1012_Bin_93	Meg22_1012_Bin_93_scaffold_41036_5	GH4(4-184)	GH4(8)	GH4	GH4	N	3	Cytoplasmic
Meg22_1214_Bin_133	Meg22_1214_Bin_133_scaffold_37303_1	GH4(3-179)	GH4(6)	GH4	GH4	N	3	Cytoplasmic
Meg22_1214_Bin_133	Meg22_1214_Bin_133_scaffold_9338_3	GH4(5-179)	-	GH4	GH4	N	2	Cytoplasmic
Meg22_1214_Bin_283	Meg22_1214_Bin_283_scaffold_64307_2	GH4(3-181)	GH4(3)	GH4	GH4	N	3	Cytoplasmic
Meg22_1214_Bin_303	Meg22_1214_Bin_303_scaffold_113011_1	GH4(2-180)	GH4(3)	GH4	GH4	N	3	Cytoplasmic
Meg22_1214_Bin_7	Meg22_1214_Bin_7_scaffold_96802_1	GH4(6-184)	GH4(3)	GH4	GH4	N	3	Cytoplasmic
Meg22_1416_Bin_143	Meg22_1416_Bin_143_scaffold_9833_4	GH4(3-180)	GH4(14)	GH4	GH4	N	3	Cytoplasmic
Meg22_1416_Bin_144	Meg22_1416_Bin_144_scaffold_253_13	GH4(3-180)	GH4(14)	GH4	GH4	N	3	Cytoplasmic
Meg22_1416_Bin_144	Meg22_1416_Bin_144_scaffold_8270_12	GH4(4-184)	GH4(8)	GH4	GH4	N	3	Cytoplasmic
Meg22_1416_Bin_89	Meg22_1416_Bin_89_scaffold_42055_2	GH4(2-180)	GH4(3)	GH4	GH4	N	3	Cytoplasmic
Meg22_1618_Bin_132	Meg22_1618_Bin_132_scaffold_45265_2	GH4(5-183)	-	GH4	GH4	N	2	Cytoplasmic
Meg22_1618_Bin_132	Meg22_1618_Bin_132_scaffold_90268_2	GH4(3-181)	GH4(6)	GH4	GH4	N	3	Cytoplasmic
Meg22_1618_Bin_156	Meg22_1618_Bin_156_scaffold_29186_2	GH4(3-181)	GH4(3)	GH4	GH4	N	3	Cytoplasmic
Meg22_1618_Bin_20	Meg22_1618_Bin_20_scaffold_4814_6	GH4(2-180)	GH4(3)	GH4	GH4	N	3	Cytoplasmic
Meg22_46_Bin_204	Meg22_46_Bin_204_scaffold_46741_3	GH4(4-181)	GH4(3)	GH4	GH4	N	3	Cytoplasmic
Meg22_810_Bin_154_2_1	Meg22_810_Bin_154_2_1_scaffold_129125_1	GH4(10-186)	GH4(1)	GH4	GH4	N	3	Cytoplasmic
Meg22_810_Bin_154_2_1	Meg22_810_Bin_154_2_1_scaffold_37752_4	GH4(7-181)	GH4(22)	GH4	GH4	N	3	Cytoplasmic
Meg22_810_Bin_154_2_1	Meg22_810_Bin_154_2_1_scaffold_46091_1	GH4(4-183)	GH4(8)	GH4	GH4	N	3	Cytoplasmic
Meg22_810_Bin_154_2_1	Meg22_810_Bin_154_2_1_scaffold_47227_2	GH4(5-180)	-	GH4	GH4	N	2	Cytoplasmic
Meg22_810_Bin_187	Meg22_810_Bin_187_scaffold_2544_6	GH4(5-183)	-	GH4	GH4	N	2	Cytoplasmic
Meg22_810_Bin_187	Meg22_810_Bin_187_scaffold_87160_2	GH4(3-181)	GH4(6)	GH4	GH4	N	3	Cytoplasmic
BHB10_38_Bin_334	BHB10-38_Bin_334_scaffold_59902_2	GH42(6-381)+GH164(229-585)	GH42(22)	GH42	GH42	N	3	Cytoplasmic
BHB10_38_Bin_334	BHB10-38_Bin_334_scaffold_8658_12	GH42(7-361)	-	GH42	GH42	N	2	Cytoplasmic
M3_30_Bin_267	M3-30_Bin_267_scaffold_128_47	GH42(7-361)	-	GH42	GH42	N	2	Cytoplasmic
M3_30_Bin_267	M3-30_Bin_267_scaffold_15983_10	GH42(6-381)+GH164(231-584)	GH42(22)	GH42	GH42	N	3	Cytoplasmic
M3_30_Bin_267	M3-30_Bin_267_scaffold_22473_5	GH42(14-387)	GH42(3)	GH42	GH42	N	3	Cytoplasmic
M3_30_Bin_267	M3-30_Bin_267_scaffold_3908_33	GH42(23-414)	-	GH42	GH42	N	2	Cytoplasmic
M3_38_Bin_440	M3-38_Bin_440_scaffold_38843_4	GH42(6-381)+GH164(229-585)	GH42(22)	GH42	GH42	N	3	Cytoplasmic
M3_38_Bin_440	M3-38_Bin_440_scaffold_42641_4	GH42(14-387)	GH42(3)	GH42	GH42	N	3	Cytoplasmic
M3_38_Bin_440	M3-38_Bin_440_scaffold_8606_18	GH42(23-414)	-	GH42	GH42	N	2	Cytoplasmic
M3_38_Bin_440	M3-38_Bin_440_scaffold_93483_8	GH42(7-361)	-	GH42	GH42	N	2	Cytoplasmic
M3_44_Bin_391	M3-44_Bin_391_scaffold_209_100	GH42(14-387)	GH42(3)	GH42	GH42	N	3	Cytoplasmic
M3_44_Bin_391	M3-44_Bin_391_scaffold_209_92	GH42(6-381)+GH164(231-584)	GH42(22)	GH42	GH42	N	3	Cytoplasmic
M3_44_Bin_391	M3-44_Bin_391_scaffold_231_8	GH42(23-414)	-	GH42	GH42	N	2	Cytoplasmic
M3_44_Bin_391	M3-44_Bin_391_scaffold_93_78	GH42(7-361)	-	GH42	GH42	N	2	Cytoplasmic
Meg22_1012_Bin_23	Meg22_1012_Bin_23_scaffold_20128_6	GH42(23-384)	-	GH42	GH42	N	2	Cytoplasmic
Meg22_1012_Bin_243	Meg22_1012_Bin_243_scaffold_19227_8	GH42(64-429)	-	GH42	GH42	N	2	CytoplasmicMembrane
Meg22_1012_Bin_287	Meg22_1012_Bin_287_scaffold_88101_3	GH42(18-410)	-	GH42	GH42	N	2	Cytoplasmic
Meg22_810_Bin_154_2_1	Meg22_810_Bin_154_2_1_scaffold_117422_3	GH42(1-334)+GH164(186-597)	-	GH42	GH42	N	2	Cytoplasmic
M3_30_Bin_267	M3-30_Bin_267_scaffold_6307_10	GH43_24(27-279)	GH43(91)+CBM35(21)	GH43_24	GH43_24	N	3	Unknown
M3_38_Bin_440	M3-38_Bin_440_scaffold_5338_8	GH43_24(27-280)	GH43(91)+CBM13(10)+CBM32(97)+CBM35(21)	GH43_24	GH43_24	N	3	Unknown
M3_44_Bin_391	M3-44_Bin_391_scaffold_662_60	GH43_24(27-279)	GH43(91)+CBM35(21)	GH43_24	GH43_24	N	3	Unknown
AB_3033_Bin_153	AB_3033_Bin_153_scaffold_16105_3	GH5(295-523)	-	GH5	GH5	N	2	Cytoplasmic
AB_3033_Bin_153	AB_3033_Bin_153_scaffold_34559_1	GH5(39-351)	-	GH5	GH5	N	2	Cytoplasmic
AB_3033_Bin_184	AB_3033_Bin_184_scaffold_1286_33	GH5(200-485)	-	GH5	GH5	N	2	Cytoplasmic
AB_3033_Bin_184	AB_3033_Bin_184_scaffold_438_12	GH5(410-651)	-	GH5	GH5	N	2	Unknown
BHB10_38_Bin_334	BHB10-38_Bin_334_scaffold_2313_28	GH5(370-640)	-	GH5	GH5	N	2	Unknown
M3_38_Bin_440	M3-38_Bin_440_scaffold_4224_18	GH5(370-640)	-	GH5	GH5	N	2	Unknown
Meg19_1012_Bin_91	Meg19_1012_Bin_91_scaffold_52593_4	GH5(403-631)	-	GH5	GH5	N	2	Unknown
Meg19_1012_Bin_91	Meg19_1012_Bin_91_scaffold_5452_1	GH5(39-388)	-	GH5	GH5	N	2	Unknown
Meg19_46_Bin_250	Meg19_46_Bin_250_scaffold_109325_3	GH5(61-303)	-	GH5	GH5	N	2	Cytoplasmic
Meg22_1012_Bin_213	Meg22_1012_Bin_213_scaffold_1241_21	GH5(400-690)	-	GH5	GH5	N	2	Unknown
Meg22_1012_Bin_213	Meg22_1012_Bin_213_scaffold_15532_6	GH5(40-383)	-	GH5	GH5	N	2	Cytoplasmic
Meg22_1012_Bin_226	Meg22_1012_Bin_226_scaffold_144235_2	GH5_7(150-377)	-	GH5	GH5	N	2	Cytoplasmic
Meg22_1012_Bin_226	Meg22_1012_Bin_226_scaffold_56466_5	GH5(199-487)	-	GH5	GH5	N	2	Cytoplasmic
Meg22_1012_Bin_304	Meg22_1012_Bin_304_scaffold_17911_6	GH5(228-507)	-	GH5	GH5	N	2	Cytoplasmic
Meg22_1214_Bin_133	Meg22_1214_Bin_133_scaffold_3168_12	GH5_7(398-628)	-	GH5	GH5	N	2	Unknown
Meg22_1214_Bin_133	Meg22_1214_Bin_133_scaffold_7396_12	GH5(40-383)	-	GH5	GH5	N	2	Cytoplasmic
Meg22_1214_Bin_167	Meg22_1214_Bin_167_scaffold_11955_2	GH5(228-507)	-	GH5	GH5	N	2	Cytoplasmic
Meg22_1214_Bin_278	Meg22_1214_Bin_278_scaffold_28465_2	GH5(227-507)	-	GH5	GH5	N	2	Unknown
Meg22_1214_Bin_283	Meg22_1214_Bin_283_scaffold_25283_9	GH5(67-356)	-	GH5	GH5	N	2	Cytoplasmic
Meg22_1416_Bin_127	Meg22_1416_Bin_127_scaffold_43563_1	GH5_7(409-636)	-	GH5	GH5	N	2	Unknown
Meg22_1618_Bin_156	Meg22_1618_Bin_156_scaffold_17739_5	GH5(199-487)	-	GH5	GH5	N	2	Cytoplasmic
Meg22_1618_Bin_156	Meg22_1618_Bin_156_scaffold_24234_3	GH5_7(409-636)	-	GH5	GH5	N	2	Unknown
Meg22_46_Bin_204	Meg22_46_Bin_204_scaffold_4418_4	GH5(410-651)	-	GH5	GH5	N	2	Unknown
AB_3033_Bin_153	AB_3033_Bin_153_scaffold_40948_3	GH5_36(14-196)+GH5_36(197-316)	GH5(113)	GH5_36	GH5_36	N	3	Cytoplasmic
BHB10_38_Bin_334	BHB10-38_Bin_334_scaffold_307341_1	GH5_36(56-342)	GH5(113)	GH5_36	GH5_36	N	3	Cytoplasmic
M3_30_Bin_267	M3-30_Bin_267_scaffold_2774_35	GH5_36(56-342)	GH5(113)	GH5_36	GH5_36	N	3	Cytoplasmic
M3_30_Bin_267	M3-30_Bin_267_scaffold_4896_18	GH5_36(2-287)	GH5(113)	GH5_36	GH5_36	N	3	Cytoplasmic
M3_44_Bin_391	M3-44_Bin_391_scaffold_1176_44	GH5_36(56-342)	GH5(113)	GH5_36	GH5_36	N	3	Cytoplasmic
Meg19_1012_Bin_91	Meg19_1012_Bin_91_scaffold_109389_2	GH5_36(14-300)	GH5(113)	GH5_36	GH5_36	N	3	Cytoplasmic
Meg22_810_Bin_154_2_1	Meg22_810_Bin_154_2_1_scaffold_22903_9	GH5_36(12-296)	GH5(113)	GH5_36	GH5_36	N	3	Cytoplasmic
BHB10_38_Bin_334	BHB10-38_Bin_334_scaffold_10259_14	GH50(48-673)	GH50(3)	GH50	GH50	N	3	Cytoplasmic
BHB10_38_Bin_334	BHB10-38_Bin_334_scaffold_25643_6	GH50(70-696)	GH50(3)	GH50	GH50	N	3	Cytoplasmic
BHB10_38_Bin_334	BHB10-38_Bin_334_scaffold_27175_3	GH50(105-647)	GH50(7)	GH50	GH50	N	3	Cytoplasmic
M3_30_Bin_267	M3-30_Bin_267_scaffold_128993_1	GH50(48-673)	GH50(3)	GH50	GH50	N	3	Cytoplasmic
M3_30_Bin_267	M3-30_Bin_267_scaffold_2247_17	GH50(68-694)	GH50(3)	GH50	GH50	N	3	Cytoplasmic
M3_30_Bin_267	M3-30_Bin_267_scaffold_2774_20	GH50(105-647)	GH50(7)	GH50	GH50	N	3	Cytoplasmic
M3_30_Bin_267	M3-30_Bin_267_scaffold_5837_33	GH50(46-301)+GH50(303-655)	GH50(3)	GH50	GH50	N	3	Cytoplasmic
M3_30_Bin_267	M3-30_Bin_267_scaffold_8499_14	GH50(107-725)	GH50(3)	GH50	GH50	N	3	Cytoplasmic
M3_30_Bin_267	M3-30_Bin_267_scaffold_8988_2	GH50(85-699)	GH50(3)	GH50	GH50	N	3	Cytoplasmic
M3_38_Bin_440	M3-38_Bin_440_scaffold_16534_7	GH50(105-647)	GH50(7)	GH50	GH50	N	3	Cytoplasmic
M3_38_Bin_440	M3-38_Bin_440_scaffold_20525_6	GH50(48-673)	GH50(3)	GH50	GH50	N	3	Cytoplasmic
M3_44_Bin_391	M3-44_Bin_391_scaffold_1176_58	GH50(105-647)	GH50(7)	GH50	GH50	N	3	Cytoplasmic
M3_44_Bin_391	M3-44_Bin_391_scaffold_187_14	GH50(107-725)	GH50(3)	GH50	GH50	N	3	Cytoplasmic
M3_44_Bin_391	M3-44_Bin_391_scaffold_209_126	GH50(68-694)	GH50(3)	GH50	GH50	N	3	Cytoplasmic
M3_44_Bin_391	M3-44_Bin_391_scaffold_4141_4	GH50(46-301)+GH50(303-655)	GH50(3)	GH50	GH50	N	3	Cytoplasmic
M3_44_Bin_391	M3-44_Bin_391_scaffold_489_45	GH50(85-699)	GH50(3)	GH50	GH50	N	3	Cytoplasmic
Meg19_46_Bin_250	Meg19_46_Bin_250_scaffold_184259_2	GH50(134-458)	GH50(6)	GH50	GH50	N	3	Cytoplasmic
Meg22_1012_Bin_213	Meg22_1012_Bin_213_scaffold_16874_1	GH50(286-655)	-	GH50	GH50	N	2	Cytoplasmic
Meg22_1214_Bin_133	Meg22_1214_Bin_133_scaffold_88808_2	GH50(286-655)	-	GH50	GH50	N	2	Unknown
Meg22_810_Bin_154_2_1	Meg22_810_Bin_154_2_1_scaffold_25753_5	GH50(46-299)+GH50(301-655)	GH50(3)	GH50	GH50	N	3	Cytoplasmic
Meg22_810_Bin_154_2_1	Meg22_810_Bin_154_2_1_scaffold_67366_2	GH50(67-696)	GH50(3)	GH50	GH50	N	3	Cytoplasmic
Meg22_810_Bin_154_2_1	Meg22_810_Bin_154_2_1_scaffold_6995_8	GH50(101-648)	GH50(7)	GH50	GH50	N	3	Cytoplasmic
Meg22_810_Bin_154_2_1	Meg22_810_Bin_154_2_1_scaffold_77038_1	GH50(201-686)	-	GH50	GH50	N	2	Cytoplasmic
AB_3033_Bin_153	AB_3033_Bin_153_scaffold_81667_1	GH51(6-483)	GH51(7)	GH51	GH51	N	3	Cytoplasmic
BHB10_38_Bin_334	BHB10-38_Bin_334_scaffold_63276_3	GH51(4-485)	GH51(7)	GH51	GH51	N	3	Cytoplasmic
M3_30_Bin_267	M3-30_Bin_267_scaffold_128_14	GH51(4-485)	GH51(7)	GH51	GH51	N	3	Cytoplasmic
M3_38_Bin_440	M3-38_Bin_440_scaffold_62606_2	GH51(4-485)	GH51(7)	GH51	GH51	N	3	Cytoplasmic
M3_44_Bin_391	M3-44_Bin_391_scaffold_93_45	GH51(4-485)	GH51(7)	GH51	GH51	N	3	Cytoplasmic
Meg19_1012_Bin_91	Meg19_1012_Bin_91_scaffold_18537_1	GH51(2-479)	GH51(7)	GH51	GH51	N	3	Cytoplasmic
Meg19_1012_Bin_91	Meg19_1012_Bin_91_scaffold_78122_3	GH51(2-483)	GH51(2)	GH51	GH51	N	3	Cytoplasmic
Meg19_46_Bin_250	Meg19_46_Bin_250_scaffold_108126_3	GH51(2-492)	GH51(2)	GH51	GH51	N	3	Cytoplasmic
Meg22_1012_Bin_213	Meg22_1012_Bin_213_scaffold_51526_2	GH51(223-671)	GH51(23)	GH51	GH51	N	3	Cytoplasmic
Meg22_1012_Bin_287	Meg22_1012_Bin_287_scaffold_65583_4	GH51(2-478)	GH51(7)	GH51	GH51	N	3	Cytoplasmic
Meg22_1214_Bin_7	Meg22_1214_Bin_7_scaffold_248480_2	GH51(4-480)	GH51(7)	GH51	GH51	N	3	Cytoplasmic
AB_3033_Bin_153	AB_3033_Bin_153_scaffold_127406_2	GH57(10-452)	GH57(1)	GH57	GH57	N	3	Cytoplasmic
AB_3033_Bin_163	AB_3033_Bin_163_scaffold_91127_2	GH57(10-467)	GH57(20)	GH57	GH57	N	3	Cytoplasmic
AB_3033_Bin_59	AB_3033_Bin_59_scaffold_1208_15	GH57(10-467)	GH57(20)	GH57	GH57	N	3	Cytoplasmic
AB_3033_Bin_59	AB_3033_Bin_59_scaffold_1208_16	GH57(7-468)	GH57(5)	GH57	GH57	N	3	Cytoplasmic
BHB10_38_Bin_334	BHB10-38_Bin_334_scaffold_18690_5	GH57(14-460)	GH57(1)	GH57	GH57	N	3	Cytoplasmic
BHB10_38_Bin_334	BHB10-38_Bin_334_scaffold_9837_15	GH57(7-309)	GH57(11)	GH57	GH57	N	3	Cytoplasmic
M3_30_Bin_267	M3-30_Bin_267_scaffold_2082_1	GH57(15-329)	-	GH57	GH57	N	2	Unknown
M3_30_Bin_267	M3-30_Bin_267_scaffold_2753_23	GH57(7-293)	GH57(11)	GH57	GH57	N	3	Cytoplasmic
M3_38_Bin_440	M3-38_Bin_440_scaffold_2168_14	GH57(7-309)	GH57(11)	GH57	GH57	N	3	Cytoplasmic
M3_38_Bin_440	M3-38_Bin_440_scaffold_3097_39	GH57(14-460)	GH57(1)	GH57	GH57	N	3	Cytoplasmic
M3_44_Bin_391	M3-44_Bin_391_scaffold_74_86	GH57(15-460)	GH57(1)	GH57	GH57	N	3	Cytoplasmic
M3_44_Bin_391	M3-44_Bin_391_scaffold_93_10	GH57(7-293)	GH57(11)	GH57	GH57	N	3	Cytoplasmic
Meg19_1012_Bin_454	Meg19_1012_Bin_454_scaffold_154505_1	GH57(9-455)	GH57(1)	GH57	GH57	N	3	Cytoplasmic
Meg19_1012_Bin_91	Meg19_1012_Bin_91_scaffold_29223_3	GH57(10-462)	GH57(1)	GH57	GH57	N	3	Cytoplasmic
Meg19_46_Bin_250	Meg19_46_Bin_250_scaffold_256930_1	GH57(2-320)	GH57(1)	GH57	GH57	N	3	Cytoplasmic
Meg19_46_Bin_250	Meg19_46_Bin_250_scaffold_37343_1	GH57(9-460)	GH57(1)	GH57	GH57	N	3	Cytoplasmic
Meg22_1012_Bin_213	Meg22_1012_Bin_213_scaffold_4224_12	GH57(12-457)	GH57(1)	GH57	GH57	N	3	Cytoplasmic
Meg22_1012_Bin_226	Meg22_1012_Bin_226_scaffold_30785_6	GH57(6-468)	GH57(5)	GH57	GH57	N	3	Cytoplasmic
Meg22_1012_Bin_226	Meg22_1012_Bin_226_scaffold_30785_7	GH57(9-456)	GH57(20)	GH57	GH57	N	3	Cytoplasmic
Meg22_1012_Bin_267	Meg22_1012_Bin_267_scaffold_25892_1	GH57(9-465)	GH57(12)	GH57	GH57	N	3	Cytoplasmic
Meg22_1012_Bin_267	Meg22_1012_Bin_267_scaffold_25892_2	GH57(10-463)	GH57(1)	GH57	GH57	N	3	Cytoplasmic
Meg22_1012_Bin_286	Meg22_1012_Bin_286_scaffold_309_40	GH57(9-455)	GH57(1)	GH57	GH57	N	3	Cytoplasmic
Meg22_1012_Bin_300	Meg22_1012_Bin_300_scaffold_9577_2	GH57(17-466)	GH57(20)	GH57	GH57	N	3	Cytoplasmic
Meg22_1012_Bin_304	Meg22_1012_Bin_304_scaffold_10239_13	GH57(10-462)	GH57(20)	GH57	GH57	N	3	Cytoplasmic
Meg22_1012_Bin_304	Meg22_1012_Bin_304_scaffold_10239_14	GH57(9-466)	GH57(5)	GH57	GH57	N	3	Cytoplasmic
Meg22_1012_Bin_315	Meg22_1012_Bin_315_scaffold_10732_7	GH57(7-475)	GH57(5)	GH57	GH57	N	3	Cytoplasmic
Meg22_1012_Bin_315	Meg22_1012_Bin_315_scaffold_10732_8	GH57(10-472)	GH57(20)	GH57	GH57	N	3	Cytoplasmic
Meg22_1012_Bin_93	Meg22_1012_Bin_93_scaffold_14597_6	GH57(9-462)	GH57(20)	GH57	GH57	N	3	Cytoplasmic
Meg22_1214_Bin_133	Meg22_1214_Bin_133_scaffold_26152_3	GH57(12-457)	GH57(1)	GH57	GH57	N	3	Cytoplasmic
Meg22_1214_Bin_164	Meg22_1214_Bin_164_scaffold_18813_7	GH57(10-471)	GH57(5)	GH57	GH57	N	3	Cytoplasmic
Meg22_1214_Bin_164	Meg22_1214_Bin_164_scaffold_18813_8	GH57(10-463)	GH57(1)	GH57	GH57	N	3	Cytoplasmic
Meg22_1214_Bin_167	Meg22_1214_Bin_167_scaffold_11094_12	GH57(9-466)	GH57(5)	GH57	GH57	N	3	Cytoplasmic
Meg22_1214_Bin_167	Meg22_1214_Bin_167_scaffold_11094_13	GH57(10-467)	GH57(20)	GH57	GH57	N	3	Cytoplasmic
Meg22_1214_Bin_278	Meg22_1214_Bin_278_scaffold_15010_7	GH57(23-471)	GH57(1)	GH57	GH57	N	3	Cytoplasmic
Meg22_1214_Bin_283	Meg22_1214_Bin_283_scaffold_164697_2	GH57(9-456)	GH57(20)	GH57	GH57	N	3	Cytoplasmic
Meg22_1214_Bin_303	Meg22_1214_Bin_303_scaffold_29047_7	GH57(7-475)	GH57(5)	GH57	GH57	N	3	Cytoplasmic
Meg22_1214_Bin_303	Meg22_1214_Bin_303_scaffold_29047_8	GH57(10-472)	GH57(20)	GH57	GH57	N	3	Cytoplasmic
Meg22_1214_Bin_347	Meg22_1214_Bin_347_scaffold_127384_1	GH57(9-470)	GH57(12)	GH57	GH57	N	3	Cytoplasmic
Meg22_1416_Bin_127	Meg22_1416_Bin_127_scaffold_91170_2	GH57(9-456)	GH57(20)	GH57	GH57	N	3	Cytoplasmic
Meg22_1416_Bin_89	Meg22_1416_Bin_89_scaffold_18094_7	GH57(10-474)	GH57(20)	GH57	GH57	N	3	Cytoplasmic
Meg22_1416_Bin_89	Meg22_1416_Bin_89_scaffold_18094_8	GH57(7-475)	GH57(5)	GH57	GH57	N	3	Cytoplasmic
Meg22_1618_Bin_132	Meg22_1618_Bin_132_scaffold_137413_1	GH57(2-398)	GH57(20)	GH57	GH57	N	3	Cytoplasmic
Meg22_1618_Bin_156	Meg22_1618_Bin_156_scaffold_41059_1	GH57(6-468)	GH57(5)	GH57	GH57	N	3	Cytoplasmic
Meg22_1618_Bin_156	Meg22_1618_Bin_156_scaffold_41059_2	GH57(9-456)	GH57(20)	GH57	GH57	N	3	Cytoplasmic
Meg22_1618_Bin_20	Meg22_1618_Bin_20_scaffold_1507_16	GH57(10-472)	GH57(20)	GH57	GH57	N	3	Cytoplasmic
Meg22_1618_Bin_20	Meg22_1618_Bin_20_scaffold_1507_17	GH57(7-475)	GH57(5)	GH57	GH57	N	3	Cytoplasmic
Meg22_810_Bin_154_2_1	Meg22_810_Bin_154_2_1_scaffold_52066_1	GH57(14-462)	GH57(1)	GH57	GH57	N	3	Cytoplasmic
Meg22_810_Bin_187	Meg22_810_Bin_187_scaffold_23642_5	GH57(24-469)	GH57(20)	GH57	GH57	N	3	Cytoplasmic
AB_3033_Bin_163	AB_3033_Bin_163_scaffold_67477_3	CBM67(118-296)+GH78(318-831)	GH78(29)	GH78	GH78	N	3	Unknown
AB_3033_Bin_59	AB_3033_Bin_59_scaffold_4637_5	CBM67(118-296)+GH78(318-829)	GH78(29)	GH78	GH78	N	3	Cytoplasmic
Meg22_810_Bin_187	Meg22_810_Bin_187_scaffold_19654_8	CBM67(26-185)+GH78(271-769)	GH78(45)+CBM67(2)	GH78	GH78	N	3	Cytoplasmic
BHB10_38_Bin_334	BHB10-38_Bin_334_scaffold_113622_1	GH78(1-440)	GH78(1)+CBM67(1)	GH78+3.2.1.40	GH78+3.2.1.40	N	3	Cytoplasmic
BHB10_38_Bin_334	BHB10-38_Bin_334_scaffold_7245_2	GH94(2-763)	-	GH94	GH94	N	2	CytoplasmicMembrane
M3_30_Bin_267	M3-30_Bin_267_scaffold_3010_4	GH94(2-767)	-	GH94	GH94	N	2	CytoplasmicMembrane
M3_38_Bin_440	M3-38_Bin_440_scaffold_46516_2	GH94(2-763)	-	GH94	GH94	N	2	CytoplasmicMembrane
M3_44_Bin_391	M3-44_Bin_391_scaffold_93_122	GH94(2-767)	-	GH94	GH94	N	2	CytoplasmicMembrane
Meg22_1214_Bin_7	Meg22_1214_Bin_7_scaffold_178982_5	GH94(3-650)	-	GH94	GH94	N	2	CytoplasmicMembrane
Meg22_810_Bin_154_2_1	Meg22_810_Bin_154_2_1_scaffold_23862_2	GH94(46-804)	-	GH94	GH94	N	2	CytoplasmicMembrane
AB_3033_Bin_184	AB_3033_Bin_184_scaffold_643_95	GH95(21-697)	-	GH95	GH95	N	2	Cytoplasmic
AB_3033_Bin_184	AB_3033_Bin_184_scaffold_643_96	GH95(24-715)	-	GH95	GH95	N	2	Cytoplasmic
AB_3033_Bin_59	AB_3033_Bin_59_scaffold_14167_3	GH95(15-701)	-	GH95	GH95	N	2	Cytoplasmic
Meg19_1012_Bin_91	Meg19_1012_Bin_91_scaffold_108123_1	GH95(20-491)	-	GH95	GH95	N	2	Cytoplasmic
Meg19_46_Bin_250	Meg19_46_Bin_250_scaffold_212410_2	GH95(36-408)	GH95(1)+CBM13(55)	GH95	GH95	N	3	Cytoplasmic
Meg19_46_Bin_250	Meg19_46_Bin_250_scaffold_212410_3	GH95(3-333)	GH95(1)+CBM13(55)+CBM32(113)+CBM51(9)	GH95	GH95	N	3	Cytoplasmic
Meg19_46_Bin_250	Meg19_46_Bin_250_scaffold_351732_1	GH95(123-709)	GH95(22)	GH95	GH95	N	3	Cytoplasmic
Meg22_1012_Bin_267	Meg22_1012_Bin_267_scaffold_3871_1	GH95(18-706)	-	GH95	GH95	N	2	Cytoplasmic
Meg22_1012_Bin_304	Meg22_1012_Bin_304_scaffold_33958_3	GH95(300-720)	-	GH95	GH95	N	2	Cytoplasmic
Meg22_1012_Bin_315	Meg22_1012_Bin_315_scaffold_3626_20	GH95(258-715)	-	GH95	GH95	N	2	Cytoplasmic
Meg22_1012_Bin_93	Meg22_1012_Bin_93_scaffold_113116_4	GH95(14-708)	GH95(16)	GH95	GH95	N	3	Cytoplasmic
Meg22_1214_Bin_167	Meg22_1214_Bin_167_scaffold_3282_18	GH95(300-720)	-	GH95	GH95	N	2	Cytoplasmic
Meg22_1416_Bin_144	Meg22_1416_Bin_144_scaffold_2846_7	GH95(14-708)	GH95(16)	GH95	GH95	N	3	Cytoplasmic
Meg22_1618_Bin_20	Meg22_1618_Bin_20_scaffold_961_54	GH95(19-715)	-	GH95	GH95	N	2	Cytoplasmic
Meg22_46_Bin_204	Meg22_46_Bin_204_scaffold_5875_10	GH95(14-705)	-	GH95	GH95	N	2	Cytoplasmic
Meg22_46_Bin_204	Meg22_46_Bin_204_scaffold_5875_11	GH95(21-697)	-	GH95	GH95	N	2	Cytoplasmic
Meg22_810_Bin_187	Meg22_810_Bin_187_scaffold_41452_4	GH95(14-710)	-	GH95	GH95	N	2	Cytoplasmic
Meg19_1012_Bin_91	Meg19_1012_Bin_91_scaffold_18790_9	GH96(19-594)	-	GH96	GH96	N	2	Cytoplasmic
Meg19_46_Bin_250	Meg19_46_Bin_250_scaffold_107299_1	GH96(24-594)	-	GH96	GH96	N	2	Cytoplasmic
Meg22_1012_Bin_213	Meg22_1012_Bin_213_scaffold_6583_2	GH96(29-608)	-	GH96	GH96	N	2	Cytoplasmic
AB_3033_Bin_184	AB_3033_Bin_184_scaffold_1764_102	-	GT0(93)	GT0	GT0	N	2	Cytoplasmic
AB_3033_Bin_59	AB_3033_Bin_59_scaffold_3759_4	-	GT0(93)	GT0	GT0	N	2	Cytoplasmic
Meg19_1012_Bin_211	Meg19_1012_Bin_211_scaffold_112409_3	-	GT0(93)	GT0	GT0	N	2	Cytoplasmic
Meg22_1214_Bin_278	Meg22_1214_Bin_278_scaffold_221053_1	-	GT0(93)	GT0	GT0	N	2	Cytoplasmic
Meg22_1214_Bin_347	Meg22_1214_Bin_347_scaffold_38830_6	-	GT0(93)	GT0	GT0	N	2	Cytoplasmic
Meg22_46_Bin_204	Meg22_46_Bin_204_scaffold_5220_19	-	GT0(93)	GT0	GT0	N	2	Cytoplasmic
AB_3033_Bin_153	AB_3033_Bin_153_scaffold_24947_4	GT2_Glycos_transf_2(7-166)	-	GT2	GT2	N	2	CytoplasmicMembrane
AB_3033_Bin_153	AB_3033_Bin_153_scaffold_25600_5	GT2_Glyco_trans_2_3(20-213)	GT2(93)	GT2	GT2	N	3	CytoplasmicMembrane
AB_3033_Bin_163	AB_3033_Bin_163_scaffold_101186_1	GT2_Glyco_tranf_2_3(88-310)	GT2(148)	GT2	GT2	N	3	CytoplasmicMembrane
AB_3033_Bin_184	AB_3033_Bin_184_scaffold_1100_76	GT2_Glyco_tranf_2_3(128-355)	GT2(93)	GT2	GT2	N	3	CytoplasmicMembrane
AB_3033_Bin_59	AB_3033_Bin_59_scaffold_1748_5	GT2_Glyco_tranf_2_3(104-331)	GT2(93)	GT2	GT2	N	3	CytoplasmicMembrane
Meg19_1012_Bin_91	Meg19_1012_Bin_91_scaffold_18595_7	GT2_Glycos_transf_2(7-166)	-	GT2	GT2	N	2	CytoplasmicMembrane
Meg19_1012_Bin_91	Meg19_1012_Bin_91_scaffold_5484_8	GT2_Glyco_tranf_2_3(103-330)	GT2(93)	GT2	GT2	N	3	CytoplasmicMembrane
Meg19_46_Bin_250	Meg19_46_Bin_250_scaffold_64886_3	GT2_Glyco_tranf_2_3(104-330)	GT2(93)	GT2	GT2	N	3	CytoplasmicMembrane
Meg19_46_Bin_250	Meg19_46_Bin_250_scaffold_73834_2	GT2_Glycos_transf_2(37-194)	-	GT2	GT2	N	2	CytoplasmicMembrane
Meg22_1012_Bin_213	Meg22_1012_Bin_213_scaffold_1633_30	GT2_Glyco_tranf_2_3(104-331)	GT2(93)	GT2	GT2	N	3	CytoplasmicMembrane
Meg22_1012_Bin_219	Meg22_1012_Bin_219_scaffold_37769_11	GT2_Glycos_transf_2(6-165)	-	GT2	GT2	N	2	CytoplasmicMembrane
Meg22_1012_Bin_226	Meg22_1012_Bin_226_scaffold_128335_2	GT2_Glyco_tranf_2_3(105-331)	GT2(93)	GT2	GT2	N	3	CytoplasmicMembrane
Meg22_1012_Bin_267	Meg22_1012_Bin_267_scaffold_11418_7	GT2_Glycos_transf_2(15-178)	GT2(103)	GT2	GT2	N	3	CytoplasmicMembrane
Meg22_1012_Bin_267	Meg22_1012_Bin_267_scaffold_11418_7	GT2_Glycos_transf_2(15-178)	GT2(103)	GT2	GT2	N	3	CytoplasmicMembrane
Meg22_1012_Bin_267	Meg22_1012_Bin_267_scaffold_4274_1	GT2_Glyco_tranf_2_3(103-330)	GT2(93)	GT2	GT2	N	3	CytoplasmicMembrane
Meg22_1012_Bin_286	Meg22_1012_Bin_286_scaffold_25576_5	GT2_Glyco_tranf_2_3(104-331)	GT2(93)	GT2	GT2	N	3	CytoplasmicMembrane
Meg22_1012_Bin_300	Meg22_1012_Bin_300_scaffold_15996_5	GT2_Glyco_tranf_2_3(104-331)	GT2(93)	GT2	GT2	N	3	CytoplasmicMembrane
Meg22_1012_Bin_300	Meg22_1012_Bin_300_scaffold_38554_6	GT2_Glycos_transf_2(11-163)	GT2(103)	GT2	GT2	N	3	CytoplasmicMembrane
Meg22_1012_Bin_304	Meg22_1012_Bin_304_scaffold_95783_2	GT2_Glyco_tranf_2_3(104-331)	GT2(93)	GT2	GT2	N	3	CytoplasmicMembrane
Meg22_1012_Bin_315	Meg22_1012_Bin_315_scaffold_3977_23	GT2_Glyco_tranf_2_3(102-329)	GT2(93)	GT2	GT2	N	3	CytoplasmicMembrane
Meg22_1012_Bin_69	Meg22_1012_Bin_69_scaffold_47276_1	GT2_Glyco_tranf_2_3(23-250)	GT2(93)	GT2	GT2	N	3	CytoplasmicMembrane
Meg22_1214_Bin_133	Meg22_1214_Bin_133_scaffold_52535_2	GT2_Glycos_transf_2(8-174)	GT2(103)	GT2	GT2	N	3	CytoplasmicMembrane
Meg22_1214_Bin_133	Meg22_1214_Bin_133_scaffold_6423_30	GT2_Glyco_tranf_2_3(104-331)	GT2(93)	GT2	GT2	N	3	CytoplasmicMembrane
Meg22_1214_Bin_164	Meg22_1214_Bin_164_scaffold_18876_4	GT2_Glyco_tranf_2_3(127-354)	GT2(93)	GT2	GT2	N	3	CytoplasmicMembrane
Meg22_1214_Bin_167	Meg22_1214_Bin_167_scaffold_1507_50	GT2_Glyco_tranf_2_3(104-331)	GT2(93)	GT2	GT2	N	3	CytoplasmicMembrane
Meg22_1214_Bin_278	Meg22_1214_Bin_278_scaffold_89155_7	GT2_Glycos_transf_2(11-172)	GT2(103)	GT2	GT2	N	3	CytoplasmicMembrane
Meg22_1214_Bin_283	Meg22_1214_Bin_283_scaffold_182264_2	GT2_Glyco_tranf_2_3(105-331)	GT2(93)	GT2	GT2	N	3	CytoplasmicMembrane
Meg22_1214_Bin_347	Meg22_1214_Bin_347_scaffold_79559_4	GT2_Glyco_tranf_2_3(92-319)	GT2(93)	GT2	GT2	N	3	CytoplasmicMembrane
Meg22_1416_Bin_127	Meg22_1416_Bin_127_scaffold_60681_2	GT2_Glyco_tranf_2_3(105-331)	GT2(93)	GT2	GT2	N	3	CytoplasmicMembrane
Meg22_1416_Bin_144	Meg22_1416_Bin_144_scaffold_82_83	GT2_Glyco_tranf_2_3(103-330)	GT2(93)	GT2	GT2	N	3	CytoplasmicMembrane
Meg22_1416_Bin_89	Meg22_1416_Bin_89_scaffold_7027_4	GT2_Glyco_tranf_2_3(102-329)	GT2(93)	GT2	GT2	N	3	CytoplasmicMembrane
[truncated: 272 more rows]
